# Supplementary material for: Alk1 acts in non-endothelial VE-cadherin+ perineurial cells to maintain nerve branching during hair homeostasis
Source: Nat Commun. 2023 Sep 12;14:5623. doi: 10.1038/s41467-023-40761-5 (PMC10497554; doi:10.1038/s41467-023-40761-5)
Supplement: Supplementary file 4 — Supplementary Data 1 [file 41467_2023_40761_MOESM4_ESM.xlsx]

## Sheet: First level DE genes_combined
symbl	p_val	avg_log2FC	pct.1	pct.2	p_val_adj	cluster	gene
Cma1	0	8.03997	1	0.013	0	Immune4	Cma1
Mcpt4	0	7.85535	0.95	0.011	0	Immune4	Mcpt4
S100a9	0	7.585	0.291	0.005	0	Immune5	S100a9
Cpa3	0	7.41826	1	0.01	0	Immune4	Cpa3
Mpz	0	7.30273	0.939	0.003	0	Schwann cells	Mpz
Tpsb2	0	6.67286	0.962	0.008	0	Immune4	Tpsb2
S100a8	0	6.63382	0.287	0.005	0	Immune5	S100a8
Ccl21a	0	6.09803	0.826	0.047	0	Endo5	Ccl21a
Igfbp6.7	0	5.98978	0.999	0.077	0	Cdh5+/Krt19+	Igfbp6
Col1a1.14	0	5.86436	0.98	0.223	0	Fibroblasts	Col1a1
Gzmc	0	5.86191	0.349	0.004	0	Immune2	Gzmc
Lyz2.8	0	5.62338	0.994	0.074	0	Immune1	Lyz2
Serpinb1a.7	0	5.52702	0.985	0.206	0	Immune4	Serpinb1a
Col1a2.14	0	5.36377	0.985	0.221	0	Fibroblasts	Col1a2
Col3a1.13	0	5.34344	0.985	0.254	0	Fibroblasts	Col3a1
Hdc.1	0	5.32471	0.966	0.064	0	Immune4	Hdc
Rgs5.1	0	5.14187	0.929	0.037	0	vSMC/Pericytes	Rgs5
Acta2	0	5.13392	0.681	0.026	0	vSMC/Pericytes	Acta2
Mrgprb1	0	4.79658	0.889	0.002	0	Immune4	Mrgprb1
Pf4.7	0	4.75315	0.641	0.036	0	Immune1	Pf4
Plac8.1	0	4.72921	0.697	0.036	0	Immune5	Plac8
Cd74.10	0	4.69989	1	0.179	0	Immune3	Cd74
Sfrp5.7	0	4.6885	0.888	0.018	0	Cdh5+/Krt19+	Sfrp5
H2-Ab1.9	0	4.68017	0.986	0.171	0	Immune3	H2-Ab1
H2-Aa.10	0	4.60582	0.99	0.14	0	Immune3	H2-Aa
H2-Eb1.9	0	4.55909	0.986	0.127	0	Immune3	H2-Eb1
Cxcl2.6	0	4.52041	0.874	0.187	0	Immune1	Cxcl2
Nts.1	0	4.51078	0.577	0.033	0	Endo3	Nts
Ccl8	0	4.3981	0.422	0.033	0	Immune1	Ccl8
Cd3g	0	4.39723	0.847	0.002	0	Immune2	Cd3g
Mbp.1	0	4.36914	0.902	0.038	0	Schwann cells	Mbp
C1qa.3	0	4.35213	0.595	0.02	0	Immune1	C1qa
Ccl4.7	0	4.3466	0.564	0.033	0	Immune1	Ccl4
Selp.4	0	4.25526	0.923	0.052	0	Endo6	Selp
Gsn.7	0	4.23763	0.995	0.363	0	Cdh5+/Krt19+	Gsn
Tnfaip6.1	0	4.23504	0.796	0.026	0	Fibroblasts	Tnfaip6
Pmp22.11	6.56841e-55	4.22114	0.988	0.452	1.24951e-50	Schwann cells	Pmp22
Retnla	0	4.21393	0.296	0.024	0	Immune1	Retnla
Plp1	0	4.20336	1	0.005	0	Schwann cells	Plp1
C1qb.5	0	4.18813	0.614	0.021	0	Immune1	C1qb
Tpm2.7	0	4.15804	0.924	0.076	0	vSMC/Pericytes	Tpm2
Sla.1	0	4.14303	0.751	0.045	0	Immune4	Sla
Dcn.7	0	4.08516	0.989	0.086	0	Cdh5+/Krt19+	Dcn
Mfap5.7	0	4.06277	0.982	0.05	0	Cdh5+/Krt19+	Mfap5
Cyp11a1	0	4.02111	0.824	0.005	0	Immune4	Cyp11a1
Rgs1.4	4.81126e-244	4.00231	0.582	0.062	9.15245e-240	Immune5	Rgs1
Gm13889.5	0	3.9691	0.932	0.191	0	vSMC/Pericytes	Gm13889
Stk17b.11	1.1513e-182	3.93437	0.82	0.202	2.19012e-178	Immune5	Stk17b
Rgs1.1	0	3.92992	0.864	0.055	0	Immune2	Rgs1
Ackr1	0	3.92626	0.856	0.019	0	Endo6	Ackr1
Lum.1	0	3.91842	0.833	0.052	0	Fibroblasts	Lum
Retnlg	0	3.87994	0.16	0	0	Immune5	Retnlg
Ccl6.12	3.02011e-237	3.86198	0.738	0.104	5.74515e-233	Immune5	Ccl6
Clec3b.1	0	3.83006	0.781	0.037	0	Fibroblasts	Clec3b
Basp1.11	0	3.81939	0.889	0.136	0	Immune4	Basp1
C1qc	0	3.79679	0.588	0.012	0	Immune1	C1qc
Xcl1	0	3.79582	0.475	0.001	0	Immune2	Xcl1
Mmrn1.1	0	3.78545	0.884	0.045	0	Endo5	Mmrn1
Plek.11	3.00558e-286	3.76276	0.904	0.16	5.71752e-282	Immune4	Plek
Srgn.11	8.03742e-145	3.74576	0.98	0.75	1.52896e-140	Immune5	Srgn
Ccl9.13	1.0922e-148	3.73661	0.648	0.131	2.0777e-144	Immune5	Ccl9
Mrc1.8	0	3.70876	0.901	0.038	0	Immune1	Mrc1
Tagln.4	2.58648e-175	3.69098	0.649	0.15	4.92027e-171	vSMC/Pericytes	Tagln
Myl9.8	0	3.68348	0.921	0.112	0	vSMC/Pericytes	Myl9
Fdx1.9	1.06609e-136	3.67544	0.755	0.24	2.02801e-132	Immune4	Fdx1
Ccl7.8	0	3.66223	0.678	0.128	0	Immune1	Ccl7
Cd74.9	0	3.63773	0.845	0.104	0	Immune1	Cd74
Rgs2.7	0	3.61484	0.904	0.147	0	Immune2	Rgs2
Clec12b	0	3.59977	0.789	0.002	0	Immune4	Clec12b
Cstdc4	0	3.58244	0.205	0	0	Immune5	Cstdc4
Il1b.10	0	3.57761	0.913	0.09	0	Immune3	Il1b
Lyz1	0	3.56724	0.341	0.012	0	Immune1	Lyz1
Sele.1	0	3.56351	0.733	0.029	0	Endo6	Sele
Apod.7	0	3.55767	0.955	0.058	0	Cdh5+/Krt19+	Apod
Trdc	0	3.52389	0.299	0.001	0	Immune2	Trdc
Plek.12	4.02067e-231	3.47906	0.869	0.161	7.64852e-227	Immune5	Plek
Thbs1.12	4.42555e-82	3.46609	0.623	0.212	8.41873e-78	Immune5	Thbs1
F13a1.9	0	3.43683	0.774	0.011	0	Immune1	F13a1
F5.1	0	3.43529	0.537	0.024	0	Immune5	F5
H2-Aa.9	0	3.43079	0.711	0.079	0	Immune1	H2-Aa
Ctsw	0	3.42786	0.625	0.002	0	Immune2	Ctsw
Il1b.9	0	3.42477	0.526	0.046	0	Immune1	Il1b
Mgp.1	2.29438e-250	3.41813	0.541	0.259	4.36459e-246	Endo2	Mgp
Meg3.6	0	3.41322	0.885	0.071	0	Fibroblasts	Meg3
Tnip3.4	0	3.41101	0.759	0.075	0	Immune3	Tnip3
Mal	2.02649e-276	3.40283	0.78	0.036	3.85499e-272	Schwann cells	Mal
Gnai1	0	3.39831	0.782	0.056	0	Immune4	Gnai1
Basp1.12	1.17966e-178	3.39535	0.717	0.139	2.24406e-174	Immune5	Basp1
Serpinb2.1	4.11775e-251	3.37634	0.328	0.017	7.8332e-247	Immune5	Serpinb2
Wfdc17.9	0	3.37545	0.93	0.039	0	Immune1	Wfdc17
Antxr2.10	2.78929e-165	3.37482	0.684	0.143	5.30606e-161	Immune5	Antxr2
Cryab.15	2.96818e-105	3.37368	0.976	0.166	5.64636e-101	Schwann cells	Cryab
Emb.9	0	3.36271	0.844	0.134	0	Immune2	Emb
P2ry10.2	1.66938e-245	3.35287	0.475	0.04	3.17567e-241	Immune5	P2ry10
Id2.11	7.81166e-58	3.34902	0.656	0.329	1.48601e-53	Immune5	Id2
Asprv1	0	3.33404	0.217	0.003	0	Immune5	Asprv1
Cd44.12	1.89077e-160	3.32604	0.799	0.21	3.59681e-156	Immune5	Cd44
H2-Ab1.8	0	3.32169	0.717	0.112	0	Immune1	H2-Ab1
Tyrobp.13	5.23154e-208	3.31506	0.857	0.174	9.95196e-204	Immune5	Tyrobp
Fcer1g.9	0	3.30785	0.987	0.089	0	Immune1	Fcer1g
Stfa2l1	0	3.29622	0.221	0.001	0	Immune5	Stfa2l1
Ccl2.7	0	3.29295	0.776	0.146	0	Immune1	Ccl2
Ncmap	0	3.28695	0.61	0.002	0	Schwann cells	Ncmap
Il2rb	0	3.28084	0.841	0.001	0	Immune2	Il2rb
Clec4d.1	2.18182e-53	3.2803	0.299	0.066	4.15048e-49	Immune5	Clec4d
Rgs2.9	3.21959e-127	3.26325	0.648	0.154	6.12463e-123	Immune5	Rgs2
Slc6a4	0	3.25988	0.778	0.027	0	Immune4	Slc6a4
H2-Eb1.8	0	3.25741	0.653	0.071	0	Immune1	H2-Eb1
Ctss.9	0	3.25565	0.968	0.034	0	Immune1	Ctss
Il1r2.1	6.27188e-68	3.24063	0.283	0.048	1.1931e-63	Immune5	Il1r2
Fbln5.1	0	3.24053	0.958	0.209	0	Endo2	Fbln5
Gas6.6	0	3.23393	0.963	0.436	0	Cdh5+/Krt19+	Gas6
Kcna1	0	3.22873	0.951	0	0	Schwann cells	Kcna1
Ndufa4l2	0	3.2266	0.899	0.021	0	vSMC/Pericytes	Ndufa4l2
Rab27b.1	0	3.22365	0.755	0.012	0	Immune4	Rab27b
Cxcr6	0	3.21484	0.578	0.001	0	Immune2	Cxcr6
Serping1.6	0	3.21212	0.974	0.187	0	Cdh5+/Krt19+	Serping1
Lcp1.13	3.33648e-169	3.21193	0.787	0.196	6.34699e-165	Immune5	Lcp1
Adora3	0	3.20287	0.732	0.01	0	Immune4	Adora3
Nkg7	0	3.20199	0.591	0.001	0	Immune2	Nkg7
Kit.1	0	3.18701	0.766	0.021	0	Immune4	Kit
Serpinf1.13	0	3.18088	0.875	0.133	0	Fibroblasts	Serpinf1
Nr4a3.6	1.68105e-224	3.17086	0.825	0.178	3.19786e-220	Immune3	Nr4a3
Adam8.7	5.34425e-262	3.1641	0.676	0.082	1.01664e-257	Immune5	Adam8
Cd52.10	0	3.1621	0.987	0.108	0	Immune2	Cd52
Hmgb2.3	2.29424e-124	3.15894	0.957	0.398	4.36433e-120	Endo7	Hmgb2
Cyp4f18	0	3.15658	0.557	0.019	0	Immune5	Cyp4f18
Csf2rb.9	2.4066e-65	3.15178	0.68	0.333	4.57807e-61	Immune5	Csf2rb
Pou3f1	8.74443e-284	3.14815	0.768	0.033	1.66345e-279	Schwann cells	Pou3f1
Aqp1.5	0	3.14798	0.999	0.224	0	Endo6	Aqp1
Hmox1.7	0	3.14487	0.897	0.228	0	Immune1	Hmox1
Gm26917.11	8.59325e-05	3.13055	0.546	0.409	1	Fibroblasts	Gm26917
Prox1.2	0	3.1287	0.88	0.063	0	Endo3	Prox1
Cytip.11	0	3.12456	0.972	0.096	0	Immune3	Cytip
Nbl1.6	0	3.11682	0.928	0.145	0	Cdh5+/Krt19+	Nbl1
Fcer1g.12	1.01445e-284	3.09628	0.985	0.184	1.92979e-280	Immune4	Fcer1g
Tyrobp.9	0	3.09325	0.982	0.075	0	Immune1	Tyrobp
Dcn.14	0	3.07696	0.913	0.205	0	Fibroblasts	Dcn
Mfap4	0	3.06408	0.392	0.005	0	Fibroblasts	Mfap4
Lsp1.11	0	3.05271	0.99	0.11	0	Immune3	Lsp1
Stmn1.6	8.82529e-148	3.04816	0.925	0.265	1.67883e-143	Endo7	Stmn1
Ccl9.9	0	3.02902	0.934	0.03	0	Immune1	Ccl9
Lrg1.4	0	3.02892	0.99	0.32	0	Endo6	Lrg1
Lyve1	0	3.02704	0.454	0.042	0	Endo5	Lyve1
Cyld.3	2.21437e-76	3.01263	0.52	0.155	4.21239e-72	Immune5	Cyld
Clu.1	0	3.00603	0.911	0.251	0	Endo2	Clu
Gdf15.2	0	3.0002	0.68	0.182	0	Endo3	Gdf15
Gpm6b.1	0	2.97827	0.963	0.026	0	Schwann cells	Gpm6b
Lgals3.7	0	2.97404	0.952	0.258	0	Immune1	Lgals3
Cd24a.2	0	2.97297	0.822	0.153	0	Endo3	Cd24a
Icos	0	2.97193	0.488	0.005	0	Immune2	Icos
Col5a1.13	0	2.95995	0.925	0.09	0	Fibroblasts	Col5a1
Hs6st2	0	2.95742	0.72	0.005	0	Immune4	Hs6st2
Trbc2	0	2.95566	0.781	0.006	0	Immune2	Trbc2
Nsg1.2	0	2.95559	0.908	0.08	0	Endo3	Nsg1
Slc7a11.1	6.91411e-80	2.94605	0.393	0.078	1.31527e-75	Immune5	Slc7a11
Gatm.13	9.4313e-103	2.94597	0.878	0.134	1.79412e-98	Schwann cells	Gatm
Ikzf2	0	2.94537	0.724	0.025	0	Immune2	Ikzf2
Tpm1.4	2.40451e-174	2.94396	0.935	0.443	4.57409e-170	vSMC/Pericytes	Tpm1
Ccl7.10	1.32612e-100	2.94098	0.655	0.187	2.52267e-96	Immune4	Ccl7
Neurl3.8	0	2.9386	0.914	0.132	0	Immune2	Neurl3
Slpi	1.58984e-215	2.9385	0.254	0.011	3.02435e-211	Immune5	Slpi
Krt19.7	0	2.9343	0.812	0.01	0	Cdh5+/Krt19+	Krt19
Rgs1.3	0	2.93252	0.728	0.059	0	Immune4	Rgs1
C2.7	0	2.92577	0.886	0.059	0	Cdh5+/Krt19+	C2
Cnp.1	5.65552e-180	2.9256	0.951	0.089	1.07585e-175	Schwann cells	Cnp
Lat2.1	0	2.92543	0.701	0.059	0	Immune4	Lat2
Fth1.11	8.1549e-120	2.92247	0.996	0.976	1.55131e-115	Immune5	Fth1
Arl4c.12	5.92624e-97	2.91947	0.652	0.202	1.12735e-92	Immune5	Arl4c
Stmn2.1	0	2.91459	0.887	0.104	0	Endo2	Stmn2
Cd83.11	0	2.90785	0.965	0.118	0	Immune3	Cd83
Srgn.10	6.12256e-148	2.90652	0.989	0.75	1.16469e-143	Immune4	Srgn
Ptx3.1	0	2.905	0.379	0.017	0	Fibroblasts	Ptx3
Ifi27l2a.8	0	2.90361	0.855	0.113	0	Immune1	Ifi27l2a
Cldn11.2	0	2.89302	0.812	0.018	0	Endo3	Cldn11
Osbpl8.5	9.91119e-156	2.89297	0.793	0.241	1.8854e-151	Immune4	Osbpl8
Snx20.12	9.18912e-198	2.89001	0.635	0.098	1.74805e-193	Immune5	Snx20
Areg.1	4.78743e-292	2.88011	0.432	0.03	9.10712e-288	Immune2	Areg
Ccl6.9	0	2.87695	0.784	0.022	0	Immune1	Ccl6
Tpsab1	0	2.87576	0.303	0.001	0	Immune4	Tpsab1
Msrb1.8	1.15123e-21	2.873	0.406	0.232	2.18998e-17	Immune5	Msrb1
Cited2.7	5.17054e-68	2.86934	0.609	0.253	9.83592e-64	Immune4	Cited2
Cldn1.7	0	2.86493	0.884	0.027	0	Cdh5+/Krt19+	Cldn1
Tnfrsf18	0	2.86134	0.811	0.01	0	Immune2	Tnfrsf18
Lcn2	0	2.85818	0.713	0.03	0	Endo5	Lcn2
Cd14.8	0	2.84054	0.936	0.202	0	Immune1	Cd14
Gcnt1.2	4.40664e-126	2.82922	0.389	0.052	8.38276e-122	Immune5	Gcnt1
Eln.1	0	2.82892	0.753	0.218	0	Endo2	Eln
Btg1.9	2.16466e-133	2.8258	0.98	0.756	4.11783e-129	Immune5	Btg1
Vwa5a.6	5.1127e-149	2.82402	0.72	0.195	9.7259e-145	Immune4	Vwa5a
Wfdc17.11	3.46532e-241	2.82124	0.801	0.135	6.59208e-237	Immune3	Wfdc17
Cd2	0	2.81246	0.664	0.017	0	Immune2	Cd2
Lypd2.7	0	2.81192	0.739	0.007	0	Cdh5+/Krt19+	Lypd2
Hdc.2	7.23582e-198	2.81123	0.57	0.071	1.37647e-193	Immune5	Hdc
Trbc1	0	2.80967	0.767	0.007	0	Immune2	Trbc1
Rora.7	2.94235e-160	2.80345	0.668	0.156	5.59724e-156	Immune2	Rora
Cma2	0	2.79146	0.441	0	0	Immune4	Cma2
Alox5ap.9	0	2.78962	0.961	0.05	0	Immune1	Alox5ap
Alox5ap.13	2.30163e-183	2.78939	0.758	0.15	4.37838e-179	Immune5	Alox5ap
Fgl2.4	0	2.788	0.895	0.315	0	Endo5	Fgl2
H2-DMb1.7	0	2.78287	0.913	0.081	0	Immune3	H2-DMb1
Tmem252.5	0	2.77874	0.88	0.149	0	Endo6	Tmem252
Ccl5.1	5.50934e-154	2.77731	0.256	0.02	1.04804e-149	Immune2	Ccl5
Fgl2.9	5.57427e-70	2.77452	0.713	0.337	1.06039e-65	Immune5	Fgl2
Plet1	0	2.76576	0.507	0.021	0	Immune3	Plet1
Col6a1.14	0	2.76431	0.91	0.154	0	Fibroblasts	Col6a1
Hs3st1.10	9.23395e-165	2.76333	0.648	0.128	1.75657e-160	Immune4	Hs3st1
Slc2a1.7	0	2.76011	0.837	0.201	0	Cdh5+/Krt19+	Slc2a1
Laptm5.13	6.80826e-165	2.75411	0.791	0.176	1.29513e-160	Immune5	Laptm5
Ramp3.7	4.19509e-179	2.75112	0.561	0.091	7.98033e-175	Immune2	Ramp3
Cytip.12	1.31847e-168	2.74328	0.631	0.103	2.50812e-164	Immune5	Cytip
Myh11	0	2.73414	0.651	0.005	0	vSMC/Pericytes	Myh11
Abi3bp.6	0	2.72906	0.936	0.144	0	Cdh5+/Krt19+	Abi3bp
Egfl8.12	1.12369e-147	2.72172	0.915	0.095	2.13759e-143	Schwann cells	Egfl8
Pglyrp1.5	4.85731e-120	2.71852	0.484	0.087	9.24007e-116	Immune5	Pglyrp1
Top2a	0	2.71277	0.759	0.038	0	Endo7	Top2a
Cenpf	0	2.7036	0.722	0.014	0	Endo7	Cenpf
Mgl2.9	0	2.70335	0.783	0.02	0	Immune1	Mgl2
Atp11b.5	3.13489e-57	2.69745	0.553	0.23	5.96349e-53	Immune5	Atp11b
Cstdc5	0	2.68925	0.168	0	0	Immune5	Cstdc5
Ndrg2.7	0	2.68586	0.765	0.043	0	Cdh5+/Krt19+	Ndrg2
S100a4.10	9.49259e-173	2.68263	0.937	0.375	1.80578e-168	Immune2	S100a4
Clec4e.1	1.12259e-46	2.67934	0.307	0.074	2.1355e-42	Immune5	Clec4e
Vps37b.8	6.90064e-238	2.67884	0.904	0.227	1.31271e-233	Immune2	Vps37b
Mki67	0	2.67748	0.754	0.051	0	Endo7	Mki67
Ifi30.8	7.45777e-276	2.67388	0.958	0.193	1.41869e-271	Immune3	Ifi30
Mrgprb2	0	2.67263	0.617	0.001	0	Immune4	Mrgprb2
Pcolce.6	0	2.66582	0.9	0.127	0	Cdh5+/Krt19+	Pcolce
Ccr1.1	4.93702e-162	2.66481	0.516	0.072	9.39169e-158	Immune5	Ccr1
Ptprc.13	8.02363e-156	2.66324	0.725	0.159	1.52634e-151	Immune5	Ptprc
Il1rl1.2	1.15021e-206	2.66281	0.344	0.023	2.18804e-202	Immune5	Il1rl1
Ctsc.8	0	2.65323	0.956	0.164	0	Immune1	Ctsc
Ctsb.6	0	2.64415	0.986	0.649	0	Immune1	Ctsb
Gata2.7	2.60998e-136	2.64058	0.69	0.179	4.96496e-132	Immune4	Gata2
Vwf.5	0	2.6379	0.925	0.176	0	Endo6	Vwf
Mxd1.9	1.76108e-68	2.63764	0.504	0.157	3.35011e-64	Immune5	Mxd1
Tpd52.10	8.88573e-54	2.63258	0.607	0.31	1.69033e-49	Immune5	Tpd52
Ube2c	0	2.63229	0.62	0.021	0	Endo7	Ube2c
Cbr2.2	0	2.63016	0.545	0.028	0	Immune1	Cbr2
Pde3b.2	1.01177e-102	2.62985	0.406	0.069	1.92468e-98	Immune5	Pde3b
Hp	1.87083e-176	2.62888	0.23	0.011	3.55889e-172	Immune5	Hp
Cldn19	0	2.62875	0.659	0.001	0	Schwann cells	Cldn19
Gfpt1.8	2.71731e-166	2.62799	0.755	0.189	5.16913e-162	Immune4	Gfpt1
Il33.7	0	2.62405	0.719	0.021	0	Cdh5+/Krt19+	Il33
Gapt	0	2.61223	0.332	0.01	0	Immune5	Gapt
Meg3.4	0	2.60981	0.782	0.075	0	vSMC/Pericytes	Meg3
Phlda1.3	3.36639e-245	2.6062	0.864	0.218	6.40388e-241	vSMC/Pericytes	Phlda1
Wnt6.7	0	2.60482	0.843	0.015	0	Cdh5+/Krt19+	Wnt6
Itgb4.5	0	2.60177	0.902	0.215	0	Cdh5+/Krt19+	Itgb4
Col5a2.13	0	2.60174	0.943	0.223	0	Fibroblasts	Col5a2
Casp6.4	3.24711e-279	2.59852	0.822	0.136	6.17697e-275	Immune3	Casp6
Lst1.12	4.34515e-110	2.59777	0.541	0.118	8.26577e-106	Immune5	Lst1
Tespa1.1	0	2.59257	0.567	0.009	0	Immune4	Tespa1
Ugdh.12	1.64413e-229	2.59217	0.736	0.171	3.12763e-225	Fibroblasts	Ugdh
Sfrp4	0	2.58522	0.439	0.004	0	Fibroblasts	Sfrp4
Clec4e	0	2.58464	0.562	0.012	0	Immune1	Clec4e
Napsa.2	0	2.58369	0.955	0.058	0	Immune3	Napsa
Slc18a2	0	2.58158	0.571	0.007	0	Immune4	Slc18a2
Zeb2.9	0	2.57872	0.951	0.16	0	Immune1	Zeb2
Sbspon.7	0	2.56984	0.901	0.094	0	Cdh5+/Krt19+	Sbspon
Dpt	0	2.56779	0.728	0.006	0	Fibroblasts	Dpt
Cd52.13	2.48606e-175	2.56374	0.693	0.115	4.72924e-171	Immune5	Cd52
Arap2.2	0	2.56232	0.79	0.071	0	Immune3	Arap2
Etv3.10	1.25022e-261	2.55934	0.951	0.212	2.37829e-257	Immune3	Etv3
Olr1.1	0	2.55835	0.369	0.017	0	Immune5	Olr1
Gsr.1	1.28953e-70	2.55433	0.5	0.153	2.45308e-66	Immune5	Gsr
Gsn.14	1.74118e-155	2.55309	0.905	0.447	3.31225e-151	Fibroblasts	Gsn
Klf5.7	0	2.5527	0.822	0.044	0	Cdh5+/Krt19+	Klf5
Basp1.10	0	2.55146	0.955	0.133	0	Immune3	Basp1
Ifi207.8	0	2.54724	0.797	0.038	0	Immune1	Ifi207
Ccl11.14	0	2.54714	0.711	0.087	0	Fibroblasts	Ccl11
Ago2.8	6.36195e-99	2.54366	0.743	0.325	1.21023e-94	Immune4	Ago2
H2-DMa.10	0	2.53414	0.948	0.108	0	Immune3	H2-DMa
Adgre1.13	1.42866e-64	2.53104	0.43	0.117	2.71775e-60	Immune5	Adgre1
Cxcl14.1	0	2.5294	0.622	0.005	0	Schwann cells	Cxcl14
Clec10a.9	0	2.52936	0.8	0.03	0	Immune1	Clec10a
Cytl1	0	2.52835	0.254	0.02	0	Endo2	Cytl1
Acod1.1	2.75347e-135	2.52754	0.23	0.016	5.23793e-131	Immune5	Acod1
Ms4a6c.9	0	2.52222	0.873	0.019	0	Immune1	Ms4a6c
Fibin.2	0	2.51992	0.628	0.049	0	Endo3	Fibin
Sparc.12	1.10025e-172	2.51883	0.98	0.71	2.093e-168	Fibroblasts	Sparc
Csf3.4	3.0495e-176	2.51347	0.519	0.186	5.80107e-172	Endo6	Csf3
Ptprc.10	0	2.50864	0.967	0.152	0	Immune2	Ptprc
Cd3d	0	2.50804	0.462	0.001	0	Immune2	Cd3d
Birc5	0	2.50281	0.807	0.022	0	Endo7	Birc5
Cd53.13	1.51978e-91	2.50272	0.586	0.162	2.89107e-87	Immune5	Cd53
Cybb.9	0	2.49872	0.849	0.006	0	Immune1	Cybb
Ogn.7	0	2.49751	0.783	0.027	0	Cdh5+/Krt19+	Ogn
P2ry10b.1	9.19013e-238	2.49631	0.521	0.054	1.74824e-233	Immune4	P2ry10b
Samsn1.4	1.25041e-177	2.48994	0.561	0.078	2.37865e-173	Immune5	Samsn1
Syngr2.6	1.20941e-235	2.48663	0.979	0.306	2.30067e-231	Immune3	Syngr2
Samsn1.3	7.16383e-282	2.48532	0.67	0.076	1.36278e-277	Immune4	Samsn1
Ramp3.8	2.89703e-285	2.4842	0.696	0.089	5.51101e-281	Immune3	Ramp3
Fzd2.7	0	2.48264	0.784	0.023	0	Cdh5+/Krt19+	Fzd2
Col6a2.14	0	2.48213	0.868	0.098	0	Fibroblasts	Col6a2
Rarres2.14	0	2.47888	0.848	0.12	0	Fibroblasts	Rarres2
Gkn3	0	2.47845	0.316	0.004	0	Endo2	Gkn3
Laptm5.9	0	2.47725	0.969	0.078	0	Immune1	Laptm5
Itk	0	2.47309	0.817	0.002	0	Immune2	Itk
Cd14.12	9.05642e-05	2.47108	0.332	0.29	1	Immune5	Cd14
Folr2	0	2.46937	0.478	0.006	0	Immune1	Folr2
Efhd2.9	2.72999e-71	2.4647	0.73	0.374	5.19326e-67	Immune5	Efhd2
Ezr.10	6.66045e-65	2.46122	0.611	0.26	1.26702e-60	Immune5	Ezr
Sostdc1.1	7.79837e-110	2.45734	0.695	0.07	1.48348e-105	Schwann cells	Sostdc1
Cyba.7	0	2.45459	0.971	0.489	0	Immune1	Cyba
Mylk.4	0	2.45188	0.888	0.16	0	vSMC/Pericytes	Mylk
Cxcl12	0	2.45074	0.817	0.329	0	Endo1	Cxcl12
Ctss.10	0	2.4493	0.962	0.132	0	Immune3	Ctss
Dbi.9	5.19145e-41	2.44503	1	0.69	9.87569e-37	Schwann cells	Dbi
Arhgdib.10	7.62202e-117	2.4447	0.851	0.409	1.44994e-112	Immune4	Arhgdib
Csf1r.9	0	2.44447	0.836	0.016	0	Immune1	Csf1r
Smim3.7	9.68938e-106	2.44339	0.463	0.089	1.84321e-101	Immune5	Smim3
Fcgr3.9	0	2.44229	0.893	0.016	0	Immune1	Fcgr3
Il7r.1	0	2.44103	0.721	0.055	0	Immune2	Il7r
Cd209d	0	2.44051	0.51	0.017	0	Immune1	Cd209d
Ptprcap	0	2.44026	0.824	0.004	0	Immune2	Ptprcap
Ifi30.7	0	2.43851	0.909	0.111	0	Immune1	Ifi30
Gja4	0	2.43717	0.774	0.132	0	Endo2	Gja4
Cfp.9	0	2.4366	0.896	0.018	0	Immune1	Cfp
Tent5a.10	1.62197e-190	2.43641	0.617	0.098	3.08547e-186	Immune4	Tent5a
Adam23	0	2.43631	0.738	0.011	0	Immune3	Adam23
Ms4a4b	0	2.43594	0.449	0.008	0	Immune2	Ms4a4b
Mgl2.11	7.30594e-249	2.42437	0.713	0.101	1.38981e-244	Immune3	Mgl2
Suco.2	2.21074e-77	2.42258	0.64	0.259	4.20549e-73	Immune4	Suco
H2-DMa.8	0	2.42122	0.716	0.042	0	Immune1	H2-DMa
Gpihbp1	0	2.42077	0.742	0.202	0	Endo1	Gpihbp1
Crispld2	0	2.41838	0.471	0.016	0	vSMC/Pericytes	Crispld2
Tmem64.7	7.65927e-151	2.41578	0.693	0.167	1.45702e-146	Immune4	Tmem64
Trem1.1	2.71258e-199	2.41529	0.307	0.019	5.16014e-195	Immune5	Trem1
Cd52.11	0	2.41369	0.951	0.109	0	Immune3	Cd52
Phlda3.5	0	2.41284	0.825	0.145	0	Cdh5+/Krt19+	Phlda3
Alox15	0	2.41073	0.307	0.002	0	Immune5	Alox15
Aebp1.12	0	2.40767	0.875	0.183	0	Fibroblasts	Aebp1
Prc1	0	2.40493	0.679	0.017	0	Endo7	Prc1
Cmtm7.9	3.47426e-109	2.40463	0.651	0.2	6.60908e-105	Immune4	Cmtm7
Hopx.1	3.54747e-239	2.39989	0.551	0.067	6.74835e-235	Immune2	Hopx
Tes.6	6.67864e-47	2.3944	0.48	0.191	1.27048e-42	Immune5	Tes
Des	0	2.39395	0.82	0.012	0	vSMC/Pericytes	Des
Furin.6	3.19451e-55	2.39345	0.644	0.357	6.07692e-51	Immune4	Furin
Stk40.7	1.30109e-31	2.39317	0.541	0.336	2.47507e-27	Immune5	Stk40
Hcst	0	2.38828	0.834	0.038	0	Immune2	Hcst
Fcrls.9	0	2.38505	0.761	0.015	0	Immune1	Fcrls
Cd209f	0	2.38469	0.309	0.005	0	Immune1	Cd209f
Mmp3	0	2.38408	0.409	0.002	0	Fibroblasts	Mmp3
Lilrb4a.9	0	2.38302	0.887	0.036	0	Immune1	Lilrb4a
Cd68.9	0	2.38229	0.909	0.055	0	Immune1	Cd68
Maob	0	2.38025	0.521	0.007	0	Immune4	Maob
Sdc4.13	1.20372e-48	2.37685	0.976	0.356	2.28984e-44	Schwann cells	Sdc4
Emilin2.13	1.22261e-83	2.37529	0.557	0.162	2.32578e-79	Immune5	Emilin2
Wfdc1.7	0	2.37511	0.811	0.037	0	Cdh5+/Krt19+	Wfdc1
Adamts4.3	0	2.37363	0.894	0.248	0	Endo4	Adamts4
Selenos.6	3.49957e-86	2.37247	0.755	0.397	6.65723e-82	Immune4	Selenos
S100a11.8	1.95397e-69	2.371	0.852	0.796	3.71705e-65	Immune5	S100a11
Rac2.12	7.1435e-86	2.35996	0.5	0.124	1.35891e-81	Immune5	Rac2
Stk17b.10	1.43599e-143	2.359	0.747	0.202	2.73168e-139	Immune4	Stk17b
Slfn2.5	0	2.35448	0.938	0.257	0	Immune1	Slfn2
Cst3.7	5.70571e-105	2.35143	0.99	0.931	1.0854e-100	Immune3	Cst3
Zfp36l2.7	1.06329e-29	2.35015	0.656	0.555	2.02269e-25	Immune5	Zfp36l2
Clec10a.12	2.61746e-166	2.34205	0.644	0.115	4.97919e-162	Immune4	Clec10a
Slc9a3r1.6	1.54158e-61	2.34148	0.471	0.148	2.93255e-57	Immune5	Slc9a3r1
Ncf2.10	2.41076e-85	2.34108	0.516	0.137	4.586e-81	Immune5	Ncf2
Ifitm1.7	0	2.33878	0.63	0.052	0	Cdh5+/Krt19+	Ifitm1
Coro1a.12	1.95191e-93	2.33723	0.545	0.135	3.71311e-89	Immune5	Coro1a
Nabp1.7	4.8824e-50	2.33288	0.414	0.132	9.28778e-46	Immune5	Nabp1
Serpinh1.13	2.09882e-182	2.33038	0.923	0.574	3.99259e-178	Fibroblasts	Serpinh1
Lmnb1.7	1.36523e-67	2.32936	0.463	0.132	2.59708e-63	Immune5	Lmnb1
Gpr65.3	1.05677e-190	2.32773	0.498	0.061	2.01029e-186	Immune4	Gpr65
Mxi1.7	5.68723e-39	2.32659	0.443	0.186	1.08188e-34	Immune5	Mxi1
Klrk1	0	2.325	0.601	0.018	0	Immune2	Klrk1
Fxyd3	4.29975e-284	2.32072	0.488	0.012	8.17942e-280	Schwann cells	Fxyd3
Cd209e	0	2.31817	0.615	0.011	0	Immune3	Cd209e
Ctsk.13	0	2.31781	0.791	0.09	0	Fibroblasts	Ctsk
Ms4a7	0	2.31692	0.52	0.004	0	Immune1	Ms4a7
Cd7	0	2.31422	0.435	0.011	0	Immune2	Cd7
Has1.1	0	2.30667	0.569	0.042	0	Fibroblasts	Has1
Cytip.10	0	2.3048	0.92	0.096	0	Immune2	Cytip
Ccl3	0	2.30294	0.52	0.01	0	Immune1	Ccl3
Rel.9	8.58818e-158	2.30255	0.93	0.349	1.63373e-153	Immune3	Rel
Cd53.12	9.08954e-166	2.30219	0.732	0.159	1.7291e-161	Immune4	Cd53
Sub1.7	6.92834e-162	2.29858	0.993	0.766	1.31798e-157	Immune3	Sub1
Pira2.6	3.65223e-73	2.29638	0.389	0.086	6.94764e-69	Immune5	Pira2
Tgfbi.6	0	2.29533	0.932	0.218	0	Cdh5+/Krt19+	Tgfbi
Il1b.12	5.27166e-41	2.28802	0.352	0.1	1.00283e-36	Immune5	Il1b
Ero1l.2	7.84078e-113	2.28672	0.582	0.147	1.49155e-108	Immune4	Ero1l
Mmp2.1	0	2.28459	0.82	0.064	0	Fibroblasts	Mmp2
Thbs4.6	0	2.28331	0.561	0.015	0	Cdh5+/Krt19+	Thbs4
Stk17b.8	2.92214e-307	2.2828	0.967	0.197	5.55879e-303	Immune2	Stk17b
Vasp.5	1.24254e-38	2.28108	0.615	0.418	2.36369e-34	Immune5	Vasp
Il6.3	0	2.28052	0.838	0.28	0	Endo4	Il6
Adk.6	5.11877e-91	2.27856	0.625	0.216	9.73744e-87	Immune4	Adk
G0s2.2	9.41187e-19	2.27807	0.172	0.051	1.79042e-14	Immune5	G0s2
Col6a3.14	0	2.27579	0.855	0.145	0	Fibroblasts	Col6a3
Gem.2	0	2.27565	0.792	0.361	0	Endo3	Gem
Vtn.7	0	2.27518	0.613	0.034	0	Cdh5+/Krt19+	Vtn
H2afz.12	3.13774e-22	2.2703	0.742	0.799	5.96893e-18	Immune5	H2afz
Ptpn22.1	0	2.26875	0.761	0.048	0	Immune2	Ptpn22
Stfa2	0	2.2656	0.135	0	0	Immune5	Stfa2
Sytl3	0	2.26231	0.631	0.008	0	Immune2	Sytl3
Selenop.6	6.10563e-205	2.26113	0.848	0.643	1.16147e-200	Immune1	Selenop
Il1rl1.1	0	2.26055	0.421	0.022	0	Immune4	Il1rl1
Malt1.10	2.55846e-197	2.25806	0.787	0.168	4.86697e-193	Immune3	Malt1
Rbp7	0	2.25666	0.651	0.224	0	Endo1	Rbp7
Jaml	0	2.25441	0.568	0.03	0	Immune2	Jaml
Tmem123.5	1.0259e-26	2.25283	0.488	0.296	1.95156e-22	Immune5	Tmem123
Igfbp4.1	0	2.25063	0.693	0.367	0	Endo2	Igfbp4
Sema3g.1	0	2.24935	0.772	0.04	0	Endo2	Sema3g
Arl4c.10	1.91724e-234	2.24882	0.909	0.196	3.64716e-230	Immune3	Arl4c
Crem.3	6.47822e-155	2.24731	0.827	0.271	1.23235e-150	Immune2	Crem
Dapp1.4	3.38673e-181	2.24689	0.548	0.08	6.44257e-177	Immune4	Dapp1
Pcolce.13	5.10383e-262	2.24497	0.89	0.227	9.70902e-258	Fibroblasts	Pcolce
Cfh.6	0	2.23883	0.856	0.121	0	Cdh5+/Krt19+	Cfh
Postn.14	4.87326e-244	2.23734	0.626	0.101	9.27041e-240	Fibroblasts	Postn
Slc29a1.10	1.87306e-83	2.23526	0.739	0.367	3.56313e-79	Immune4	Slc29a1
Serp1.9	8.56854e-37	2.23447	0.607	0.403	1.62999e-32	Immune5	Serp1
Rab11fip1.7	1.10487e-81	2.23429	0.41	0.086	2.1018e-77	Immune5	Rab11fip1
Apoe.7	2.95898e-149	2.23338	0.722	0.598	5.62887e-145	Immune1	Apoe
Irf2bp2.6	1.89082e-18	2.22984	0.475	0.347	3.59691e-14	Immune5	Irf2bp2
Ptafr.12	9.88169e-60	2.2273	0.451	0.134	1.87979e-55	Immune5	Ptafr
Mfap2.2	0	2.22489	0.82	0.055	0	Fibroblasts	Mfap2
Ccl3.1	4.01078e-21	2.22467	0.217	0.069	7.6297e-17	Immune5	Ccl3
Fgfr1.7	1.78313e-22	2.22168	0.443	0.271	3.39205e-18	Immune5	Fgfr1
Slc7a5	1.83021e-230	2.22045	0.498	0.05	3.4816e-226	Immune4	Slc7a5
Got1.10	0	2.21656	0.941	0.142	0	Immune3	Got1
Igfbp5.2	0	2.21446	0.61	0.17	0	Endo3	Igfbp5
Il1r2	0	2.21285	0.72	0.039	0	Immune3	Il1r2
Csf3.3	0	2.21132	0.594	0.165	0	Endo4	Csf3
Trat1	0	2.21035	0.349	0	0	Immune2	Trat1
Ms4a6d.9	0	2.20746	0.832	0.015	0	Immune1	Ms4a6d
Ntng1.7	0	2.20705	0.609	0.009	0	Cdh5+/Krt19+	Ntng1
Secisbp2l.1	1.76509e-39	2.20269	0.744	0.227	3.35773e-35	Schwann cells	Secisbp2l
Spi1.8	0	2.20211	0.925	0.035	0	Immune1	Spi1
Tnfrsf4	3.22837e-208	2.19791	0.153	0.004	6.14132e-204	Immune2	Tnfrsf4
H2afz.10	1.63959e-130	2.19473	1	0.795	3.11899e-126	Immune3	H2afz
Cd83.9	0	2.19372	0.837	0.036	0	Immune1	Cd83
Emb.12	2.95832e-74	2.19334	0.508	0.142	5.62761e-70	Immune5	Emb
Bcl2a1b.1	1.71207e-225	2.19316	0.575	0.072	3.25687e-221	Immune2	Bcl2a1b
Pclaf	0	2.19064	0.674	0.039	0	Endo7	Pclaf
Actb.9	9.52281e-119	2.18803	0.992	0.976	1.81152e-114	Immune5	Actb
Slc16a3.1	5.23915e-62	2.18383	0.336	0.073	9.96644e-58	Immune5	Slc16a3
Plbd1.1	0	2.18263	0.885	0.066	0	Immune3	Plbd1
Fnip1.6	2.01657e-76	2.18205	0.625	0.244	3.83612e-72	Immune4	Fnip1
Slc6a6.1	4.68929e-297	2.18047	0.627	0.374	8.92043e-293	Endo2	Slc6a6
Itga6.3	0	2.178	0.929	0.428	0	Cdh5+/Krt19+	Itga6
Tenm2.7	0	2.17683	0.722	0.009	0	Cdh5+/Krt19+	Tenm2
Gpr183.2	0	2.17584	0.752	0.058	0	Immune3	Gpr183
Flt4.2	0	2.16906	0.684	0.078	0	Endo5	Flt4
Aspn.1	0	2.16715	0.828	0.051	0	vSMC/Pericytes	Aspn
Cnn2.6	1.02651e-29	2.16511	0.455	0.236	1.95273e-25	Immune5	Cnn2
Slc41a1.2	0	2.15966	0.661	0.209	0	Endo3	Slc41a1
Smc2	9.98378e-228	2.15808	0.754	0.09	1.89921e-223	Endo7	Smc2
Lgmn.5	0	2.15576	0.86	0.379	0	Immune1	Lgmn
Tnip3.3	0	2.15442	0.581	0.019	0	Immune1	Tnip3
Gstm5.7	0	2.15145	0.78	0.089	0	Cdh5+/Krt19+	Gstm5
Cd207	0	2.14829	0.199	0.003	0	Immune3	Cd207
Gpr132.8	4.99444e-54	2.1482	0.348	0.088	9.50092e-50	Immune5	Gpr132
Arhgdib.11	2.65953e-67	2.14701	0.75	0.411	5.05923e-63	Immune5	Arhgdib
H2afz.11	2.38098e-102	2.14571	0.95	0.796	4.52933e-98	Immune4	H2afz
Cd52.9	0	2.14356	0.625	0.055	0	Immune1	Cd52
Cd209d.1	7.81128e-255	2.14291	0.605	0.067	1.48594e-250	Immune3	Cd209d
Ccdc80.10	0	2.14214	0.828	0.092	0	Fibroblasts	Ccdc80
Nr2f2.5	0	2.14124	0.858	0.208	0	Cdh5+/Krt19+	Nr2f2
Ehd4.3	0	2.14122	0.984	0.469	0	Endo6	Ehd4
Hexb.2	1.55016e-79	2.14089	0.605	0.227	2.94887e-75	Immune4	Hexb
Il4	0	2.13851	0.387	0.002	0	Immune4	Il4
Cks2	2.18495e-142	2.13819	0.727	0.136	4.15642e-138	Endo7	Cks2
Cd27	0	2.13669	0.704	0.013	0	Immune2	Cd27
Cebpb.11	6.52584e-88	2.13067	0.918	0.583	1.24141e-83	Immune5	Cebpb
Syk.10	4.56281e-61	2.12928	0.426	0.118	8.67983e-57	Immune5	Syk
Selenoh.1	4.05523e-109	2.12604	0.824	0.26	7.71426e-105	Endo7	Selenoh
Asph.7	1.64588e-89	2.12433	0.575	0.174	3.13096e-85	Immune4	Asph
Coro1a.11	0	2.12328	0.955	0.126	0	Immune3	Coro1a
Ptgs2.1	3.71558e-43	2.12071	0.254	0.054	7.06815e-39	Immune5	Ptgs2
Iigp1.2	0	2.11952	0.87	0.291	0	Endo4	Iigp1
Nfat5.1	0	2.11745	0.887	0.533	0	Endo3	Nfat5
Cd86.11	0	2.1173	0.923	0.107	0	Immune3	Cd86
Chpt1.5	1.49754e-99	2.11596	0.586	0.167	2.84878e-95	Immune4	Chpt1
Pmaip1.2	1.33585e-57	2.11581	0.316	0.068	2.54119e-53	Immune5	Pmaip1
Rrad.6	3.92286e-256	2.1144	0.646	0.099	7.46245e-252	vSMC/Pericytes	Rrad
Cpe.5	0	2.11376	0.866	0.124	0	Cdh5+/Krt19+	Cpe
Fxyd6.7	0	2.11253	0.923	0.216	0	Cdh5+/Krt19+	Fxyd6
H2-DMb1.6	0	2.11211	0.564	0.032	0	Immune1	H2-DMb1
Havcr2	0	2.10757	0.85	0.019	0	Immune3	Havcr2
Reln.1	0	2.10519	0.57	0.044	0	Endo5	Reln
Cxcl1.12	2.20991e-37	2.10407	0.636	0.379	4.20391e-33	Fibroblasts	Cxcl1
Itgae	0	2.1034	0.635	0.004	0	Immune2	Itgae
Cd36	0	2.10037	0.745	0.35	0	Endo1	Cd36
Dnase1l3	0	2.09979	0.587	0.011	0	Immune3	Dnase1l3
Sgms2.7	1.73039e-51	2.09768	0.373	0.104	3.29172e-47	Immune5	Sgms2
Cdk1	0	2.09579	0.684	0.025	0	Endo7	Cdk1
Plek.9	0	2.09518	0.935	0.067	0	Immune1	Plek
Hpgds.1	1.62593e-257	2.09321	0.533	0.051	3.09301e-253	Immune4	Hpgds
Eps8.8	0	2.09076	0.843	0.095	0	Immune1	Eps8
Cd200r4.1	0	2.08833	0.448	0.011	0	Immune4	Cd200r4
Rgs2.8	7.76619e-95	2.08824	0.579	0.154	1.47736e-90	Immune4	Rgs2
Fosl2.6	2.4763e-30	2.08701	0.648	0.525	4.71066e-26	Immune5	Fosl2
Cuedc2.2	1.40734e-33	2.08641	0.89	0.416	2.67718e-29	Schwann cells	Cuedc2
Il13.1	0	2.08581	0.333	0.004	0	Immune4	Il13
Rcn3.11	4.43767e-225	2.08418	0.888	0.307	8.44178e-221	Fibroblasts	Rcn3
Gask1b.8	8.39949e-73	2.083	0.613	0.235	1.59784e-68	Immune4	Gask1b
Fam110c	0	2.08226	0.387	0	0	Immune4	Fam110c
C3	1.01504e-289	2.08146	0.424	0.038	1.93091e-285	Fibroblasts	C3
Metrnl.7	0	2.07958	0.903	0.162	0	Immune1	Metrnl
Neurl3.11	2.0694e-64	2.07916	0.48	0.141	3.93662e-60	Immune5	Neurl3
Dennd4a.9	7.51649e-169	2.07761	0.94	0.351	1.42986e-164	Immune2	Dennd4a
Ifngr1.5	1.54662e-113	2.07657	0.867	0.439	2.94214e-109	Immune2	Ifngr1
Htra1.1	0	2.07226	0.629	0.074	0	Endo2	Htra1
Cystm1.1	0	2.07043	0.722	0.133	0	Endo3	Cystm1
Plgrkt.4	8.34317e-77	2.06927	0.67	0.305	1.58712e-72	Immune4	Plgrkt
Bgn.12	2.3035e-229	2.06807	0.913	0.264	4.38195e-225	Fibroblasts	Bgn
Thy1.3	0	2.06296	0.693	0.125	0	Endo5	Thy1
Tax1bp1.4	9.44627e-86	2.06119	0.862	0.711	1.79696e-81	Immune4	Tax1bp1
Ms4a2	0	2.06007	0.452	0	0	Immune4	Ms4a2
Lmo4.6	0	2.05946	0.87	0.285	0	Cdh5+/Krt19+	Lmo4
Notch3	0	2.05613	0.834	0.007	0	vSMC/Pericytes	Notch3
Cd3e	0	2.05527	0.336	0.001	0	Immune2	Cd3e
Lgals7.1	6.48264e-128	2.04901	0.561	0.037	1.23319e-123	Schwann cells	Lgals7
Spi1.10	0	2.04886	0.955	0.128	0	Immune3	Spi1
Cited4	0	2.0454	0.421	0.005	0	Immune4	Cited4
Kdm2b	0	2.04356	0.711	0.091	0	Immune2	Kdm2b
Ptch1.5	0	2.0432	0.616	0.094	0	Cdh5+/Krt19+	Ptch1
Coro1a.9	0	2.04211	0.787	0.052	0	Immune1	Coro1a
Gm2a.9	4.50067e-190	2.04185	0.906	0.267	8.56162e-186	Immune3	Gm2a
Entpd1.9	1.15721e-46	2.04164	0.656	0.394	2.20135e-42	Immune5	Entpd1
Gata3	0	2.04111	0.485	0.005	0	Immune2	Gata3
Pmaip1.1	0	2.03804	0.822	0.059	0	Immune3	Pmaip1
Cotl1.9	2.98107e-41	2.0372	0.516	0.237	5.67089e-37	Immune5	Cotl1
Fabp4.5	0	2.03685	0.994	0.475	0	Endo6	Fabp4
Mcemp1.2	1.16084e-142	2.03577	0.32	0.03	2.20827e-138	Immune5	Mcemp1
Smoc2.7	0	2.03553	0.598	0.02	0	Cdh5+/Krt19+	Smoc2
Col5a3.7	0	2.03393	0.7	0.046	0	Cdh5+/Krt19+	Col5a3
Pkib	0	2.03267	0.787	0.028	0	Immune3	Pkib
Aif1.8	0	2.03153	0.757	0.021	0	Immune1	Aif1
Art3.1	1.62475e-201	2.03146	0.866	0.061	3.09077e-197	Schwann cells	Art3
Crem.6	4.61179e-13	2.03117	0.398	0.28	8.77301e-09	Immune5	Crem
Fbln2.1	0	2.02953	0.882	0.228	0	Endo2	Fbln2
Ccl2.12	1.91905e-68	2.02671	0.566	0.214	3.6506e-64	Fibroblasts	Ccl2
Cldn5.2	0	2.02448	0.982	0.393	0	Endo3	Cldn5
Satb1	0	2.01944	0.585	0.021	0	Immune2	Satb1
Dab2.7	0	2.01781	0.804	0.298	0	Immune1	Dab2
Actg1.8	2.08632e-114	2.01779	0.996	0.966	3.96881e-110	Immune5	Actg1
Slc35d1	5.28339e-158	2.01754	0.471	0.065	1.00506e-153	Immune4	Slc35d1
Dnajb1.3	2.81777e-33	2.01617	0.602	0.396	5.36025e-29	Immune4	Dnajb1
Ftl1.8	0	2.0126	0.995	0.947	0	Immune1	Ftl1
Tubb5.3	4.59625e-56	2.01037	0.92	0.744	8.74344e-52	Endo7	Tubb5
Fbn1.10	1.72681e-181	2.00616	0.835	0.257	3.2849e-177	Fibroblasts	Fbn1
Ccr7	0	2.00402	0.346	0.009	0	Immune3	Ccr7
Sox4.1	0	2.00085	0.625	0.203	0	Endo3	Sox4
Traf1.7	1.96676e-174	1.99992	0.718	0.158	3.74136e-170	Immune2	Traf1
Csta3	0	1.9991	0.143	0	0	Immune5	Csta3
Fxyd5.8	1.08266e-57	1.99651	0.799	0.635	2.05955e-53	Immune5	Fxyd5
Naaa.10	5.75718e-222	1.99449	0.822	0.157	1.09519e-217	Immune3	Naaa
Selplg.10	0	1.99343	0.804	0.111	0	Immune2	Selplg
Wnt11.1	3.01112e-85	1.99026	0.262	0.033	5.72806e-81	Immune5	Wnt11
Capzb.8	8.97051e-33	1.99009	0.689	0.63	1.70646e-28	Immune5	Capzb
Timd4.1	0	1.98898	0.636	0.03	0	Immune3	Timd4
Chst1.2	1.84678e-141	1.98786	0.467	0.07	3.51314e-137	Immune4	Chst1
Itgb8	0	1.98708	0.683	0.012	0	Schwann cells	Itgb8
Stab1.2	0	1.98614	0.752	0.189	0	Endo5	Stab1
Plin2.6	0	1.98414	0.808	0.209	0	Immune1	Plin2
Fam107b.7	3.50669e-245	1.98375	0.864	0.179	6.67077e-241	Immune2	Fam107b
Apod.14	2.0394e-165	1.98253	0.753	0.179	3.87955e-161	Fibroblasts	Apod
Cd209a.1	0	1.98185	0.626	0.045	0	Immune3	Cd209a
Sema3b.1	0	1.98168	0.805	0.02	0	Schwann cells	Sema3b
Fem1c.9	2.73032e-27	1.98061	0.447	0.238	5.19388e-23	Immune5	Fem1c
Klf4.1	0	1.98047	0.897	0.61	0	Endo3	Klf4
Gpx3.1	0	1.98017	0.571	0.039	0	Fibroblasts	Gpx3
Anxa11.2	3.03757e-24	1.97125	0.447	0.262	5.77836e-20	Immune5	Anxa11
Igf2.1	0	1.97079	0.53	0.074	0	Endo2	Igf2
Fam107b.9	5.85194e-76	1.97075	0.567	0.186	1.11322e-71	Immune4	Fam107b
Igfbp5.8	4.82429e-178	1.96967	0.79	0.201	9.17724e-174	vSMC/Pericytes	Igfbp5
Ikzf3	0	1.96916	0.535	0.002	0	Immune2	Ikzf3
Serping1.12	5.20394e-160	1.96882	0.838	0.293	9.89946e-156	Fibroblasts	Serping1
C3ar1.1	0	1.96719	0.667	0.006	0	Immune1	C3ar1
Mafb.3	0	1.96582	0.632	0.13	0	Immune1	Mafb
Scarb1	0	1.96047	0.787	0.31	0	Endo1	Scarb1
Plvap.4	0	1.95873	1	0.426	0	Endo6	Plvap
Csf2rb.8	2.15287e-58	1.95809	0.674	0.332	4.0954e-54	Immune4	Csf2rb
Rala.6	0	1.95767	0.879	0.414	0	Cdh5+/Krt19+	Rala
Olr1	1.19384e-292	1.95753	0.349	0.017	2.27104e-288	Immune4	Olr1
Prx	3.64677e-277	1.95477	0.646	0.023	6.93726e-273	Schwann cells	Prx
Gsta4.7	0	1.95459	0.671	0.016	0	Cdh5+/Krt19+	Gsta4
Gjc3	0	1.95391	0.683	0	0	Schwann cells	Gjc3
Lbp.7	0	1.95287	0.881	0.209	0	Cdh5+/Krt19+	Lbp
C5ar1.3	0	1.95223	0.661	0.008	0	Immune1	C5ar1
Ldhb.6	1.18371e-137	1.95004	0.878	0.092	2.25178e-133	Schwann cells	Ldhb
Lilr4b.13	3.83378e-52	1.94981	0.418	0.125	7.29299e-48	Immune5	Lilr4b
Olfml3.7	0	1.94842	0.691	0.042	0	Cdh5+/Krt19+	Olfml3
Lilr4b.9	0	1.94741	0.814	0.036	0	Immune1	Lilr4b
Kctd12.10	1.33066e-29	1.94723	0.602	0.427	2.53131e-25	Immune5	Kctd12
D16Ertd472e.4	1.31912e-225	1.94675	0.761	0.147	2.50936e-221	Immune2	D16Ertd472e
Cdh11.7	0	1.9467	0.733	0.055	0	Cdh5+/Krt19+	Cdh11
Adm	0	1.94601	0.405	0.05	0	Endo3	Adm
Islr.7	0	1.94381	0.514	0.028	0	Cdh5+/Krt19+	Islr
Itgam.13	4.09041e-51	1.94208	0.361	0.097	7.78119e-47	Immune5	Itgam
Fxyd1.6	0	1.93919	0.774	0.083	0	Cdh5+/Krt19+	Fxyd1
S100a4.9	0	1.93873	0.88	0.318	0	Immune1	S100a4
Pdgfrb.1	0	1.9387	0.826	0.061	0	vSMC/Pericytes	Pdgfrb
Tmem189.8	1.86868e-22	1.93684	0.475	0.308	3.55479e-18	Immune5	Tmem189
Evi2a.12	1.71958e-86	1.93617	0.487	0.122	3.27116e-82	Immune4	Evi2a
Tyrobp.11	2.49627e-240	1.93517	0.965	0.17	4.74866e-236	Immune3	Tyrobp
Odc1.2	4.61383e-213	1.93496	0.651	0.387	8.77689e-209	Endo3	Odc1
Fbxo33.3	1.87714e-78	1.93267	0.494	0.137	3.57088e-74	Immune4	Fbxo33
Rhog.8	2.69317e-28	1.93033	0.48	0.279	5.12322e-24	Immune5	Rhog
Samsn1.2	2.2544e-306	1.93004	0.685	0.075	4.28854e-302	Immune3	Samsn1
Cd44.8	0	1.92925	0.897	0.126	0	Immune1	Cd44
Cryab.7	0	1.92737	0.772	0.064	0	Cdh5+/Krt19+	Cryab
Arpc5.7	1.80865e-39	1.92714	0.713	0.625	3.44059e-35	Immune5	Arpc5
Gfod1.5	2.3362e-30	1.92538	0.32	0.114	4.44414e-26	Immune5	Gfod1
Bmp1.5	0	1.9251	0.772	0.124	0	Cdh5+/Krt19+	Bmp1
Igf1.10	1.20141e-177	1.92506	0.721	0.185	2.28545e-173	Fibroblasts	Igf1
Ccrl2.7	7.47325e-06	1.9249	0.217	0.142	0.142164	Immune5	Ccrl2
Cd163	0	1.92382	0.476	0.013	0	Immune1	Cd163
P2ry10	0	1.92249	0.767	0.033	0	Immune2	P2ry10
Fabp5.4	0	1.92156	0.912	0.309	0	Endo6	Fabp5
Arl4d.5	0	1.92114	0.55	0.074	0	Cdh5+/Krt19+	Arl4d
Nlrp3.1	1.57977e-50	1.91977	0.311	0.072	3.00519e-46	Immune5	Nlrp3
Ugcg.2	0	1.9186	0.797	0.367	0	Endo3	Ugcg
Ctla2a.3	0	1.91766	0.955	0.345	0	Endo4	Ctla2a
Pld4.9	0	1.91674	0.866	0.008	0	Immune1	Pld4
Pard6g.2	0	1.91587	0.726	0.074	0	Endo3	Pard6g
Maff.1	3.4146e-300	1.91417	0.675	0.348	6.49559e-296	Endo3	Maff
Otulinl.2	9.69665e-153	1.91363	0.444	0.06	1.84459e-148	Immune4	Otulinl
Tuba1b.2	4.6407e-62	1.91201	0.914	0.586	8.828e-58	Endo7	Tuba1b
Lsp1.9	0	1.91086	0.578	0.064	0	Immune1	Lsp1
Npc2.7	0	1.91078	0.981	0.632	0	Immune1	Npc2
Cmtr1	0	1.90765	0.801	0.09	0	Immune3	Cmtr1
Eprs.3	2.9729e-87	1.90711	0.774	0.365	5.65534e-83	Immune2	Eprs
H2afz.6	6.95013e-77	1.90583	0.947	0.797	1.32212e-72	Endo7	H2afz
Ell2.9	2.36099e-41	1.90337	0.377	0.126	4.49132e-37	Immune5	Ell2
Cdca8	0	1.90332	0.663	0.023	0	Endo7	Cdca8
Hist1h1b	0	1.9033	0.471	0.01	0	Endo7	Hist1h1b
Matn2.7	0	1.90124	0.722	0.033	0	Cdh5+/Krt19+	Matn2
Rab8b.12	6.63092e-39	1.90097	0.578	0.327	1.2614e-34	Immune5	Rab8b
Nudt4.12	6.11533e-40	1.90018	0.652	0.417	1.16332e-35	Immune5	Nudt4
Rian.1	0	1.89804	0.671	0.026	0	Fibroblasts	Rian
Notch2.7	2.88214e-30	1.89784	0.34	0.129	5.48269e-26	Immune5	Notch2
Srpx	0	1.89775	0.756	0.014	0	Fibroblasts	Srpx
Adamts2.7	0	1.89606	0.74	0.039	0	Cdh5+/Krt19+	Adamts2
Col6a1.7	0	1.89524	0.821	0.057	0	Cdh5+/Krt19+	Col6a1
Rgs10.10	1.44803e-76	1.8949	0.605	0.219	2.7546e-72	Immune4	Rgs10
Cald1.6	4.09937e-164	1.89411	0.978	0.53	7.79823e-160	vSMC/Pericytes	Cald1
Cxcl3	0	1.89227	0.251	0.005	0	Immune1	Cxcl3
Prr13.12	1.69028e-30	1.89188	0.598	0.445	3.21542e-26	Immune5	Prr13
Gfpt1.7	4.90696e-238	1.89187	0.899	0.185	9.33451e-234	Immune3	Gfpt1
Mgll	0	1.89044	0.758	0.406	0	Endo1	Mgll
Ccr2.1	1.70853e-214	1.89031	0.525	0.065	3.25014e-210	Immune2	Ccr2
Adgre1.9	0	1.88728	0.856	0.022	0	Immune1	Adgre1
Tmsb4x.9	1.92358e-159	1.88642	1	0.987	3.65923e-155	Immune3	Tmsb4x
Maf.4	9.78072e-299	1.88579	0.627	0.148	1.86059e-294	Endo5	Maf
Psap.7	0	1.88377	0.978	0.776	0	Immune1	Psap
Lamp2.7	8.07948e-27	1.88374	0.668	0.653	1.53696e-22	Immune5	Lamp2
Taldo1.5	6.45041e-18	1.88285	0.59	0.6	1.22706e-13	Immune5	Taldo1
Cotl1.7	0	1.87993	0.901	0.151	0	Immune1	Cotl1
Rac2.11	9.81776e-128	1.87899	0.582	0.123	1.86763e-123	Immune4	Rac2
Hcar2	3.26185e-163	1.8789	0.213	0.011	6.20502e-159	Immune5	Hcar2
Gmfg.11	1.56935e-44	1.87704	0.533	0.243	2.98537e-40	Immune5	Gmfg
Pkdcc.6	0	1.87697	0.681	0.049	0	Cdh5+/Krt19+	Pkdcc
Bex4	1.37877e-287	1.87638	0.28	0.01	2.62283e-283	Immune4	Bex4
Plekha4.1	5.83434e-200	1.8763	0.793	0.05	1.10987e-195	Schwann cells	Plekha4
Ralgps2.6	0	1.87604	0.634	0.114	0	Cdh5+/Krt19+	Ralgps2
Fxyd1.14	6.90275e-62	1.87603	0.878	0.183	1.31311e-57	Schwann cells	Fxyd1
Fcgr2b.9	0	1.87591	0.831	0.022	0	Immune1	Fcgr2b
Fcer1g.13	2.10452e-107	1.87572	0.754	0.189	4.00343e-103	Immune5	Fcer1g
Fyb.12	4.08024e-44	1.87509	0.389	0.125	7.76185e-40	Immune5	Fyb
Moxd1.7	0	1.87432	0.661	0.029	0	Cdh5+/Krt19+	Moxd1
Skap1	0	1.87199	0.721	0.001	0	Immune2	Skap1
Omd.7	0	1.8715	0.634	0.016	0	Cdh5+/Krt19+	Omd
Ptprc.9	0	1.87118	0.905	0.066	0	Immune1	Ptprc
Fstl1.6	0	1.87076	0.927	0.381	0	Cdh5+/Krt19+	Fstl1
Kdr	0	1.87063	0.745	0.333	0	Endo1	Kdr
Cd9.11	1.18645e-36	1.87029	1	0.788	2.25699e-32	Schwann cells	Cd9
Tiam1.8	1.67219e-22	1.86958	0.25	0.089	3.181e-18	Immune5	Tiam1
Col14a1	0	1.86816	0.559	0.01	0	Fibroblasts	Col14a1
Mfge8.3	1.91973e-190	1.8652	0.913	0.334	3.6519e-186	vSMC/Pericytes	Mfge8
Cap1.5	9.23216e-25	1.86417	0.553	0.414	1.75623e-20	Immune5	Cap1
Mid1ip1.4	0	1.86414	0.754	0.213	0	Cdh5+/Krt19+	Mid1ip1
Ccl2.10	7.99209e-83	1.86409	0.674	0.215	1.52033e-78	Immune4	Ccl2
Pard6g.4	0	1.86392	0.704	0.112	0	Endo5	Pard6g
Myo1g.10	0	1.86361	0.923	0.084	0	Immune3	Myo1g
Tm4sf1	0	1.86196	0.997	0.69	0	Endo2	Tm4sf1
Ago2.9	4.15016e-21	1.86177	0.488	0.329	7.89485e-17	Immune5	Ago2
Hopx	0	1.86075	0.752	0.06	0	vSMC/Pericytes	Hopx
Tmem43	2.45735e-13	1.85916	0.238	0.113	4.67461e-09	Immune5	Tmem43
Sh3kbp1.10	1.95262e-18	1.85721	0.299	0.14	3.71447e-14	Immune5	Sh3kbp1
Tubb2b.6	0	1.85702	0.719	0.1	0	Cdh5+/Krt19+	Tubb2b
Bcl2a1b	0	1.85494	0.481	0.026	0	Immune1	Bcl2a1b
Asph.8	2.3785e-15	1.85437	0.324	0.178	4.52462e-11	Immune5	Asph
Sparcl1.7	4.87487e-155	1.8498	0.975	0.436	9.27346e-151	vSMC/Pericytes	Sparcl1
Il2rg.7	4.57895e-208	1.84879	0.88	0.234	8.71054e-204	Immune2	Il2rg
Ccnb2	0	1.84841	0.652	0.022	0	Endo7	Ccnb2
Il7r.2	0	1.84597	0.647	0.057	0	Immune3	Il7r
Cotl1.8	5.76276e-169	1.84506	0.834	0.23	1.09625e-164	Immune2	Cotl1
Diaph1.10	7.05472e-32	1.84275	0.553	0.351	1.34202e-27	Immune5	Diaph1
Sub1.6	3.78366e-115	1.84251	0.98	0.766	7.19766e-111	Immune2	Sub1
Ccdc141.2	0	1.84167	0.558	0.042	0	Endo3	Ccdc141
S100a4.11	9.79714e-96	1.84122	0.867	0.377	1.86371e-91	Immune3	S100a4
Ptprb.1	0	1.83992	0.947	0.373	0	Endo2	Ptprb
Postn.7	0	1.8393	0.497	0.046	0	Cdh5+/Krt19+	Postn
Cox4i2	0	1.83673	0.654	0.008	0	vSMC/Pericytes	Cox4i2
Fabp4	8.53006e-298	1.83562	0.761	0.465	1.62267e-293	Endo1	Fabp4
Ccr5.8	0	1.8346	0.616	0.027	0	Immune1	Ccr5
Rbp4	0	1.83453	0.552	0.005	0	Immune3	Rbp4
Cd44.11	4.32563e-100	1.83428	0.693	0.211	8.22865e-96	Immune4	Cd44
Ccl12	0	1.83146	0.275	0.003	0	Immune1	Ccl12
Gja1.2	0	1.8314	0.938	0.396	0	Endo4	Gja1
Kcne3	0	1.82977	0.395	0.017	0	Immune4	Kcne3
Gpc3.13	0	1.82951	0.733	0.099	0	Fibroblasts	Gpc3
Bcl2a1b.3	1.74175e-54	1.82947	0.34	0.077	3.31333e-50	Immune5	Bcl2a1b
Sytl3.1	0	1.82852	0.448	0.013	0	Immune4	Sytl3
Procr.3	0	1.8275	0.788	0.211	0	Endo6	Procr
Cd53.9	0	1.82711	0.926	0.065	0	Immune1	Cd53
Sfrp1.7	0	1.82699	0.666	0.025	0	Cdh5+/Krt19+	Sfrp1
Atp6v0c.7	0	1.82652	0.986	0.75	0	Immune1	Atp6v0c
Hs2st1.1	3.40105e-68	1.82645	0.533	0.183	6.46982e-64	Immune4	Hs2st1
Aebp1.4	0	1.82639	0.676	0.176	0	Endo5	Aebp1
Cd300lg	0	1.82316	0.743	0.267	0	Endo1	Cd300lg
Aspn.2	0	1.82093	0.574	0.055	0	Fibroblasts	Aspn
Pik3ap1.9	5.28858e-62	1.81752	0.377	0.092	1.00605e-57	Immune5	Pik3ap1
Cd55.8	2.89333e-78	1.81692	0.51	0.145	5.50399e-74	Immune4	Cd55
Apbb1ip.12	2.57378e-44	1.81627	0.348	0.102	4.89611e-40	Immune5	Apbb1ip
Rac2.10	4.54799e-304	1.81557	0.814	0.117	8.65165e-300	Immune2	Rac2
Il18.1	0	1.81366	0.636	0.059	0	Immune3	Il18
Ndfip1.4	1.20167e-134	1.81323	0.957	0.673	2.28593e-130	Immune2	Ndfip1
Rab7b.8	0	1.81319	0.771	0.046	0	Immune1	Rab7b
Samd11	0	1.81279	0.618	0.034	0	Immune2	Samd11
Ctla2a.9	8.27565e-60	1.81248	0.814	0.399	1.57428e-55	Immune2	Ctla2a
Dgat1.1	8.83095e-43	1.81195	0.279	0.068	1.67991e-38	Immune5	Dgat1
Wipf1.4	6.77462e-14	1.80865	0.352	0.22	1.28874e-09	Immune5	Wipf1
Rilpl2.7	0	1.80782	0.855	0.191	0	Immune1	Rilpl2
Sub1.9	2.9343e-33	1.80589	0.775	0.77	5.58192e-29	Immune5	Sub1
Samsn1.1	0	1.80571	0.704	0.074	0	Immune2	Samsn1
Gpr171.1	0	1.80555	0.724	0.025	0	Immune3	Gpr171
Nrgn.2	1.31e-180	1.80438	0.402	0.044	2.49201e-176	Immune2	Nrgn
Qpct.7	0	1.80128	0.677	0.073	0	Cdh5+/Krt19+	Qpct
Cd86.9	0	1.80007	0.84	0.023	0	Immune1	Cd86
Jdp2.7	7.70259e-21	1.79792	0.373	0.195	1.46526e-16	Immune5	Jdp2
Noct.3	0	1.79633	0.874	0.27	0	Endo4	Noct
Iqgap1.9	1.40159e-41	1.79589	0.77	0.696	2.66624e-37	Immune5	Iqgap1
Grn.5	0	1.7954	0.915	0.496	0	Immune1	Grn
Baz1a.8	2.18698e-38	1.79506	0.575	0.34	4.16029e-34	Immune4	Baz1a
Prss23.7	0	1.79467	0.685	0.169	0	Cdh5+/Krt19+	Prss23
C1s1.7	0	1.79329	0.685	0.045	0	Cdh5+/Krt19+	C1s1
Hcn4	0	1.79232	0.405	0.007	0	Cdh5+/Krt19+	Hcn4
P2ry14	0	1.79166	0.762	0.035	0	Immune3	P2ry14
Naga	3.29889e-280	1.79069	0.874	0.154	6.27547e-276	Immune3	Naga
Apoe.9	7.03783e-82	1.79069	0.927	0.608	1.33881e-77	Immune4	Apoe
Id2.7	0	1.79052	0.777	0.273	0	Immune1	Id2
Cenpa.3	1.17717e-104	1.79041	0.588	0.111	2.23934e-100	Endo7	Cenpa
Gm43305.1	0	1.78816	0.622	0.033	0	Immune3	Gm43305
Fstl1.12	3.37182e-126	1.78651	0.878	0.453	6.41421e-122	Fibroblasts	Fstl1
Epsti1.10	5.46596e-176	1.78632	0.605	0.09	1.03979e-171	Immune3	Epsti1
Laptm5.10	5.33661e-241	1.78366	0.934	0.171	1.01518e-236	Immune2	Laptm5
Phlda1.7	7.50437e-30	1.7819	0.72	0.23	1.42756e-25	Schwann cells	Phlda1
I830077J02Rik	0	1.7807	0.406	0.014	0	Immune4	I830077J02Rik
Clec4a2.8	0	1.7799	0.821	0.011	0	Immune1	Clec4a2
Adamts2.13	0	1.77912	0.8	0.129	0	Fibroblasts	Adamts2
Marcksl1.8	0	1.77757	0.899	0.316	0	Immune1	Marcksl1
Txk	0	1.7753	0.551	0.018	0	Immune2	Txk
Snap23.6	5.42258e-16	1.77438	0.434	0.308	1.03154e-11	Immune5	Snap23
Csrp1.5	0	1.77239	0.88	0.47	0	Cdh5+/Krt19+	Csrp1
Cstb.8	0	1.77115	0.957	0.465	0	Immune1	Cstb
Serpine2.7	0	1.76979	0.801	0.108	0	vSMC/Pericytes	Serpine2
Col6a3.7	0	1.76953	0.729	0.062	0	Cdh5+/Krt19+	Col6a3
Ebf2.7	0	1.76858	0.654	0.029	0	Cdh5+/Krt19+	Ebf2
Cxcl10.5	2.71142e-19	1.76847	0.317	0.067	5.15793e-15	Schwann cells	Cxcl10
Lcp1.9	0	1.76647	0.921	0.107	0	Immune1	Lcp1
Smc4.3	6.70633e-84	1.76589	0.781	0.25	1.27575e-79	Endo7	Smc4
Rgcc.3	0	1.76581	0.803	0.346	0	Endo4	Rgcc
Tnnt3	0	1.76474	0.459	0.008	0	Cdh5+/Krt19+	Tnnt3
Limd2.5	2.20503e-26	1.764	0.291	0.106	4.19463e-22	Immune5	Limd2
Tpx2	0	1.76313	0.679	0.013	0	Endo7	Tpx2
Stap1.3	5.43936e-38	1.76286	0.262	0.066	1.03473e-33	Immune5	Stap1
Dag1.9	8.097e-51	1.76257	0.902	0.294	1.54029e-46	Schwann cells	Dag1
Stk4.7	6.94553e-283	1.76006	0.767	0.118	1.32125e-278	Immune2	Stk4
Unc93b1.6	0	1.75785	0.865	0.158	0	Immune1	Unc93b1
Cdc20	0	1.75758	0.567	0.026	0	Endo7	Cdc20
Prkcb.1	7.75555e-242	1.75506	0.444	0.037	1.47534e-237	Immune4	Prkcb
Slamf7.1	0	1.75495	0.857	0.053	0	Immune3	Slamf7
Mrgprx2	0	1.75455	0.368	0	0	Immune4	Mrgprx2
Cd53.11	4.44721e-246	1.7545	0.888	0.155	8.45994e-242	Immune3	Cd53
Slc38a1.10	2.04119e-266	1.75364	0.748	0.113	3.88296e-262	Immune2	Slc38a1
Ncam1.1	7.43348e-140	1.75308	0.372	0.044	1.41407e-135	Immune4	Ncam1
Lgals1.6	0	1.75286	0.949	0.419	0	Cdh5+/Krt19+	Lgals1
Arpc1a.1	1.24204e-31	1.75221	0.89	0.443	2.36273e-27	Schwann cells	Arpc1a
Ccr3	0	1.75193	0.201	0.004	0	Immune5	Ccr3
Lcn2.1	5.74323e-12	1.75178	0.164	0.061	1.09253e-07	Immune5	Lcn2
Flrt2.6	0	1.75165	0.608	0.059	0	Cdh5+/Krt19+	Flrt2
Il6st.2	0	1.75092	0.966	0.535	0	Endo6	Il6st
Rnd1.2	0	1.75071	0.863	0.256	0	Endo4	Rnd1
S1pr3	0	1.75007	0.643	0.01	0	vSMC/Pericytes	S1pr3
Ramp1.5	4.96709e-94	1.74845	0.418	0.082	9.4489e-90	Immune4	Ramp1
Syne1.2	4.40551e-113	1.74825	0.459	0.172	8.38061e-109	Endo5	Syne1
Actr3.10	8.7639e-35	1.74735	0.689	0.588	1.66716e-30	Immune5	Actr3
Ly6a.1	0	1.74683	0.931	0.397	0	Endo2	Ly6a
Cd24a.11	3.60084e-49	1.74569	0.557	0.216	6.84987e-45	Immune5	Cd24a
Lmo2.1	0	1.74445	0.809	0.349	0	Endo2	Lmo2
Cd200r3	0	1.74357	0.375	0.002	0	Immune4	Cd200r3
Ildr2.7	0	1.74352	0.635	0.016	0	Cdh5+/Krt19+	Ildr2
Ccr5.9	7.8556e-165	1.74336	0.555	0.09	1.49437e-160	Immune2	Ccr5
Icam2.1	0	1.74265	0.903	0.37	0	Endo2	Icam2
Edn1.1	0	1.7417	0.489	0.054	0	Endo2	Edn1
Gm26917	2.84759e-54	1.7408	0.493	0.399	5.41698e-50	Endo1	Gm26917
Nfkb1.6	1.07765e-15	1.73996	0.561	0.512	2.05001e-11	Immune5	Nfkb1
Sdc2.7	0	1.73841	0.663	0.057	0	Cdh5+/Krt19+	Sdc2
Runx3.2	1.69826e-123	1.73683	0.418	0.063	3.2306e-119	Immune4	Runx3
Nr4a1.4	0	1.73628	0.691	0.411	0	Cdh5+/Krt19+	Nr4a1
Mast4.2	0	1.73537	0.949	0.371	0	Endo4	Mast4
Emid1.4	2.99937e-63	1.7352	0.585	0.085	5.7057e-59	Schwann cells	Emid1
Clec11a.1	0	1.73496	0.641	0.063	0	Fibroblasts	Clec11a
Cks1b	7.81611e-211	1.73431	0.738	0.093	1.48686e-206	Endo7	Cks1b
Atp6v1e1.7	8.12425e-38	1.73427	0.636	0.459	1.54548e-33	Immune4	Atp6v1e1
Gldn	0	1.73409	0.463	0.002	0	Schwann cells	Gldn
Marcks.8	2.18152e-110	1.73393	0.979	0.632	4.14991e-106	Immune3	Marcks
Acer3.6	0	1.73337	0.736	0.212	0	Cdh5+/Krt19+	Acer3
Rarres2.8	0	1.73257	0.85	0.122	0	vSMC/Pericytes	Rarres2
Ap1s3	0	1.73158	0.398	0.014	0	Immune4	Ap1s3
Bnc2.7	0	1.73082	0.652	0.016	0	Cdh5+/Krt19+	Bnc2
Aebp2	2.63577e-144	1.72969	0.791	0.261	5.01403e-140	Immune2	Aebp2
Gas7.8	2.39097e-50	1.72962	0.805	0.206	4.54835e-46	Schwann cells	Gas7
Elf1.9	8.99196e-54	1.729	0.747	0.504	1.71054e-49	Immune4	Elf1
Prrx1.14	0	1.72782	0.796	0.088	0	Fibroblasts	Prrx1
Cebpd.3	5.40754e-269	1.72588	0.78	0.585	1.02868e-264	Cdh5+/Krt19+	Cebpd
Ptgs2	0	1.72541	0.268	0.029	0	Immune1	Ptgs2
Isy1.3	3.16639e-14	1.72378	0.307	0.17	6.02342e-10	Immune5	Isy1
Map4k4.3	1.49079e-116	1.72336	0.969	0.56	2.83592e-112	Immune3	Map4k4
Traf1.8	6.26883e-255	1.72218	0.885	0.156	1.19252e-250	Immune3	Traf1
Etv3.8	0	1.72167	0.823	0.142	0	Immune1	Etv3
Thbs2	0	1.72054	0.397	0.013	0	Fibroblasts	Thbs2
Tnfrsf9	0	1.71966	0.422	0.005	0	Immune2	Tnfrsf9
Mag	0	1.71925	0.488	0.004	0	Schwann cells	Mag
Ltb.1	0	1.71901	0.525	0.019	0	Immune2	Ltb
Bcl2a1d.1	8.13619e-242	1.71857	0.515	0.055	1.54775e-237	Immune2	Bcl2a1d
Orai1.6	2.13015e-127	1.71793	0.864	0.355	4.05219e-123	Immune2	Orai1
Dusp5.12	9.77408e-20	1.71706	0.471	0.302	1.85932e-15	Immune5	Dusp5
Creb3l1.1	2.59034e-132	1.71577	0.46	0.072	4.92761e-128	Immune4	Creb3l1
Flrt3.3	0	1.71552	0.5	0.032	0	Immune1	Flrt3
Stc1.2	0	1.71468	0.591	0.148	0	Endo4	Stc1
Ly86.9	0	1.71296	0.809	0.017	0	Immune1	Ly86
Sh2d2a	0	1.71189	0.648	0	0	Immune2	Sh2d2a
Fam178b	4.3779e-191	1.71189	0.329	0.008	8.32808e-187	Schwann cells	Fam178b
Pcp4	0	1.71186	0.437	0.003	0	Cdh5+/Krt19+	Pcp4
Tmem64.6	9.5235e-139	1.71184	0.664	0.166	1.81166e-134	Immune2	Tmem64
Hmgcs1.7	1.051e-40	1.71036	0.768	0.218	1.99932e-36	Schwann cells	Hmgcs1
Rgs4	0	1.71008	0.646	0.003	0	vSMC/Pericytes	Rgs4
Cenpa.7	2.85684e-254	1.70844	0.731	0.106	5.43458e-250	Immune3	Cenpa
Ecm2.5	0	1.70796	0.782	0.164	0	Cdh5+/Krt19+	Ecm2
Irf8.3	3.66168e-30	1.70675	0.301	0.108	6.96561e-26	Immune3	Irf8
Ecm1.8	3.07691e-183	1.70595	0.683	0.172	5.8532e-179	Fibroblasts	Ecm1
Hlf	2.62524e-87	1.70559	0.243	0.033	4.994e-83	Immune2	Hlf
Ppp1r14a.1	1.60517e-298	1.70483	0.591	0.07	3.05351e-294	vSMC/Pericytes	Ppp1r14a
Gadd45g.1	0	1.70438	0.828	0.363	0	Endo2	Gadd45g
Dennd4a.10	1.10245e-142	1.70425	0.944	0.352	2.09719e-138	Immune3	Dennd4a
Sned1.1	2.77347e-228	1.70282	0.498	0.119	5.27597e-224	Endo5	Sned1
Matn2.15	3.62105e-68	1.70245	0.793	0.134	6.88831e-64	Schwann cells	Matn2
Celf2.12	1.10548e-10	1.70224	0.402	0.315	2.10295e-06	Immune5	Celf2
Lcp2.12	3.08515e-25	1.7004	0.291	0.107	5.86889e-21	Immune5	Lcp2
Ptgs1.1	0	1.69968	0.777	0.054	0	Endo6	Ptgs1
Dusp14	0	1.69836	0.503	0.007	0	Immune3	Dusp14
Rbp7.6	3.79525e-43	1.69721	0.711	0.282	7.2197e-39	Endo7	Rbp7
Gna13.5	1.32567e-137	1.69706	0.94	0.434	2.52181e-133	Immune2	Gna13
Hexa.6	0	1.69686	0.919	0.32	0	Immune1	Hexa
Crabp2	0	1.69665	0.352	0.012	0	Cdh5+/Krt19+	Crabp2
Ptn.3	5.88996e-27	1.69248	0.39	0.077	1.12045e-22	Schwann cells	Ptn
Egfl8.1	0	1.69215	0.502	0.034	0	Endo2	Egfl8
Dnajb6.4	1.69274e-36	1.68982	0.732	0.634	3.22011e-32	Immune4	Dnajb6
Lamb2.4	0	1.68958	0.845	0.329	0	Cdh5+/Krt19+	Lamb2
Lpar1.7	0	1.68949	0.648	0.044	0	Cdh5+/Krt19+	Lpar1
Col16a1.1	0	1.68945	0.758	0.041	0	Fibroblasts	Col16a1
Dact1.7	0	1.68794	0.614	0.025	0	Cdh5+/Krt19+	Dact1
Spc24	0	1.68676	0.631	0.023	0	Endo7	Spc24
Glipr2.4	5.81634e-28	1.68576	0.27	0.089	1.10644e-23	Immune5	Glipr2
Samhd1.7	8.29023e-14	1.68469	0.455	0.36	1.57705e-09	Immune5	Samhd1
Twist1.14	0	1.68375	0.748	0.099	0	Fibroblasts	Twist1
Ankrd44.8	1.08193e-24	1.68331	0.357	0.159	2.05816e-20	Immune5	Ankrd44
Scd1.7	0	1.68264	0.649	0.068	0	Cdh5+/Krt19+	Scd1
Ccdc3.5	0	1.68133	0.613	0.062	0	Cdh5+/Krt19+	Ccdc3
Ptafr.8	0	1.68105	0.815	0.047	0	Immune1	Ptafr
Dennd4a.12	5.6985e-20	1.68089	0.512	0.36	1.08403e-15	Immune5	Dennd4a
Txnip.8	1.93331e-38	1.68039	0.742	0.542	3.67773e-34	Immune5	Txnip
Rel.8	1.67381e-78	1.67971	0.754	0.352	3.18408e-74	Immune2	Rel
Actr2.6	4.17169e-14	1.67908	0.525	0.492	7.93581e-10	Immune5	Actr2
Lpin2.9	1.6808e-17	1.67709	0.299	0.144	3.19739e-13	Immune5	Lpin2
Sorl1.2	2.29978e-104	1.67683	0.25	0.025	4.37487e-100	Immune5	Sorl1
Rasl11a.4	5.67897e-226	1.67659	0.651	0.11	1.08031e-221	vSMC/Pericytes	Rasl11a
Cd209a	0	1.67326	0.355	0.015	0	Immune1	Cd209a
Adamts9.2	0	1.67172	0.854	0.328	0	Endo4	Adamts9
Arg2.1	6.52467e-90	1.67035	0.23	0.024	1.24119e-85	Immune5	Arg2
Fcgr2b.11	3.97034e-267	1.6695	0.769	0.108	7.55277e-263	Immune3	Fcgr2b
Il2ra	0	1.66848	0.528	0.002	0	Immune2	Il2ra
Ntrk2	0	1.66786	0.569	0.031	0	vSMC/Pericytes	Ntrk2
Gucy1a1.6	0	1.66761	0.793	0.102	0	vSMC/Pericytes	Gucy1a1
Sla.2	3.79892e-55	1.66423	0.275	0.052	7.22669e-51	Immune5	Sla
Htra1.12	4.31577e-284	1.66406	0.776	0.136	8.20988e-280	Fibroblasts	Htra1
Igfbp4.13	3.49413e-47	1.66341	0.653	0.407	6.64689e-43	Fibroblasts	Igfbp4
Egr3.6	1.32958e-33	1.66306	0.487	0.24	2.52925e-29	Immune4	Egr3
Fndc1	0	1.66234	0.421	0.034	0	Endo5	Fndc1
Plekhb1	0	1.66222	0.707	0.007	0	Schwann cells	Plekhb1
Isy1.1	4.85145e-176	1.66214	0.718	0.162	9.22891e-172	Immune2	Isy1
Lst1.9	0	1.66204	0.748	0.039	0	Immune1	Lst1
Scd2.9	1.5782e-35	1.66163	0.89	0.323	3.00221e-31	Schwann cells	Scd2
Vgll4.4	5.00673e-107	1.66064	0.824	0.359	9.52429e-103	Immune2	Vgll4
Sirpa.7	0	1.66001	0.851	0.065	0	Immune1	Sirpa
Cygb.2	4.96012e-307	1.6599	0.581	0.071	9.43564e-303	Fibroblasts	Cygb
Camk1d.2	7.19562e-21	1.65944	0.217	0.073	1.36882e-16	Immune5	Camk1d
Ucp2.8	8.68439e-155	1.65886	0.965	0.401	1.65203e-150	Immune3	Ucp2
Clec4a3.9	0	1.65885	0.792	0.01	0	Immune1	Clec4a3
Fosb.9	1.80112e-58	1.65872	0.904	0.663	3.42627e-54	Immune4	Fosb
Ptp4a2.6	3.72677e-17	1.65786	0.643	0.731	7.08943e-13	Immune5	Ptp4a2
Cyba.11	1.01966e-30	1.6552	0.676	0.545	1.93969e-26	Immune5	Cyba
Ctla2a.5	0	1.65399	0.989	0.367	0	Endo6	Ctla2a
Ccl11.7	0	1.65398	0.489	0.034	0	Cdh5+/Krt19+	Ccl11
Papss2.1	1.47244e-86	1.65201	0.383	0.074	2.80102e-82	Immune4	Papss2
Cebpb.7	0	1.65124	0.975	0.535	0	Immune1	Cebpb
Nav2.1	0	1.64935	0.595	0.173	0	Endo3	Nav2
Cpxm1.1	0	1.64905	0.693	0.026	0	Fibroblasts	Cpxm1
Mustn1.6	8.55893e-70	1.64798	0.613	0.247	1.62817e-65	vSMC/Pericytes	Mustn1
Cldn22	0	1.64763	0.433	0.002	0	Cdh5+/Krt19+	Cldn22
Apc.1	0	1.64712	0.709	0.28	0	Endo3	Apc
Tuba4a.3	1.14901e-137	1.64611	0.621	0.143	2.18576e-133	Immune2	Tuba4a
Dpep1	0	1.64593	0.671	0.006	0	Fibroblasts	Dpep1
Prr7.3	6.9104e-167	1.64544	0.731	0.173	1.31456e-162	Immune2	Prr7
Gpc3.7	0	1.64429	0.58	0.032	0	Cdh5+/Krt19+	Gpc3
Ccr1	0	1.6439	0.565	0.012	0	Immune1	Ccr1
Csf3r	2.13226e-116	1.64387	0.238	0.02	4.0562e-112	Immune5	Csf3r
Cttnbp2.5	0	1.64285	0.652	0.062	0	Cdh5+/Krt19+	Cttnbp2
Rcan1.5	2.40046e-203	1.64277	0.709	0.324	4.56639e-199	Endo6	Rcan1
Sparcl1	0	1.64225	0.837	0.381	0	Endo1	Sparcl1
Pirb.13	8.43888e-31	1.6419	0.316	0.109	1.60533e-26	Immune5	Pirb
Csf2rb2.7	8.76813e-20	1.63921	0.406	0.228	1.66796e-15	Immune4	Csf2rb2
Il10	0	1.63781	0.334	0.003	0	Immune1	Il10
Anxa1.7	9.64743e-116	1.63754	0.895	0.456	1.83523e-111	Fibroblasts	Anxa1
Gng2.9	6.67662e-16	1.63712	0.348	0.197	1.27009e-11	Immune5	Gng2
Rabgef1.5	3.89503e-35	1.63704	0.483	0.243	7.40951e-31	Immune4	Rabgef1
Foxd1.5	0	1.6362	0.559	0.011	0	Cdh5+/Krt19+	Foxd1
Epas1.1	0	1.63581	0.917	0.403	0	Endo2	Epas1
Col3a1.7	0	1.63535	0.965	0.148	0	Cdh5+/Krt19+	Col3a1
Id2.10	1.82543e-58	1.63496	0.69	0.328	3.47251e-54	Immune4	Id2
Prelp.5	0	1.63327	0.711	0.1	0	Cdh5+/Krt19+	Prelp
Cd300c2	0	1.63243	0.599	0.012	0	Immune1	Cd300c2
Igfbp7.3	0	1.63219	0.993	0.648	0	Endo4	Igfbp7
Pdpn.4	0	1.63206	0.539	0.071	0	Endo5	Pdpn
Gm14964.2	0	1.62853	0.554	0.039	0	Endo3	Gm14964
Arl5c.1	3.67676e-151	1.62788	0.478	0.075	6.9943e-147	Immune2	Arl5c
Lyn.10	3.92901e-18	1.6269	0.418	0.261	7.47417e-14	Immune5	Lyn
Il1rn.1	1.59782e-22	1.62678	0.213	0.065	3.03953e-18	Immune5	Il1rn
Cndp2.9	0	1.62668	0.84	0.118	0	Immune1	Cndp2
Pik3r1.6	3.33806e-85	1.62626	0.751	0.354	6.35e-81	Immune2	Pik3r1
Emcn.3	0	1.62481	0.977	0.373	0	Endo6	Emcn
Arhgap30.6	6.46341e-31	1.62265	0.275	0.085	1.22953e-26	Immune5	Arhgap30
Plvap	2.91237e-299	1.62236	0.721	0.419	5.54021e-295	Endo1	Plvap
Rgs18	2.51304e-206	1.62141	0.368	0.029	4.78056e-202	Immune4	Rgs18
Prdx6.4	0.000351177	1.62091	0.398	0.435	1	Immune5	Prdx6
Pakap.1.10	7.09868e-54	1.62088	0.709	0.402	1.35038e-49	Immune4	Pakap.1
Sh3bgrl3.9	5.01005e-36	1.6207	0.758	0.734	9.53061e-32	Immune5	Sh3bgrl3
Map2k4	1.5571e-18	1.62046	0.279	0.122	2.96208e-14	Immune5	Map2k4
Fmnl1.3	5.8201e-32	1.61903	0.27	0.08	1.10716e-27	Immune5	Fmnl1
Lpcat2.2	2.99898e-73	1.61811	0.295	0.048	5.70496e-69	Immune5	Lpcat2
Ube2s.3	1.88533e-61	1.61716	0.92	0.681	3.58646e-57	Endo7	Ube2s
Jak2.5	6.78003e-155	1.61622	0.888	0.269	1.28977e-150	Immune3	Jak2
Sox17.1	0	1.61616	0.707	0.204	0	Endo2	Sox17
Snx5.6	0	1.61614	0.847	0.191	0	Immune1	Snx5
Ace	0	1.61605	0.704	0.18	0	Endo2	Ace
Ptgs2.2	4.20737e-145	1.61533	0.352	0.05	8.00367e-141	Fibroblasts	Ptgs2
Rrm2	0	1.61421	0.556	0.018	0	Endo7	Rrm2
Pdlim2.6	0	1.61383	0.624	0.129	0	Cdh5+/Krt19+	Pdlim2
Itgb2.12	1.7785e-33	1.61362	0.332	0.115	3.38325e-29	Immune5	Itgb2
Rnf149.8	6.60877e-19	1.61255	0.279	0.12	1.25719e-14	Immune5	Rnf149
Zbtb38.4	3.50107e-48	1.61198	0.444	0.159	6.66009e-44	Immune4	Zbtb38
Cp.4	3.07001e-275	1.61176	0.743	0.232	5.84008e-271	Endo5	Cp
Il1rn	0	1.61166	0.501	0.008	0	Immune1	Il1rn
Cwc25.2	2.90702e-62	1.61155	0.525	0.188	5.53003e-58	Immune2	Cwc25
Csf2rb2.8	1.13251e-05	1.61066	0.291	0.23	0.215438	Immune5	Csf2rb2
Gmfg.8	0	1.61026	0.911	0.157	0	Immune1	Gmfg
Plek.10	4.1106e-253	1.61012	0.941	0.158	7.8196e-249	Immune3	Plek
Loxl1	0	1.6096	0.661	0.01	0	Fibroblasts	Loxl1
Ltbp4	0	1.60936	0.906	0.464	0	Endo2	Ltbp4
Ptprc.11	1.05278e-268	1.60878	0.944	0.153	2.0027e-264	Immune3	Ptprc
Fxyd6.2	0	1.60874	0.897	0.258	0	Endo3	Fxyd6
Hspa1a	0	1.6072	0.581	0.234	0	Endo2	Hspa1a
Snx2.4	0	1.60597	0.768	0.28	0	Immune1	Snx2
Stk4.10	2.44113e-16	1.60553	0.275	0.128	4.64375e-12	Immune5	Stk4
Lgals3.9	2.22643e-143	1.60486	0.972	0.331	4.23533e-139	Immune3	Lgals3
Tnfaip3.7	1.21987e-136	1.60484	0.894	0.314	2.32056e-132	Immune2	Tnfaip3
Aplp2	0	1.60366	0.978	0.744	0	Endo3	Aplp2
Ankrd33b.7	3.26107e-17	1.6019	0.328	0.171	6.20354e-13	Immune5	Ankrd33b
H2afx	5.42856e-125	1.6018	0.684	0.128	1.03268e-120	Endo7	H2afx
Pllp	5.21646e-286	1.60178	0.524	0.014	9.92327e-282	Schwann cells	Pllp
H2afv	2.82295e-59	1.60126	0.872	0.532	5.3701e-55	Endo7	H2afv
Olfml2b.2	0	1.60081	0.706	0.041	0	Fibroblasts	Olfml2b
Bach1.5	0	1.60034	0.903	0.322	0	Immune1	Bach1
Aqp9	2.82702e-281	1.6001	0.189	0.004	5.37784e-277	Immune5	Aqp9
Runx3	0	1.59776	0.611	0.058	0	Immune2	Runx3
Ets2.9	6.21137e-20	1.59686	0.59	0.522	1.18159e-15	Immune5	Ets2
Grina.10	3.69858e-05	1.59658	0.402	0.408	0.703581	Immune5	Grina
Gpr132.7	0	1.5957	0.846	0.078	0	Immune3	Gpr132
Runx3.3	2.52321e-20	1.59524	0.205	0.066	4.7999e-16	Immune5	Runx3
Abcc9	0	1.59517	0.501	0.006	0	vSMC/Pericytes	Abcc9
Pcolce2	0	1.59469	0.489	0.008	0	Fibroblasts	Pcolce2
Col8a1.1	0	1.59357	0.536	0.079	0	Endo2	Col8a1
Emilin2.9	0	1.59265	0.833	0.077	0	Immune1	Emilin2
Lpar1.14	8.01123e-88	1.59228	0.866	0.131	1.52398e-83	Schwann cells	Lpar1
Slc7a11	0	1.59193	0.401	0.04	0	Immune1	Slc7a11
Qk.8	2.82591e-33	1.59088	0.976	0.703	5.37574e-29	Schwann cells	Qk
Dapp1.3	0	1.59026	0.846	0.074	0	Immune3	Dapp1
Ly6c1.3	0	1.58988	0.978	0.408	0	Endo4	Ly6c1
Tnfrsf12a.11	6.59535e-25	1.58955	0.829	0.395	1.25463e-20	Schwann cells	Tnfrsf12a
Lbp.4	2.14273e-257	1.58893	0.81	0.285	4.07611e-253	Endo5	Lbp
Vcan.2	0	1.58891	0.638	0.073	0	Fibroblasts	Vcan
Plat.1	6.36005e-100	1.58843	0.312	0.136	1.20987e-95	Endo3	Plat
Pbk	0	1.58725	0.535	0.006	0	Endo7	Pbk
Tent5a.9	1.77461e-96	1.58632	0.452	0.1	3.37584e-92	Immune2	Tent5a
Cadm1.2	2.5697e-148	1.58616	0.549	0.032	4.88835e-144	Schwann cells	Cadm1
Lcp1.11	7.54904e-231	1.58544	0.948	0.192	1.43605e-226	Immune3	Lcp1
Sec11c.9	7.37565e-17	1.5839	0.72	0.368	1.40307e-12	Schwann cells	Sec11c
Krt4	0	1.58283	0.345	0	0	Immune4	Krt4
Cd300lf	1.48203e-257	1.58227	0.246	0.008	2.81926e-253	Immune5	Cd300lf
Il15	3.99998e-35	1.58215	0.258	0.069	7.60917e-31	Immune5	Il15
Flt1	0	1.58173	0.813	0.382	0	Endo1	Flt1
Nme2.5	0	1.5809	0.992	0.874	0	Cdh5+/Krt19+	Nme2
Slc6a13	0	1.58052	0.464	0.005	0	Cdh5+/Krt19+	Slc6a13
Hbegf.3	0	1.57878	0.882	0.365	0	Endo4	Hbegf
Mmp19	0	1.57809	0.481	0.017	0	Immune1	Mmp19
Nusap1	0	1.57696	0.545	0.014	0	Endo7	Nusap1
D16Ertd472e.7	1.25276e-09	1.57676	0.266	0.157	2.38312e-05	Immune5	D16Ertd472e
Inpp4b.2	3.9655e-137	1.57638	0.337	0.037	7.54356e-133	Immune4	Inpp4b
Slc9a3r2.1	0	1.57448	0.859	0.391	0	Endo2	Slc9a3r2
Dut	7.08748e-87	1.57441	0.652	0.161	1.34825e-82	Endo7	Dut
Coro1a.10	1.51163e-256	1.57295	0.831	0.128	2.87557e-252	Immune2	Coro1a
Efhd2.6	0	1.5725	0.938	0.303	0	Immune1	Efhd2
Tgfbr1.1	7.68038e-41	1.57213	0.372	0.125	1.46104e-36	Immune4	Tgfbr1
Cdca3	0	1.57211	0.561	0.014	0	Endo7	Cdca3
Scd2.5	0	1.57168	0.753	0.25	0	Cdh5+/Krt19+	Scd2
Bcas1	0	1.57163	0.5	0.001	0	Schwann cells	Bcas1
Fcer1g.11	6.06268e-191	1.57074	0.944	0.184	1.1533e-186	Immune3	Fcer1g
Neat1.1	3.17042e-223	1.57045	0.878	0.722	6.03108e-219	Endo3	Neat1
Resf1.3	0.00029744	1.57024	0.324	0.299	1	Immune5	Resf1
Gfpt2	0	1.57009	0.586	0.015	0	Fibroblasts	Gfpt2
Olfm1.2	0	1.56883	0.54	0.162	0	Endo3	Olfm1
Il11ra1.6	0	1.56855	0.633	0.119	0	Cdh5+/Krt19+	Il11ra1
Cd80.2	4.34092e-40	1.56769	0.25	0.058	8.25774e-36	Immune5	Cd80
Maged2.5	0	1.56767	0.667	0.138	0	Cdh5+/Krt19+	Maged2
Nr4a2.11	8.0499e-26	1.56765	0.841	0.343	1.53133e-21	Schwann cells	Nr4a2
Nupr1.13	4.41871e-188	1.56702	0.913	0.287	8.40572e-184	Fibroblasts	Nupr1
Rbp1.5	0	1.56559	0.63	0.094	0	Cdh5+/Krt19+	Rbp1
Gstm2.5	0	1.56466	0.666	0.078	0	Cdh5+/Krt19+	Gstm2
Arl6ip1.2	1.21515e-31	1.56394	0.765	0.49	2.31157e-27	Endo7	Arl6ip1
Fyb.11	9.53282e-78	1.56351	0.483	0.124	1.81343e-73	Immune4	Fyb
Tmpo.1	1.00748e-68	1.56348	0.743	0.271	1.91653e-64	Endo7	Tmpo
Il18rap.1	1.30215e-109	1.5625	0.213	0.017	2.47708e-105	Immune5	Il18rap
Tnf.8	0	1.56171	0.586	0.035	0	Immune1	Tnf
Prnp.11	2.55529e-26	1.56152	0.854	0.348	4.86092e-22	Schwann cells	Prnp
Cd59a.10	2.20684e-39	1.56141	0.78	0.227	4.19807e-35	Schwann cells	Cd59a
Hspa13.2	2.41555e-36	1.56109	0.49	0.251	4.59509e-32	Immune4	Hspa13
Clec4a1.8	0	1.56053	0.776	0.01	0	Immune1	Clec4a1
Il18rap	0	1.55996	0.522	0.01	0	Immune2	Il18rap
Crem.5	3.0614e-30	1.55803	0.506	0.278	5.82371e-26	Immune4	Crem
Gpm6a.4	0	1.55791	0.622	0.098	0	Endo5	Gpm6a
Selplg.11	0	1.55764	0.892	0.11	0	Immune3	Selplg
S100a11.6	4.36309e-117	1.555	0.979	0.794	8.29991e-113	Immune3	S100a11
Tnxb.14	3.88711e-279	1.5526	0.718	0.12	7.39444e-275	Fibroblasts	Tnxb
Scarb1.3	0	1.55192	0.946	0.317	0	Endo4	Scarb1
Gng2.8	7.97062e-51	1.5517	0.502	0.194	1.51625e-46	Immune4	Gng2
Slc27a4	1.05383e-66	1.54836	0.242	0.036	2.00471e-62	Immune5	Slc27a4
Ppp1r16b.3	2.1017e-187	1.54722	0.767	0.168	3.99806e-183	Immune2	Ppp1r16b
Tsc22d4.2	8.47259e-42	1.54708	0.854	0.282	1.61174e-37	Schwann cells	Tsc22d4
Ifitm1.11	0.00591586	1.54696	0.184	0.139	1	Immune5	Ifitm1
Plvap.3	0	1.54661	0.936	0.41	0	Endo4	Plvap
Angpt2.1	0	1.54648	0.492	0.067	0	Endo3	Angpt2
Alox5ap.11	3.60285e-224	1.5463	0.878	0.146	6.85369e-220	Immune3	Alox5ap
Hist1h1e	1.68682e-115	1.54604	0.471	0.061	3.20883e-111	Endo7	Hist1h1e
Hmgcs2.6	0	1.54553	0.565	0.013	0	Cdh5+/Krt19+	Hmgcs2
Tiam1.7	1.40315e-80	1.54528	0.402	0.086	2.66922e-76	Immune4	Tiam1
Ywhaz.5	5.83982e-23	1.54481	0.697	0.743	1.11091e-18	Immune5	Ywhaz
Nlrp3	0	1.54409	0.555	0.01	0	Immune1	Nlrp3
Cadm4	0	1.54245	0.695	0.008	0	Schwann cells	Cadm4
Jun.2	9.25581e-163	1.54185	0.897	0.714	1.76073e-158	Endo3	Jun
Entpd2.1	0	1.54156	0.653	0.024	0	Fibroblasts	Entpd2
Ndrg1.9	4.33586e-30	1.54104	0.709	0.615	8.2481e-26	Immune4	Ndrg1
Areg	0	1.54026	0.223	0.012	0	Immune1	Areg
Ifi205.1	0	1.53996	0.459	0.021	0	Fibroblasts	Ifi205
Mgst1.12	6.36843e-124	1.53915	0.823	0.376	1.21147e-119	Fibroblasts	Mgst1
Arl4c.8	0	1.53908	0.796	0.128	0	Immune1	Arl4c
Lrmp.8	2.54306e-47	1.53881	0.425	0.15	4.83767e-43	Immune4	Lrmp
Gadd45b.2	6.36748e-243	1.53877	0.844	0.625	1.21129e-238	Endo3	Gadd45b
Ckb.11	1.12912e-39	1.53849	0.805	0.236	2.14792e-35	Schwann cells	Ckb
Rab44.1	6.05415e-252	1.53834	0.209	0.006	1.15168e-247	Immune5	Rab44
Laptm5.11	2.70425e-232	1.53747	0.972	0.171	5.14429e-228	Immune3	Laptm5
Limch1.10	7.40162e-39	1.53615	0.756	0.194	1.40801e-34	Schwann cells	Limch1
Ctsz.7	0	1.53555	0.968	0.623	0	Immune1	Ctsz
Stx11.5	1.2813e-12	1.53537	0.299	0.171	2.43742e-08	Immune5	Stx11
Ppp3ca.2	0	1.53456	0.836	0.508	0	Endo3	Ppp3ca
Tagln.3	0	1.53425	0.581	0.132	0	Endo6	Tagln
Dock10.10	1.39756e-62	1.53281	0.406	0.108	2.65857e-58	Immune4	Dock10
Vegfc.1	0	1.53243	0.543	0.031	0	Endo2	Vegfc
Gch1.9	5.95245e-22	1.53212	0.513	0.358	1.13234e-17	Immune4	Gch1
Nrp1	0	1.53114	0.726	0.47	0	Endo1	Nrp1
Lcp1.10	2.91843e-168	1.52927	0.824	0.194	5.55172e-164	Immune2	Lcp1
Lpl.11	8.81035e-158	1.52774	0.633	0.147	1.67599e-153	Fibroblasts	Lpl
Ppfibp1	0	1.52721	0.799	0.399	0	Endo3	Ppfibp1
Stmn1.2	0	1.52703	0.726	0.221	0	Endo3	Stmn1
Hmmr	0	1.52689	0.508	0.006	0	Endo7	Hmmr
Grb2.8	2.26653e-12	1.52509	0.492	0.436	4.31162e-08	Immune5	Grb2
Cdk2ap2.9	6.40582e-06	1.52466	0.365	0.33	0.121858	Immune5	Cdk2ap2
Klf2.2	2.48655e-233	1.52424	0.89	0.633	4.73017e-229	Endo3	Klf2
Npc2.8	6.18402e-113	1.52414	0.979	0.668	1.17639e-108	Immune3	Npc2
Gchfr.2	1.58811e-92	1.52362	0.307	0.044	3.02105e-88	Immune4	Gchfr
Maged2.11	1.91488e-181	1.52329	0.771	0.204	3.64268e-177	Fibroblasts	Maged2
Ptpn18.5	0	1.52163	0.903	0.26	0	Immune1	Ptpn18
Thy1.7	1.13579e-163	1.52151	0.694	0.142	2.16061e-159	Immune2	Thy1
Tmed3.6	1.35025e-144	1.52143	0.815	0.368	2.56858e-140	Fibroblasts	Tmed3
Bgn.5	0	1.52132	0.848	0.179	0	Cdh5+/Krt19+	Bgn
Lxn.8	6.7541e-29	1.52033	0.471	0.248	1.28483e-24	Immune4	Lxn
Btg1.7	4.78421e-92	1.52018	0.997	0.755	9.10101e-88	Immune2	Btg1
Ccl22	1.27226e-169	1.5201	0.115	0.003	2.42022e-165	Immune3	Ccl22
Klf9.4	0	1.51964	0.857	0.582	0	Cdh5+/Krt19+	Klf9
Cryab.8	3.23973e-185	1.51929	0.744	0.157	6.16294e-181	vSMC/Pericytes	Cryab
Gnai3.1	6.17699e-33	1.51912	0.628	0.472	1.17505e-28	Immune4	Gnai3
Gucy1b1.2	0	1.51515	0.706	0.067	0	vSMC/Pericytes	Gucy1b1
Slc16a1.5	0	1.51452	0.599	0.101	0	Cdh5+/Krt19+	Slc16a1
Cd69	0	1.51431	0.445	0.007	0	Immune2	Cd69
Lrp1.12	2.231e-276	1.5139	0.843	0.176	4.24403e-272	Fibroblasts	Lrp1
Cenpa.6	1.6598e-140	1.51361	0.555	0.109	3.15743e-136	Immune2	Cenpa
Oasl1	0	1.51342	0.437	0.024	0	Immune1	Oasl1
Arl4a.2	0	1.51341	0.852	0.489	0	Endo3	Arl4a
Igfbp7	0	1.51279	0.909	0.643	0	Endo1	Igfbp7
Ddah2.4	0	1.51238	0.852	0.371	0	Cdh5+/Krt19+	Ddah2
Clca3a1.2	8.00277e-223	1.5122	0.492	0.118	1.52237e-218	Endo5	Clca3a1
Atp2b1.4	0	1.51167	0.949	0.615	0	Immune1	Atp2b1
Ucp2.9	3.19304e-16	1.51131	0.516	0.41	6.07412e-12	Immune5	Ucp2
Prkacb.2	8.82483e-23	1.51106	0.387	0.199	1.67875e-18	Immune4	Prkacb
Cldn5.1	0	1.51073	0.955	0.371	0	Endo2	Cldn5
Lilra6	2.05144e-113	1.50991	0.238	0.02	3.90245e-109	Immune5	Lilra6
Ubl3.5	1.61123e-92	1.5097	0.937	0.485	3.06505e-88	Immune3	Ubl3
Azin1.1	0	1.50919	0.8	0.448	0	Endo2	Azin1
Clcn3.1	3.53877e-127	1.50567	0.684	0.188	6.7318e-123	Immune2	Clcn3
Traf4.4	1.36261e-214	1.50402	0.625	0.096	2.59209e-210	Immune2	Traf4
Cd37.4	0	1.50369	0.674	0.078	0	Immune2	Cd37
Sept1.3	0	1.50367	0.728	0.086	0	Immune2	2022-09-01
P2ry10.1	0	1.50367	0.801	0.033	0	Immune3	P2ry10
Pakap.1.2	0	1.50326	0.877	0.355	0	Endo4	Pakap.1
Malt1.8	0	1.50214	0.542	0.129	0	Immune1	Malt1
Ezr.8	1.74056e-124	1.50169	0.777	0.255	3.31106e-120	Immune2	Ezr
Hmgb2.5	5.90188e-75	1.50153	0.781	0.398	1.12272e-70	Immune2	Hmgb2
Atp6v1a.5	0	1.50138	0.873	0.271	0	Immune1	Atp6v1a
Uaca.1	0	1.50113	0.769	0.292	0	Endo2	Uaca
Itgb7.1	1.1561e-235	1.49981	0.578	0.072	2.19925e-231	Immune2	Itgb7
Emd.4	5.15451e-09	1.49846	0.398	0.335	9.80543e-05	Immune5	Emd
Cd63.12	5.29823e-132	1.49615	0.945	0.601	1.00788e-127	Fibroblasts	Cd63
Sostdc1	0	1.49529	0.438	0.008	0	Cdh5+/Krt19+	Sostdc1
Ears2	6.40318e-70	1.49497	0.168	0.016	1.21808e-65	Immune5	Ears2
Prox1.4	0	1.49366	0.709	0.117	0	Endo5	Prox1
Grp	7.43442e-109	1.49337	0.171	0.004	1.41425e-104	Schwann cells	Grp
Capza1.3	1.30091e-07	1.4911	0.373	0.315	0.00247473	Immune5	Capza1
Sgo2a	0	1.49036	0.481	0.007	0	Endo7	Sgo2a
Cd53.10	1.53473e-233	1.49	0.877	0.155	2.91951e-229	Immune2	Cd53
Hspg2	0	1.48961	0.671	0.351	0	Endo1	Hspg2
Furin.5	1.66114e-64	1.48912	0.714	0.355	3.15998e-60	Immune2	Furin
C5ar1.4	1.89438e-28	1.48893	0.27	0.083	3.60368e-24	Immune5	C5ar1
Glrx.3	5.22672e-14	1.48752	0.262	0.129	9.94278e-10	Immune5	Glrx
Ptprc.12	5.73949e-76	1.48751	0.567	0.161	1.09182e-71	Immune4	Ptprc
Kif23	3.44189e-297	1.48634	0.572	0.036	6.5475e-293	Endo7	Kif23
Ifi204.6	0	1.48545	0.676	0.072	0	Immune1	Ifi204
Cox17.3	1.01422e-08	1.48428	0.5	0.519	0.000192935	Immune5	Cox17
Fabp5	3.297e-112	1.48377	0.497	0.322	6.27188e-108	Endo1	Fabp5
Pdgfrl.1	0	1.48377	0.641	0.033	0	Fibroblasts	Pdgfrl
Gramd3	1.29028e-123	1.4836	0.399	0.064	2.4545e-119	Immune2	Gramd3
Gdi2.4	3.37519e-126	1.48291	0.972	0.637	6.42063e-122	Immune3	Gdi2
Sparcl1.3	0	1.48206	0.966	0.39	0	Endo4	Sparcl1
Fth1.8	0	1.48198	0.998	0.974	0	Immune1	Fth1
Efemp1.7	0	1.48166	0.567	0.023	0	Cdh5+/Krt19+	Efemp1
Calca	2.93444e-184	1.4814	0.12	0.003	5.58218e-180	Immune2	Calca
Laptm5.12	3.37783e-88	1.48109	0.659	0.177	6.42565e-84	Immune4	Laptm5
Syk.8	0	1.48007	0.792	0.031	0	Immune1	Syk
Ar	3.19918e-195	1.47989	0.485	0.061	6.08579e-191	Immune2	Ar
Mpeg1	0	1.47987	0.568	0.015	0	Immune1	Mpeg1
Ctsh.13	8.72145e-121	1.47967	0.698	0.229	1.65908e-116	Fibroblasts	Ctsh
Ier3ip1.1	1.90448e-30	1.47941	0.636	0.482	3.6229e-26	Immune4	Ier3ip1
Xist.8	6.98386e-49	1.47905	0.435	0.146	1.32854e-44	Immune2	Xist
Avpi1.8	3.1053e-119	1.47859	0.934	0.389	5.9072e-115	Immune3	Avpi1
Tlr2.7	0	1.47822	0.642	0.046	0	Immune1	Tlr2
Ccl24	0	1.4781	0.334	0.002	0	Immune1	Ccl24
Sh3bgrl3.6	1.33634e-100	1.47726	0.967	0.73	2.54213e-96	Immune2	Sh3bgrl3
Nebl.1	0	1.47716	0.42	0.036	0	Endo2	Nebl
Slc45a3.2	1.69743e-103	1.47707	0.33	0.045	3.22901e-99	Immune4	Slc45a3
Chp2.3	0	1.47694	0.849	0.191	0	Endo6	Chp2
Dusp1.6	2.61813e-33	1.47653	0.824	0.722	4.98047e-29	Immune5	Dusp1
Tk1	0	1.47512	0.578	0.017	0	Endo7	Tk1
Ldha.8	8.56309e-33	1.47467	0.736	0.692	1.62896e-28	Immune4	Ldha
Steap4.1	2.88095e-184	1.47304	0.471	0.07	5.48044e-180	vSMC/Pericytes	Steap4
Fam102b.6	0	1.47268	0.704	0.188	0	Cdh5+/Krt19+	Fam102b
Mmp9	6.64348e-143	1.47266	0.189	0.01	1.26379e-138	Immune5	Mmp9
Acsl1.1	0	1.47195	0.46	0.063	0	Endo3	Acsl1
Ipmk	1.10688e-42	1.47165	0.349	0.109	2.10563e-38	Immune4	Ipmk
Emb.8	0	1.47155	0.821	0.055	0	Immune1	Emb
Gm20186.5	1.20849e-13	1.47136	0.238	0.109	2.29891e-09	Immune4	Gm20186
Thbs1.7	0	1.47035	0.751	0.123	0	Cdh5+/Krt19+	Thbs1
Prdx1.4	5.26739e-300	1.47028	0.978	0.828	1.00202e-295	Immune1	Prdx1
Lmna.7	5.04798e-55	1.46977	0.904	0.846	9.60277e-51	Immune4	Lmna
Ctsa.4	0	1.46934	0.891	0.261	0	Immune1	Ctsa
Gdf10	0	1.4673	0.386	0.007	0	Endo3	Gdf10
Stk24.4	2.43713e-128	1.46713	0.771	0.254	4.63615e-124	Immune2	Stk24
Perp	0	1.4671	0.484	0.012	0	Cdh5+/Krt19+	Perp
Tyrobp.12	1.28634e-140	1.46704	0.835	0.173	2.44701e-136	Immune4	Tyrobp
Spint2.3	0	1.46639	0.825	0.155	0	Endo6	Spint2
Vkorc1.7	2.07933e-167	1.46633	0.823	0.306	3.95552e-163	Fibroblasts	Vkorc1
Fam107b.10	4.07331e-14	1.46617	0.332	0.19	7.74865e-10	Immune5	Fam107b
Ppp1cc.4	3.0776e-97	1.46602	0.867	0.462	5.85452e-93	Immune2	Ppp1cc
Cytip.9	0	1.46572	0.503	0.057	0	Immune1	Cytip
Cygb.1	2.89416e-306	1.46517	0.61	0.071	5.50556e-302	vSMC/Pericytes	Cygb
Itgav.7	9.84821e-130	1.46513	0.635	0.158	1.87343e-125	Immune2	Itgav
Uhrf2.1	3.40096e-56	1.4651	0.678	0.34	6.46965e-52	Immune2	Uhrf2
Cxcr2	0	1.46479	0.176	0.002	0	Immune5	Cxcr2
Cav1.5	0	1.46449	0.969	0.641	0	Cdh5+/Krt19+	Cav1
Col4a2	0	1.46323	0.801	0.503	0	Endo1	Col4a2
Vps37b.11	3.04659e-08	1.4632	0.332	0.238	0.000579552	Immune5	Vps37b
Procr.5	6.71018e-45	1.46279	0.545	0.241	1.27648e-40	vSMC/Pericytes	Procr
Zc3hav1.6	5.47251e-111	1.46186	0.837	0.347	1.04104e-106	Immune2	Zc3hav1
Anxa6.7	4.23564e-06	1.46173	0.373	0.339	0.0805746	Immune5	Anxa6
Slco2a1.3	0	1.46103	0.83	0.203	0	Endo6	Slco2a1
Nmb.1	5.35259e-88	1.45948	0.33	0.053	1.01822e-83	Immune4	Nmb
Arhgdib.7	0	1.45947	0.941	0.344	0	Immune1	Arhgdib
Cks2.3	1.49465e-45	1.45892	0.41	0.138	2.84327e-41	Immune4	Cks2
Fhl2.2	0	1.45888	0.516	0.014	0	Cdh5+/Krt19+	Fhl2
Rcan1.3	0	1.45738	0.722	0.307	0	Endo4	Rcan1
Rnasel.7	0	1.45663	0.768	0.083	0	Immune1	Rnasel
Pltp.5	0	1.45633	0.822	0.287	0	Immune1	Pltp
Cd163l1	0	1.45543	0.133	0	0	Immune2	Cd163l1
Cp.7	0	1.45535	0.669	0.184	0	Cdh5+/Krt19+	Cp
Nnmt.2	0	1.45522	0.656	0.059	0	Fibroblasts	Nnmt
Ankrd44.7	2.9863e-37	1.45396	0.406	0.158	5.68084e-33	Immune4	Ankrd44
Gpr35.1	5.55363e-54	1.45217	0.23	0.039	1.05647e-49	Immune5	Gpr35
Col1a2.7	0	1.45214	0.954	0.112	0	Cdh5+/Krt19+	Col1a2
Igsf10	0	1.45198	0.686	0.031	0	Fibroblasts	Igsf10
Racgap1	0	1.45173	0.572	0.019	0	Endo7	Racgap1
Atp1a2.3	1.0986e-192	1.45149	0.634	0.032	2.08987e-188	Schwann cells	Atp1a2
Tiam2	6.58611e-143	1.45145	0.318	0.031	1.25288e-138	Immune4	Tiam2
Map3k14.1	0	1.45145	0.741	0.081	0	Immune3	Map3k14
Uap1.1	1.17381e-165	1.45083	0.587	0.377	2.23294e-161	Endo2	Uap1
Odc1.6	1.50667e-24	1.45077	0.628	0.41	2.86615e-20	Immune2	Odc1
Lmnb1.6	7.42118e-243	1.45048	0.787	0.126	1.41173e-238	Immune3	Lmnb1
Nudt4.4	5.70021e-97	1.44981	0.66	0.408	1.08435e-92	Endo5	Nudt4
Chchd2.3	5.24131e-74	1.44903	0.969	0.921	9.97054e-70	Immune4	Chchd2
Lilrb4a.12	3.6313e-69	1.44663	0.494	0.133	6.90781e-65	Immune4	Lilrb4a
Itih5.13	1.16002e-47	1.44662	0.744	0.171	2.20671e-43	Schwann cells	Itih5
Rab8b.10	1.29687e-137	1.44654	0.923	0.321	2.46703e-133	Immune3	Rab8b
Emp2.10	1.24999e-62	1.44586	0.793	0.146	2.37786e-58	Schwann cells	Emp2
Map2k3.6	4.0224e-16	1.44553	0.574	0.52	7.65181e-12	Immune5	Map2k3
Fn1.2	0	1.44545	0.861	0.397	0	Endo3	Fn1
Adamtsl3.6	0	1.44451	0.551	0.017	0	Cdh5+/Krt19+	Adamtsl3
Tollip.2	3.97063e-32	1.44441	0.441	0.209	7.55332e-28	Immune4	Tollip
Ext1.6	1.18667e-33	1.44149	0.502	0.262	2.2574e-29	Immune4	Ext1
Jpt1.6	1.42668e-46	1.44092	0.824	0.434	2.71398e-42	Endo7	Jpt1
Rbpj.8	0	1.43957	0.845	0.186	0	Immune1	Rbpj
Taok3.7	1.20072e-43	1.43927	0.441	0.168	2.28413e-39	Immune4	Taok3
Lrrc25.8	0	1.43863	0.769	0.014	0	Immune1	Lrrc25
Lgals1.9	4.74604e-93	1.43851	0.947	0.491	9.02839e-89	Immune2	Lgals1
Cd63.11	5.19584e-63	1.43845	0.885	0.605	9.88405e-59	Immune4	Cd63
Sdc4.9	0	1.43844	0.83	0.295	0	Immune1	Sdc4
Dennd5a.1	7.33019e-05	1.43706	0.357	0.342	1	Immune5	Dennd5a
Zeb2.13	1.32794e-23	1.43695	0.475	0.252	2.52614e-19	Immune5	Zeb2
Orai1.7	1.01949e-118	1.43619	0.902	0.355	1.93937e-114	Immune3	Orai1
2022-09-03	0	1.43414	0.738	0.004	0	Immune3	2022-09-03
Trf.8	0	1.43414	0.676	0.064	0	Immune1	Trf
Ifngr1.7	0.000274274	1.43408	0.414	0.447	1	Immune5	Ifngr1
Evi2a.13	9.13449e-13	1.43356	0.254	0.126	1.73765e-08	Immune5	Evi2a
N4bp3	0	1.43329	0.582	0.191	0	Endo3	N4bp3
Flt1.3	0	1.43306	0.963	0.387	0	Endo4	Flt1
Prkcd.10	1.2073e-08	1.43229	0.287	0.191	0.000229664	Immune5	Prkcd
Aldh2.6	0	1.43093	0.861	0.449	0	Cdh5+/Krt19+	Aldh2
Rflnb	0	1.43062	0.558	0.188	0	Endo1	Rflnb
Hbegf.2	7.10365e-197	1.43041	0.7	0.385	1.35133e-192	Endo3	Hbegf
Tpsg1	0	1.43032	0.287	0	0	Immune4	Tpsg1
Btnl9	0	1.42991	0.361	0.067	0	Endo1	Btnl9
Eps8.10	9.93069e-178	1.42947	0.818	0.173	1.88911e-173	Immune3	Eps8
Pde3a	0	1.42822	0.627	0.034	0	vSMC/Pericytes	Pde3a
Ap1s3.1	1.36733e-59	1.42787	0.164	0.018	2.60107e-55	Immune5	Ap1s3
Hmgb1	2.09548e-61	1.42776	0.914	0.694	3.98623e-57	Endo7	Hmgb1
S1pr1.1	0	1.42757	0.811	0.334	0	Endo2	S1pr1
Lat	0	1.42736	0.532	0.007	0	Immune2	Lat
Kcnj8	0	1.42683	0.406	0.005	0	vSMC/Pericytes	Kcnj8
Blvrb.4	0	1.42681	0.792	0.391	0	Immune1	Blvrb
Ran.1	1.01678e-58	1.42609	0.893	0.672	1.93422e-54	Endo7	Ran
Spi1.12	1.28087e-29	1.42592	0.369	0.139	2.4366e-25	Immune5	Spi1
Serpinb6b.1	5.50416e-250	1.42561	0.369	0.026	1.04706e-245	Immune2	Serpinb6b
Chrdl1.4	0	1.42536	0.499	0.02	0	Cdh5+/Krt19+	Chrdl1
Lilr4b.12	1.87026e-68	1.42483	0.467	0.124	3.5578e-64	Immune4	Lilr4b
Zeb2.12	1.26571e-57	1.42477	0.636	0.249	2.40777e-53	Immune4	Zeb2
Ptp4a3.5	3.93271e-139	1.42467	0.706	0.194	7.48119e-135	vSMC/Pericytes	Ptp4a3
Col5a3.14	2.36833e-202	1.42457	0.683	0.131	4.50528e-198	Fibroblasts	Col5a3
Adgrl4	0	1.4242	0.684	0.29	0	Endo1	Adgrl4
Lockd	0	1.42407	0.583	0.02	0	Endo7	Lockd
Kmt5a.2	1.82343e-39	1.4231	0.805	0.246	3.4687e-35	Schwann cells	Kmt5a
Tbx1.1	0	1.42293	0.523	0.04	0	Endo3	Tbx1
Gpcpd1.1	4.52415e-153	1.42266	0.836	0.221	8.6063e-149	Immune3	Gpcpd1
Tcim	1.37059e-275	1.42234	0.561	0.249	2.60727e-271	Endo1	Tcim
Lasp1.4	0.00087102	1.42118	0.332	0.324	1	Immune5	Lasp1
Soat1.5	2.60461e-32	1.42059	0.36	0.14	4.95476e-28	Immune4	Soat1
Id2.8	6.97981e-73	1.42027	0.757	0.326	1.32777e-68	Immune2	Id2
Lmnb1.3	2.30308e-133	1.4197	0.722	0.13	4.38116e-129	Endo7	Lmnb1
Vegfa.8	5.95109e-08	1.41964	0.258	0.161	0.00113208	Immune5	Vegfa
Lgals1.12	6.15671e-121	1.41875	0.95	0.488	1.17119e-116	Fibroblasts	Lgals1
Stard13.3	7.15339e-50	1.41837	0.452	0.159	1.36079e-45	Immune4	Stard13
Pdlim4.2	1.18246e-303	1.41831	0.746	0.41	2.24939e-299	Endo3	Pdlim4
Rasal2.12	1.37553e-31	1.41825	0.646	0.176	2.61668e-27	Schwann cells	Rasal2
Cd248.2	0	1.41814	0.671	0.034	0	Fibroblasts	Cd248
Pmp22.8	9.12512e-49	1.41584	0.724	0.45	1.73587e-44	Immune4	Pmp22
Tut4.2	1.57871e-115	1.41569	0.847	0.332	3.00318e-111	Immune2	Tut4
Dek	2.88842e-45	1.41537	0.834	0.547	5.49465e-41	Endo7	Dek
Itgam.9	0	1.41402	0.744	0.013	0	Immune1	Itgam
Slc15a3.9	0	1.41333	0.654	0.03	0	Immune1	Slc15a3
Rcn1.6	7.45051e-280	1.41299	0.781	0.15	1.41731e-275	Fibroblasts	Rcn1
Atad2	5.44322e-81	1.41262	0.519	0.103	1.03546e-76	Endo7	Atad2
Rassf5.2	6.83535e-27	1.41199	0.176	0.042	1.30029e-22	Immune5	Rassf5
Nucks1.1	3.08573e-45	1.41128	0.861	0.555	5.86999e-41	Endo7	Nucks1
Klf6.7	4.84766e-27	1.41119	0.789	0.722	9.22171e-23	Immune4	Klf6
Mmp14.5	0	1.41103	0.711	0.209	0	Cdh5+/Krt19+	Mmp14
Col4a1	0	1.41072	0.851	0.594	0	Endo1	Col4a1
Arhgap45.2	5.90368e-279	1.41057	0.631	0.076	1.12306e-274	Immune2	Arhgap45
Cd69.1	9.84071e-233	1.41033	0.257	0.011	1.872e-228	Immune4	Cd69
Meox2.3	0	1.40985	0.76	0.259	0	Cdh5+/Krt19+	Meox2
Ushbp1	0	1.40928	0.566	0.201	0	Endo1	Ushbp1
Cdc42se1.5	7.44387e-07	1.40812	0.348	0.288	0.0141605	Immune5	Cdc42se1
Grap2	0	1.40771	0.419	0.016	0	Immune2	Grap2
Phlda1.6	1.99089e-99	1.4076	0.648	0.222	3.78727e-95	Fibroblasts	Phlda1
Gng11.3	2.82124e-202	1.40694	0.939	0.59	5.36685e-198	Endo5	Gng11
Crybg1.5	0	1.40644	0.818	0.084	0	Immune3	Crybg1
Inpp5d.5	1.16875e-45	1.40623	0.421	0.149	2.22332e-41	Immune4	Inpp5d
Gcnt1.1	3.84537e-113	1.40596	0.368	0.052	7.31504e-109	Immune4	Gcnt1
Gnaz	2.55525e-185	1.40484	0.299	0.021	4.86085e-181	Immune4	Gnaz
Hmcn1	0	1.40434	0.448	0.056	0	Endo5	Hmcn1
Aoc3	0	1.40329	0.621	0.032	0	vSMC/Pericytes	Aoc3
Malat1	0	1.40321	0.999	0.981	0	Endo3	Malat1
Ncf2.7	0	1.40315	0.826	0.049	0	Immune1	Ncf2
Sectm1a	0	1.40276	0.312	0.02	0	Endo6	Sectm1a
Zyx.6	4.3189e-08	1.40247	0.451	0.426	0.000821584	Immune5	Zyx
Ly6c1.1	0	1.401	0.967	0.384	0	Endo2	Ly6c1
Kif21a.1	4.47407e-234	1.40095	0.756	0.038	8.51103e-230	Schwann cells	Kif21a
Fbln2.4	0	1.40088	0.88	0.281	0	Endo6	Fbln2
Lgals1.10	4.57631e-82	1.40073	0.969	0.491	8.70551e-78	Immune3	Lgals1
Tph1	0	1.40013	0.195	0	0	Immune4	Tph1
Sept4.4	8.89716e-188	1.39985	0.796	0.196	1.69251e-183	vSMC/Pericytes	2022-09-04
Olfr920	5.32606e-139	1.39921	0.284	0.025	1.01318e-134	Immune4	Olfr920
Pla2g7.7	0	1.39904	0.7	0.029	0	Immune1	Pla2g7
Ddx6.4	1.61598e-06	1.3987	0.48	0.531	0.0307408	Immune5	Ddx6
Pla2g7.9	2.70621e-15	1.39812	0.246	0.108	5.14803e-11	Immune5	Pla2g7
B4galt6.1	3.16343e-08	1.39765	0.164	0.079	0.000601779	Immune5	B4galt6
Paics.4	0	1.3975	0.731	0.28	0	Cdh5+/Krt19+	Paics
Vtn.8	4.96661e-177	1.39505	0.613	0.111	9.44799e-173	vSMC/Pericytes	Vtn
Rgs10.8	0	1.39328	0.837	0.141	0	Immune1	Rgs10
Vps37b.9	1.63277e-126	1.39284	0.801	0.229	3.10602e-122	Immune3	Vps37b
Rgs16.4	3.02001e-297	1.38987	0.604	0.272	5.74497e-293	Cdh5+/Krt19+	Rgs16
Osm.2	3.08621e-21	1.38948	0.197	0.06	5.87089e-17	Immune5	Osm
Csrp2.3	7.91496e-304	1.38876	0.89	0.428	1.50566e-299	Endo6	Csrp2
Rap1a.6	3.44402e-40	1.38673	0.759	0.702	6.55157e-36	Immune4	Rap1a
Ripor2.2	5.23101e-24	1.38654	0.205	0.059	9.95094e-20	Immune5	Ripor2
Pdlim1.2	0	1.38613	0.909	0.509	0	Endo4	Pdlim1
Cst7.1	0	1.38603	0.307	0.008	0	Immune4	Cst7
Cpz	0	1.38537	0.431	0.001	0	Fibroblasts	Cpz
Nradd.5	0	1.38527	0.581	0.075	0	Cdh5+/Krt19+	Nradd
Sncg.5	1.98545e-93	1.3848	0.531	0.151	3.77693e-89	vSMC/Pericytes	Sncg
Efhd2.7	2.33533e-134	1.38445	0.951	0.369	4.4425e-130	Immune3	Efhd2
Knl1	0	1.38393	0.471	0.007	0	Endo7	Knl1
Chd2.3	1.49416e-101	1.38106	0.801	0.33	2.84234e-97	Immune2	Chd2
Ms4a6c.11	1.2123e-204	1.38075	0.724	0.111	2.30617e-200	Immune3	Ms4a6c
Gem.6	7.22922e-71	1.38072	0.811	0.398	1.37522e-66	Immune2	Gem
Fkbp7.6	3.08872e-202	1.37991	0.808	0.22	5.87567e-198	Fibroblasts	Fkbp7
Fyb.9	0	1.37988	0.746	0.045	0	Immune1	Fyb
Arfgef1	0.000447636	1.3797	0.27	0.23	1	Immune5	Arfgef1
Zeb1.2	6.52753e-86	1.37747	0.781	0.347	1.24173e-81	Immune2	Zeb1
Atf5.7	1.55468e-260	1.37745	0.8	0.163	2.95746e-256	Fibroblasts	Atf5
Cd244a.2	7.99627e-31	1.37726	0.176	0.037	1.52113e-26	Immune5	Cd244a
Cxcl16.7	1.06749e-95	1.37707	0.524	0.121	2.03069e-91	Immune3	Cxcl16
Aatk	4.0144e-280	1.37688	0.573	0.017	7.63658e-276	Schwann cells	Aatk
Casp3.1	9.71072e-34	1.37646	0.364	0.139	1.84727e-29	Immune4	Casp3
Pkhd1l1.1	0	1.37627	0.437	0.059	0	Endo5	Pkhd1l1
Ptprr	0	1.37578	0.463	0.042	0	Endo2	Ptprr
Cenpe	0	1.37541	0.476	0.013	0	Endo7	Cenpe
Tesc	0	1.37491	0.395	0.012	0	vSMC/Pericytes	Tesc
Smad7.6	9.46843e-84	1.37428	0.664	0.236	1.80118e-79	Immune2	Smad7
Selplg.12	9.73129e-16	1.3742	0.266	0.122	1.85118e-11	Immune5	Selplg
Thbs1.8	9.92458e-39	1.37383	0.317	0.204	1.88795e-34	Immune1	Thbs1
Gfra1	0	1.37296	0.498	0.009	0	Cdh5+/Krt19+	Gfra1
Tob2.6	3.33423e-59	1.37293	0.741	0.412	6.3427e-55	Immune2	Tob2
Tubb2b.13	9.32226e-43	1.37254	0.768	0.191	1.77337e-38	Schwann cells	Tubb2b
Bpnt1	6.7582e-183	1.3724	0.508	0.073	1.28561e-178	Immune2	Bpnt1
Tnfaip8.8	5.05735e-93	1.372	0.711	0.26	9.62059e-89	Immune2	Tnfaip8
Klrd1	0	1.37195	0.395	0.011	0	Immune2	Klrd1
Gm2a.7	0	1.37174	0.76	0.212	0	Immune1	Gm2a
Tnfrsf1b.8	0	1.3715	0.698	0.081	0	Immune1	Tnfrsf1b
Idi1.6	2.93828e-37	1.37138	0.561	0.121	5.58948e-33	Schwann cells	Idi1
Glul.1	7.22645e-302	1.37048	0.75	0.488	1.37469e-297	Endo2	Glul
Ndel1.4	3.42978e-07	1.36986	0.459	0.471	0.00652447	Immune5	Ndel1
Rnd1.3	4.19383e-170	1.36947	0.671	0.293	7.97793e-166	Endo6	Rnd1
Sec11c.8	2.45081e-18	1.36938	0.502	0.367	4.66219e-14	Immune4	Sec11c
Foxd2os.4	0	1.36856	0.489	0.021	0	Cdh5+/Krt19+	Foxd2os
Cd63.13	3.281e-28	1.36729	0.976	0.608	6.24145e-24	Schwann cells	Cd63
Stk17b.9	1.11182e-195	1.36652	0.885	0.199	2.11502e-191	Immune3	Stk17b
Id1	0	1.36569	0.657	0.308	0	Endo1	Id1
Hmgn2	1.90792e-70	1.36554	0.668	0.201	3.62944e-66	Endo7	Hmgn2
Plekha1	3.82087e-40	1.36512	0.659	0.159	7.26844e-36	Schwann cells	Plekha1
Pkhd1l1	0	1.36499	0.461	0.033	0	Endo3	Pkhd1l1
Atp6v1b2.6	0	1.36469	0.798	0.16	0	Immune1	Atp6v1b2
Ikbkb.4	8.46408e-160	1.36445	0.913	0.262	1.61012e-155	Immune3	Ikbkb
Hs2st1.3	3.32045e-56	1.3643	0.805	0.185	6.31649e-52	Schwann cells	Hs2st1
Kdelr3.2	0	1.3642	0.746	0.078	0	Fibroblasts	Kdelr3
Mapre2.3	8.94365e-21	1.3639	0.456	0.285	1.70135e-16	Immune4	Mapre2
Gtf2h5.2	1.50517e-27	1.36348	0.621	0.478	2.86328e-23	Immune4	Gtf2h5
Eng.4	0	1.3631	0.972	0.459	0	Endo6	Eng
Timp3	0	1.36249	0.857	0.499	0	Endo2	Timp3
Slco2b1.9	1.78576e-11	1.36175	0.268	0.145	3.39704e-07	Immune4	Slco2b1
Itga9.1	0	1.36093	0.583	0.161	0	Endo3	Itga9
Arl4a.4	2.28234e-155	1.36021	0.828	0.511	4.3417e-151	Endo5	Arl4a
Mast4	0	1.36016	0.836	0.363	0	Endo2	Mast4
Cd300lg.3	0	1.35977	0.877	0.277	0	Endo4	Cd300lg
Cd300ld.1	4.20291e-40	1.35957	0.197	0.037	7.99519e-36	Immune5	Cd300ld
Art3	9.49566e-256	1.35955	0.493	0.055	1.80636e-251	vSMC/Pericytes	Art3
Clta.3	0	1.35918	0.973	0.738	0	Immune1	Clta
Snhg15	1.60043e-141	1.35913	0.585	0.123	3.0445e-137	Immune2	Snhg15
Rnase4.7	0	1.35881	0.821	0.241	0	Cdh5+/Krt19+	Rnase4
Ms4a6b	0	1.35838	0.558	0.008	0	Immune1	Ms4a6b
Cxcl2.10	2.90822e-21	1.35798	0.492	0.266	5.53231e-17	Immune5	Cxcl2
Podxl.1	0	1.3576	0.828	0.325	0	Endo2	Podxl
Stxbp6.6	0	1.35755	0.637	0.13	0	Cdh5+/Krt19+	Stxbp6
Col1a2.15	1.4648e-60	1.3573	0.963	0.236	2.78649e-56	Schwann cells	Col1a2
Col15a1	0	1.35721	0.549	0.185	0	Endo1	Col15a1
Actb.7	1.50987e-109	1.35705	1	0.976	2.87222e-105	Immune3	Actb
Ugcg.8	1.12041e-48	1.35703	0.708	0.405	2.13135e-44	Immune2	Ugcg
Trpv2.5	6.86359e-16	1.35449	0.217	0.087	1.30566e-11	Immune5	Trpv2
4930523C07Rik.6	2.24636e-99	1.35326	0.85	0.372	4.27325e-95	Immune2	4930523C07Rik
Mefv.1	0	1.35286	0.629	0.044	0	Immune3	Mefv
Gpm6a.2	0	1.35259	0.554	0.074	0	Endo3	Gpm6a
2200002D01Rik.3	0	1.35255	0.786	0.159	0	Endo6	2200002D01Rik
Naaa.8	0	1.35166	0.75	0.089	0	Immune1	Naaa
Prdx6.3	1.29842e-77	1.35132	0.804	0.427	2.46998e-73	Immune2	Prdx6
Ppm1g.1	3.28511e-72	1.34992	0.678	0.292	6.24927e-68	Immune2	Ppm1g
Osr2	0	1.34974	0.406	0.012	0	Fibroblasts	Osr2
Nid1.2	0	1.34939	0.77	0.311	0	Cdh5+/Krt19+	Nid1
Arhgap42.5	0	1.34931	0.587	0.069	0	Cdh5+/Krt19+	Arhgap42
Dok2.8	0	1.34899	0.707	0.021	0	Immune1	Dok2
Ctsh.8	0	1.34817	0.868	0.154	0	Immune1	Ctsh
Cald1.5	0	1.34734	0.912	0.474	0	Cdh5+/Krt19+	Cald1
Fxyd6.4	5.13955e-220	1.3473	0.819	0.298	9.77697e-216	Endo5	Fxyd6
Dazap2.2	2.77882e-06	1.34564	0.48	0.535	0.0528616	Immune5	Dazap2
Reep5.10	1.39182e-28	1.34506	0.728	0.673	2.64766e-24	Immune4	Reep5
Clec4b1	0	1.34397	0.486	0.009	0	Immune1	Clec4b1
Gpr183.1	7.07492e-184	1.34254	0.485	0.063	1.34586e-179	Immune2	Gpr183
Ccl7.11	1.67796e-104	1.34237	0.613	0.184	3.19199e-100	Fibroblasts	Ccl7
Csf2	1.00355e-235	1.34233	0.138	0.002	1.90905e-231	Immune4	Csf2
Tuba1a.5	0	1.34211	0.913	0.654	0	Cdh5+/Krt19+	Tuba1a
Sncg.3	0	1.34181	0.651	0.126	0	Endo6	Sncg
F2rl2	3.10006e-120	1.34159	0.135	0.006	5.89725e-116	Immune5	F2rl2
Mmrn2.1	0	1.34147	0.843	0.313	0	Endo2	Mmrn2
Siglecg.2	5.22155e-41	1.34147	0.164	0.026	9.93295e-37	Immune5	Siglecg
Gpr171	0	1.34034	0.532	0.027	0	Immune2	Gpr171
Tnfaip3.10	7.05832e-10	1.33964	0.418	0.324	1.3427e-05	Immune5	Tnfaip3
Calca.1	8.66467e-110	1.33946	0.1	0.003	1.64828e-105	Immune4	Calca
Tnfaip8.9	1.80416e-118	1.33946	0.818	0.259	3.43205e-114	Immune3	Tnfaip8
Pcdh19.5	0	1.33905	0.562	0.075	0	Cdh5+/Krt19+	Pcdh19
Gpx8.5	0	1.33673	0.593	0.068	0	Cdh5+/Krt19+	Gpx8
Psmb8.8	1.42974e-89	1.33656	0.948	0.498	2.7198e-85	Immune3	Psmb8
Ppp1r18.2	0.000239321	1.3365	0.352	0.34	1	Immune5	Ppp1r18
Ndn.12	1.37442e-198	1.33644	0.728	0.163	2.61455e-194	Fibroblasts	Ndn
Sdc1.5	0	1.33499	0.431	0.085	0	Cdh5+/Krt19+	Sdc1
Inpp5j	8.52094e-209	1.33427	0.148	0.003	1.62094e-204	Immune5	Inpp5j
Ly6c1	0	1.33414	0.83	0.402	0	Endo1	Ly6c1
Cyp4b1.4	1.39017e-252	1.33388	0.613	0.087	2.64453e-248	vSMC/Pericytes	Cyp4b1
Trim25.7	0.000529198	1.33361	0.32	0.292	1	Immune5	Trim25
Jag1.1	0	1.33361	0.569	0.184	0	Endo2	Jag1
Rarres2.7	0	1.3333	0.575	0.06	0	Cdh5+/Krt19+	Rarres2
Sqstm1.8	2.60273e-30	1.33267	0.716	0.6	4.95117e-26	Immune4	Sqstm1
Cd7.1	0	1.3322	0.559	0.009	0	Immune3	Cd7
Arpc1b.6	1.88417e-44	1.33214	0.824	0.829	3.58427e-40	Immune5	Arpc1b
Celf2.11	2.49763e-29	1.33173	0.529	0.313	4.75124e-25	Immune4	Celf2
Runx1.7	0	1.33085	0.795	0.131	0	Immune1	Runx1
Timp4	2.4701e-182	1.33068	0.232	0.061	4.69887e-178	Endo1	Timp4
Snhg18.7	0	1.33061	0.562	0.049	0	Cdh5+/Krt19+	Snhg18
Nrgn.1	7.885e-188	1.33023	0.379	0.043	1.49996e-183	vSMC/Pericytes	Nrgn
Gpsm3.8	4.42719e-08	1.33009	0.299	0.21	0.000842184	Immune5	Gpsm3
Slit3.1	0	1.32979	0.678	0.03	0	Fibroblasts	Slit3
Nrip2	0	1.32927	0.392	0.007	0	vSMC/Pericytes	Nrip2
Gm26917.4	5.05213e-13	1.3282	0.473	0.409	9.61067e-09	Endo5	Gm26917
Tmem252.3	0	1.32819	0.55	0.157	0	Endo4	Tmem252
Fam110a	6.31028e-218	1.32807	0.515	0.061	1.20041e-213	Immune2	Fam110a
Nfat5.3	4.58952e-133	1.32807	0.802	0.557	8.73064e-129	Endo5	Nfat5
Cd300a.9	0	1.32802	0.723	0.017	0	Immune1	Cd300a
Col27a1.1	3.60371e-217	1.32736	0.561	0.022	6.85534e-213	Schwann cells	Col27a1
Tcf7	0	1.32732	0.485	0.017	0	Immune2	Tcf7
Selenom.8	1.64697e-116	1.32722	0.885	0.54	3.13304e-112	Fibroblasts	Selenom
Cflar.4	0	1.32713	0.87	0.337	0	Immune1	Cflar
Gm26740.1	1.20715e-103	1.32607	0.189	0.014	2.29636e-99	Immune5	Gm26740
Gadd45a.8	2.70322e-08	1.32554	0.234	0.134	0.000514234	Immune5	Gadd45a
Rnase4.14	1.46734e-127	1.32444	0.833	0.316	2.79131e-123	Fibroblasts	Rnase4
Nsg1.4	0	1.32396	0.655	0.139	0	Endo5	Nsg1
Wfdc21	5.26486e-272	1.32371	0.107	0.001	1.00153e-267	Immune5	Wfdc21
Cenpw	0	1.32309	0.588	0.03	0	Endo7	Cenpw
Sirpa.10	2.26272e-09	1.32246	0.266	0.158	4.30438e-05	Immune5	Sirpa
Scn3a.1	1.07487e-170	1.32242	0.247	0.036	2.04473e-166	Endo5	Scn3a
Klhl4.1	0	1.32135	0.499	0.082	0	Endo5	Klhl4
Csnk1g3	1.70096e-103	1.32058	0.708	0.248	3.23574e-99	Immune2	Csnk1g3
Cfl1.4	2.32501e-33	1.32	0.836	0.891	4.42287e-29	Immune5	Cfl1
Mpp6.7	1.25559e-30	1.31953	0.634	0.181	2.38851e-26	Schwann cells	Mpp6
Stk4.9	1.17937e-36	1.31953	0.36	0.126	2.24352e-32	Immune4	Stk4
Heg1.1	0	1.31945	0.657	0.203	0	Endo2	Heg1
Jag2.1	0	1.31917	0.568	0.105	0	Endo2	Jag2
Pirb.9	0	1.31842	0.747	0.026	0	Immune1	Pirb
Nfkbie.7	3.04359e-09	1.31838	0.283	0.177	5.78983e-05	Immune5	Nfkbie
Iqgap1.8	5.99372e-44	1.31834	0.816	0.696	1.14018e-39	Immune4	Iqgap1
Fnbp1.6	1.61324e-134	1.31749	0.694	0.186	3.06887e-130	Immune2	Fnbp1
Sub1.8	9.93826e-35	1.3169	0.778	0.77	1.89056e-30	Immune4	Sub1
Saraf.2	2.32917e-79	1.31585	0.86	0.512	4.43078e-75	Immune2	Saraf
Anln	0	1.31515	0.487	0.008	0	Endo7	Anln
Ptk2b.2	1.07787e-23	1.31477	0.18	0.048	2.05043e-19	Immune5	Ptk2b
Arpc2.10	4.94156e-31	1.31431	0.766	0.82	9.40034e-27	Immune5	Arpc2
Dtx1	0	1.31263	0.449	0.024	0	Endo3	Dtx1
Rpl12.4	2.22489e-116	1.31234	0.997	0.923	4.23242e-112	Immune2	Rpl12
Net1.1	3.96361e-246	1.31218	0.413	0.128	7.53997e-242	Endo3	Net1
Pde4b.9	2.2053e-08	1.31177	0.475	0.455	0.000419515	Immune5	Pde4b
C1s1.14	7.72241e-206	1.31167	0.666	0.129	1.46903e-201	Fibroblasts	C1s1
Nmrk1	3.32582e-131	1.31067	0.342	0.043	6.32672e-127	Immune2	Nmrk1
Plpp3	4.95199e-220	1.31018	0.744	0.512	9.42017e-216	Endo1	Plpp3
Nr4a3.7	2.30829e-14	1.30863	0.337	0.187	4.39107e-10	Immune4	Nr4a3
Mnd1	0	1.30845	0.48	0.031	0	vSMC/Pericytes	Mnd1
Ptms.2	0	1.30765	0.972	0.807	0	Cdh5+/Krt19+	Ptms
Gng11.2	0	1.30717	0.942	0.57	0	Endo4	Gng11
Shisa5.5	3.06577e-73	1.30712	0.817	0.453	5.83201e-69	Immune2	Shisa5
Gas2l3.10	4.37677e-54	1.30693	0.622	0.104	8.32594e-50	Schwann cells	Gas2l3
Pepd.6	0	1.30366	0.7	0.112	0	Immune1	Pepd
Pik3r6.1	3.91489e-60	1.30336	0.326	0.072	7.4473e-56	Immune4	Pik3r6
Kif1a.1	0	1.30322	0.512	0.011	0	Schwann cells	Kif1a
Gpx8.12	2.20412e-287	1.30287	0.773	0.132	4.1929e-283	Fibroblasts	Gpx8
Bach1.7	3.98609e-83	1.30186	0.878	0.383	7.58273e-79	Immune3	Bach1
Tyms.3	2.07248e-82	1.30178	0.642	0.159	3.94248e-78	Endo7	Tyms
Bcl2l11.7	0.000577132	1.30139	0.213	0.159	1	Immune5	Bcl2l11
Tnfsf8	0	1.30105	0.325	0.009	0	Cdh5+/Krt19+	Tnfsf8
Col5a3.15	2.23527e-62	1.30091	0.805	0.142	4.25215e-58	Schwann cells	Col5a3
Atp6v0e.8	3.91293e-30	1.30069	0.713	0.659	7.44357e-26	Immune4	Atp6v0e
Ssh2	1.33392e-138	1.30046	0.684	0.175	2.53752e-134	Immune2	Ssh2
Rhoh	0	1.30041	0.502	0.021	0	Immune2	Rhoh
Nfkbia.3	0	1.30039	0.995	0.861	0	Endo4	Nfkbia
Atp1b1	1.70366e-257	1.30025	0.419	0.033	3.24086e-253	Immune2	Atp1b1
Tuba4a.5	4.70041e-28	1.30012	0.36	0.149	8.94159e-24	Immune4	Tuba4a
Slc45a3.1	0	1.30006	0.416	0.031	0	Endo5	Slc45a3
Dgat1	2.42397e-200	1.29962	0.502	0.063	4.61112e-196	Immune2	Dgat1
Gpihbp1.3	0	1.29925	0.743	0.23	0	Endo4	Gpihbp1
Ostf1.3	5.92812e-43	1.29884	0.821	0.611	1.12771e-38	Immune2	Ostf1
Dusp2.1	2.89666e-190	1.29864	0.565	0.263	5.51032e-186	Endo3	Dusp2
Map3k20.1	3.77444e-280	1.29859	0.689	0.104	7.18012e-276	vSMC/Pericytes	Map3k20
Upp1.2	0	1.29845	0.716	0.197	0	Endo4	Upp1
Pilra.1	5.33164e-99	1.29758	0.257	0.029	1.01424e-94	Immune4	Pilra
Akap12.3	6.17742e-60	1.29733	0.559	0.384	1.17513e-55	Endo4	Akap12
Itpkb.4	6.20688e-95	1.29687	0.844	0.392	1.18073e-90	Immune2	Itpkb
Csf1.7	3.30094e-144	1.29595	0.531	0.113	6.27937e-140	Fibroblasts	Csf1
Filip1l.5	2.76726e-112	1.29516	0.698	0.23	5.26416e-108	vSMC/Pericytes	Filip1l
Ckb.6	1.76784e-112	1.29496	0.706	0.228	3.36296e-108	vSMC/Pericytes	Ckb
Col5a2.7	0	1.29479	0.726	0.155	0	Cdh5+/Krt19+	Col5a2
Tent5a.11	0	1.29426	0.683	0.092	0	Fibroblasts	Tent5a
Rasip1.2	0	1.29379	0.914	0.4	0	Endo4	Rasip1
Atp6v0b.7	0	1.29286	0.95	0.569	0	Immune1	Atp6v0b
Cd300c2.2	3.06849e-14	1.29286	0.205	0.081	5.83718e-10	Immune5	Cd300c2
Il4i1	0	1.29285	0.301	0.01	0	Immune3	Il4i1
Ubald2.2	4.25267e-48	1.29282	0.767	0.483	8.08986e-44	Immune2	Ubald2
S100a6.7	7.98295e-34	1.29277	0.877	0.87	1.5186e-29	Immune5	S100a6
Ezr.12	1.11707e-27	1.29272	0.732	0.262	2.12501e-23	Schwann cells	Ezr
Plscr1.5	5.81139e-232	1.29268	0.551	0.264	1.1055e-227	Cdh5+/Krt19+	Plscr1
Pdgfa.6	5.04792e-130	1.29251	0.624	0.161	9.60266e-126	vSMC/Pericytes	Pdgfa
Cd28	0	1.29225	0.352	0.005	0	Immune2	Cd28
Gng10.7	1.22521e-127	1.2922	0.888	0.319	2.33072e-123	Immune3	Gng10
Lilrb4a.13	1.73072e-20	1.29207	0.32	0.136	3.29235e-16	Immune5	Lilrb4a
Tmsb10.7	1.33843e-97	1.29206	1	0.842	2.5461e-93	Immune2	Tmsb10
Nabp1.5	4.68765e-153	1.29191	0.625	0.127	8.91731e-149	Immune2	Nabp1
Arl4c.11	3.0521e-31	1.29117	0.456	0.204	5.80601e-27	Immune4	Arl4c
Rassf9.1	0	1.29099	0.465	0.081	0	Endo3	Rassf9
Lsp1.13	1.10151e-25	1.29099	0.332	0.122	2.0954e-21	Immune5	Lsp1
Tcf15	1.72708e-216	1.29053	0.314	0.096	3.28543e-212	Endo1	Tcf15
Siglecf	0	1.29	0.152	0.001	0	Immune5	Siglecf
Grrp1.4	0	1.28986	0.88	0.306	0	Endo6	Grrp1
Impdh2.2	1.43205e-19	1.28976	0.624	0.424	2.72419e-15	vSMC/Pericytes	Impdh2
Adgre4.1	7.16668e-25	1.28945	0.139	0.029	1.36332e-20	Immune5	Adgre4
Myadm.5	1.49072e-05	1.28917	0.414	0.398	0.283579	Immune5	Myadm
Il10ra.1	2.5147e-70	1.28803	0.314	0.059	4.78372e-66	Immune4	Il10ra
Adgre5.4	5.25962e-20	1.28784	0.418	0.241	1.00054e-15	Immune4	Adgre5
Gpr137b.5	2.91605e-252	1.2874	0.853	0.141	5.54721e-248	Immune3	Gpr137b
Pcp4l1.2	0	1.28637	0.588	0.143	0	Endo4	Pcp4l1
Olfml3.14	1.96034e-259	1.28533	0.741	0.125	3.72915e-255	Fibroblasts	Olfml3
Cobl.1	2.16684e-122	1.28521	0.291	0.03	4.12197e-118	Immune4	Cobl
Col15a1.13	8.81898e-159	1.28511	0.798	0.225	1.67763e-154	Fibroblasts	Col15a1
Mfsd6.2	9.1763e-24	1.28491	0.31	0.129	1.74561e-19	Immune4	Mfsd6
Lgals3.10	1.93383e-27	1.28458	0.59	0.338	3.67872e-23	Immune5	Lgals3
Ccr2	0	1.28387	0.484	0.017	0	Immune1	Ccr2
Serpine2.4	8.15017e-199	1.28386	0.454	0.107	1.55041e-194	Endo5	Serpine2
Sell	5.17678e-196	1.28377	0.193	0.007	9.84778e-192	Immune5	Sell
Cenpm	0	1.28289	0.519	0.014	0	Endo7	Cenpm
Prodh.5	0	1.28279	0.482	0.035	0	Cdh5+/Krt19+	Prodh
Pls3.1	0	1.28279	0.695	0.289	0	Endo2	Pls3
Msl2.2	0.00335055	1.28215	0.25	0.22	1	Immune5	Msl2
Ptpn4	2.94228e-269	1.28206	0.587	0.061	5.5971e-265	Immune3	Ptpn4
Ctsc.11	9.86431e-34	1.28011	0.536	0.255	1.87649e-29	Immune4	Ctsc
Cd209b	0	1.27836	0.304	0.004	0	Immune1	Cd209b
Hspa12a.1	8.41797e-98	1.27833	0.671	0.069	1.60135e-93	Schwann cells	Hspa12a
Mthfd2.3	3.85379e-265	1.27799	0.724	0.096	7.33107e-261	Immune3	Mthfd2
Pfkfb3.3	1.95367e-129	1.27786	0.661	0.148	3.71647e-125	Immune3	Pfkfb3
Fam49b.11	0.00390453	1.27771	0.25	0.217	1	Immune5	Fam49b
Mapkapk2.5	2.41222e-06	1.27767	0.406	0.384	0.0458877	Immune5	Mapkapk2
Uap1.8	2.66219e-32	1.27658	0.625	0.403	5.06427e-28	Immune4	Uap1
Aif1.10	2.28556e-269	1.27636	0.766	0.098	4.34783e-265	Immune3	Aif1
Orai2	1.64037e-56	1.2761	0.197	0.027	3.12047e-52	Immune5	Orai2
Pgm5.4	2.21864e-306	1.27561	0.484	0.083	4.22053e-302	Endo5	Pgm5
Fxyd1.13	1.39066e-248	1.27523	0.853	0.17	2.64545e-244	Fibroblasts	Fxyd1
Itga7.6	0	1.27485	0.455	0.031	0	Cdh5+/Krt19+	Itga7
Prdx4.2	1.07877e-37	1.27465	0.765	0.456	2.05214e-33	Endo7	Prdx4
Timp2.13	1.295e-92	1.27355	0.885	0.604	2.46349e-88	Fibroblasts	Timp2
Riok1	2.18536e-95	1.27346	0.651	0.213	4.1572e-91	Immune2	Riok1
Mdm2.4	0	1.27345	0.762	0.26	0	Immune1	Mdm2
Mef2d.4	0.00454412	1.27301	0.291	0.275	1	Immune5	Mef2d
Pi16	0	1.27282	0.266	0.044	0	Endo2	Pi16
Srgn.9	2.57663e-98	1.27273	0.976	0.75	4.90152e-94	Immune3	Srgn
Atp5f1.5	6.70397e-31	1.2726	0.736	0.72	1.2753e-26	Immune4	Atp5f1
Pdlim1.3	1.24714e-286	1.27226	0.94	0.523	2.37244e-282	Endo6	Pdlim1
Smco4	2.86813e-281	1.27203	0.595	0.308	5.45603e-277	Endo1	Smco4
Ednrb.3	9.12543e-135	1.27197	0.423	0.2	1.73593e-130	Immune1	Ednrb
Mybph	0	1.27191	0.307	0.002	0	Cdh5+/Krt19+	Mybph
Cd84.3	8.45978e-21	1.27159	0.225	0.078	1.6093e-16	Immune5	Cd84
Ebf1.6	1.41281e-98	1.27158	0.959	0.585	2.68759e-94	vSMC/Pericytes	Ebf1
Itm2a.11	1.05042e-55	1.27155	0.805	0.163	1.99821e-51	Schwann cells	Itm2a
Rarres2.15	4.43595e-50	1.27133	0.732	0.135	8.43852e-46	Schwann cells	Rarres2
Nt5e	0	1.27082	0.537	0.047	0	Endo6	Nt5e
Nupr1.2	2.34073e-198	1.27052	0.582	0.27	4.45277e-194	Endo3	Nupr1
Ptn.1	4.343e-149	1.27047	0.315	0.066	8.2617e-145	Endo5	Ptn
Ids	9.5447e-28	1.26997	0.356	0.152	1.81569e-23	Immune4	Ids
Tyrobp.10	1.22107e-32	1.26984	0.435	0.179	2.32285e-28	Immune2	Tyrobp
Crabp2.1	4.12359e-49	1.26949	0.463	0.061	7.84431e-45	Schwann cells	Crabp2
Ccna2	0	1.26913	0.551	0.007	0	Endo7	Ccna2
Ckap2l	0	1.26901	0.444	0.009	0	Endo7	Ckap2l
Chka	2.65765e-227	1.26875	0.531	0.225	5.05565e-223	Endo3	Chka
Vamp5.3	0	1.26838	0.765	0.224	0	Endo6	Vamp5
Spry2.2	2.7876e-85	1.26791	0.475	0.122	5.30284e-81	Immune2	Spry2
Fyb.10	1.53917e-132	1.2675	0.585	0.121	2.92796e-128	Immune2	Fyb
St8sia4.9	7.79624e-114	1.26719	0.645	0.174	1.48308e-109	Immune2	St8sia4
Il6.1	1.84836e-84	1.26556	0.491	0.311	3.51614e-80	Endo2	Il6
Sp140.3	1.05822e-12	1.26549	0.23	0.108	2.01306e-08	Immune5	Sp140
Cd302.10	4.44483e-139	1.26466	0.815	0.297	8.4554e-135	Fibroblasts	Cd302
Il13	8.09891e-157	1.26282	0.153	0.006	1.54066e-152	Immune2	Il13
Fam49b.8	0	1.26277	0.825	0.134	0	Immune1	Fam49b
Ndn.5	0	1.26267	0.588	0.103	0	Cdh5+/Krt19+	Ndn
Mpzl1.1	0	1.26243	0.626	0.213	0	Endo2	Mpzl1
Avpi1.1	0	1.26215	0.686	0.352	0	Endo2	Avpi1
Rsad2.5	5.36841e-56	1.26164	0.227	0.106	1.02123e-51	Immune1	Rsad2
Adam8.6	0	1.2613	0.741	0.08	0	Immune3	Adam8
Cd63.7	0	1.26098	0.972	0.545	0	Cdh5+/Krt19+	Cd63
Rac2.9	0	1.26029	0.779	0.041	0	Immune1	Rac2
Fhl1.5	0	1.25972	0.587	0.116	0	Cdh5+/Krt19+	Fhl1
Stat4	0	1.25929	0.422	0.009	0	Immune2	Stat4
Crip1.5	3.66171e-49	1.25905	0.973	0.879	6.96568e-45	vSMC/Pericytes	Crip1
Ago2.6	1.26984e-88	1.25886	0.761	0.323	2.41563e-84	Immune2	Ago2
Adgrf5.1	0	1.25746	0.836	0.388	0	Endo2	Adgrf5
Lrrfip1.9	4.79414e-13	1.257	0.557	0.522	9.11989e-09	Immune5	Lrrfip1
Esco2	0	1.25651	0.406	0.004	0	Endo7	Esco2
Hjurp.2	1.79177e-111	1.25647	0.378	0.121	3.40848e-107	Endo5	Hjurp
Pimreg	0	1.25504	0.465	0.003	0	Endo7	Pimreg
Hilpda.6	0	1.25504	0.607	0.162	0	Immune1	Hilpda
Medag.1	0	1.2548	0.546	0.05	0	Fibroblasts	Medag
Vmp1.6	4.64523e-14	1.25436	0.521	0.443	8.83661e-10	Immune4	Vmp1
Lmo7.2	0	1.25334	0.588	0.172	0	Cdh5+/Krt19+	Lmo7
Chd3.6	0	1.25313	0.622	0.183	0	Cdh5+/Krt19+	Chd3
Ccdc34.1	3.9809e-94	1.25263	0.663	0.149	7.57287e-90	Endo7	Ccdc34
Sgpl1.7	0	1.25238	0.75	0.102	0	Immune1	Sgpl1
Cspg4	0	1.25234	0.39	0.02	0	Cdh5+/Krt19+	Cspg4
Nupr1.6	0	1.25228	0.652	0.24	0	Cdh5+/Krt19+	Nupr1
Cdc42ep3.2	0	1.2518	0.78	0.348	0	Endo4	Cdc42ep3
Grb2.7	4.40369e-18	1.25162	0.536	0.435	8.37713e-14	Immune4	Grb2
Prrc2c.1	2.64465e-83	1.25092	0.937	0.697	5.03091e-79	Immune2	Prrc2c
Myb	0	1.25089	0.238	0.004	0	Immune4	Myb
Dnajc21	2.16191e-16	1.25084	0.433	0.293	4.1126e-12	Immune4	Dnajc21
Col1a1.15	8.73547e-63	1.25067	0.963	0.238	1.66175e-58	Schwann cells	Col1a1
Gimap6.2	0	1.25044	0.879	0.418	0	Endo4	Gimap6
Cdk11b.1	1.76575e-23	1.24984	0.615	0.384	3.35899e-19	Immune2	Cdk11b
Capza2.5	3.72814e-09	1.24981	0.582	0.671	7.09204e-05	Immune5	Capza2
Fabp5.5	7.18528e-21	1.24949	0.636	0.344	1.36686e-16	Endo7	Fabp5
Emd.3	7.64606e-53	1.24879	0.661	0.329	1.45451e-48	Immune2	Emd
Tubb4b.2	4.86642e-34	1.24761	0.861	0.677	9.25739e-30	Endo7	Tubb4b
Cavin1.2	0	1.24695	0.943	0.619	0	Cdh5+/Krt19+	Cavin1
Gprc5a.1	0	1.2469	0.431	0.042	0	Endo2	Gprc5a
Nid2.4	0	1.2462	0.6	0.133	0	Cdh5+/Krt19+	Nid2
Rassf4.5	0	1.24602	0.698	0.038	0	Immune1	Rassf4
Tcrg-C1	0	1.24592	0.176	0	0	Immune2	Tcrg-C1
Hes1.1	1.23873e-140	1.24559	0.52	0.271	2.35644e-136	Endo3	Hes1
Emp2.1	0	1.24477	0.391	0.11	0	Endo2	Emp2
Nudt4.9	3.66892e-35	1.24436	0.698	0.415	6.9794e-31	Immune2	Nudt4
Drp2.1	4.69101e-143	1.24396	0.463	0.023	8.92371e-139	Schwann cells	Drp2
Sh3pxd2a.5	0	1.24386	0.596	0.173	0	Cdh5+/Krt19+	Sh3pxd2a
Meis2.10	4.39917e-42	1.24375	0.337	0.099	8.36854e-38	Immune4	Meis2
Rapgef2.7	1.22784e-22	1.24371	0.456	0.261	2.33573e-18	Immune4	Rapgef2
Add3.7	0	1.24369	0.746	0.273	0	Cdh5+/Krt19+	Add3
Mpeg1.1	2.01138e-181	1.24342	0.545	0.074	3.82624e-177	Immune3	Mpeg1
Nfkb1.4	2.50447e-64	1.24282	0.86	0.506	4.76426e-60	Immune2	Nfkb1
Dock2.12	2.75997e-09	1.24183	0.201	0.102	5.25029e-05	Immune5	Dock2
Arf6.4	1.81384e-21	1.24143	0.51	0.355	3.45047e-17	Immune4	Arf6
Clec4d	0	1.24132	0.519	0.008	0	Immune1	Clec4d
Dusp2.3	7.92277e-86	1.24104	0.56	0.28	1.50715e-81	Endo5	Dusp2
Cln8.4	0	1.24048	0.636	0.053	0	Immune1	Cln8
Plekha2.1	3.00723e-10	1.24028	0.164	0.07	5.72065e-06	Immune5	Plekha2
Cd300a.12	1.85937e-11	1.23997	0.213	0.101	3.53709e-07	Immune5	Cd300a
Ctla2b.5	4.0613e-64	1.23967	0.528	0.183	7.72581e-60	Immune2	Ctla2b
Spink1	0	1.23941	0.266	0.003	0	Cdh5+/Krt19+	Spink1
Scd1.14	6.0603e-61	1.23936	0.817	0.153	1.15285e-56	Schwann cells	Scd1
Tacc3	0	1.23931	0.492	0.022	0	Endo7	Tacc3
Tnxb.7	0	1.23772	0.545	0.061	0	Cdh5+/Krt19+	Tnxb
Tnfrsf1b.9	2.45369e-139	1.23668	0.648	0.146	4.66766e-135	Immune2	Tnfrsf1b
Tmod2.2	0	1.23666	0.467	0.098	0	Endo3	Tmod2
Gas2l3.8	0	1.23662	0.659	0.032	0	Immune1	Gas2l3
Meg3.7	1.46439e-59	1.23562	0.622	0.088	2.78571e-55	Schwann cells	Meg3
Trim30b	3.85133e-109	1.23551	0.184	0.012	7.32638e-105	Immune5	Trim30b
Emcn	0	1.23543	0.722	0.358	0	Endo1	Emcn
Slc38a2	6.98014e-218	1.23471	0.831	0.661	1.32783e-213	Endo3	Slc38a2
Ninj1.5	0	1.23443	0.889	0.412	0	Immune1	Ninj1
Loxl2.9	0	1.2344	0.658	0.082	0	Fibroblasts	Loxl2
Lamb1.11	3.56317e-38	1.23415	0.829	0.224	6.77822e-34	Schwann cells	Lamb1
Zmynd15	2.23461e-144	1.23413	0.15	0.007	4.25091e-140	Immune3	Zmynd15
Adamts5.9	1.42856e-204	1.23395	0.603	0.106	2.71756e-200	Fibroblasts	Adamts5
Plcb3.4	0	1.23393	0.531	0.078	0	Cdh5+/Krt19+	Plcb3
Rgcc	2.92057e-267	1.23354	0.661	0.346	5.5558e-263	Endo1	Rgcc
B4galt5.6	3.76142e-05	1.23281	0.238	0.173	0.715534	Immune5	B4galt5
H2-Q7.5	9.79333e-51	1.23195	0.641	0.306	1.86298e-46	Immune2	H2-Q7
H2afy.4	1.35194e-95	1.23191	0.934	0.508	2.5718e-91	Immune3	H2afy
Cd82.7	7.29496e-87	1.23155	0.668	0.225	1.38772e-82	Immune2	Cd82
Csf1.5	1.64885e-15	1.23151	0.264	0.121	3.1366e-11	Immune4	Csf1
Man2b1.6	6.37773e-114	1.2314	0.85	0.291	1.21324e-109	Immune3	Man2b1
Mpp7.7	2.24843e-67	1.23111	0.578	0.206	4.27718e-63	Immune2	Mpp7
Mt1.13	4.97433e-60	1.23103	0.833	0.482	9.46267e-56	Fibroblasts	Mt1
Irf4.1	7.70789e-223	1.2306	0.535	0.06	1.46627e-218	Immune3	Irf4
Nfix.11	8.25321e-154	1.22979	0.833	0.301	1.57001e-149	Fibroblasts	Nfix
Acsl4.3	6.68119e-05	1.22977	0.197	0.133	1	Immune5	Acsl4
Cd9.1	0	1.22935	0.985	0.767	0	Endo3	Cd9
Ccnd2	0	1.22912	0.721	0.307	0	Endo2	Ccnd2
Dapp1.5	1.77533e-10	1.22906	0.189	0.086	3.37721e-06	Immune5	Dapp1
AW112010	2.64381e-298	1.22884	0.55	0.239	5.02933e-294	Endo1	AW112010
Tle3.4	2.2585e-15	1.22828	0.398	0.251	4.29635e-11	Immune4	Tle3
Ccr5.10	9.75897e-163	1.22807	0.58	0.09	1.85645e-158	Immune3	Ccr5
Kras.7	8.3496e-06	1.22767	0.467	0.502	0.158834	Immune5	Kras
Ccn1.2	2.79295e-89	1.22728	0.501	0.34	5.31303e-85	Cdh5+/Krt19+	Ccn1
Sulf1.1	1.56471e-236	1.22699	0.349	0.11	2.97654e-232	Endo2	Sulf1
Clec14a.1	0	1.22696	0.601	0.183	0	Endo2	Clec14a
Nr4a3.5	2.25998e-137	1.22657	0.721	0.18	4.29916e-133	Immune2	Nr4a3
Ahnak.9	0	1.22629	0.976	0.823	0	Immune1	Ahnak
Rab11fip1.4	0	1.22611	0.521	0.031	0	Immune1	Rab11fip1
Mmp14.11	1.52865e-157	1.2261	0.853	0.271	2.90794e-153	Fibroblasts	Mmp14
Higd1b	0	1.22604	0.482	0.002	0	vSMC/Pericytes	Higd1b
Entpd7.1	2.22589e-26	1.22588	0.226	0.068	4.23431e-22	Immune4	Entpd7
Grk3.1	0	1.22533	0.755	0.034	0	Immune3	Grk3
Ptbp3.4	5.37666e-07	1.22505	0.553	0.628	0.010228	Immune5	Ptbp3
Errfi1.7	2.3439e-76	1.22437	0.743	0.317	4.45881e-72	Fibroblasts	Errfi1
Fam32a.1	0.00157409	1.22424	0.287	0.262	1	Immune5	Fam32a
Arpc3.8	1.80025e-86	1.22385	0.993	0.828	3.42461e-82	Immune2	Arpc3
Ighm.3	0	1.22368	0.562	0.023	0	Immune1	Ighm
Plbd1	0	1.22358	0.497	0.023	0	Immune1	Plbd1
Aplnr	0	1.22356	0.362	0.086	0	Endo1	Aplnr
Rad21	4.04167e-38	1.22332	0.62	0.264	7.68847e-34	Endo7	Rad21
C1ra.1	0	1.22329	0.594	0.06	0	Fibroblasts	C1ra
Myo1e.4	7.11953e-88	1.22327	0.621	0.201	1.35435e-83	Immune2	Myo1e
Ogn.14	1.50213e-163	1.22318	0.623	0.129	2.85751e-159	Fibroblasts	Ogn
Ptpn13.5	0	1.22312	0.485	0.025	0	Cdh5+/Krt19+	Ptpn13
Esam	0	1.22298	0.809	0.434	0	Endo1	Esam
Igfbp5.14	3.08251e-87	1.22284	0.626	0.204	5.86386e-83	Fibroblasts	Igfbp5
Btbd3.2	1.97945e-200	1.2228	0.553	0.26	3.76551e-196	Endo3	Btbd3
Tmem106a.4	0	1.22275	0.655	0.034	0	Immune1	Tmem106a
Rab8b.8	0	1.22236	0.859	0.259	0	Immune1	Rab8b
Glud1.2	1.0786e-255	1.22222	0.805	0.617	2.05182e-251	Endo3	Glud1
Ctsg	0	1.22208	0.142	0	0	Immune4	Ctsg
She	0	1.22204	0.65	0.192	0	Endo2	She
Ctsl.8	3.90975e-90	1.2216	0.898	0.715	7.43751e-86	Fibroblasts	Ctsl
Anp32b	7.42466e-37	1.22121	0.845	0.618	1.41239e-32	Endo7	Anp32b
Klk8.1	0	1.22107	0.578	0.034	0	Immune2	Klk8
Synj1.4	0.00237057	1.22042	0.23	0.191	1	Immune5	Synj1
Rnf138.2	3.56569e-91	1.2202	0.631	0.204	6.78301e-87	Immune2	Rnf138
Ly86.11	6.0219e-254	1.22017	0.748	0.101	1.14555e-249	Immune3	Ly86
Mmp23	0	1.21988	0.546	0.004	0	Fibroblasts	Mmp23
Lcp2.9	0	1.21935	0.706	0.028	0	Immune1	Lcp2
Pdia5.2	0	1.21928	0.718	0.132	0	Endo6	Pdia5
Ss18l2.1	1.06978e-32	1.21866	0.537	0.123	2.03505e-28	Schwann cells	Ss18l2
Pten.2	1.20261e-28	1.21716	0.866	0.398	2.28772e-24	Schwann cells	Pten
Slc25a4.5	0	1.21673	0.946	0.721	0	Cdh5+/Krt19+	Slc25a4
Arl8b.2	1.02191e-103	1.2163	0.797	0.263	1.94397e-99	Immune3	Arl8b
Col3a1.14	3.43802e-46	1.21617	0.927	0.268	6.54015e-42	Schwann cells	Col3a1
Myo1b.3	6.13192e-147	1.21598	0.796	0.244	1.16647e-142	vSMC/Pericytes	Myo1b
Lig1	3.69103e-105	1.21574	0.455	0.063	7.02144e-101	Endo7	Lig1
Rab34.7	0	1.2157	0.526	0.063	0	Cdh5+/Krt19+	Rab34
Vtn.14	4.35633e-80	1.21567	0.429	0.114	8.28705e-76	Fibroblasts	Vtn
Mlip	0	1.21555	0.476	0.001	0	Schwann cells	Mlip
Sdf2l1.5	6.06684e-141	1.21531	0.773	0.197	1.15409e-136	Immune3	Sdf2l1
Cd34.3	0	1.21494	0.922	0.382	0	Endo4	Cd34
Hist1h2bc.3	0	1.21461	0.604	0.174	0	Cdh5+/Krt19+	Hist1h2bc
Foxp1.1	0	1.21453	0.856	0.602	0	Endo3	Foxp1
Col18a1.1	0	1.21383	0.698	0.297	0	Endo2	Col18a1
Slfn5.3	2.82478e-297	1.21365	0.855	0.441	5.37358e-293	Endo4	Slfn5
Rab44	0	1.21363	0.268	0.005	0	Immune4	Rab44
Nfatc1.2	1.8813e-265	1.21355	0.583	0.252	3.5788e-261	Endo3	Nfatc1
Ppic.12	1.68156e-80	1.21302	0.845	0.51	3.19884e-76	Fibroblasts	Ppic
Fdps.8	1.13568e-25	1.21295	0.622	0.191	2.16041e-21	Schwann cells	Fdps
Tmsb10.2	4.90185e-160	1.21207	0.958	0.839	9.32479e-156	Endo5	Tmsb10
Ccdc141.8	2.37589e-48	1.21126	0.349	0.09	4.51966e-44	Immune4	Ccdc141
Wnk1.1	1.49545e-304	1.21094	0.85	0.599	2.84479e-300	Endo3	Wnk1
Lmna.3	0	1.21085	0.981	0.832	0	Endo4	Lmna
Esyt2.6	2.71579e-16	1.21079	0.444	0.297	5.16625e-12	Immune4	Esyt2
Avpr1a	0	1.21079	0.371	0.001	0	vSMC/Pericytes	Avpr1a
Kdelr2.6	8.41487e-107	1.20999	0.848	0.449	1.60076e-102	Fibroblasts	Kdelr2
Ugt8a	0	1.20991	0.341	0.001	0	Schwann cells	Ugt8a
C1qtnf9.4	0	1.20929	0.769	0.178	0	Endo6	C1qtnf9
Pik3r5.7	2.52166e-06	1.20902	0.168	0.094	0.0479695	Immune5	Pik3r5
Pde7a	5.12637e-260	1.20776	0.512	0.051	9.7519e-256	Immune2	Pde7a
Mfsd1.4	0	1.20775	0.766	0.145	0	Immune1	Mfsd1
Smad3.1	3.30299e-22	1.20754	0.152	0.037	6.28327e-18	Immune5	Smad3
Sox4.10	2.73351e-36	1.20723	0.817	0.243	5.19996e-32	Schwann cells	Sox4
Ogt.1	1.05842e-208	1.20666	0.63	0.357	2.01343e-204	Endo3	Ogt
Kif20b	0	1.20663	0.449	0.012	0	Endo7	Kif20b
Antxr2.9	1.07072e-206	1.20655	0.769	0.14	2.03682e-202	Immune3	Antxr2
Dbndd2.5	0	1.20621	0.579	0.166	0	Cdh5+/Krt19+	Dbndd2
Dusp11.2	3.85474e-19	1.206	0.552	0.44	7.33287e-15	Immune4	Dusp11
Emp3.6	0	1.20479	0.964	0.577	0	Immune1	Emp3
Gpr171.2	2.80054e-92	1.20462	0.268	0.033	5.32747e-88	Immune4	Gpr171
Aqp1	4.9745e-169	1.20457	0.498	0.234	9.46299e-165	Endo1	Aqp1
Peg3.6	1.97209e-202	1.20391	0.596	0.105	3.75151e-198	Fibroblasts	Peg3
Cd81.5	0	1.20379	0.982	0.812	0	Cdh5+/Krt19+	Cd81
Twist1.7	0	1.20313	0.498	0.047	0	Cdh5+/Krt19+	Twist1
Ckap2	0	1.20251	0.465	0.014	0	Endo7	Ckap2
Palm.1	0	1.20248	0.55	0.125	0	Endo3	Palm
Ctnnal1.2	2.27826e-160	1.20232	0.522	0.168	4.33394e-156	Endo5	Ctnnal1
Ucp2.6	0	1.20226	0.906	0.343	0	Immune1	Ucp2
Ccdc82.2	8.39346e-18	1.20225	0.356	0.189	1.59669e-13	Immune4	Ccdc82
Ctla2a	0	1.20136	0.786	0.341	0	Endo1	Ctla2a
Selenon.2	3.91383e-08	1.20106	0.221	0.126	0.000744528	Immune5	Selenon
Gjc1.3	1.86085e-221	1.20089	0.678	0.121	3.53989e-217	vSMC/Pericytes	Gjc1
Lck	0	1.20062	0.419	0.023	0	Immune2	Lck
Has1.2	1.22994e-37	1.20044	0.378	0.053	2.33971e-33	Schwann cells	Has1
Cntfr	0	1.19989	0.425	0.01	0	Cdh5+/Krt19+	Cntfr
Lars2.3	2.75869e-29	1.19962	0.8	0.717	5.24786e-25	Endo5	Lars2
Gmnn	4.49427e-179	1.19856	0.513	0.049	8.54945e-175	Endo7	Gmnn
Il11ra1.12	3.61044e-190	1.19853	0.758	0.182	6.86815e-186	Fibroblasts	Il11ra1
Lrrc32.1	0	1.19843	0.665	0.286	0	Endo2	Lrrc32
Limch1.1	0	1.19828	0.532	0.159	0	Endo3	Limch1
Mef2c	2.54498e-138	1.19785	0.611	0.45	4.84132e-134	Endo1	Mef2c
Itgal	0	1.19784	0.551	0.022	0	Immune2	Itgal
Capg.5	0	1.19775	0.863	0.388	0	Immune1	Capg
Rps27l.5	1.22561e-70	1.19739	0.958	0.706	2.33147e-66	Immune3	Rps27l
Cyp2j6	5.02716e-64	1.19689	0.634	0.094	9.56317e-60	Schwann cells	Cyp2j6
I830077J02Rik.1	2.27388e-37	1.19631	0.131	0.018	4.3256e-33	Immune5	I830077J02Rik
Stt3b.2	4.37383e-272	1.19519	0.61	0.281	8.32033e-268	Endo3	Stt3b
Fxyd2	0	1.19498	0.417	0.03	0	Immune1	Fxyd2
Gstm1.3	0	1.1946	0.648	0.243	0	Cdh5+/Krt19+	Gstm1
Cd164.2	2.03946e-46	1.19454	0.645	0.338	3.87966e-42	Immune2	Cd164
Arrdc3	1.32787e-288	1.19436	0.446	0.128	2.52601e-284	Endo3	Arrdc3
Fndc4	0	1.19401	0.615	0.039	0	Immune3	Fndc4
S100a6.8	3.07112e-80	1.19314	0.945	0.868	5.84219e-76	Fibroblasts	S100a6
Atp8b4.2	1.027e-23	1.19209	0.152	0.035	1.95365e-19	Immune5	Atp8b4
Rdh12	8.36865e-170	1.1919	0.148	0.004	1.59197e-165	Immune5	Rdh12
Cbarp.1	3.6579e-26	1.19112	0.143	0.029	6.95843e-22	Immune5	Cbarp
Litaf.8	3.93504e-12	1.19102	0.586	0.612	7.48563e-08	Immune5	Litaf
Rab8b.9	3.28867e-92	1.1907	0.794	0.322	6.25603e-88	Immune2	Rab8b
Myo5a.5	0	1.19052	0.624	0.048	0	Immune1	Myo5a
Smpdl3a	0	1.1901	0.643	0.246	0	Endo2	Smpdl3a
Lxn.3	0	1.19002	0.53	0.201	0	Cdh5+/Krt19+	Lxn
Rps2.3	5.63399e-27	1.18996	0.532	0.306	1.07175e-22	Immune2	Rps2
Erbb3	0	1.18983	0.537	0.004	0	Schwann cells	Erbb3
Pcsk6.1	5.75716e-271	1.18964	0.325	0.04	1.09518e-266	Endo5	Pcsk6
Timp1.7	1.11776e-141	1.18959	0.529	0.116	2.12632e-137	Fibroblasts	Timp1
Eaf1.3	3.46356e-14	1.18954	0.307	0.167	6.58874e-10	Immune4	Eaf1
Runx1.9	8.24364e-130	1.18877	0.79	0.201	1.56819e-125	Immune3	Runx1
Pdgfra	0	1.18824	0.638	0.016	0	Fibroblasts	Pdgfra
Socs3.5	5.24415e-165	1.18824	0.764	0.642	9.97595e-161	Cdh5+/Krt19+	Socs3
Arhgap18.5	5.24177e-21	1.188	0.448	0.276	9.97142e-17	Immune4	Arhgap18
Pira2.5	0	1.18775	0.647	0.014	0	Immune1	Pira2
Mt1.8	1.66513e-31	1.18766	0.757	0.484	3.16757e-27	vSMC/Pericytes	Mt1
Dapk2.3	0	1.18716	0.529	0.075	0	Cdh5+/Krt19+	Dapk2
Pde4d.3	3.87834e-39	1.18711	0.337	0.105	7.37776e-35	Immune4	Pde4d
Smagp.1	3.51629e-293	1.18711	0.655	0.299	6.68904e-289	Endo3	Smagp
Itgb2.8	0	1.18691	0.711	0.037	0	Immune1	Itgb2
Tax1bp1.5	1.38977e-07	1.1862	0.574	0.715	0.00264375	Immune5	Tax1bp1
Acvrl1	0	1.18614	0.709	0.304	0	Endo2	Acvrl1
Pid1.7	0	1.18563	0.694	0.072	0	Immune1	Pid1
Jdp2.6	1.34326e-12	1.18491	0.33	0.196	2.55529e-08	Immune4	Jdp2
Sema4c.1	0	1.18408	0.635	0.18	0	Endo4	Sema4c
Ahr.4	2.20921e-95	1.18358	0.759	0.238	4.20258e-91	Immune3	Ahr
Id1.1	6.55527e-232	1.18309	0.638	0.314	1.24701e-227	Endo2	Id1
Upp1.4	5.67298e-297	1.18195	0.725	0.217	1.07917e-292	Endo6	Upp1
Msr1	0	1.18183	0.528	0.002	0	Immune1	Msr1
Sema7a.3	0	1.1815	0.646	0.165	0	Endo4	Sema7a
Raph1.2	0	1.18147	0.793	0.265	0	Immune1	Raph1
Rnf19b.7	2.57576e-94	1.18136	0.804	0.27	4.89987e-90	Immune3	Rnf19b
Ass1.5	7.21362e-216	1.18126	0.727	0.114	1.37225e-211	Immune3	Ass1
Cd82.4	0	1.18083	0.593	0.169	0	Cdh5+/Krt19+	Cd82
Ptk2b	0	1.18004	0.515	0.041	0	Immune2	Ptk2b
Tnfrsf1b.12	7.13631e-11	1.17978	0.275	0.154	1.35754e-06	Immune5	Tnfrsf1b
Dstn.1	4.69799e-306	1.17975	0.86	0.666	8.93698e-302	Endo3	Dstn
Ephx1.3	0	1.17947	0.663	0.232	0	Cdh5+/Krt19+	Ephx1
Ets1.5	1.41954e-84	1.17874	0.953	0.507	2.70039e-80	Immune2	Ets1
Ikzf1.2	3.99939e-78	1.17829	0.268	0.039	7.60804e-74	Immune4	Ikzf1
Clec1a.4	0	1.17826	0.637	0.182	0	Cdh5+/Krt19+	Clec1a
2022-09-04	0	1.17821	0.48	0.163	0	Endo1	2022-09-04
Eif4e.3	0	1.17807	0.859	0.414	0	Immune1	Eif4e
Pitpna.4	0	1.17794	0.928	0.445	0	Immune1	Pitpna
Cd274.4	4.08832e-184	1.17776	0.619	0.097	7.77722e-180	Immune3	Cd274
Adora3.1	1.65872e-38	1.17774	0.139	0.02	3.15538e-34	Immune5	Adora3
Carnmt1.1	1.68105e-21	1.17761	0.341	0.162	3.19785e-17	Immune4	Carnmt1
Tcim.2	0	1.17746	0.696	0.25	0	Endo4	Tcim
Socs2.6	1.11579e-13	1.17736	0.517	0.399	2.12257e-09	Immune4	Socs2
Cltc.3	0	1.17687	0.903	0.483	0	Immune1	Cltc
Ldlrap1.1	6.48098e-08	1.1765	0.205	0.115	0.00123288	Immune5	Ldlrap1
Vwa1	0	1.17618	0.489	0.165	0	Endo1	Vwa1
Atp13a3.9	2.40247e-16	1.17601	0.54	0.419	4.57022e-12	Immune4	Atp13a3
Phgdh.2	4.61583e-122	1.17563	0.561	0.04	8.7807e-118	Schwann cells	Phgdh
Cd163.1	8.01554e-176	1.17551	0.493	0.061	1.5248e-171	Immune3	Cd163
Tinagl1.8	3.75738e-101	1.17526	0.913	0.405	7.14767e-97	vSMC/Pericytes	Tinagl1
Ankrd13a.4	0.00111733	1.17525	0.262	0.226	1	Immune5	Ankrd13a
S100b	3.28048e-224	1.17456	0.476	0.015	6.24046e-220	Schwann cells	S100b
Card19.8	0.00113319	1.17433	0.426	0.487	1	Immune5	Card19
Apoe.11	7.53353e-27	1.17409	0.8	0.608	1.4331e-22	Fibroblasts	Apoe
Dstn.4	1.8269e-26	1.17403	0.845	0.682	3.47531e-22	vSMC/Pericytes	Dstn
Atp2a3.1	0	1.1733	0.452	0.04	0	Endo2	Atp2a3
Nectin1	0	1.17293	0.647	0.043	0	Immune3	Nectin1
Calm2.6	2.6836e-38	1.17286	0.805	0.82	5.10502e-34	Immune4	Calm2
Nav1.1	3.36391e-191	1.17271	0.614	0.349	6.39917e-187	Endo3	Nav1
Chrdl1.6	4.12275e-167	1.17232	0.484	0.082	7.8427e-163	Fibroblasts	Chrdl1
Gdf15.3	4.87236e-36	1.1715	0.401	0.224	9.26869e-32	Endo5	Gdf15
Uck2.2	1.61408e-184	1.17139	0.664	0.111	3.07046e-180	Immune3	Uck2
Bicc1.4	0	1.17048	0.501	0.064	0	Cdh5+/Krt19+	Bicc1
Acaa2.4	0	1.17007	0.642	0.249	0	Cdh5+/Krt19+	Acaa2
Gpc6	0	1.16968	0.416	0.014	0	Cdh5+/Krt19+	Gpc6
Plscr1.1	2.58619e-213	1.16951	0.541	0.27	4.91971e-209	Endo2	Plscr1
Ywhaz.4	3.4573e-32	1.16943	0.766	0.742	6.57681e-28	Immune4	Ywhaz
Tm4sf1.1	0	1.16931	0.989	0.704	0	Endo4	Tm4sf1
Nrros.5	0	1.16915	0.724	0.11	0	Immune1	Nrros
Igflr1	0	1.16899	0.375	0.019	0	Immune2	Igflr1
B4galnt1	0	1.16832	0.502	0.036	0	Immune2	B4galnt1
Npl	0	1.16814	0.391	0.011	0	Immune1	Npl
Rpsa.7	6.83496e-106	1.16806	1	0.944	1.30021e-101	Immune2	Rpsa
Lat.1	2.9272e-241	1.16802	0.276	0.012	5.56842e-237	Immune4	Lat
Oaf.8	2.43172e-20	1.16795	0.395	0.209	4.62585e-16	Immune4	Oaf
Tuba4a.6	0.000575133	1.16742	0.205	0.151	1	Immune5	Tuba4a
Ifngr2.2	0.00227931	1.16723	0.275	0.249	1	Immune5	Ifngr2
Tbx1.2	1.49732e-299	1.16686	0.455	0.07	2.84836e-295	Endo5	Tbx1
Kitl.1	0	1.16654	0.774	0.426	0	Endo2	Kitl
Riok3.4	0.000788979	1.16535	0.402	0.438	1	Immune5	Riok3
Dcn.15	2.19842e-23	1.16434	0.695	0.22	4.18205e-19	Schwann cells	Dcn
Siva1.5	0	1.16427	0.657	0.237	0	Cdh5+/Krt19+	Siva1
Wtip	5.20319e-114	1.16408	0.545	0.141	9.89804e-110	vSMC/Pericytes	Wtip
Psip1.5	0	1.16375	0.649	0.242	0	Cdh5+/Krt19+	Psip1
Trib1.6	0.000836143	1.16373	0.373	0.376	1	Immune5	Trib1
Ostf1.4	1.18852e-23	1.16356	0.678	0.614	2.26092e-19	Immune4	Ostf1
Man2b1.7	0.00710069	1.16345	0.303	0.301	1	Immune5	Man2b1
Il18r1	0	1.16332	0.449	0.001	0	Immune2	Il18r1
Tnfaip3.9	9.88763e-10	1.16304	0.433	0.323	1.88092e-05	Immune4	Tnfaip3
Arhgap29.1	8.42231e-279	1.16268	0.759	0.427	1.60218e-274	Endo3	Arhgap29
Cadm1.1	9.59749e-81	1.16176	0.241	0.031	1.82573e-76	Immune4	Cadm1
Tnf.9	1.07104e-48	1.16103	0.36	0.097	2.03743e-44	Immune4	Tnf
Fcer1g.10	2.99794e-56	1.16068	0.575	0.19	5.70298e-52	Immune2	Fcer1g
Fgl2.2	1.13255e-161	1.16054	0.611	0.313	2.15445e-157	Endo3	Fgl2
Itga4.3	2.10658e-43	1.16041	0.276	0.068	4.00734e-39	Immune4	Itga4
Fkbp11.1	0	1.16003	0.636	0.075	0	Fibroblasts	Fkbp11
Mbnl1.3	6.08092e-81	1.15998	0.93	0.599	1.15677e-76	Immune2	Mbnl1
Mxra8.7	0	1.15964	0.563	0.137	0	Cdh5+/Krt19+	Mxra8
Tpd52.8	0	1.15921	0.852	0.241	0	Immune1	Tpd52
Pfkp.3	3.87223e-93	1.15906	0.871	0.355	7.36614e-89	Immune3	Pfkp
Fam129b.6	9.12362e-16	1.15809	0.464	0.337	1.73559e-11	Immune4	Fam129b
Cdkn1c.3	0	1.15768	0.572	0.187	0	Cdh5+/Krt19+	Cdkn1c
Rhob.1	1.38485e-277	1.15747	0.773	0.472	2.63439e-273	Endo2	Rhob
Cxcl1.7	6.10826e-121	1.15733	0.592	0.357	1.16197e-116	Immune1	Cxcl1
Trf.10	1.19484e-195	1.15719	0.745	0.127	2.27294e-191	Immune3	Trf
Rbm47.1	0	1.15662	0.666	0.008	0	Immune1	Rbm47
Sema3d.4	3.59628e-190	1.15631	0.465	0.115	6.84121e-186	Endo5	Sema3d
Faah	0	1.15604	0.445	0.008	0	Immune2	Faah
Peli2.7	9.06234e-57	1.15578	0.756	0.144	1.72393e-52	Schwann cells	Peli2
Sorbs1.10	3.02972e-37	1.15575	0.866	0.265	5.76343e-33	Schwann cells	Sorbs1
Map1lc3a.5	4.66613e-84	1.15497	0.856	0.472	8.87638e-80	vSMC/Pericytes	Map1lc3a
Creb3l1.2	0	1.15489	0.671	0.064	0	Fibroblasts	Creb3l1
Pcbp2.1	5.05406e-06	1.15481	0.582	0.719	0.0961435	Immune5	Pcbp2
Efnb3	0	1.15444	0.409	0.009	0	Cdh5+/Krt19+	Efnb3
Add3.2	8.21523e-303	1.15415	0.684	0.305	1.56278e-298	Endo3	Add3
Ssr4.4	1.51446e-80	1.1536	0.875	0.668	2.88096e-76	Fibroblasts	Ssr4
Il7.1	0	1.15332	0.358	0.019	0	Endo5	Il7
Cd93	8.83868e-304	1.15305	0.735	0.376	1.68138e-299	Endo1	Cd93
Lyz2.10	1.06668e-209	1.15303	0.92	0.172	2.02914e-205	Immune3	Lyz2
Rgs18.1	2.98741e-18	1.15282	0.131	0.033	5.68295e-14	Immune5	Rgs18
Adgrg3	5.19372e-260	1.15278	0.341	0.047	9.88002e-256	Endo5	Adgrg3
Sox10	0	1.1527	0.488	0	0	Schwann cells	Sox10
Fbln1.1	0	1.15247	0.554	0.049	0	Fibroblasts	Fbln1
Ccdc85b	2.20381e-274	1.15201	0.691	0.454	4.19231e-270	Endo1	Ccdc85b
Htra3	0	1.15074	0.519	0.013	0	Fibroblasts	Htra3
Sh3gl3	0	1.15061	0.439	0.032	0	Endo3	Sh3gl3
Snx18.7	0.000116993	1.15056	0.23	0.169	1	Immune5	Snx18
Ccpg1	0.00397512	1.14996	0.258	0.231	1	Immune5	Ccpg1
Gnb4.2	3.67919e-160	1.14965	0.67	0.157	6.99891e-156	vSMC/Pericytes	Gnb4
Prkar1a.3	2.25514e-63	1.14944	0.924	0.658	4.28996e-59	Immune2	Prkar1a
Cd34	0	1.14941	0.741	0.384	0	Endo1	Cd34
Nxn.2	1.16206e-141	1.14894	0.537	0.205	2.21058e-137	Endo5	Nxn
Sncg.9	3.99853e-07	1.14884	0.245	0.158	0.00760641	Immune4	Sncg
Gm14964.4	7.57285e-230	1.14798	0.413	0.075	1.44058e-225	Endo5	Gm14964
Laptm4a.4	0	1.14794	0.959	0.81	0	Cdh5+/Krt19+	Laptm4a
Ctsl.3	1.43475e-57	1.14765	0.776	0.712	2.72932e-53	Immune1	Ctsl
Foxc2	0	1.14744	0.356	0.031	0	Endo3	Foxc2
Cd209g	0	1.14734	0.247	0.002	0	Immune1	Cd209g
[truncated: 33,180 more rows]

## Sheet: First level DE genes_Telo
Symbol	p_val	avg_log2FC	pct.1	pct.2	p_val_adj	cluster	gene
Gpihbp1	3.21785e-272	2.77296	0.672	0.116	6.12131e-268	Endo1	Gpihbp1
Thrsp	2.39937e-246	1.32319	0.348	0.024	4.56432e-242	Endo1	Thrsp
Ccdc85a	2.71857e-237	1.03002	0.299	0.016	5.17153e-233	Endo1	Ccdc85a
Rbp7	7.32433e-220	2.67099	0.59	0.103	1.39331e-215	Endo1	Rbp7
Aqp7	1.23757e-215	1.18395	0.303	0.02	2.35424e-211	Endo1	Aqp7
Cxcl12	2.43233e-214	3.18394	0.68	0.161	4.62702e-210	Endo1	Cxcl12
Gm12002	1.19568e-208	1.0454	0.289	0.018	2.27455e-204	Endo1	Gm12002
Adgrl4	2.95973e-196	1.89728	0.619	0.137	5.6303e-192	Endo1	Adgrl4
Ly6c1	1.0851e-177	2.30663	0.705	0.202	2.06419e-173	Endo1	Ly6c1
Fth1	2.19235e-172	-2.25007	0.905	0.995	4.17051e-168	Endo1	Fth1
Aplnr	4.2199e-168	1.43627	0.34	0.039	8.02751e-164	Endo1	Aplnr
Sparcl1	1.13337e-166	2.04121	0.685	0.194	2.156e-162	Endo1	Sparcl1
Mcf2l	4.72534e-165	1.08687	0.295	0.029	8.98901e-161	Endo1	Mcf2l
Cd300lg	1.52276e-164	2.15686	0.614	0.174	2.89676e-160	Endo1	Cd300lg
Flt1	8.11318e-162	2.06753	0.682	0.202	1.54337e-157	Endo1	Flt1
Btnl9	3.73376e-160	1.48456	0.344	0.043	7.10274e-156	Endo1	Btnl9
Ushbp1	3.7977e-158	1.4853	0.507	0.105	7.22436e-154	Endo1	Ushbp1
Rflnb	4.16337e-157	1.70298	0.52	0.111	7.91998e-153	Endo1	Rflnb
Timp4	5.82309e-155	2.20301	0.386	0.059	1.10773e-150	Endo1	Timp4
Fabp4	3.21741e-149	2.83271	0.767	0.319	6.12047e-145	Endo1	Fabp4
Ctla2a	5.63715e-146	1.71432	0.701	0.215	1.07236e-141	Endo1	Ctla2a
Scarb1	2.01944e-144	2.12364	0.627	0.196	3.84158e-140	Endo1	Scarb1
Kdr	3.00163e-143	2.10203	0.633	0.204	5.70999e-139	Endo1	Kdr
Cd36	3.7699e-142	2.63808	0.699	0.269	7.17148e-138	Endo1	Cd36
Esam	1.82588e-133	1.70257	0.668	0.227	3.47337e-129	Endo1	Esam
Emcn	1.60151e-131	1.6865	0.604	0.185	3.04655e-127	Endo1	Emcn
C1qtnf9	6.99962e-130	1.4087	0.406	0.077	1.33154e-125	Endo1	C1qtnf9
Col15a1	2.55374e-126	1.49234	0.468	0.106	4.85799e-122	Endo1	Col15a1
Dysf	1.76448e-124	1.0995	0.346	0.058	3.35656e-120	Endo1	Dysf
Egfl7	1.43549e-123	1.72159	0.759	0.329	2.73073e-119	Endo1	Egfl7
Vwa1	6.62413e-123	1.34415	0.41	0.085	1.26011e-118	Endo1	Vwa1
Ly6a	1.18314e-121	1.6811	0.68	0.231	2.25069e-117	Endo1	Ly6a
Tcim	1.54458e-121	1.90327	0.544	0.158	2.93826e-117	Endo1	Tcim
Mgll	3.50593e-120	2.02572	0.68	0.296	6.66932e-116	Endo1	Mgll
Jam2	2.00365e-117	1.27951	0.528	0.139	3.81155e-113	Endo1	Jam2
Cd93	7.41007e-116	1.55433	0.639	0.216	1.40962e-111	Endo1	Cd93
Arhgdib	6.27898e-115	-1.94238	0.089	0.669	1.19445e-110	Endo1	Arhgdib
Lgals1	3.30945e-113	-2.2439	0.202	0.74	6.29558e-109	Endo1	Lgals1
Cd34	5.35623e-112	1.63146	0.616	0.224	1.01892e-107	Endo1	Cd34
Ablim3	6.76401e-112	0.971202	0.285	0.042	1.28672e-107	Endo1	Ablim3
Timp2	3.49789e-110	-1.75136	0.113	0.698	6.65404e-106	Endo1	Timp2
Myct1	8.49138e-110	1.28983	0.493	0.133	1.61532e-105	Endo1	Myct1
S100a6	1.20046e-107	-1.79442	0.501	0.894	2.28364e-103	Endo1	S100a6
Adgrf5	5.7718e-106	1.36899	0.637	0.225	1.09797e-101	Endo1	Adgrf5
Cd63	1.10669e-105	-1.93758	0.21	0.74	2.10525e-101	Endo1	Cd63
S100a10	2.14579e-104	-1.34917	0.625	0.921	4.08193e-100	Endo1	S100a10
Id1	3.52683e-104	1.76557	0.6	0.216	6.7091e-100	Endo1	Id1
Gng11	2.81916e-103	1.68754	0.761	0.391	5.36289e-99	Endo1	Gng11
Cyyr1	9.99463e-102	1.37918	0.561	0.18	1.90128e-97	Endo1	Cyyr1
Tcf15	1.90845e-101	1.16976	0.322	0.06	3.63045e-97	Endo1	Tcf15
Aqp1	9.86552e-101	1.88831	0.474	0.127	1.87672e-96	Endo1	Aqp1
Plvap	3.92744e-100	2.02661	0.581	0.21	7.47117e-96	Endo1	Plvap
Epas1	5.08708e-100	1.46828	0.672	0.282	9.67716e-96	Endo1	Epas1
Unc45b	5.48567e-100	1.0683	0.361	0.078	1.04354e-95	Endo1	Unc45b
Prex2	8.66086e-100	1.34746	0.528	0.166	1.64755e-95	Endo1	Prex2
Emp3	6.41966e-99	-1.72579	0.216	0.702	1.22121e-94	Endo1	Emp3
Vim	8.02303e-99	-1.00248	0.847	0.978	1.52622e-94	Endo1	Vim
Pecam1	9.12604e-99	1.43044	0.73	0.328	1.73605e-94	Endo1	Pecam1
Arhgef15	7.15335e-98	1.16814	0.41	0.103	1.36078e-93	Endo1	Arhgef15
Tspan15	1.6424e-97	0.90023	0.346	0.072	3.12434e-93	Endo1	Tspan15
Plcb1	3.98216e-94	1.16394	0.392	0.097	7.57527e-90	Endo1	Plcb1
2022-09-04	4.58867e-94	1.09533	0.369	0.084	8.72902e-90	Endo1	2022-09-04
Dok4	7.01706e-94	0.693047	0.254	0.039	1.33486e-89	Endo1	Dok4
Sox17	1.54101e-93	1.02213	0.423	0.104	2.93147e-89	Endo1	Sox17
Eng	1.30996e-92	1.49514	0.631	0.266	2.49194e-88	Endo1	Eng
Sdc4	2.30239e-92	-1.8784	0.037	0.563	4.37984e-88	Endo1	Sdc4
Hecw2	5.47774e-91	0.868455	0.264	0.045	1.04203e-86	Endo1	Hecw2
Gsn	9.0374e-91	-3.76139	0.093	0.609	1.71918e-86	Endo1	Gsn
Hspg2	1.7257e-90	1.57336	0.594	0.257	3.2828e-86	Endo1	Hspg2
Ftl1	1.97899e-89	-1.6211	0.823	0.972	3.76464e-85	Endo1	Ftl1
Ptprb	3.47739e-89	1.2005	0.619	0.225	6.61505e-85	Endo1	Ptprb
Grrp1	8.09594e-88	1.16655	0.456	0.132	1.54009e-83	Endo1	Grrp1
Tgfbi	1.79476e-87	-1.97244	0.039	0.538	3.41418e-83	Endo1	Tgfbi
Rgcc	9.95939e-86	1.76939	0.629	0.296	1.89458e-81	Endo1	Rgcc
Col4a1	1.92152e-85	1.58739	0.777	0.489	3.65531e-81	Endo1	Col4a1
Gimap4	1.80874e-84	0.944595	0.365	0.091	3.44077e-80	Endo1	Gimap4
Col4a2	9.82014e-84	1.56905	0.707	0.41	1.86809e-79	Endo1	Col4a2
Cdh5	2.58168e-79	1.49826	0.705	0.428	4.91113e-75	Endo1	Cdh5
Igfbp7	2.98834e-78	1.58573	0.8	0.496	5.68471e-74	Endo1	Igfbp7
Pdgfb	3.49952e-78	1.01252	0.324	0.077	6.65714e-74	Endo1	Pdgfb
Gabarap	2.53186e-77	-0.905665	0.551	0.886	4.81636e-73	Endo1	Gabarap
Podxl	4.97246e-76	1.31159	0.536	0.206	9.45911e-72	Endo1	Podxl
Clec14a	5.7111e-76	0.909988	0.338	0.084	1.08642e-71	Endo1	Clec14a
Celf2	4.29339e-75	-0.997461	0.039	0.506	8.16731e-71	Endo1	Celf2
Mmrn2	7.84116e-74	1.01352	0.485	0.16	1.49162e-69	Endo1	Mmrn2
Slc9a3r2	1.92801e-73	1.51418	0.577	0.273	3.66766e-69	Endo1	Slc9a3r2
Vamp5	2.77244e-72	1.06139	0.41	0.135	5.274e-68	Endo1	Vamp5
Depp1	4.20258e-72	1.17193	0.266	0.056	7.99457e-68	Endo1	Depp1
S100a4	5.52362e-72	-2.60852	0.066	0.509	1.05076e-67	Endo1	S100a4
Fn1	2.62221e-71	-1.8906	0.078	0.523	4.98823e-67	Endo1	Fn1
Cebpb	3.68518e-71	-1.61851	0.344	0.745	7.01033e-67	Endo1	Cebpb
Robo4	4.41686e-70	0.771139	0.297	0.071	8.40219e-66	Endo1	Robo4
Rnase4	4.45477e-70	-1.45314	0.023	0.456	8.4743e-66	Endo1	Rnase4
Atp6ap2	1.90265e-68	-0.988746	0.163	0.605	3.6194e-64	Endo1	Atp6ap2
Tspan13	3.76572e-68	1.44434	0.586	0.295	7.16353e-64	Endo1	Tspan13
Tpd52	7.55717e-67	-1.22781	0.052	0.471	1.4376e-62	Endo1	Tpd52
Gimap6	1.6414e-66	1.08788	0.586	0.25	3.12243e-62	Endo1	Gimap6
Palmd	2.74389e-66	1.00167	0.406	0.132	5.2197e-62	Endo1	Palmd
Atp6v0c	6.75836e-66	-1.22093	0.497	0.843	1.28564e-61	Endo1	Atp6v0c
Pmp22	1.72988e-65	-1.3878	0.109	0.533	3.29074e-61	Endo1	Pmp22
H3f3a	1.95534e-65	-0.753931	0.784	0.971	3.71965e-61	Endo1	H3f3a
Tmem204	2.76173e-65	0.759237	0.297	0.075	5.25364e-61	Endo1	Tmem204
Ehd1	3.0074e-65	-0.883434	0.212	0.652	5.72099e-61	Endo1	Ehd1
Tinagl1	3.74784e-65	1.12632	0.518	0.199	7.12951e-61	Endo1	Tinagl1
Myo10	3.95238e-65	1.11198	0.379	0.123	7.51861e-61	Endo1	Myo10
Smco4	1.5136e-64	1.29562	0.497	0.222	2.87933e-60	Endo1	Smco4
Kank3	1.64942e-64	1.00885	0.412	0.141	3.13769e-60	Endo1	Kank3
Cd9	1.6806e-64	-1.7166	0.466	0.744	3.197e-60	Endo1	Cd9
Pcdh17	4.36112e-64	1.1344	0.32	0.086	8.29616e-60	Endo1	Pcdh17
Gnas	5.96558e-64	0.882307	0.891	0.935	1.13483e-59	Endo1	Gnas
Clic5	6.22619e-63	1.03456	0.375	0.117	1.18441e-58	Endo1	Clic5
Gngt2	1.19882e-62	1.17043	0.548	0.25	2.28052e-58	Endo1	Gngt2
Nrp1	1.45013e-62	1.5874	0.639	0.417	2.75858e-58	Endo1	Nrp1
Cstb	1.46372e-62	-1.38598	0.245	0.642	2.78444e-58	Endo1	Cstb
Cd302	1.64349e-62	-1.00388	0.037	0.441	3.12642e-58	Endo1	Cd302
Ramp2	7.4604e-62	1.14474	0.67	0.357	1.41919e-57	Endo1	Ramp2
Calm2	1.56452e-61	-0.886217	0.491	0.874	2.97619e-57	Endo1	Calm2
Nes	2.56011e-61	0.780788	0.256	0.059	4.8701e-57	Endo1	Nes
Slfn5	9.48683e-61	1.48377	0.639	0.378	1.80468e-56	Endo1	Slfn5
Adgrg1	1.20551e-60	0.905917	0.449	0.168	2.29324e-56	Endo1	Adgrg1
Tshz2	1.41295e-60	1.25896	0.573	0.282	2.68785e-56	Endo1	Tshz2
Mt1	9.27602e-60	-2.12992	0.198	0.588	1.76458e-55	Endo1	Mt1
Atp6v0e	1.07168e-59	-0.869668	0.398	0.75	2.03866e-55	Endo1	Atp6v0e
Anxa2	2.09441e-59	-0.934009	0.555	0.86	3.98419e-55	Endo1	Anxa2
Ninj1	2.5811e-59	-1.13886	0.124	0.519	4.91003e-55	Endo1	Ninj1
Ctnnbip1	1.26783e-58	1.35182	0.505	0.254	2.41179e-54	Endo1	Ctnnbip1
Gimap1	1.43501e-58	0.848624	0.373	0.122	2.72982e-54	Endo1	Gimap1
AW112010	1.73556e-58	1.05233	0.408	0.154	3.30156e-54	Endo1	AW112010
Tnfaip8	2.0991e-58	-0.945866	0.035	0.424	3.99313e-54	Endo1	Tnfaip8
Rab8b	4.70848e-58	-1.10817	0.089	0.479	8.95694e-54	Endo1	Rab8b
Rnh1	6.68687e-58	-1.02054	0.254	0.642	1.27204e-53	Endo1	Rnh1
Cmtm8	9.89037e-58	0.779228	0.32	0.094	1.88144e-53	Endo1	Cmtm8
Anxa1	1.17108e-57	-1.14758	0.161	0.569	2.22775e-53	Endo1	Anxa1
Zeb2	1.32369e-57	-1.66661	0.064	0.447	2.51805e-53	Endo1	Zeb2
Fcer1g	5.86061e-57	-3.17685	0.045	0.408	1.11486e-52	Endo1	Fcer1g
Tyrobp	5.91327e-57	-3.03075	0.027	0.391	1.12488e-52	Endo1	Tyrobp
Nfib	9.57191e-57	1.26131	0.627	0.363	1.82087e-52	Endo1	Nfib
Laptm5	1.20674e-56	-2.03403	0.023	0.387	2.29559e-52	Endo1	Laptm5
Sparc	1.3355e-56	0.885416	0.816	0.544	2.54052e-52	Endo1	Sparc
Ppp1r14b	2.59041e-56	-0.690107	0.282	0.688	4.92774e-52	Endo1	Ppp1r14b
Tmem88	3.78314e-56	1.10842	0.431	0.175	7.19667e-52	Endo1	Tmem88
Sgk1	5.57234e-56	1.44548	0.6	0.347	1.06003e-51	Endo1	Sgk1
Ier5l	1.15269e-55	1.58447	0.487	0.22	2.19277e-51	Endo1	Ier5l
Cyba	1.45858e-55	-1.55878	0.303	0.656	2.77465e-51	Endo1	Cyba
Kctd12b	1.53997e-55	0.818382	0.264	0.069	2.92949e-51	Endo1	Kctd12b
Arpc2	1.73616e-55	-0.83525	0.59	0.875	3.30271e-51	Endo1	Arpc2
Ctsb	3.27161e-55	-1.61378	0.39	0.739	6.22358e-51	Endo1	Ctsb
Ezr	3.5164e-55	-1.12559	0.033	0.4	6.68925e-51	Endo1	Ezr
Vapa	9.9436e-55	-0.772695	0.357	0.741	1.89157e-50	Endo1	Vapa
Metrnl	1.14103e-54	-1.27706	0.043	0.412	2.17058e-50	Endo1	Metrnl
Mcc	1.87512e-54	0.782711	0.268	0.072	3.56703e-50	Endo1	Mcc
Fgl2	2.23214e-54	-1.10927	0.087	0.49	4.2462e-50	Endo1	Fgl2
Gna13	5.41434e-54	-1.02657	0.19	0.562	1.02997e-49	Endo1	Gna13
Cfh	8.11813e-54	-1.55902	0.012	0.365	1.54431e-49	Endo1	Cfh
Klf2	1.9332e-53	1.09613	0.784	0.543	3.67753e-49	Endo1	Klf2
Npc2	2.0081e-53	-1.15755	0.435	0.747	3.82002e-49	Endo1	Npc2
Cd53	2.0429e-53	-1.50864	0.008	0.361	3.88621e-49	Endo1	Cd53
Id3	2.55026e-53	1.15929	0.693	0.427	4.85136e-49	Endo1	Id3
Cavin2	2.6793e-53	1.43686	0.674	0.438	5.09683e-49	Endo1	Cavin2
Tspan7	4.61136e-53	1.09839	0.419	0.164	8.7722e-49	Endo1	Tspan7
Gm42418	4.98032e-53	1.46294	1	0.988	9.47406e-49	Endo1	Gm42418
Fabp5	5.67215e-53	1.9642	0.571	0.328	1.07901e-48	Endo1	Fabp5
Plpp3	9.83031e-53	1.40207	0.639	0.392	1.87002e-48	Endo1	Plpp3
Tmem255b	1.70293e-52	0.736812	0.282	0.081	3.23948e-48	Endo1	Tmem255b
Stk40	1.75983e-52	-0.931939	0.078	0.454	3.34773e-48	Endo1	Stk40
Sub1	2.41746e-52	-1.15507	0.526	0.825	4.59874e-48	Endo1	Sub1
Cd44	5.29891e-52	-1.54029	0.064	0.422	1.00801e-47	Endo1	Cd44
Adgrl2	6.38967e-52	0.981831	0.344	0.118	1.21551e-47	Endo1	Adgrl2
Fxyd6	9.91351e-52	-1.89322	0.025	0.373	1.88585e-47	Endo1	Fxyd6
Prdx5	1.29157e-51	-0.900173	0.276	0.653	2.45695e-47	Endo1	Prdx5
Chmp4b	1.47027e-51	-0.680249	0.291	0.69	2.7969e-47	Endo1	Chmp4b
Ahnak	1.69068e-51	-0.817334	0.687	0.898	3.21618e-47	Endo1	Ahnak
Pim1	3.9488e-51	-1.02955	0.297	0.646	7.51179e-47	Endo1	Pim1
Cotl1	4.4374e-51	-1.30473	0.068	0.419	8.44126e-47	Endo1	Cotl1
Sde2	1.01342e-50	-0.782338	0.142	0.525	1.92782e-46	Endo1	Sde2
Gask1b	1.3584e-50	0.919513	0.416	0.173	2.58408e-46	Endo1	Gask1b
Hspb1	1.43614e-50	1.16411	0.726	0.49	2.73197e-46	Endo1	Hspb1
Ccdc85b	1.43621e-50	1.23847	0.594	0.377	2.73211e-46	Endo1	Ccdc85b
Ptprc	1.9404e-50	-1.56613	0.016	0.358	3.69122e-46	Endo1	Ptprc
Pcdh1	1.99814e-50	0.668209	0.258	0.07	3.80106e-46	Endo1	Pcdh1
Ctsh	2.36605e-50	-1.22512	0.023	0.365	4.50094e-46	Endo1	Ctsh
Selenos	5.25759e-50	-0.885403	0.175	0.549	1.00015e-45	Endo1	Selenos
Bvht	6.91098e-50	0.725968	0.285	0.085	1.31468e-45	Endo1	Bvht
Ppp2ca	1.14895e-49	-0.738823	0.404	0.767	2.18565e-45	Endo1	Ppp2ca
Lbp	1.43911e-49	-1.71081	0.021	0.356	2.73761e-45	Endo1	Lbp
Pde2a	1.77955e-49	0.945508	0.371	0.143	3.38524e-45	Endo1	Pde2a
Capza2	2.73375e-49	-0.770569	0.384	0.75	5.20042e-45	Endo1	Capza2
Rel	3.41038e-49	-1.18296	0.111	0.463	6.48756e-45	Endo1	Rel
Ptprg	3.52361e-49	0.998319	0.369	0.139	6.70296e-45	Endo1	Ptprg
Add3	4.48655e-49	-0.86757	0.099	0.466	8.53476e-45	Endo1	Add3
Sptbn1	5.19365e-49	1.0542	0.792	0.704	9.87988e-45	Endo1	Sptbn1
Bok	2.24639e-48	0.68846	0.262	0.075	4.27331e-44	Endo1	Bok
Bach1	2.40753e-48	-1.13352	0.153	0.502	4.57984e-44	Endo1	Bach1
Tnfaip3	2.48663e-48	-1.14452	0.07	0.422	4.73032e-44	Endo1	Tnfaip3
Map2k3	3.08502e-48	-0.739319	0.235	0.606	5.86863e-44	Endo1	Map2k3
Aldh2	3.49878e-48	-0.902958	0.223	0.594	6.65572e-44	Endo1	Aldh2
Ctsc	4.60187e-48	-1.60775	0.045	0.379	8.75414e-44	Endo1	Ctsc
Lims2	4.94497e-48	1.02417	0.348	0.129	9.40681e-44	Endo1	Lims2
Fam107b	5.39523e-48	-1.0119	0.01	0.336	1.02633e-43	Endo1	Fam107b
Atp13a3	5.43849e-48	-0.645466	0.148	0.535	1.03456e-43	Endo1	Atp13a3
Ifi30	1.36981e-47	-1.54976	0.041	0.371	2.60578e-43	Endo1	Ifi30
Etl4	2.51548e-47	0.928743	0.367	0.141	4.78519e-43	Endo1	Etl4
Plek	5.81223e-47	-2.33126	0.035	0.36	1.10566e-42	Endo1	Plek
Mir22hg	6.57407e-47	-0.747874	0.159	0.524	1.25059e-42	Endo1	Mir22hg
Ctsd	1.60467e-46	-0.976936	0.353	0.685	3.05256e-42	Endo1	Ctsd
Trp53i11	1.8413e-46	0.706866	0.254	0.072	3.5027e-42	Endo1	Trp53i11
Creg1	1.97552e-46	-0.783394	0.12	0.474	3.75804e-42	Endo1	Creg1
Gm2a	2.83656e-46	-0.998647	0.054	0.388	5.39598e-42	Endo1	Gm2a
Rasip1	3.48844e-46	0.81008	0.53	0.241	6.63607e-42	Endo1	Rasip1
Rgs10	5.10931e-46	-1.00289	0.027	0.346	9.71945e-42	Endo1	Rgs10
Tiparp	5.49085e-46	-0.858625	0.181	0.54	1.04452e-41	Endo1	Tiparp
Lgals3	8.35475e-46	-2.12416	0.151	0.471	1.58932e-41	Endo1	Lgals3
Cd200	1.46954e-45	1.014	0.394	0.165	2.7955e-41	Endo1	Cd200
Serp1	1.5927e-45	-0.81396	0.206	0.566	3.02979e-41	Endo1	Serp1
Snrk	1.79654e-45	1.08211	0.478	0.246	3.41755e-41	Endo1	Snrk
Arap3	2.90452e-45	0.937832	0.41	0.171	5.52527e-41	Endo1	Arap3
Ago2	2.96316e-45	-0.838641	0.134	0.493	5.63683e-41	Endo1	Ago2
Tspan3	5.48553e-45	-0.734528	0.103	0.444	1.04351e-40	Endo1	Tspan3
Efhd2	7.13974e-45	-1.04441	0.153	0.485	1.35819e-40	Endo1	Efhd2
Cd14	1.0163e-44	-2.53041	0.06	0.373	1.93331e-40	Endo1	Cd14
Selenok	1.07659e-44	-0.675188	0.559	0.869	2.048e-40	Endo1	Selenok
Jun	1.52401e-44	1.18179	0.821	0.636	2.89913e-40	Endo1	Jun
Arl4c	1.93399e-44	-1.39595	0.043	0.364	3.67904e-40	Endo1	Arl4c
Slfn2	2.00395e-44	-1.66261	0.087	0.403	3.81212e-40	Endo1	Slfn2
Emilin2	2.11834e-44	-1.08135	0.008	0.313	4.02971e-40	Endo1	Emilin2
Eif4e	3.40431e-44	-0.696106	0.196	0.562	6.47601e-40	Endo1	Eif4e
Kdm6b	4.05101e-44	-0.620625	0.307	0.675	7.70623e-40	Endo1	Kdm6b
C130074G19Rik	5.754e-44	0.870882	0.363	0.145	1.09458e-39	Endo1	C130074G19Rik
Coro1a	1.00384e-43	-1.56093	0.004	0.302	1.90961e-39	Endo1	Coro1a
Acer3	1.64162e-43	-0.910763	0.068	0.394	3.12286e-39	Endo1	Acer3
Reep5	1.84125e-43	-0.685483	0.414	0.752	3.50261e-39	Endo1	Reep5
Ablim1	1.84966e-43	1.04626	0.505	0.263	3.51861e-39	Endo1	Ablim1
Gimap5	1.85829e-43	0.836292	0.348	0.131	3.53503e-39	Endo1	Gimap5
Etf1	2.08005e-43	-0.675497	0.233	0.579	3.95689e-39	Endo1	Etf1
Rilpl2	2.48779e-43	-1.0748	0.074	0.389	4.73252e-39	Endo1	Rilpl2
Oaz1	4.58609e-43	-0.580591	0.738	0.95	8.72412e-39	Endo1	Oaz1
Alox5ap	4.65916e-43	-1.83876	0.025	0.325	8.86313e-39	Endo1	Alox5ap
Eif1a	4.95535e-43	-0.430686	0.245	0.621	9.42656e-39	Endo1	Eif1a
Ptpn1	5.02892e-43	-0.637507	0.206	0.554	9.56651e-39	Endo1	Ptpn1
Emb	7.31027e-43	-1.44055	0.012	0.311	1.39063e-38	Endo1	Emb
Dennd4a	8.83075e-43	-0.714138	0.153	0.496	1.67987e-38	Endo1	Dennd4a
Sox18	8.99934e-43	0.771955	0.342	0.125	1.71195e-38	Endo1	Sox18
Apbb2	1.49849e-42	0.913112	0.46	0.226	2.85057e-38	Endo1	Apbb2
Runx1	2.60869e-42	-0.309641	0.047	0.379	4.96251e-38	Endo1	Runx1
Nupr1	2.69531e-42	-0.34583	0.08	0.429	5.12728e-38	Endo1	Nupr1
Serping1	4.31664e-42	-2.09585	0.037	0.334	8.21155e-38	Endo1	Serping1
Icam2	6.33918e-42	0.687298	0.495	0.226	1.2059e-37	Endo1	Icam2
Stt3b	7.29458e-42	-0.654154	0.095	0.428	1.38765e-37	Endo1	Stt3b
Pdlim4	7.81208e-42	-0.93275	0.103	0.437	1.48609e-37	Endo1	Pdlim4
Nfe2l2	9.79533e-42	-0.705399	0.233	0.578	1.86337e-37	Endo1	Nfe2l2
Afdn	1.39312e-41	1.18616	0.571	0.355	2.65013e-37	Endo1	Afdn
Nptn	1.91425e-41	-0.609596	0.204	0.561	3.64148e-37	Endo1	Nptn
Ctss	2.4762e-41	-1.99703	0.019	0.307	4.71047e-37	Endo1	Ctss
Abi3bp	3.51279e-41	-1.62523	0.037	0.34	6.68238e-37	Endo1	Abi3bp
Fkbp2	3.95904e-41	-0.600003	0.223	0.574	7.53128e-37	Endo1	Fkbp2
Manf	5.22274e-41	-0.744913	0.367	0.695	9.93523e-37	Endo1	Manf
Spi1	7.10314e-41	-1.20398	0.012	0.301	1.35123e-36	Endo1	Spi1
Lyz2	7.44829e-41	-4.01828	0.087	0.376	1.41689e-36	Endo1	Lyz2
Ube2d2a	7.59876e-41	-0.57482	0.32	0.681	1.44551e-36	Endo1	Ube2d2a
Bri3	2.99369e-40	-0.729063	0.449	0.752	5.6949e-36	Endo1	Bri3
2022-09-11	4.39125e-40	-0.554015	0.202	0.552	8.35348e-36	Endo1	2022-09-11
Sema7a	4.51243e-40	0.591867	0.278	0.09	8.584e-36	Endo1	Sema7a
Cd82	6.20056e-40	-0.803917	0.025	0.312	1.17953e-35	Endo1	Cd82
Slc43a3	7.4733e-40	0.757558	0.34	0.134	1.42165e-35	Endo1	Slc43a3
Eif5a	8.15015e-40	-0.687168	0.584	0.871	1.5504e-35	Endo1	Eif5a
Nfkb1	1.06503e-39	-0.808277	0.309	0.628	2.026e-35	Endo1	Nfkb1
Sqstm1	1.3778e-39	-0.582537	0.322	0.665	2.621e-35	Endo1	Sqstm1
Mafg	1.38367e-39	-0.504688	0.144	0.473	2.63215e-35	Endo1	Mafg
Tubb6	1.86915e-39	-0.60401	0.082	0.394	3.55569e-35	Endo1	Tubb6
Marcksl1	2.10164e-39	-1.05828	0.165	0.485	3.99796e-35	Endo1	Marcksl1
Hexa	2.11169e-39	-0.910608	0.163	0.486	4.01706e-35	Endo1	Hexa
Aprt	2.32649e-39	-0.737158	0.264	0.592	4.42569e-35	Endo1	Aprt
Rap1b	2.48436e-39	-0.624699	0.526	0.826	4.72599e-35	Endo1	Rap1b
Cdk2ap2	2.51784e-39	-0.645593	0.122	0.451	4.78968e-35	Endo1	Cdk2ap2
Dlc1	2.77315e-39	1.00724	0.466	0.241	5.27536e-35	Endo1	Dlc1
Tecr	2.94555e-39	-0.469135	0.171	0.515	5.60333e-35	Endo1	Tecr
Anxa5	3.19533e-39	-0.615662	0.577	0.848	6.07847e-35	Endo1	Anxa5
Plaur	4.19779e-39	-1.00365	0.107	0.419	7.98546e-35	Endo1	Plaur
Sirpa	5.10013e-39	-0.838819	0.016	0.299	9.70198e-35	Endo1	Sirpa
Sbspon	5.10086e-39	-1.54399	0.01	0.288	9.70338e-35	Endo1	Sbspon
Rac2	5.5336e-39	-1.01097	0.008	0.284	1.05266e-34	Endo1	Rac2
Atp6v1f	6.06314e-39	-0.541556	0.39	0.728	1.15339e-34	Endo1	Atp6v1f
Marcks	6.89966e-39	-0.806948	0.462	0.751	1.31252e-34	Endo1	Marcks
Crip2	7.84413e-39	0.896087	0.66	0.458	1.49219e-34	Endo1	Crip2
Lamp2	8.53614e-39	-0.671024	0.381	0.712	1.62383e-34	Endo1	Lamp2
Arpc5	1.07963e-38	-0.781216	0.41	0.72	2.05378e-34	Endo1	Arpc5
Ccl9	1.21023e-38	-2.27997	0.019	0.294	2.30221e-34	Endo1	Ccl9
Stk17b	1.38729e-38	-1.5011	0.064	0.357	2.63905e-34	Endo1	Stk17b
Rbpj	1.81319e-38	-0.672985	0.099	0.41	3.44922e-34	Endo1	Rbpj
Ifrd1	2.33261e-38	-0.640482	0.454	0.768	4.43733e-34	Endo1	Ifrd1
Cpe	2.64313e-38	-1.03027	0.027	0.306	5.02803e-34	Endo1	Cpe
Lilrb4a	2.8153e-38	-1.25282	0.016	0.291	5.35555e-34	Endo1	Lilrb4a
Hdac7	3.0489e-38	0.948048	0.348	0.147	5.79993e-34	Endo1	Hdac7
Sat1	3.93369e-38	-0.681426	0.466	0.788	7.48306e-34	Endo1	Sat1
Txnrd1	4.27566e-38	-0.779193	0.188	0.503	8.13359e-34	Endo1	Txnrd1
Arap1	4.33437e-38	-0.566031	0.016	0.295	8.24527e-34	Endo1	Arap1
Lrp1	9.37078e-38	-0.437567	0.041	0.339	1.7826e-33	Endo1	Lrp1
Sulf2	9.82543e-38	-0.654413	0.01	0.281	1.86909e-33	Endo1	Sulf2
Jpt1	1.31173e-37	-0.450414	0.233	0.58	2.49531e-33	Endo1	Jpt1
Atp6v1b2	1.51487e-37	-0.634653	0.074	0.376	2.88173e-33	Endo1	Atp6v1b2
Ncf2	1.51887e-37	-0.7989	0.016	0.288	2.88935e-33	Endo1	Ncf2
Bgn	1.88291e-37	-1.28197	0.043	0.326	3.58185e-33	Endo1	Bgn
Rcn3	1.92771e-37	-1.04246	0.074	0.356	3.66708e-33	Endo1	Rcn3
Pid1	1.97046e-37	-0.554825	0.01	0.282	3.74842e-33	Endo1	Pid1
Lamp1	2.11839e-37	-0.7672	0.536	0.805	4.02982e-33	Endo1	Lamp1
Cp	2.26673e-37	-0.956047	0.035	0.323	4.31199e-33	Endo1	Cp
Stxbp6	2.34197e-37	-0.645896	0.033	0.318	4.45513e-33	Endo1	Stxbp6
Cd83	3.59975e-37	-1.38516	0.008	0.271	6.84781e-33	Endo1	Cd83
Rasgrp3	5.7441e-37	0.756417	0.363	0.151	1.0927e-32	Endo1	Rasgrp3
Plekho2	6.05025e-37	-0.491172	0.115	0.426	1.15094e-32	Endo1	Plekho2
Ralgps2	6.61424e-37	-0.910157	0.027	0.301	1.25823e-32	Endo1	Ralgps2
Lgmn	6.74178e-37	-1.47414	0.148	0.441	1.28249e-32	Endo1	Lgmn
Evi2a	7.97488e-37	-0.717438	0.008	0.272	1.51706e-32	Endo1	Evi2a
S100a11	1.19399e-36	-0.908208	0.528	0.809	2.27132e-32	Endo1	S100a11
Lmcd1	1.29045e-36	0.576166	0.285	0.102	2.45482e-32	Endo1	Lmcd1
S1pr1	1.32742e-36	0.89869	0.454	0.223	2.52515e-32	Endo1	S1pr1
Tek	1.45472e-36	0.677764	0.324	0.127	2.76732e-32	Endo1	Tek
Lcp1	1.46909e-36	-1.34402	0.097	0.372	2.79465e-32	Endo1	Lcp1
Sgpl1	1.48664e-36	-0.656286	0.035	0.309	2.82803e-32	Endo1	Sgpl1
Atp6v0b	1.53168e-36	-0.640395	0.431	0.728	2.91371e-32	Endo1	Atp6v0b
Taok3	1.6304e-36	-0.595023	0.029	0.306	3.10151e-32	Endo1	Taok3
Fyb	1.94765e-36	-0.89426	0.01	0.271	3.70501e-32	Endo1	Fyb
Slc2a1	2.39221e-36	-1.34298	0.072	0.353	4.5507e-32	Endo1	Slc2a1
Akap13	2.45643e-36	-0.628318	0.412	0.739	4.67288e-32	Endo1	Akap13
Adcy4	3.43655e-36	0.77348	0.313	0.123	6.53735e-32	Endo1	Adcy4
Fam102b	3.77476e-36	-0.538572	0.103	0.407	7.18073e-32	Endo1	Fam102b
Antxr2	3.80583e-36	-0.916367	0.021	0.286	7.23983e-32	Endo1	Antxr2
Mapk6	5.90819e-36	-0.541068	0.113	0.414	1.12391e-31	Endo1	Mapk6
Lilr4b	5.94009e-36	-1.0813	0.008	0.266	1.12998e-31	Endo1	Lilr4b
Gm26917	6.85398e-36	3.16503	0.565	0.392	1.30383e-31	Endo1	Gm26917
Prkch	8.58183e-36	0.861728	0.394	0.188	1.63252e-31	Endo1	Prkch
Grb2	9.1099e-36	-0.735074	0.243	0.547	1.73298e-31	Endo1	Grb2
Fermt3	9.73088e-36	-0.568613	0.01	0.271	1.85111e-31	Endo1	Fermt3
Basp1	1.01536e-35	-1.88111	0.033	0.296	1.93152e-31	Endo1	Basp1
Ets1	1.05874e-35	0.755729	0.602	0.349	2.01405e-31	Endo1	Ets1
Mrc1	1.14162e-35	-2.08209	0.027	0.288	2.1717e-31	Endo1	Mrc1
Kitl	1.34785e-35	0.946968	0.555	0.328	2.56401e-31	Endo1	Kitl
Hspa5	1.47661e-35	-0.558242	0.72	0.913	2.80896e-31	Endo1	Hspa5
Dbi	1.50041e-35	-0.68163	0.466	0.748	2.85423e-31	Endo1	Dbi
Ugcg	1.51196e-35	-0.808811	0.171	0.487	2.8762e-31	Endo1	Ugcg
Cd86	1.66623e-35	-0.91386	0.004	0.258	3.16968e-31	Endo1	Cd86
Mgp	2.24305e-35	-2.29572	0.039	0.307	4.26696e-31	Endo1	Mgp
Diaph1	2.46644e-35	-0.594315	0.153	0.474	4.69192e-31	Endo1	Diaph1
Bzw1	4.17658e-35	-0.560023	0.371	0.693	7.9451e-31	Endo1	Bzw1
Cd52	4.71561e-35	-2.10361	0.012	0.265	8.9705e-31	Endo1	Cd52
Gfpt1	4.87521e-35	-0.817194	0.06	0.34	9.27412e-31	Endo1	Gfpt1
Cfp	5.17054e-35	-1.17629	0.006	0.257	9.83591e-31	Endo1	Cfp
Lmo4	5.30733e-35	-0.977054	0.161	0.458	1.00961e-30	Endo1	Lmo4
Nap1l1	6.41415e-35	-0.538006	0.276	0.616	1.22016e-30	Endo1	Nap1l1
Oxct1	6.86746e-35	-0.620815	0.136	0.437	1.3064e-30	Endo1	Oxct1
Nfil3	7.23611e-35	-0.482592	0.07	0.361	1.37653e-30	Endo1	Nfil3
Foxp1	7.84574e-35	-0.657165	0.377	0.691	1.49249e-30	Endo1	Foxp1
Mfap5	8.22565e-35	-2.36002	0.014	0.266	1.56476e-30	Endo1	Mfap5
Fnbp1	8.35669e-35	-0.513081	0.035	0.304	1.58969e-30	Endo1	Fnbp1
Abcg2	9.82789e-35	0.87515	0.482	0.261	1.86956e-30	Endo1	Abcg2
Naaa	1.17024e-34	-0.744217	0.027	0.288	2.22614e-30	Endo1	Naaa
Fcgr3	1.29565e-34	-1.18116	0.008	0.259	2.46472e-30	Endo1	Fcgr3
Ccl2	1.30769e-34	-3.00975	0.126	0.4	2.48762e-30	Endo1	Ccl2
Litaf	1.3513e-34	-0.629208	0.365	0.658	2.57057e-30	Endo1	Litaf
Tuba1c	1.35924e-34	-0.631638	0.056	0.33	2.58568e-30	Endo1	Tuba1c
Atp5d	1.43684e-34	-0.540144	0.518	0.835	2.7333e-30	Endo1	Atp5d
Cdh13	1.45325e-34	0.892225	0.47	0.248	2.76452e-30	Endo1	Cdh13
Dse	1.82047e-34	-0.526997	0.012	0.265	3.46307e-30	Endo1	Dse
Samd4b	2.25586e-34	-0.431702	0.115	0.419	4.29131e-30	Endo1	Samd4b
Ptprj	3.14415e-34	-0.472709	0.023	0.282	5.98112e-30	Endo1	Ptprj
Atp2b1	3.58307e-34	-0.735719	0.505	0.753	6.81607e-30	Endo1	Atp2b1
Wfdc17	3.97763e-34	-2.214	0.045	0.3	7.56665e-30	Endo1	Wfdc17
Adgre1	4.02639e-34	-1.00317	0.01	0.26	7.6594e-30	Endo1	Adgre1
C2	4.0448e-34	-1.47371	0.021	0.27	7.69443e-30	Endo1	C2
Sec11c	4.1477e-34	-0.678989	0.181	0.484	7.89016e-30	Endo1	Sec11c
Gng10	4.42188e-34	-0.628192	0.157	0.452	8.41174e-30	Endo1	Gng10
Fnip1	4.52165e-34	-0.727503	0.091	0.38	8.60153e-30	Endo1	Fnip1
Ptafr	4.84405e-34	-0.926166	0.008	0.254	9.21483e-30	Endo1	Ptafr
Apod	5.17956e-34	-2.10401	0.021	0.27	9.85308e-30	Endo1	Apod
Ccl7	5.35842e-34	-3.1634	0.097	0.363	1.01933e-29	Endo1	Ccl7
Nfkbib	5.62686e-34	-0.448338	0.089	0.375	1.0704e-29	Endo1	Nfkbib
Rab7b	6.53908e-34	-0.650617	0.012	0.264	1.24393e-29	Endo1	Rab7b
Ms4a6c	6.60058e-34	-1.22657	0.016	0.266	1.25563e-29	Endo1	Ms4a6c
Tec	6.77457e-34	-0.520529	0.012	0.264	1.28873e-29	Endo1	Tec
Ap2a2	6.81792e-34	-0.549332	0.132	0.437	1.29697e-29	Endo1	Ap2a2
Esd	7.05474e-34	-0.593176	0.336	0.639	1.34202e-29	Endo1	Esd
Cxcl1	7.23758e-34	-2.53404	0.165	0.433	1.37681e-29	Endo1	Cxcl1
Atp6ap1	7.89757e-34	-0.472609	0.175	0.501	1.50236e-29	Endo1	Atp6ap1
Ifi27l2a	8.93708e-34	-1.63865	0.068	0.336	1.7001e-29	Endo1	Ifi27l2a
Cd68	9.75488e-34	-1.08899	0.041	0.298	1.85567e-29	Endo1	Cd68
Rhob	1.16174e-33	1.21354	0.623	0.446	2.20997e-29	Endo1	Rhob
Vps37b	1.34946e-33	-0.946811	0.097	0.371	2.56709e-29	Endo1	Vps37b
Degs1	1.38676e-33	-0.485175	0.249	0.593	2.63803e-29	Endo1	Degs1
Uap1	1.41785e-33	-0.801805	0.138	0.435	2.69718e-29	Endo1	Uap1
Tcf4	1.45029e-33	1.0044	0.734	0.671	2.75889e-29	Endo1	Tcf4
Txnip	1.60041e-33	0.856537	0.674	0.492	3.04446e-29	Endo1	Txnip
Tomm20	1.60736e-33	-0.575466	0.412	0.726	3.05768e-29	Endo1	Tomm20
Ptp4a3	1.75052e-33	0.698868	0.295	0.117	3.33002e-29	Endo1	Ptp4a3
Dab2ip	1.81137e-33	0.826392	0.447	0.233	3.44578e-29	Endo1	Dab2ip
Epb41l2	2.21375e-33	-0.287923	0.206	0.535	4.21121e-29	Endo1	Epb41l2
Gpsm3	2.37674e-33	-0.492991	0.041	0.307	4.52128e-29	Endo1	Gpsm3
Csrnp1	2.53896e-33	-0.501695	0.221	0.552	4.82986e-29	Endo1	Csrnp1
Fgd5	2.81513e-33	0.799376	0.375	0.173	5.35521e-29	Endo1	Fgd5
Blvrb	3.18175e-33	-0.774236	0.227	0.529	6.05265e-29	Endo1	Blvrb
Ifi207	3.69416e-33	-1.24196	0.014	0.259	7.02741e-29	Endo1	Ifi207
Ldlr	3.72957e-33	-0.613853	0.052	0.314	7.09477e-29	Endo1	Ldlr
Hmox1	3.87844e-33	-1.85311	0.155	0.422	7.37796e-29	Endo1	Hmox1
Dnaja2	4.00583e-33	-0.503506	0.276	0.6	7.62029e-29	Endo1	Dnaja2
Prkcd	4.88252e-33	-0.373474	0.052	0.327	9.28802e-29	Endo1	Prkcd
Scpep1	5.11723e-33	-0.556932	0.07	0.341	9.73451e-29	Endo1	Scpep1
Thbs1	5.44891e-33	-2.16029	0.082	0.342	1.03655e-28	Endo1	Thbs1
Btg2	5.53373e-33	1.37646	0.763	0.711	1.05268e-28	Endo1	Btg2
Iigp1	7.13896e-33	0.844021	0.398	0.182	1.35804e-28	Endo1	Iigp1
Lamb1	8.17165e-33	0.81054	0.4	0.196	1.55449e-28	Endo1	Lamb1
Abl2	8.22016e-33	-0.616178	0.062	0.326	1.56372e-28	Endo1	Abl2
Eif1	8.77243e-33	-0.404024	0.862	0.983	1.66878e-28	Endo1	Eif1
B4galt5	1.03635e-32	-0.623582	0.029	0.281	1.97145e-28	Endo1	B4galt5
Plekhb2	1.08766e-32	-0.477361	0.033	0.288	2.06906e-28	Endo1	Plekhb2
Ptp4a2	1.24719e-32	-0.512754	0.515	0.802	2.37253e-28	Endo1	Ptp4a2
Idh2	1.54912e-32	-0.584138	0.115	0.402	2.94688e-28	Endo1	Idh2
Nab1	1.83125e-32	-0.558441	0.134	0.433	3.48358e-28	Endo1	Nab1
Gas7	2.4477e-32	-0.51428	0.056	0.319	4.65627e-28	Endo1	Gas7
Naa50	2.47493e-32	-0.573293	0.181	0.475	4.70806e-28	Endo1	Naa50
Zyx	2.8408e-32	-0.525875	0.202	0.518	5.40406e-28	Endo1	Zyx
Selplg	3.66884e-32	-0.702768	0.014	0.254	6.97923e-28	Endo1	Selplg
Traf1	3.73087e-32	-0.971252	0.016	0.255	7.09723e-28	Endo1	Traf1
Olfm1	3.7436e-32	-0.730966	0.019	0.263	7.12145e-28	Endo1	Olfm1
Ap3s1	4.3673e-32	-0.467101	0.136	0.434	8.30791e-28	Endo1	Ap3s1
Peli1	4.69814e-32	-0.44153	0.181	0.49	8.93728e-28	Endo1	Peli1
Odc1	4.87145e-32	-0.975529	0.177	0.471	9.26697e-28	Endo1	Odc1
Card19	5.87246e-32	-0.593792	0.208	0.508	1.11712e-27	Endo1	Card19
Nceh1	6.09558e-32	-0.581255	0.035	0.284	1.15956e-27	Endo1	Nceh1
Oat	6.20058e-32	-0.544363	0.173	0.474	1.17954e-27	Endo1	Oat
Atp6v1e1	6.56338e-32	-0.67399	0.239	0.546	1.24855e-27	Endo1	Atp6v1e1
Atpif1	7.11858e-32	-0.530744	0.412	0.729	1.35417e-27	Endo1	Atpif1
Tspan12	7.18001e-32	0.661345	0.291	0.118	1.36585e-27	Endo1	Tspan12
Ecscr	8.22481e-32	0.669116	0.588	0.342	1.56461e-27	Endo1	Ecscr
Tnfrsf1b	9.5379e-32	-0.794283	0.029	0.273	1.8144e-27	Endo1	Tnfrsf1b
Capzb	9.56737e-32	-0.557602	0.394	0.716	1.82e-27	Endo1	Capzb
Pgam1	1.01099e-31	-0.531784	0.297	0.599	1.92321e-27	Endo1	Pgam1
Vmp1	1.1152e-31	-0.514229	0.206	0.506	2.12145e-27	Endo1	Vmp1
Mapkapk2	1.29981e-31	-0.538047	0.192	0.491	2.47262e-27	Endo1	Mapkapk2
Bcl10	1.3583e-31	-0.323587	0.241	0.561	2.58389e-27	Endo1	Bcl10
Rnasel	1.5987e-31	-0.7427	0.047	0.299	3.0412e-27	Endo1	Rnasel
Aldoa	1.75865e-31	-0.484201	0.456	0.764	3.34547e-27	Endo1	Aldoa
Rtn4	1.8161e-31	-0.455141	0.472	0.771	3.45476e-27	Endo1	Rtn4
Pi4k2a	1.97339e-31	-0.323911	0.093	0.374	3.75398e-27	Endo1	Pi4k2a
Igfbp6	2.14933e-31	-4.01939	0.054	0.293	4.08868e-27	Endo1	Igfbp6
Clta	2.21349e-31	-0.701746	0.544	0.825	4.21073e-27	Endo1	Clta
Cracr2b	2.31303e-31	0.76389	0.357	0.165	4.40008e-27	Endo1	Cracr2b
Igfbp5	3.01871e-31	-1.51155	0.045	0.296	5.7425e-27	Endo1	Igfbp5
Rhog	3.97595e-31	-0.564155	0.097	0.367	7.56344e-27	Endo1	Rhog
Limd1	4.9619e-31	-0.479418	0.132	0.42	9.43902e-27	Endo1	Limd1
Sptan1	5.64441e-31	1.26799	0.596	0.447	1.07374e-26	Endo1	Sptan1
H3f3b	6.07735e-31	-0.522202	0.87	0.984	1.15609e-26	Endo1	H3f3b
Golph3	6.16307e-31	-0.339789	0.142	0.44	1.1724e-26	Endo1	Golph3
Clec10a	6.49276e-31	-1.37741	0.023	0.256	1.23512e-26	Endo1	Clec10a
Mt2	7.08567e-31	-1.16318	0.08	0.339	1.34791e-26	Endo1	Mt2
Snx10	8.25264e-31	-0.449248	0.025	0.263	1.5699e-26	Endo1	Snx10
Sh3pxd2b	8.32054e-31	-0.404893	0.023	0.262	1.58282e-26	Endo1	Sh3pxd2b
Rab1a	8.84178e-31	-0.516142	0.285	0.581	1.68197e-26	Endo1	Rab1a
Timp3	9.60378e-31	0.59641	0.627	0.361	1.82693e-26	Endo1	Timp3
Etv3	1.0918e-30	-0.984266	0.085	0.337	2.07694e-26	Endo1	Etv3
Dcn	1.15785e-30	-3.52258	0.072	0.312	2.20257e-26	Endo1	Dcn
Got1	1.31155e-30	-0.700244	0.035	0.275	2.49495e-26	Endo1	Got1
Npm1	1.64404e-30	-0.516147	0.596	0.875	3.12745e-26	Endo1	Npm1
Atp6v1d	1.96956e-30	-0.492004	0.132	0.413	3.7467e-26	Endo1	Atp6v1d
Tgif1	2.0576e-30	-0.411648	0.144	0.429	3.91417e-26	Endo1	Tgif1
Lmna	2.32569e-30	-0.577048	0.676	0.872	4.42416e-26	Endo1	Lmna
Atp1b3	2.41624e-30	-0.465578	0.307	0.629	4.59641e-26	Endo1	Atp1b3
Elk3	2.48946e-30	0.795989	0.427	0.234	4.7357e-26	Endo1	Elk3
Gng2	3.40823e-30	-0.657192	0.078	0.339	6.48347e-26	Endo1	Gng2
Tubb2b	4.49562e-30	-0.891546	0.031	0.268	8.55201e-26	Endo1	Tubb2b
Sar1a	4.68074e-30	-0.471989	0.268	0.587	8.90417e-26	Endo1	Sar1a
Clint1	6.05188e-30	-0.315984	0.144	0.433	1.15125e-25	Endo1	Clint1
Cdc42	6.37012e-30	-0.483481	0.598	0.87	1.21179e-25	Endo1	Cdc42
Rnf19b	6.69963e-30	-0.356524	0.097	0.371	1.27447e-25	Endo1	Rnf19b
Dusp5	6.9491e-30	-0.312536	0.12	0.403	1.32193e-25	Endo1	Dusp5
Arl5b	7.73783e-30	-0.492894	0.099	0.37	1.47197e-25	Endo1	Arl5b
Zfp655	9.57587e-30	-0.461075	0.064	0.318	1.82162e-25	Endo1	Zfp655
Cldnd1	1.08851e-29	-0.512445	0.175	0.468	2.07068e-25	Endo1	Cldnd1
Ddx6	1.26787e-29	-0.501529	0.295	0.602	2.41188e-25	Endo1	Ddx6
Cxcl2	1.39136e-29	-3.65736	0.192	0.43	2.64678e-25	Endo1	Cxcl2
Qpct	1.42579e-29	-0.757139	0.027	0.256	2.71229e-25	Endo1	Qpct
Morf4l2	1.59029e-29	-0.424747	0.326	0.641	3.02521e-25	Endo1	Morf4l2
Aff4	2.12102e-29	-0.267175	0.206	0.523	4.03481e-25	Endo1	Aff4
Igf1	2.15756e-29	-0.878712	0.054	0.294	4.10433e-25	Endo1	Igf1
Tmbim1	3.53769e-29	-0.458777	0.233	0.53	6.72975e-25	Endo1	Tmbim1
Cdc42se1	3.79329e-29	-0.456408	0.097	0.362	7.21598e-25	Endo1	Cdc42se1
Plxnb2	3.81886e-29	-0.376035	0.062	0.311	7.26462e-25	Endo1	Plxnb2
Mpc1	4.96582e-29	-0.491752	0.342	0.636	9.44648e-25	Endo1	Mpc1
Cryab	5.0912e-29	-0.843539	0.029	0.257	9.68498e-25	Endo1	Cryab
Rasal2	6.02493e-29	0.737031	0.305	0.139	1.14612e-24	Endo1	Rasal2
Sod2	6.1425e-29	-0.555336	0.307	0.592	1.16849e-24	Endo1	Sod2
Fstl1	7.10882e-29	-1.41344	0.202	0.43	1.35231e-24	Endo1	Fstl1
Fam49b	7.49948e-29	-0.639229	0.091	0.339	1.42663e-24	Endo1	Fam49b
Tie1	8.6903e-29	0.690296	0.41	0.208	1.65316e-24	Endo1	Tie1
Aff1	9.50986e-29	-0.363679	0.122	0.399	1.80906e-24	Endo1	Aff1
Fgfr1	1.10991e-28	-0.369411	0.107	0.382	2.11138e-24	Endo1	Fgfr1
Atp6v0d1	1.32128e-28	-0.548876	0.134	0.398	2.51348e-24	Endo1	Atp6v0d1
Fem1c	1.35482e-28	-0.585329	0.099	0.357	2.57727e-24	Endo1	Fem1c
Thbd	1.48629e-28	0.976163	0.406	0.222	2.82736e-24	Endo1	Thbd
Akr1a1	1.57539e-28	-0.576194	0.495	0.753	2.99686e-24	Endo1	Akr1a1
Atp6v1g1	1.95394e-28	-0.481016	0.429	0.721	3.71697e-24	Endo1	Atp6v1g1
H2afz	1.99917e-28	-1.18289	0.631	0.865	3.80303e-24	Endo1	H2afz
Scamp2	2.017e-28	-0.469754	0.111	0.377	3.83694e-24	Endo1	Scamp2
Baz1a	2.02292e-28	-0.653649	0.192	0.457	3.8482e-24	Endo1	Baz1a
Pcolce	2.58496e-28	-1.45625	0.062	0.289	4.91738e-24	Endo1	Pcolce
Dnajb9	2.77749e-28	-0.436389	0.19	0.482	5.28362e-24	Endo1	Dnajb9
Tbc1d15	3.36498e-28	-0.389925	0.144	0.425	6.40121e-24	Endo1	Tbc1d15
Iqgap1	3.79531e-28	-0.67798	0.528	0.755	7.21982e-24	Endo1	Iqgap1
Emp1	3.83788e-28	-0.873204	0.532	0.751	7.3008e-24	Endo1	Emp1
Ptprm	4.89641e-28	0.730623	0.262	0.107	9.31444e-24	Endo1	Ptprm
Itgb4	6.14823e-28	-1.12023	0.089	0.328	1.16958e-23	Endo1	Itgb4
Col5a2	7.16665e-28	-0.810778	0.054	0.288	1.36331e-23	Endo1	Col5a2
Rabgef1	8.05324e-28	-0.433669	0.066	0.312	1.53197e-23	Endo1	Rabgef1
Furin	8.21904e-28	-0.712739	0.167	0.436	1.56351e-23	Endo1	Furin
Mdfic	8.60946e-28	-0.335446	0.134	0.403	1.63778e-23	Endo1	Mdfic
Nfkbie	9.20074e-28	-0.490094	0.039	0.267	1.75026e-23	Endo1	Nfkbie
Asah1	9.99899e-28	-0.422158	0.196	0.477	1.90211e-23	Endo1	Asah1
Actr3	1.02352e-27	-0.619149	0.402	0.663	1.94704e-23	Endo1	Actr3
Hdgf	1.15394e-27	-0.507423	0.287	0.59	2.19514e-23	Endo1	Hdgf
Cltc	1.17981e-27	-0.568234	0.355	0.629	2.24436e-23	Endo1	Cltc
Uaca	1.22588e-27	0.696255	0.398	0.205	2.33199e-23	Endo1	Uaca
Zc3hav1	1.26642e-27	-0.463561	0.167	0.441	2.40912e-23	Endo1	Zc3hav1
Mid1ip1	1.53521e-27	-0.871033	0.089	0.328	2.92043e-23	Endo1	Mid1ip1
Srgn	1.63405e-27	-1.76231	0.565	0.753	3.10846e-23	Endo1	Srgn
Grn	1.84367e-27	-0.954036	0.313	0.574	3.5072e-23	Endo1	Grn
Rab7	1.96402e-27	-0.506723	0.363	0.666	3.73616e-23	Endo1	Rab7
Ap2m1	2.2661e-27	-0.496067	0.305	0.597	4.3108e-23	Endo1	Ap2m1
Oser1	2.2909e-27	-0.441697	0.089	0.339	4.35798e-23	Endo1	Oser1
Ssr3	3.88954e-27	-0.43452	0.266	0.557	7.39907e-23	Endo1	Ssr3
Kras	4.72098e-27	-0.497575	0.315	0.601	8.98072e-23	Endo1	Kras
Avpi1	4.9832e-27	-0.700255	0.136	0.391	9.47954e-23	Endo1	Avpi1
Zfp516	5.18698e-27	-0.272904	0.054	0.292	9.86719e-23	Endo1	Zfp516
Nbl1	5.48585e-27	-1.27495	0.074	0.297	1.04357e-22	Endo1	Nbl1
Birc3	5.89459e-27	-0.421982	0.08	0.327	1.12133e-22	Endo1	Birc3
9530068E07Rik	7.27069e-27	-0.48228	0.124	0.38	1.3831e-22	Endo1	9530068E07Rik
Dot1l	7.79287e-27	-0.366929	0.113	0.369	1.48244e-22	Endo1	Dot1l
Pepd	8.32135e-27	-0.5808	0.054	0.281	1.58297e-22	Endo1	Pepd
Ly6e	8.67735e-27	0.788888	0.711	0.627	1.65069e-22	Endo1	Ly6e
Gnai3	8.78016e-27	-0.473556	0.262	0.556	1.67025e-22	Endo1	Gnai3
Lars2	1.30734e-26	1.87023	0.753	0.733	2.48695e-22	Endo1	Lars2
Npepps	1.38068e-26	-0.414897	0.124	0.388	2.62647e-22	Endo1	Npepps
Rbpms	1.50137e-26	0.978009	0.538	0.356	2.85607e-22	Endo1	Rbpms
Ppp4r2	1.50722e-26	-0.325127	0.225	0.527	2.86718e-22	Endo1	Ppp4r2
Slc49a4	1.52138e-26	-0.431395	0.082	0.321	2.89412e-22	Endo1	Slc49a4
Atp6v1a	1.59667e-26	-0.638374	0.192	0.454	3.03734e-22	Endo1	Atp6v1a
Gns	1.74092e-26	-0.46588	0.095	0.339	3.31176e-22	Endo1	Gns
Pde4b	1.75653e-26	-0.586602	0.221	0.487	3.34145e-22	Endo1	Pde4b
Por	2.03058e-26	-0.379469	0.07	0.31	3.86277e-22	Endo1	Por
Crem	2.56166e-26	-0.876485	0.126	0.37	4.87305e-22	Endo1	Crem
Rbm3	2.67448e-26	-0.419814	0.542	0.842	5.08766e-22	Endo1	Rbm3
Sbds	2.91421e-26	-0.434294	0.28	0.582	5.54371e-22	Endo1	Sbds
Atp5f1	3.63053e-26	-0.471179	0.499	0.79	6.90637e-22	Endo1	Atp5f1
Agpat4	4.69279e-26	-0.548134	0.132	0.378	8.92709e-22	Endo1	Agpat4
Capg	4.79938e-26	-0.756894	0.219	0.465	9.12987e-22	Endo1	Capg
Atp6v1c1	5.61951e-26	-0.425187	0.058	0.284	1.069e-21	Endo1	Atp6v1c1
Ywhag	5.72777e-26	-0.370279	0.181	0.457	1.08959e-21	Endo1	Ywhag
Pfn1	5.82629e-26	-0.530364	0.658	0.874	1.10834e-21	Endo1	Pfn1
Tax1bp1	7.26218e-26	-0.357367	0.482	0.784	1.38148e-21	Endo1	Tax1bp1
Plpp1	7.40688e-26	1.16754	0.414	0.247	1.40901e-21	Endo1	Plpp1
Col6a1	8.73617e-26	-0.920563	0.041	0.257	1.66188e-21	Endo1	Col6a1
Eps8	1.11936e-25	-0.755316	0.091	0.316	2.12935e-21	Endo1	Eps8
Psmd11	1.38039e-25	-0.352412	0.231	0.518	2.62591e-21	Endo1	Psmd11
Tmem189	1.51873e-25	-0.55243	0.146	0.395	2.88907e-21	Endo1	Tmem189
Cd74	1.57814e-25	-4.34219	0.128	0.348	3.0021e-21	Endo1	Cd74
Tppp3	1.58063e-25	-0.358782	0.118	0.373	3.00683e-21	Endo1	Tppp3
Mpp6	1.80004e-25	-0.43651	0.072	0.301	3.42422e-21	Endo1	Mpp6
Impact	1.82063e-25	-0.41152	0.066	0.294	3.46338e-21	Endo1	Impact
Plcb4	1.86408e-25	0.878756	0.34	0.171	3.54604e-21	Endo1	Plcb4
Eif6	2.12125e-25	-0.423886	0.305	0.595	4.03525e-21	Endo1	Eif6
Bin1	2.56696e-25	-0.432489	0.085	0.319	4.88313e-21	Endo1	Bin1
Caskin2	2.75688e-25	0.624661	0.258	0.108	5.24441e-21	Endo1	Caskin2
Hnrnpf	2.84942e-25	-0.421806	0.579	0.853	5.42045e-21	Endo1	Hnrnpf
Rragc	3.02006e-25	-0.322356	0.132	0.389	5.74506e-21	Endo1	Rragc
Fzd4	3.18014e-25	0.766169	0.334	0.169	6.04957e-21	Endo1	Fzd4
Fbn1	3.34336e-25	-0.389596	0.064	0.291	6.36008e-21	Endo1	Fbn1
Ybx1	3.34577e-25	0.681041	0.777	0.924	6.36466e-21	Endo1	Ybx1
Maged2	4.49756e-25	-0.786305	0.06	0.27	8.55571e-21	Endo1	Maged2
Zc3h12a	4.62811e-25	-0.354613	0.087	0.321	8.80405e-21	Endo1	Zc3h12a
Ubash3b	5.11165e-25	-0.372374	0.054	0.273	9.72389e-21	Endo1	Ubash3b
Rab5if	5.33745e-25	-0.448934	0.237	0.514	1.01534e-20	Endo1	Rab5if
Tmed10	5.46733e-25	-0.321367	0.474	0.761	1.04005e-20	Endo1	Tmed10
Kdm7a	5.69004e-25	-0.506111	0.184	0.439	1.08242e-20	Endo1	Kdm7a
2022-03-07	5.96143e-25	-0.278296	0.264	0.561	1.13404e-20	Endo1	2022-03-07
Tab2	5.96175e-25	-0.413863	0.13	0.383	1.1341e-20	Endo1	Tab2
Emd	6.04762e-25	-0.428489	0.151	0.412	1.15044e-20	Endo1	Emd
Maff	6.90828e-25	-0.40273	0.155	0.42	1.31416e-20	Endo1	Maff
Ctsa	1.03446e-24	-0.462823	0.169	0.416	1.96785e-20	Endo1	Ctsa
Col3a1	1.04519e-24	-2.13234	0.169	0.4	1.98827e-20	Endo1	Col3a1
Tollip	1.1185e-24	-0.459592	0.08	0.307	2.12771e-20	Endo1	Tollip
Lrrc8c	1.13071e-24	0.914151	0.431	0.276	2.15095e-20	Endo1	Lrrc8c
Ube2i	1.14184e-24	-0.311912	0.322	0.625	2.17211e-20	Endo1	Ube2i
Ptges3	1.15673e-24	-0.357211	0.326	0.632	2.20045e-20	Endo1	Ptges3
Orai1	1.2646e-24	-0.473379	0.155	0.414	2.40565e-20	Endo1	Orai1
Pitpna	1.29155e-24	-0.509325	0.332	0.595	2.45692e-20	Endo1	Pitpna
Hmgn1	1.32527e-24	-0.390998	0.342	0.608	2.52106e-20	Endo1	Hmgn1
Cmtm7	1.36263e-24	-0.518352	0.08	0.308	2.59212e-20	Endo1	Cmtm7
Etfb	1.37565e-24	-0.33683	0.336	0.616	2.6169e-20	Endo1	Etfb
Myo1b	1.38169e-24	0.69128	0.351	0.178	2.62839e-20	Endo1	Myo1b
Ralgds	1.42041e-24	-0.407041	0.087	0.322	2.70205e-20	Endo1	Ralgds
Prr13	1.43997e-24	-0.511325	0.262	0.536	2.73925e-20	Endo1	Prr13
Zfp106	1.65473e-24	-0.401695	0.14	0.393	3.14779e-20	Endo1	Zfp106
Col1a2	1.78936e-24	-1.28233	0.122	0.356	3.4039e-20	Endo1	Col1a2
Cav1	1.80774e-24	0.717247	0.697	0.524	3.43886e-20	Endo1	Cav1
Cish	1.83511e-24	-0.547372	0.078	0.301	3.49094e-20	Endo1	Cish
Atf6	1.84628e-24	-0.278382	0.08	0.316	3.51219e-20	Endo1	Atf6
Dnajc3	1.90715e-24	-0.366306	0.365	0.665	3.62798e-20	Endo1	Dnajc3
Anxa6	1.99943e-24	-0.471276	0.19	0.458	3.80351e-20	Endo1	Anxa6
Larp4b	2.09181e-24	-0.429683	0.148	0.402	3.97925e-20	Endo1	Larp4b
Casp4	2.55102e-24	-0.467705	0.14	0.38	4.8528e-20	Endo1	Casp4
Wdr26	2.65998e-24	-0.28821	0.287	0.575	5.06009e-20	Endo1	Wdr26
Pkp4	2.68159e-24	0.841908	0.452	0.279	5.10118e-20	Endo1	Pkp4
Ecm2	2.78297e-24	-0.669611	0.068	0.281	5.29404e-20	Endo1	Ecm2
Hilpda	2.90482e-24	-0.788293	0.072	0.288	5.52584e-20	Endo1	Hilpda
Nme2	3.22253e-24	-0.705563	0.689	0.892	6.13021e-20	Endo1	Nme2
Tob2	3.29061e-24	-0.274194	0.239	0.531	6.25972e-20	Endo1	Tob2
Rasa2	3.7914e-24	-0.371396	0.08	0.307	7.21238e-20	Endo1	Rasa2
Cndp2	3.9058e-24	-0.581127	0.093	0.312	7.43e-20	Endo1	Cndp2
Scd2	3.93125e-24	-0.708905	0.128	0.357	7.47842e-20	Endo1	Scd2
Mdm2	4.09806e-24	-0.511165	0.144	0.391	7.79574e-20	Endo1	Mdm2
Mbnl1	4.24039e-24	-0.432394	0.373	0.678	8.0665e-20	Endo1	Mbnl1
Gm12216	4.95584e-24	0.845672	0.256	0.112	9.42749e-20	Endo1	Gm12216
Bcap31	4.97433e-24	-0.36655	0.324	0.63	9.46268e-20	Endo1	Bcap31
Dtnbp1	5.18331e-24	-0.268319	0.107	0.351	9.86021e-20	Endo1	Dtnbp1
Pik3r1	5.4729e-24	-0.399159	0.19	0.444	1.04111e-19	Endo1	Pik3r1
Prdx1	5.55992e-24	-0.734944	0.637	0.859	1.05766e-19	Endo1	Prdx1
Pxdn	6.25092e-24	0.737504	0.313	0.157	1.18911e-19	Endo1	Pxdn
Pakap.1	6.30493e-24	0.473882	0.472	0.265	1.19939e-19	Endo1	Pakap.1
Mcl1	7.18761e-24	-0.399211	0.649	0.857	1.3673e-19	Endo1	Mcl1
Canx	7.91999e-24	-0.418598	0.406	0.709	1.50662e-19	Endo1	Canx
Pkm	8.20583e-24	-0.40317	0.419	0.703	1.561e-19	Endo1	Pkm
Adk	8.55665e-24	-0.362035	0.07	0.291	1.62773e-19	Endo1	Adk
Herpud1	8.63526e-24	-0.420674	0.225	0.491	1.64269e-19	Endo1	Herpud1
Gpx1	8.91745e-24	-0.429168	0.524	0.804	1.69637e-19	Endo1	Gpx1
Sfr1	9.25111e-24	-0.35258	0.509	0.792	1.75984e-19	Endo1	Sfr1
Hspa13	1.00882e-23	-0.446703	0.089	0.315	1.91907e-19	Endo1	Hspa13
Soat1	1.03454e-23	-0.482141	0.049	0.255	1.96801e-19	Endo1	Soat1
Gmfg	1.0903e-23	-0.861782	0.167	0.385	2.07408e-19	Endo1	Gmfg
Dnajb6	1.26232e-23	-0.507355	0.392	0.691	2.40131e-19	Endo1	Dnajb6
Ndfip1	1.54682e-23	-0.41631	0.458	0.739	2.94252e-19	Endo1	Ndfip1
Arl8b	1.58275e-23	-0.39946	0.144	0.386	3.01087e-19	Endo1	Arl8b
Ube2b	1.80609e-23	-0.430301	0.388	0.681	3.43573e-19	Endo1	Ube2b
Cflar	2.1035e-23	-0.518341	0.249	0.494	4.0015e-19	Endo1	Cflar
Mxi1	2.43407e-23	-0.574603	0.062	0.271	4.63034e-19	Endo1	Mxi1
Tpt1	2.85831e-23	-0.34752	0.932	0.993	5.43737e-19	Endo1	Tpt1
Lpin2	3.4095e-23	-0.463553	0.054	0.259	6.48589e-19	Endo1	Lpin2
Fbl	3.48834e-23	-0.32678	0.235	0.505	6.63587e-19	Endo1	Fbl
H2-Ab1	3.49905e-23	-3.42851	0.103	0.311	6.65625e-19	Endo1	H2-Ab1
Nr4a3	3.75919e-23	-0.796145	0.056	0.26	7.15112e-19	Endo1	Nr4a3
Jcad	3.76312e-23	0.679744	0.303	0.15	7.15858e-19	Endo1	Jcad
Aamp	3.94088e-23	-0.320647	0.239	0.517	7.49674e-19	Endo1	Aamp
Tet2	4.28522e-23	-0.27521	0.118	0.362	8.15178e-19	Endo1	Tet2
Ptpre	4.5189e-23	-0.351089	0.146	0.383	8.59629e-19	Endo1	Ptpre
Sumo1	4.78653e-23	-0.379726	0.392	0.686	9.10542e-19	Endo1	Sumo1
Srebf2	4.8852e-23	-0.334944	0.076	0.297	9.29311e-19	Endo1	Srebf2
Asph	6.17658e-23	-0.560241	0.058	0.266	1.17497e-18	Endo1	Asph
Rcan1	8.47722e-23	-0.682235	0.091	0.303	1.61262e-18	Endo1	Rcan1
Gab1	9.30185e-23	-0.478468	0.064	0.269	1.76949e-18	Endo1	Gab1
Tnfrsf12a	9.57025e-23	-0.370461	0.153	0.396	1.82055e-18	Endo1	Tnfrsf12a
Bcl3	1.07577e-22	-0.303789	0.101	0.333	2.04644e-18	Endo1	Bcl3
Snap23	1.08952e-22	-0.386643	0.161	0.409	2.07259e-18	Endo1	Snap23
Gadd45b	1.23422e-22	-0.277328	0.427	0.706	2.34785e-18	Endo1	Gadd45b
Heg1	1.41638e-22	0.591061	0.311	0.151	2.69438e-18	Endo1	Heg1
Ebf1	1.49121e-22	0.74895	0.59	0.409	2.83672e-18	Endo1	Ebf1
Glud1	1.52962e-22	-0.344407	0.427	0.707	2.90979e-18	Endo1	Glud1
Pcbp1	1.75137e-22	-0.307864	0.414	0.7	3.33163e-18	Endo1	Pcbp1
Mapk1ip1l	1.75589e-22	-0.31658	0.148	0.396	3.34022e-18	Endo1	Mapk1ip1l
5031439G07Rik	1.9083e-22	-0.348437	0.06	0.266	3.63016e-18	Endo1	5031439G07Rik
Tanc1	1.98084e-22	0.768548	0.402	0.231	3.76816e-18	Endo1	Tanc1
Hnrnpa1	2.01617e-22	-0.321545	0.412	0.713	3.83535e-18	Endo1	Hnrnpa1
Stxbp3	2.10147e-22	-0.313227	0.118	0.352	3.99763e-18	Endo1	Stxbp3
Hnrnpc	2.49893e-22	-0.33255	0.39	0.68	4.75371e-18	Endo1	Hnrnpc
Rnf13	2.53416e-22	-0.348788	0.115	0.344	4.82072e-18	Endo1	Rnf13
Atp5l	2.66053e-22	-0.403692	0.594	0.855	5.06113e-18	Endo1	Atp5l
Il11ra1	4.00275e-22	-0.607232	0.066	0.266	7.61442e-18	Endo1	Il11ra1
Rell1	4.12885e-22	-0.324571	0.177	0.426	7.85431e-18	Endo1	Rell1
Slc48a1	4.32847e-22	-0.340191	0.07	0.281	8.23405e-18	Endo1	Slc48a1
Gltp	4.71355e-22	-0.405547	0.146	0.375	8.96658e-18	Endo1	Gltp
Arf6	5.36761e-22	-0.322692	0.159	0.409	1.02108e-17	Endo1	Arf6
H2-Aa	6.47357e-22	-3.68198	0.087	0.278	1.23147e-17	Endo1	H2-Aa
Itm2c	6.8128e-22	-0.398439	0.342	0.631	1.296e-17	Endo1	Itm2c
Csrp2	7.10045e-22	-0.59997	0.241	0.468	1.35072e-17	Endo1	Csrp2
Rala	7.20854e-22	-0.702865	0.332	0.588	1.37128e-17	Endo1	Rala
Wls	7.55532e-22	-0.392113	0.113	0.339	1.43725e-17	Endo1	Wls
Ube2l3	7.66078e-22	-0.311943	0.313	0.594	1.45731e-17	Endo1	Ube2l3
B4galt1	7.72109e-22	-0.32277	0.113	0.334	1.46878e-17	Endo1	B4galt1
Maf	7.76143e-22	-0.616587	0.072	0.278	1.47646e-17	Endo1	Maf
Lsm12	8.55152e-22	-0.294007	0.216	0.479	1.62676e-17	Endo1	Lsm12
Pim3	8.68742e-22	1.00447	0.596	0.506	1.65261e-17	Endo1	Pim3
Ywhae	9.51075e-22	-0.35009	0.478	0.784	1.80923e-17	Endo1	Ywhae
Idh1	9.62864e-22	-0.405651	0.066	0.266	1.83166e-17	Endo1	Idh1
Rheb	9.82966e-22	-0.322777	0.419	0.698	1.8699e-17	Endo1	Rheb
Uqcrh	1.0574e-21	-0.35304	0.606	0.879	2.0115e-17	Endo1	Uqcrh
Tle3	1.09459e-21	-0.32942	0.122	0.351	2.08224e-17	Endo1	Tle3
Sdf2l1	1.33065e-21	-0.494115	0.111	0.325	2.53129e-17	Endo1	Sdf2l1
Cst3	1.33637e-21	-0.7096	0.755	0.927	2.54218e-17	Endo1	Cst3
Snx2	1.40212e-21	-0.698029	0.188	0.42	2.66725e-17	Endo1	Snx2
Pdlim2	1.49415e-21	-0.513345	0.06	0.256	2.84231e-17	Endo1	Pdlim2
2022-09-07	1.56353e-21	-0.366686	0.511	0.794	2.97431e-17	Endo1	2022-09-07
Sec61b	1.60062e-21	-0.416598	0.501	0.745	3.04486e-17	Endo1	Sec61b
Tmem251	1.84318e-21	-0.365057	0.066	0.266	3.50629e-17	Endo1	Tmem251
Pdzd2	1.91511e-21	0.813561	0.309	0.16	3.64312e-17	Endo1	Pdzd2
BC028528	2.40909e-21	0.914411	0.408	0.278	4.58281e-17	Endo1	BC028528
Gpr137b	2.53572e-21	-0.392478	0.056	0.251	4.82371e-17	Endo1	Gpr137b
Rtl8a	2.60372e-21	0.740492	0.394	0.24	4.95305e-17	Endo1	Rtl8a
Calm3	2.69096e-21	-0.403219	0.346	0.611	5.11902e-17	Endo1	Calm3
Eif3a	3.08154e-21	-0.274474	0.478	0.746	5.86202e-17	Endo1	Eif3a
Atp6v1h	3.17254e-21	-0.254496	0.12	0.338	6.03512e-17	Endo1	Atp6v1h
Serf2	3.57121e-21	-0.355863	0.734	0.929	6.79352e-17	Endo1	Serf2
Paics	3.58349e-21	-0.45375	0.159	0.388	6.81688e-17	Endo1	Paics
Hist1h2bc	3.60399e-21	-0.496895	0.107	0.324	6.85587e-17	Endo1	Hist1h2bc
Rab14	3.80762e-21	-0.3068	0.441	0.723	7.24323e-17	Endo1	Rab14
Cers2	3.97747e-21	-0.30331	0.184	0.434	7.56634e-17	Endo1	Cers2
Synj1	4.24655e-21	-0.334902	0.085	0.294	8.07821e-17	Endo1	Synj1
Osbpl8	4.77493e-21	-0.479812	0.126	0.345	9.08335e-17	Endo1	Osbpl8
Ube2a	5.54128e-21	-0.291436	0.214	0.466	1.05412e-16	Endo1	Ube2a
Ran	5.81669e-21	-0.337643	0.443	0.729	1.10651e-16	Endo1	Ran
Cd164	6.17057e-21	-0.387693	0.196	0.436	1.17383e-16	Endo1	Cd164
Nr2f2	8.9083e-21	-0.756668	0.148	0.358	1.69463e-16	Endo1	Nr2f2
Mapre2	1.02085e-20	-0.328177	0.151	0.387	1.94195e-16	Endo1	Mapre2
Pls3	1.13827e-20	0.694017	0.398	0.237	2.16532e-16	Endo1	Pls3
Fxr1	1.16033e-20	-0.272687	0.165	0.406	2.2073e-16	Endo1	Fxr1
Rnf130	1.32538e-20	-0.459344	0.299	0.539	2.52127e-16	Endo1	Rnf130
Sdcbp	1.37984e-20	-0.462328	0.495	0.723	2.62487e-16	Endo1	Sdcbp
Ptpn2	1.53365e-20	-0.334115	0.107	0.327	2.91747e-16	Endo1	Ptpn2
M6pr	1.54735e-20	-0.377155	0.148	0.378	2.94353e-16	Endo1	M6pr
Sin3b	1.55523e-20	-0.272253	0.264	0.521	2.95851e-16	Endo1	Sin3b
Riok3	1.57058e-20	-0.321509	0.278	0.522	2.98771e-16	Endo1	Riok3
Frmd4b	1.74534e-20	-0.375897	0.13	0.344	3.32016e-16	Endo1	Frmd4b
Uqcrfs1	1.76117e-20	-0.274486	0.252	0.515	3.35027e-16	Endo1	Uqcrfs1
Gdi2	1.79148e-20	-0.34838	0.456	0.718	3.40793e-16	Endo1	Gdi2
Hsbp1	1.88144e-20	-0.428208	0.348	0.615	3.57907e-16	Endo1	Hsbp1
Raph1	1.99275e-20	-0.413285	0.202	0.433	3.7908e-16	Endo1	Raph1
Vamp8	2.49226e-20	-0.408668	0.363	0.598	4.74103e-16	Endo1	Vamp8
Gmfb	2.66015e-20	-0.339829	0.142	0.367	5.06039e-16	Endo1	Gmfb
Syngr2	2.76245e-20	-0.565353	0.142	0.357	5.25501e-16	Endo1	Syngr2
Mtpn	3.29996e-20	-0.330196	0.28	0.547	6.27751e-16	Endo1	Mtpn
Psma3	3.32568e-20	-0.301806	0.485	0.779	6.32645e-16	Endo1	Psma3
Nfix	3.86666e-20	-0.271841	0.124	0.341	7.35555e-16	Endo1	Nfix
Stmn1	3.98008e-20	-0.827217	0.124	0.324	7.57131e-16	Endo1	Stmn1
Plxna2	3.99524e-20	0.645161	0.297	0.148	7.60015e-16	Endo1	Plxna2
Psap	4.2008e-20	-0.718405	0.639	0.825	7.99118e-16	Endo1	Psap
Kcmf1	4.65387e-20	-0.314177	0.227	0.481	8.85306e-16	Endo1	Kcmf1
AY036118	5.63327e-20	0.871024	0.845	0.813	1.07162e-15	Endo1	AY036118
Txnl1	6.25919e-20	-0.328909	0.322	0.579	1.19069e-15	Endo1	Txnl1
Ube2j1	6.91898e-20	-0.287693	0.074	0.27	1.3162e-15	Endo1	Ube2j1
Tes	7.10664e-20	-0.499438	0.064	0.252	1.3519e-15	Endo1	Tes
Trps1	7.13405e-20	-0.340869	0.087	0.286	1.35711e-15	Endo1	Trps1
Col1a1	7.98542e-20	-0.417444	0.14	0.356	1.51907e-15	Endo1	Col1a1
Mef2c	9.05378e-20	1.03391	0.503	0.388	1.7223e-15	Endo1	Mef2c
Calcrl	9.56503e-20	0.605963	0.291	0.146	1.81956e-15	Endo1	Calcrl
Rad23b	9.74149e-20	-0.278442	0.204	0.45	1.85312e-15	Endo1	Rad23b
Sdhd	1.02471e-19	-0.360287	0.194	0.437	1.9493e-15	Endo1	Sdhd
Samd8	1.10712e-19	-0.287183	0.07	0.265	2.10607e-15	Endo1	Samd8
Map3k8	1.32961e-19	-0.290003	0.103	0.308	2.52932e-15	Endo1	Map3k8
Psip1	1.33177e-19	-0.416976	0.136	0.348	2.53343e-15	Endo1	Psip1
Pacsin2	1.34861e-19	-0.254213	0.13	0.348	2.56545e-15	Endo1	Pacsin2
Crlf3	1.54664e-19	-0.381459	0.082	0.277	2.94218e-15	Endo1	Crlf3
Ppp1cc	1.73786e-19	-0.34093	0.241	0.481	3.30593e-15	Endo1	Ppp1cc
Lrg1	1.829e-19	0.331332	0.361	0.183	3.4793e-15	Endo1	Lrg1
Actg1	1.83162e-19	-0.567888	0.849	0.974	3.48429e-15	Endo1	Actg1
Rab3il1	2.05094e-19	-0.353642	0.068	0.256	3.90151e-15	Endo1	Rab3il1
Arl8a	2.08662e-19	-0.252657	0.132	0.358	3.96937e-15	Endo1	Arl8a
Npc1	2.12128e-19	-0.258505	0.068	0.261	4.03531e-15	Endo1	Npc1
Cdc42ep5	2.45275e-19	-0.499095	0.074	0.257	4.66586e-15	Endo1	Cdc42ep5
Nipa2	2.48455e-19	-0.277682	0.124	0.336	4.72635e-15	Endo1	Nipa2
Mob1a	2.98602e-19	-0.36874	0.186	0.418	5.68031e-15	Endo1	Mob1a
Igfbp4	3.00428e-19	-0.743279	0.194	0.402	5.71503e-15	Endo1	Igfbp4
Afap1l1	3.00799e-19	0.516826	0.293	0.151	5.72209e-15	Endo1	Afap1l1
Klf4	3.40623e-19	0.62118	0.682	0.556	6.47966e-15	Endo1	Klf4
Arhgap31	3.45652e-19	0.903362	0.61	0.547	6.57534e-15	Endo1	Arhgap31
Eea1	3.5511e-19	-0.28108	0.227	0.47	6.75525e-15	Endo1	Eea1
Mpp7	3.57567e-19	-0.331233	0.093	0.292	6.80201e-15	Endo1	Mpp7
Mxd1	3.78949e-19	-0.462352	0.076	0.265	7.20875e-15	Endo1	Mxd1
Ifngr2	4.7195e-19	-0.367499	0.118	0.322	8.97791e-15	Endo1	Ifngr2
Tmcc3	4.9809e-19	0.65704	0.297	0.157	9.47516e-15	Endo1	Tmcc3
Hspa4l	5.23858e-19	-0.438348	0.07	0.25	9.96534e-15	Endo1	Hspa4l
Spcs2	5.36554e-19	-0.388461	0.39	0.658	1.02069e-14	Endo1	Spcs2
Hspa2	5.37552e-19	1.57493	0.334	0.195	1.02259e-14	Endo1	Hspa2
Mfsd10	5.39049e-19	-0.372475	0.099	0.295	1.02543e-14	Endo1	Mfsd10
Pdia3	5.52222e-19	-0.30247	0.499	0.774	1.05049e-14	Endo1	Pdia3
Hnrnpk	6.34423e-19	-0.351195	0.553	0.836	1.20686e-14	Endo1	Hnrnpk
Irf2bp2	6.53379e-19	-0.274251	0.225	0.47	1.24292e-14	Endo1	Irf2bp2
Phlda3	6.63723e-19	-0.970596	0.08	0.257	1.2626e-14	Endo1	Phlda3
Nenf	6.76369e-19	-0.344241	0.303	0.553	1.28666e-14	Endo1	Nenf
Anp32e	7.07153e-19	-0.345397	0.157	0.374	1.34522e-14	Endo1	Anp32e
Ube2n	7.14165e-19	-0.278445	0.34	0.613	1.35856e-14	Endo1	Ube2n
Ptov1	7.60575e-19	-0.334012	0.196	0.42	1.44684e-14	Endo1	Ptov1
Dad1	7.62882e-19	-0.32745	0.505	0.788	1.45123e-14	Endo1	Dad1
Magt1	8.30167e-19	-0.362402	0.214	0.447	1.57923e-14	Endo1	Magt1
Malt1	1.19786e-18	-0.894522	0.082	0.26	2.27869e-14	Endo1	Malt1
Hcls1	1.27648e-18	-0.278339	0.066	0.25	2.42825e-14	Endo1	Hcls1
Sirt2	1.31405e-18	-0.304562	0.188	0.414	2.49972e-14	Endo1	Sirt2
Snx5	1.3756e-18	-0.533915	0.177	0.377	2.61681e-14	Endo1	Snx5
Wwp1	1.48501e-18	-0.425333	0.099	0.291	2.82493e-14	Endo1	Wwp1
Rnasek	1.7832e-18	-0.252047	0.458	0.717	3.39218e-14	Endo1	Rnasek
Slc31a1	1.97045e-18	-0.307098	0.074	0.257	3.7484e-14	Endo1	Slc31a1
Znrf2	2e-18	-0.26513	0.091	0.285	3.80461e-14	Endo1	Znrf2
Crim1	2.10775e-18	0.812929	0.39	0.248	4.00957e-14	Endo1	Crim1
Cav2	2.1472e-18	0.809087	0.584	0.46	4.08462e-14	Endo1	Cav2
Tank	2.1977e-18	-0.31328	0.072	0.255	4.18068e-14	Endo1	Tank
Man2b1	2.20549e-18	-0.344589	0.188	0.408	4.19549e-14	Endo1	Man2b1
Tceal9	2.54354e-18	-0.345975	0.371	0.612	4.83857e-14	Endo1	Tceal9
Sptssa	2.78695e-18	-0.324357	0.334	0.578	5.30161e-14	Endo1	Sptssa
Wwtr1	3.20111e-18	0.715281	0.565	0.421	6.08947e-14	Endo1	Wwtr1
Vps26a	3.3469e-18	-0.292512	0.118	0.323	6.3668e-14	Endo1	Vps26a
Rps9	3.39621e-18	-0.372168	0.827	0.975	6.4606e-14	Endo1	Rps9
Cap1	3.44972e-18	-0.337449	0.295	0.54	6.5624e-14	Endo1	Cap1
Arf1	3.52806e-18	-0.304563	0.509	0.79	6.71143e-14	Endo1	Arf1
Atp5md	3.64461e-18	-0.298386	0.365	0.626	6.93314e-14	Endo1	Atp5md
Tuba1b	3.68178e-18	-0.373895	0.355	0.602	7.00385e-14	Endo1	Tuba1b
Rab11a	3.79524e-18	-0.365448	0.388	0.657	7.21969e-14	Endo1	Rab11a
Ucp2	3.90505e-18	-0.472495	0.307	0.513	7.42858e-14	Endo1	Ucp2
Ostc	3.93157e-18	-0.445657	0.361	0.606	7.47903e-14	Endo1	Ostc
Derl1	3.96747e-18	-0.315412	0.194	0.422	7.54731e-14	Endo1	Derl1
H2-Eb1	4.16975e-18	-3.1321	0.087	0.255	7.93212e-14	Endo1	H2-Eb1
Klf6	4.43458e-18	-0.382146	0.584	0.799	8.43589e-14	Endo1	Klf6
Trmt112	4.55616e-18	-0.28836	0.192	0.422	8.66718e-14	Endo1	Trmt112
Tmem50a	4.61166e-18	-0.390016	0.464	0.719	8.77276e-14	Endo1	Tmem50a
Vma21	4.64024e-18	-0.258364	0.128	0.335	8.82713e-14	Endo1	Vma21
Map1lc3a	4.75236e-18	-0.343338	0.262	0.487	9.04041e-14	Endo1	Map1lc3a
Acaa2	4.82167e-18	-0.29923	0.14	0.349	9.17227e-14	Endo1	Acaa2
Prss23	5.28778e-18	-0.713116	0.091	0.268	1.00589e-13	Endo1	Prss23
Arl1	6.84382e-18	-0.373154	0.328	0.57	1.3019e-13	Endo1	Arl1
Zfand6	7.6808e-18	-0.259076	0.256	0.49	1.46112e-13	Endo1	Zfand6
Sms	8.39865e-18	-0.287724	0.072	0.252	1.59768e-13	Endo1	Sms
Hsp90b1	8.70023e-18	-0.390783	0.616	0.848	1.65504e-13	Endo1	Hsp90b1
Serinc1	9.22147e-18	-0.287393	0.332	0.605	1.7542e-13	Endo1	Serinc1
Spcs1	9.23098e-18	-0.253099	0.334	0.599	1.75601e-13	Endo1	Spcs1
Capza1	9.61889e-18	-0.254238	0.179	0.408	1.8298e-13	Endo1	Capza1
Nfkbia	9.71663e-18	-0.554075	0.701	0.881	1.84839e-13	Endo1	Nfkbia
Prkar1a	1.14333e-17	-0.338548	0.437	0.712	2.17495e-13	Endo1	Prkar1a
Fnip2	1.41262e-17	-0.339103	0.082	0.262	2.68722e-13	Endo1	Fnip2
Txn1	1.4711e-17	-0.379693	0.647	0.851	2.79847e-13	Endo1	Txn1
Tkt	1.5012e-17	-0.296188	0.256	0.495	2.85574e-13	Endo1	Tkt
Srp14	1.6944e-17	-0.314757	0.416	0.69	3.22325e-13	Endo1	Srp14
Vps35	1.73505e-17	-0.263543	0.212	0.439	3.30058e-13	Endo1	Vps35
Arl4a	1.73749e-17	-0.288355	0.336	0.569	3.30523e-13	Endo1	Arl4a
Rfk	1.87456e-17	-0.345661	0.091	0.271	3.56598e-13	Endo1	Rfk
Tceal8	1.97745e-17	-0.410927	0.186	0.39	3.76171e-13	Endo1	Tceal8
Mgst3	2.14039e-17	-0.457172	0.202	0.406	4.07166e-13	Endo1	Mgst3
Ptpn18	2.23355e-17	-0.482965	0.204	0.399	4.24888e-13	Endo1	Ptpn18
Ephx1	2.36648e-17	-0.431097	0.085	0.26	4.50176e-13	Endo1	Ephx1
Bst2	2.59685e-17	0.93581	0.604	0.562	4.93999e-13	Endo1	Bst2
Pgk1	2.59729e-17	-0.275808	0.303	0.551	4.94083e-13	Endo1	Pgk1
Chp1	2.69887e-17	-0.263541	0.087	0.27	5.13406e-13	Endo1	Chp1
Gabarapl1	2.71756e-17	-0.290172	0.146	0.35	5.16962e-13	Endo1	Gabarapl1
Mien1	2.86257e-17	-0.282801	0.167	0.382	5.44546e-13	Endo1	Mien1
Nr4a2	3.24624e-17	-0.732408	0.186	0.379	6.17532e-13	Endo1	Nr4a2
Ehd2	3.29006e-17	0.703386	0.503	0.36	6.25867e-13	Endo1	Ehd2
Mpc2	3.31531e-17	-0.360657	0.359	0.608	6.30672e-13	Endo1	Mpc2
Slc25a4	3.4224e-17	-0.568869	0.532	0.744	6.51044e-13	Endo1	Slc25a4
Rpn1	3.73542e-17	-0.290867	0.212	0.44	7.10588e-13	Endo1	Rpn1
Rpl36al	3.78464e-17	-0.302397	0.594	0.828	7.19952e-13	Endo1	Rpl36al
Ddx5	4.00574e-17	-0.326516	0.775	0.947	7.62012e-13	Endo1	Ddx5
Gem	4.15623e-17	-0.817048	0.202	0.399	7.9064e-13	Endo1	Gem
Actr2	4.34763e-17	-0.327648	0.346	0.593	8.27049e-13	Endo1	Actr2
Sf3b6	4.62074e-17	-0.261777	0.313	0.558	8.79004e-13	Endo1	Sf3b6
Txndc17	5.11133e-17	-0.338366	0.435	0.68	9.72328e-13	Endo1	Txndc17
Laptm4a	5.42296e-17	-0.491062	0.571	0.798	1.03161e-12	Endo1	Laptm4a
Pcyt1a	5.66921e-17	-0.296504	0.091	0.269	1.07845e-12	Endo1	Pcyt1a
Chd3	6.35996e-17	-0.31862	0.128	0.32	1.20986e-12	Endo1	Chd3
Mfsd1	8.20318e-17	-0.317316	0.128	0.319	1.56049e-12	Endo1	Mfsd1
Zc3h15	8.85577e-17	-0.331645	0.252	0.487	1.68463e-12	Endo1	Zc3h15
Pdcd4	1.01685e-16	-0.313847	0.097	0.275	1.93435e-12	Endo1	Pdcd4
Il2rg	1.02439e-16	-0.406224	0.08	0.252	1.94869e-12	Endo1	Il2rg
Ece1	1.083e-16	0.565382	0.534	0.378	2.0602e-12	Endo1	Ece1
Efna1	1.12621e-16	0.606008	0.27	0.14	2.14238e-12	Endo1	Efna1
Hsd17b10	1.25878e-16	-0.299067	0.21	0.434	2.39458e-12	Endo1	Hsd17b10
Rab9	1.27731e-16	-0.251876	0.169	0.382	2.42984e-12	Endo1	Rab9
Vdac2	1.28787e-16	-0.309488	0.41	0.688	2.44992e-12	Endo1	Vdac2
Swi5	1.29607e-16	-0.269297	0.396	0.658	2.46551e-12	Endo1	Swi5
Cox8a	1.46897e-16	-0.345124	0.693	0.905	2.79442e-12	Endo1	Cox8a
Grb10	1.50073e-16	0.6477	0.291	0.161	2.85485e-12	Endo1	Grb10
Mpzl1	1.54145e-16	0.525313	0.301	0.165	2.93229e-12	Endo1	Mpzl1
Slc39a10	1.55696e-16	0.910984	0.291	0.169	2.96181e-12	Endo1	Slc39a10
Luzp1	1.9245e-16	0.763282	0.573	0.495	3.66098e-12	Endo1	Luzp1
Sec11a	2.01781e-16	-0.331829	0.309	0.545	3.83849e-12	Endo1	Sec11a
Gadd45g	2.07144e-16	1.21595	0.416	0.293	3.9405e-12	Endo1	Gadd45g
Egr1	2.27706e-16	0.715954	0.674	0.549	4.33164e-12	Endo1	Egr1
Ndufb8	2.67591e-16	-0.267434	0.456	0.702	5.09039e-12	Endo1	Ndufb8
Rapgef3	2.8594e-16	0.592203	0.258	0.135	5.43944e-12	Endo1	Rapgef3
Msrb1	2.92488e-16	-0.481112	0.126	0.317	5.56399e-12	Endo1	Msrb1
Timm13	3.03276e-16	-0.255558	0.328	0.576	5.76921e-12	Endo1	Timm13
Nop58	3.04102e-16	-0.252637	0.21	0.424	5.78494e-12	Endo1	Nop58
Serpinb1a	3.13741e-16	-1.64429	0.107	0.283	5.9683e-12	Endo1	Serpinb1a
Lrrfip1	3.17351e-16	-0.524606	0.357	0.548	6.03697e-12	Endo1	Lrrfip1
Tfe3	3.29683e-16	-0.257541	0.089	0.264	6.27156e-12	Endo1	Tfe3
Lrpap1	3.53791e-16	-0.355191	0.266	0.492	6.73017e-12	Endo1	Lrpap1
Snx9	4.03345e-16	-0.271561	0.142	0.335	7.67283e-12	Endo1	Snx9
Desi2	4.16579e-16	-0.257419	0.159	0.363	7.92458e-12	Endo1	Desi2
Atp5a1	4.17864e-16	-0.287753	0.52	0.782	7.94903e-12	Endo1	Atp5a1
Tmem256	4.5144e-16	-0.29658	0.355	0.582	8.58774e-12	Endo1	Tmem256
Top1	4.58323e-16	-0.266163	0.573	0.812	8.71867e-12	Endo1	Top1
Fdps	4.6879e-16	-0.439293	0.101	0.272	8.91779e-12	Endo1	Fdps
Derl2	6.16498e-16	-0.252981	0.093	0.269	1.17276e-11	Endo1	Derl2
Mdh1	6.5145e-16	-0.301433	0.28	0.504	1.23925e-11	Endo1	Mdh1
Dap	7.34328e-16	-0.293437	0.188	0.393	1.39691e-11	Endo1	Dap
Hist1h1c	7.36674e-16	-0.405683	0.153	0.34	1.40137e-11	Endo1	Hist1h1c
Nucks1	7.99512e-16	-0.289109	0.375	0.639	1.52091e-11	Endo1	Nucks1
Ywhaz	8.13599e-16	-0.295708	0.544	0.797	1.54771e-11	Endo1	Ywhaz
2410006H16Rik	8.81529e-16	-0.344458	0.252	0.479	1.67693e-11	Endo1	2410006H16Rik
H2afv	9.26e-16	-0.381676	0.322	0.558	1.76153e-11	Endo1	H2afv
Mmp14	9.86703e-16	-0.279011	0.153	0.336	1.87701e-11	Endo1	Mmp14
Hip1	1.01646e-15	0.767173	0.394	0.271	1.93361e-11	Endo1	Hip1
Pgd	1.31947e-15	-0.281964	0.103	0.277	2.51002e-11	Endo1	Pgd
Ubb	1.42876e-15	-0.459635	0.895	0.974	2.71793e-11	Endo1	Ubb
Ap2s1	1.72661e-15	-0.321655	0.313	0.542	3.28454e-11	Endo1	Ap2s1
Dab2	1.79712e-15	-0.79738	0.214	0.396	3.41866e-11	Endo1	Dab2
Gch1	2.01948e-15	-0.29264	0.179	0.376	3.84167e-11	Endo1	Gch1
Slc25a3	2.03073e-15	-0.283733	0.629	0.869	3.86306e-11	Endo1	Slc25a3
Hint1	2.51828e-15	-0.302063	0.594	0.842	4.79052e-11	Endo1	Hint1
Hmgn3	2.82202e-15	-0.344209	0.115	0.282	5.36833e-11	Endo1	Hmgn3
Psmd8	2.94218e-15	-0.317128	0.353	0.585	5.59691e-11	Endo1	Psmd8
Dst	3.01404e-15	0.925023	0.548	0.457	5.7336e-11	Endo1	Dst
Rps3a1	3.63508e-15	-0.315109	0.784	0.968	6.91501e-11	Endo1	Rps3a1
Ndufb11	3.78499e-15	-0.289104	0.499	0.758	7.20018e-11	Endo1	Ndufb11
Galnt18	4.20271e-15	0.614786	0.252	0.132	7.99481e-11	Endo1	Galnt18
Txn2	4.29226e-15	-0.296719	0.192	0.394	8.16516e-11	Endo1	Txn2
Kctd17	4.36495e-15	0.503212	0.272	0.151	8.30345e-11	Endo1	Kctd17
Bhlhe40	4.36563e-15	-0.364794	0.219	0.418	8.30474e-11	Endo1	Bhlhe40
Manbal	4.40345e-15	-0.254434	0.105	0.279	8.37669e-11	Endo1	Manbal
S100a13	4.49561e-15	0.78245	0.606	0.605	8.552e-11	Endo1	S100a13
Mast4	4.95617e-15	0.360981	0.406	0.247	9.42812e-11	Endo1	Mast4
Tma7	5.83036e-15	-0.284633	0.449	0.696	1.10911e-10	Endo1	Tma7
Nudt4	6.08728e-15	-0.582189	0.285	0.479	1.15798e-10	Endo1	Nudt4
H2-Q7	6.75311e-15	-0.279714	0.124	0.304	1.28464e-10	Endo1	H2-Q7
Sema6a	7.02886e-15	0.550969	0.348	0.212	1.3371e-10	Endo1	Sema6a
Elp5	7.29763e-15	-0.253654	0.101	0.275	1.38823e-10	Endo1	Elp5
Prkd2	7.74744e-15	0.61944	0.297	0.171	1.4738e-10	Endo1	Prkd2
Polr1d	7.9973e-15	-0.266524	0.452	0.697	1.52133e-10	Endo1	Polr1d
Unc93b1	8.12889e-15	-0.51689	0.136	0.299	1.54636e-10	Endo1	Unc93b1
Ugp2	8.4607e-15	-0.254601	0.113	0.289	1.60948e-10	Endo1	Ugp2
Anxa11	1.0372e-14	-0.319367	0.165	0.358	1.97307e-10	Endo1	Anxa11
Nme1	1.09225e-14	-0.251958	0.357	0.603	2.07778e-10	Endo1	Nme1
Cnpy2	1.25468e-14	-0.278013	0.227	0.439	2.38679e-10	Endo1	Cnpy2
Camk2d	1.2651e-14	-0.262805	0.171	0.363	2.40661e-10	Endo1	Camk2d
Crebrf	1.38692e-14	-0.254603	0.109	0.281	2.63833e-10	Endo1	Crebrf
Rab18	1.39753e-14	-0.262486	0.301	0.524	2.65851e-10	Endo1	Rab18
Tnfaip1	1.55307e-14	0.685762	0.408	0.303	2.95441e-10	Endo1	Tnfaip1
Crip1	1.61245e-14	-0.687635	0.72	0.862	3.06736e-10	Endo1	Crip1
Arf4	1.62154e-14	-0.282436	0.513	0.765	3.08465e-10	Endo1	Arf4
Apold1	1.64479e-14	0.553147	0.421	0.258	3.12889e-10	Endo1	Apold1
Mindy2	1.66476e-14	-0.347692	0.21	0.407	3.16688e-10	Endo1	Mindy2
Yes1	1.74915e-14	0.472947	0.346	0.207	3.32742e-10	Endo1	Yes1
Osmr	1.84456e-14	0.629342	0.309	0.18	3.50891e-10	Endo1	Osmr
Suco	2.10257e-14	-0.259407	0.138	0.322	3.99972e-10	Endo1	Suco
Siva1	2.13176e-14	-0.286779	0.181	0.37	4.05525e-10	Endo1	Siva1
Amfr	2.16379e-14	-0.298388	0.155	0.341	4.11617e-10	Endo1	Amfr
Id2	2.6205e-14	-1.09982	0.274	0.437	4.98497e-10	Endo1	Id2
Serpinb6a	2.64171e-14	-0.557345	0.474	0.634	5.02533e-10	Endo1	Serpinb6a
Camk1	2.78356e-14	-0.282857	0.165	0.354	5.29517e-10	Endo1	Camk1
Rpl22l1	3.39829e-14	-0.267511	0.592	0.852	6.46456e-10	Endo1	Rpl22l1
Sh3bgrl3	3.44938e-14	-0.534311	0.548	0.761	6.56176e-10	Endo1	Sh3bgrl3
St3gal1	3.82962e-14	-0.300378	0.111	0.278	7.28508e-10	Endo1	St3gal1
Fry	3.83312e-14	0.620084	0.256	0.143	7.29175e-10	Endo1	Fry
Taldo1	4.2379e-14	-0.335398	0.437	0.68	8.06176e-10	Endo1	Taldo1
Supt4a	4.75884e-14	-0.351589	0.27	0.478	9.05273e-10	Endo1	Supt4a
Gna11	4.93151e-14	0.716488	0.384	0.263	9.38121e-10	Endo1	Gna11
Cox4i1	5.74827e-14	-0.300216	0.732	0.932	1.09349e-09	Endo1	Cox4i1
Rpl23a	5.89371e-14	-0.332201	0.722	0.915	1.12116e-09	Endo1	Rpl23a
Ikbkb	6.05709e-14	-0.26354	0.157	0.337	1.15224e-09	Endo1	Ikbkb
Dstn	6.23174e-14	-0.35904	0.443	0.692	1.18546e-09	Endo1	Dstn
Fcgrt	6.36949e-14	-0.402844	0.39	0.598	1.21167e-09	Endo1	Fcgrt
Slc41a1	9.75363e-14	-0.349075	0.109	0.271	1.85543e-09	Endo1	Slc41a1
Cavin1	1.21364e-13	0.549724	0.668	0.542	2.30871e-09	Endo1	Cavin1
Btg1	1.26163e-13	-0.641908	0.625	0.785	2.40001e-09	Endo1	Btg1
Aplp2	1.36185e-13	0.473655	0.72	0.711	2.59064e-09	Endo1	Aplp2
Fdx1	1.38246e-13	-0.675288	0.12	0.281	2.62985e-09	Endo1	Fdx1
Fos	1.38399e-13	0.566847	0.709	0.68	2.63276e-09	Endo1	Fos
Tubb5	1.72251e-13	-0.361596	0.544	0.753	3.27672e-09	Endo1	Tubb5
Gas6	1.75233e-13	-1.62376	0.396	0.503	3.33345e-09	Endo1	Gas6
Lamb2	2.01341e-13	-0.52134	0.216	0.379	3.83011e-09	Endo1	Lamb2
Pdia6	2.06752e-13	-0.265036	0.435	0.665	3.93304e-09	Endo1	Pdia6
Cfl1	2.25368e-13	-0.335671	0.685	0.902	4.28717e-09	Endo1	Cfl1
Nrros	2.75719e-13	-0.345182	0.103	0.257	5.245e-09	Endo1	Nrros
Rps25	3.07575e-13	-0.281281	0.751	0.94	5.85099e-09	Endo1	Rps25
Pde8a	3.38367e-13	0.436029	0.266	0.155	6.43675e-09	Endo1	Pde8a
Tmbim6	3.54789e-13	-0.250166	0.544	0.8	6.74915e-09	Endo1	Tmbim6
Plscr1	4.56495e-13	-0.75801	0.118	0.266	8.6839e-09	Endo1	Plscr1
Fh1	4.81854e-13	-0.257973	0.165	0.339	9.16631e-09	Endo1	Fh1
Vwa5a	4.82452e-13	-0.35736	0.124	0.289	9.17769e-09	Endo1	Vwa5a
Dbndd2	5.1431e-13	-0.342058	0.115	0.271	9.78372e-09	Endo1	Dbndd2
Tm6sf1	5.31565e-13	-0.372391	0.196	0.368	1.0112e-08	Endo1	Tm6sf1
Prnp	7.25899e-13	0.628697	0.34	0.223	1.38088e-08	Endo1	Prnp
Ssbp3	7.82827e-13	-0.284722	0.136	0.296	1.48917e-08	Endo1	Ssbp3
Gusb	8.34746e-13	-0.305531	0.157	0.323	1.58794e-08	Endo1	Gusb
Atp5b	9.9242e-13	-0.325148	0.633	0.853	1.88788e-08	Endo1	Atp5b
Abracl	1.26514e-12	-0.361913	0.342	0.528	2.40667e-08	Endo1	Abracl
Hes1	1.37187e-12	0.838167	0.377	0.253	2.6097e-08	Endo1	Hes1
Bmp1	1.67336e-12	-0.397521	0.115	0.263	3.18322e-08	Endo1	Bmp1
Arhgap29	2.18408e-12	0.590254	0.474	0.35	4.15477e-08	Endo1	Arhgap29
Jdp2	2.55317e-12	-0.369459	0.109	0.255	4.8569e-08	Endo1	Jdp2
BC005537	2.56037e-12	0.29403	0.348	0.592	4.87059e-08	Endo1	BC005537
Bsg	2.75933e-12	-0.355202	0.538	0.776	5.24907e-08	Endo1	Bsg
Cdipt	3.03633e-12	0.609384	0.33	0.235	5.77601e-08	Endo1	Cdipt
Smad7	3.63292e-12	0.751055	0.326	0.207	6.9109e-08	Endo1	Smad7
Serpinh1	4.23853e-12	0.383724	0.602	0.473	8.06296e-08	Endo1	Serpinh1
Prdx4	5.04162e-12	-0.257199	0.287	0.479	9.59068e-08	Endo1	Prdx4
Clic1	5.2225e-12	-0.317357	0.633	0.864	9.93475e-08	Endo1	Clic1
Ccnd1	6.36582e-12	0.792248	0.34	0.244	1.21097e-07	Endo1	Ccnd1
Plscr2	8.21088e-12	0.521227	0.26	0.152	1.56196e-07	Endo1	Plscr2
Dgkh	9.42768e-12	0.604395	0.276	0.172	1.79343e-07	Endo1	Dgkh
Nr4a1	1.03244e-11	-0.474394	0.26	0.437	1.96401e-07	Endo1	Nr4a1
Bcam	1.04286e-11	0.488552	0.375	0.251	1.98383e-07	Endo1	Bcam
Cavin3	1.70976e-11	0.450083	0.586	0.457	3.25247e-07	Endo1	Cavin3
Cdkn1a	1.9372e-11	-0.317278	0.507	0.682	3.68514e-07	Endo1	Cdkn1a
Erp29	2.22443e-11	-0.259166	0.421	0.609	4.23154e-07	Endo1	Erp29
Ankrd44	2.2977e-11	-0.317924	0.109	0.254	4.37091e-07	Endo1	Ankrd44
Adamts1	2.74663e-11	0.584711	0.569	0.426	5.22492e-07	Endo1	Adamts1
Ctsl	3.15246e-11	-0.550525	0.546	0.714	5.99692e-07	Endo1	Ctsl
Ddit4	3.51932e-11	0.823236	0.388	0.278	6.69481e-07	Endo1	Ddit4
Col18a1	4.21284e-11	-0.356954	0.148	0.292	8.01408e-07	Endo1	Col18a1
Myh9	4.48375e-11	0.723258	0.594	0.607	8.52944e-07	Endo1	Myh9
Plxnd1	4.66088e-11	0.813729	0.398	0.324	8.86639e-07	Endo1	Plxnd1
Mtss1	4.77726e-11	-0.306147	0.221	0.384	9.08779e-07	Endo1	Mtss1
S100a16	6.01003e-11	0.491109	0.505	0.387	1.14329e-06	Endo1	S100a16
Fam111a	6.4304e-11	-0.274235	0.111	0.25	1.22326e-06	Endo1	Fam111a
Tuba1a	8.01124e-11	-0.476744	0.511	0.69	1.52398e-06	Endo1	Tuba1a
Rps27a	1.01274e-10	-0.265393	0.816	0.972	1.92653e-06	Endo1	Rps27a
Cds2	1.07167e-10	0.593984	0.287	0.191	2.03864e-06	Endo1	Cds2
Ppp3ca	1.27482e-10	-0.348379	0.388	0.587	2.4251e-06	Endo1	Ppp3ca
Syne1	1.30613e-10	1.17672	0.268	0.167	2.48466e-06	Endo1	Syne1
Ier2	1.3311e-10	0.727908	0.674	0.657	2.53215e-06	Endo1	Ier2
Fli1	1.6055e-10	0.595783	0.41	0.323	3.05415e-06	Endo1	Fli1
B2m	2.09539e-10	-0.35868	0.736	0.925	3.98606e-06	Endo1	B2m
Rps13	2.17269e-10	-0.280879	0.804	0.954	4.13311e-06	Endo1	Rps13
Dag1	2.77647e-10	-0.294206	0.171	0.317	5.28169e-06	Endo1	Dag1
Ctsz	3.39071e-10	-0.384026	0.515	0.687	6.45015e-06	Endo1	Ctsz
Ptk2	4.40504e-10	0.559849	0.278	0.185	8.3797e-06	Endo1	Ptk2
Itga1	4.8727e-10	0.511093	0.404	0.297	9.26934e-06	Endo1	Itga1
Samhd1	5.04241e-10	-0.272211	0.266	0.438	9.59218e-06	Endo1	Samhd1
Bzw2	5.54002e-10	-0.250241	0.142	0.28	1.05388e-05	Endo1	Bzw2
Fez2	7.48955e-10	0.572023	0.315	0.23	1.42474e-05	Endo1	Fez2
S100a1	7.84851e-10	0.666407	0.371	0.298	1.49302e-05	Endo1	S100a1
Rps27l	9.57033e-10	-0.252679	0.511	0.733	1.82056e-05	Endo1	Rps27l
Ppib	1.09483e-09	-0.259707	0.641	0.866	2.08269e-05	Endo1	Ppib
Grasp	1.12945e-09	0.54737	0.336	0.235	2.14854e-05	Endo1	Grasp
Bambi	1.48458e-09	0.38339	0.26	0.163	2.82412e-05	Endo1	Bambi
Ckb	1.55503e-09	0.615004	0.342	0.252	2.95814e-05	Endo1	Ckb
Nfia	1.59873e-09	-0.255241	0.256	0.406	3.04126e-05	Endo1	Nfia
Itpkb	1.87741e-09	0.730206	0.441	0.379	3.57139e-05	Endo1	Itpkb
Selenop	2.32647e-09	-1.01824	0.548	0.679	4.42565e-05	Endo1	Selenop
Rpsa	2.46188e-09	-0.274397	0.804	0.952	4.68324e-05	Endo1	Rpsa
2900026A02Rik	2.91325e-09	0.567843	0.268	0.174	5.54188e-05	Endo1	2900026A02Rik
Irf1	5.24331e-09	0.581105	0.511	0.436	9.97435e-05	Endo1	Irf1
Ifi203	5.49898e-09	0.345052	0.456	0.344	0.000104607	Endo1	Ifi203
Ifitm2	6.12591e-09	-0.285274	0.765	0.886	0.000116533	Endo1	Ifitm2
Mndal	7.87455e-09	0.486887	0.447	0.355	0.000149797	Endo1	Mndal
She	8.76362e-09	0.468658	0.258	0.158	0.00016671	Endo1	She
Arglu1	9.84873e-09	0.742381	0.567	0.566	0.000187352	Endo1	Arglu1
Arpc1b	1.02469e-08	-0.316498	0.676	0.854	0.000194927	Endo1	Arpc1b
Wwc2	1.13354e-08	0.681395	0.388	0.313	0.000215633	Endo1	Wwc2
Cd81	1.15823e-08	0.407564	0.72	0.77	0.000220329	Endo1	Cd81
Plin2	1.39405e-08	-0.461105	0.223	0.358	0.00026519	Endo1	Plin2
Fau	1.55126e-08	-0.287946	0.86	0.979	0.000295097	Endo1	Fau
Myo6	1.66934e-08	0.482162	0.27	0.178	0.000317559	Endo1	Myo6
Chchd2	1.78252e-08	-0.260447	0.734	0.939	0.00033909	Endo1	Chchd2
Mxd4	1.82838e-08	0.635576	0.476	0.451	0.000347813	Endo1	Mxd4
Slc29a1	3.18555e-08	-0.337822	0.237	0.378	0.000605987	Endo1	Slc29a1
Arhgef12	3.27758e-08	0.629952	0.505	0.431	0.000623493	Endo1	Arhgef12
Gtf2b	4.30562e-08	0.527537	0.202	0.364	0.000819057	Endo1	Gtf2b
4931406P16Rik	4.79214e-08	0.603907	0.412	0.348	0.000911608	Endo1	4931406P16Rik
Ccdc28b	5.38522e-08	0.599832	0.264	0.191	0.00102443	Endo1	Ccdc28b
Klf9	5.44402e-08	-0.327251	0.487	0.628	0.00103562	Endo1	Klf9
Fbxl7	5.68731e-08	0.434868	0.297	0.2	0.0010819	Endo1	Fbxl7
Ccn1	6.10974e-08	0.449879	0.41	0.301	0.00116226	Endo1	Ccn1
Ggta1	7.87172e-08	0.557233	0.285	0.203	0.00149744	Endo1	Ggta1
Actb	1.40961e-07	-0.455054	0.893	0.985	0.0026815	Endo1	Actb
Tspan4	1.45298e-07	0.401761	0.278	0.197	0.002764	Endo1	Tspan4
Cdc42bpb	2.51713e-07	0.782725	0.33	0.264	0.00478834	Endo1	Cdc42bpb
Plekho1	2.79547e-07	0.583377	0.386	0.324	0.00531782	Endo1	Plekho1
Anp32a	4.35956e-07	0.594	0.546	0.587	0.00829319	Endo1	Anp32a
Gls	6.05746e-07	0.252936	0.456	0.675	0.0115231	Endo1	Gls
Mrps6	6.77293e-07	0.324731	0.179	0.308	0.0128841	Endo1	Mrps6
Fam43a	6.83412e-07	0.699797	0.287	0.212	0.0130005	Endo1	Fam43a
Csrp1	7.90612e-07	-0.4576	0.357	0.468	0.0150398	Endo1	Csrp1
Ppic	8.0239e-07	0.35006	0.485	0.408	0.0152639	Endo1	Ppic
Actn4	8.23019e-07	0.474406	0.59	0.619	0.0156563	Endo1	Actn4
Acvrl1	1.28154e-06	0.535937	0.338	0.276	0.0243787	Endo1	Acvrl1
Ncoa7	1.43485e-06	0.660051	0.289	0.229	0.0272952	Endo1	Ncoa7
Nedd9	2.22181e-06	0.349254	0.301	0.218	0.0422654	Endo1	Nedd9
Adam15	2.47911e-06	0.635261	0.419	0.394	0.0471601	Endo1	Adam15
Pnp	2.51993e-06	-0.342732	0.47	0.623	0.0479367	Endo1	Pnp
Hexim1	3.24331e-06	1.35328	0.332	0.281	0.0616976	Endo1	Hexim1
Pitpnc1	4.19958e-06	0.449158	0.363	0.295	0.0798886	Endo1	Pitpnc1
Dusp3	4.25545e-06	0.534687	0.445	0.422	0.0809515	Endo1	Dusp3
Plk2	6.2643e-06	0.898604	0.491	0.454	0.119166	Endo1	Plk2
Rapgef5	6.36447e-06	0.373686	0.252	0.173	0.121071	Endo1	Rapgef5
Hivep2	7.99211e-06	0.28804	0.233	0.368	0.152034	Endo1	Hivep2
St8sia4	8.35457e-06	0.319786	0.272	0.202	0.158929	Endo1	St8sia4
Ndufa8	9.97734e-06	0.637782	0.493	0.532	0.189799	Endo1	Ndufa8
Cd2ap	1.20436e-05	0.681345	0.445	0.435	0.229105	Endo1	Cd2ap
Lxn	1.26892e-05	-0.322452	0.171	0.265	0.241387	Endo1	Lxn
Dock9	1.28782e-05	0.549074	0.431	0.357	0.244983	Endo1	Dock9
Tnrc6c	1.50987e-05	0.738808	0.443	0.419	0.287222	Endo1	Tnrc6c
Arid5a	1.57285e-05	0.277599	0.2	0.319	0.299203	Endo1	Arid5a
Clec1a	1.57686e-05	0.276118	0.309	0.226	0.299966	Endo1	Clec1a
Dhrs3	1.76074e-05	0.412859	0.26	0.201	0.334945	Endo1	Dhrs3
Errfi1	1.85251e-05	0.634632	0.239	0.376	0.352403	Endo1	Errfi1
Ctnnb1	1.88404e-05	0.50978	0.606	0.688	0.358401	Endo1	Ctnnb1
Dynll1	2.06954e-05	0.27634	0.759	0.845	0.393689	Endo1	Dynll1
Brwd1	2.26158e-05	0.283863	0.194	0.316	0.430221	Endo1	Brwd1
Ralgapa1	2.34509e-05	0.493048	0.282	0.224	0.446107	Endo1	Ralgapa1
Efnb2	3.05308e-05	0.73492	0.28	0.217	0.580787	Endo1	Efnb2
Fermt2	3.94149e-05	0.251784	0.588	0.5	0.74979	Endo1	Fermt2
Rgs16	4.41521e-05	-0.339775	0.177	0.262	0.839906	Endo1	Rgs16
Lmo2	4.95526e-05	-0.311057	0.252	0.348	0.942639	Endo1	Lmo2
Arhgap17	5.17047e-05	0.259668	0.28	0.424	0.983578	Endo1	Arhgap17
Srgap2	6.80826e-05	0.765036	0.33	0.29	1	Endo1	Srgap2
Fryl	8.1962e-05	0.479189	0.293	0.239	1	Endo1	Fryl
Dock1	8.3258e-05	0.519076	0.266	0.216	1	Endo1	Dock1
Gnai2	0.000101205	0.250185	0.732	0.912	1	Endo1	Gnai2
Fnbp1l	0.000112736	0.442921	0.287	0.234	1	Endo1	Fnbp1l
Gja1	0.00012825	0.373804	0.41	0.344	1	Endo1	Gja1
Arhgap18	0.00014667	0.554739	0.338	0.315	1	Endo1	Arhgap18
Macf1	0.000163222	0.659206	0.522	0.569	1	Endo1	Macf1
Abhd17a	0.000211973	0.513111	0.373	0.358	1	Endo1	Abhd17a
Tgfbr3	0.000219604	0.546493	0.274	0.221	1	Endo1	Tgfbr3
Taf1d	0.000264238	0.357145	0.266	0.393	1	Endo1	Taf1d
Pltp	0.000299103	0.297333	0.377	0.317	1	Endo1	Pltp
Cldn5	0.000318221	-0.538411	0.447	0.304	1	Endo1	Cldn5
Trio	0.000343332	0.252924	0.184	0.285	1	Endo1	Trio
Xiap	0.000374353	0.518786	0.406	0.395	1	Endo1	Xiap
St3gal6	0.000435318	0.349208	0.266	0.21	1	Endo1	St3gal6
Mapk3	0.000533549	0.531147	0.414	0.418	1	Endo1	Mapk3
Clk1	0.000617518	0.312015	0.429	0.613	1	Endo1	Clk1
Ubtf	0.000658604	0.260976	0.247	0.362	1	Endo1	Ubtf
Arhgef7	0.000698836	0.358049	0.264	0.214	1	Endo1	Arhgef7
Rras	0.000742155	0.475049	0.441	0.446	1	Endo1	Rras
Gm20594	0.0009615	0.567846	0.396	0.382	1	Endo1	Gm20594
Lama4	0.00103152	0.317232	0.414	0.352	1	Endo1	Lama4
Pnkd	0.00133389	0.391151	0.326	0.3	1	Endo1	Pnkd
Dock4	0.00136729	0.495775	0.28	0.238	1	Endo1	Dock4
Eva1b	0.00139331	0.411383	0.398	0.385	1	Endo1	Eva1b
Rtf1	0.0014636	0.270901	0.338	0.489	1	Endo1	Rtf1
Atp5j	0.00152025	0.304321	0.678	0.82	1	Endo1	Atp5j
Cpd	0.001531	0.468559	0.365	0.342	1	Endo1	Cpd
Selenow	0.00154646	0.37616	0.676	0.791	1	Endo1	Selenow
Klhl24	0.00166354	0.464651	0.274	0.241	1	Endo1	Klhl24
Phlda1	0.00167582	0.283433	0.208	0.296	1	Endo1	Phlda1
Tob1	0.00184418	0.583925	0.353	0.326	1	Endo1	Tob1
Tra2b	0.00192263	0.262308	0.499	0.697	1	Endo1	Tra2b
Tsc22d2	0.00208691	0.331823	0.289	0.398	1	Endo1	Tsc22d2
Rpl36	0.00216154	0.27441	0.802	0.921	1	Endo1	Rpl36
2022-03-02	0.00229709	0.431679	0.491	0.544	1	Endo1	2022-03-02
Apoe	0.00286158	-1.03076	0.563	0.608	1	Endo1	Apoe
Baz1b	0.0033498	0.30401	0.202	0.295	1	Endo1	Baz1b
Mylip	0.00346467	0.50227	0.315	0.289	1	Endo1	Mylip
Son	0.00348389	0.567179	0.753	0.858	1	Endo1	Son
Atrx	0.00360434	0.645293	0.536	0.623	1	Endo1	Atrx
Sh3bp5	0.00360665	0.391494	0.324	0.291	1	Endo1	Sh3bp5
Cd151	0.0040531	0.253452	0.433	0.401	1	Endo1	Cd151
Plod1	0.00409456	0.400847	0.252	0.22	1	Endo1	Plod1
Ppp2r5a	0.00424932	0.498974	0.476	0.51	1	Endo1	Ppp2r5a
Ythdc1	0.00431661	0.429546	0.394	0.556	1	Endo1	Ythdc1
Pnisr	0.00585772	0.308778	0.361	0.49	1	Endo1	Pnisr
Arhgef1	0.0062322	0.25686	0.227	0.319	1	Endo1	Arhgef1
Mrpl17	0.00676219	0.439555	0.346	0.35	1	Endo1	Mrpl17
Pcmtd1	0.00740982	0.466999	0.367	0.358	1	Endo1	Pcmtd1
Golga4	0.00812154	0.337213	0.243	0.339	1	Endo1	Golga4
Ube2h	0.0082705	0.299975	0.311	0.43	1	Endo1	Ube2h
Fkbp3	0.00834484	0.481888	0.384	0.388	1	Endo1	Fkbp3
Znrf1	0.008961	0.356041	0.287	0.257	1	Endo1	Znrf1
Ppp1r15a	0.00922107	0.481269	0.536	0.719	1	Endo1	Ppp1r15a
Phf14	0.00922166	0.449072	0.266	0.244	1	Endo1	Phf14
H2-Q4	0.0096551	0.924485	0.293	0.279	1	Endo1	H2-Q4
Slbp	0.00996672	0.266808	0.229	0.317	1	Endo1	Slbp
Fbln5	0	3.41305	0.957	0.173	0	Endo2	Fbln5
Clu	0	3.38311	0.891	0.106	0	Endo2	Clu
Cytl1	0	3.2686	0.34	0.012	0	Endo2	Cytl1
Stmn2	0	2.93094	0.861	0.081	0	Endo2	Stmn2
Ptprb.1	0	2.67056	0.957	0.207	0	Endo2	Ptprb
Gja4	0	2.57963	0.787	0.1	0	Endo2	Gja4
Sema3g	0	2.39073	0.816	0.026	0	Endo2	Sema3g
Gkn3	0	2.25024	0.35	0.002	0	Endo2	Gkn3
Ly6c1.1	0	2.22313	0.974	0.19	0	Endo2	Ly6c1
Fbln2	0	2.22225	0.891	0.163	0	Endo2	Fbln2
Sox17.1	0	2.19582	0.74	0.087	0	Endo2	Sox17
Edn1	0	2.01364	0.57	0.038	0	Endo2	Edn1
Mmrn2.1	0	1.94009	0.835	0.141	0	Endo2	Mmrn2
Heg1.1	0	1.82932	0.775	0.124	0	Endo2	Heg1
Ace	0	1.7999	0.714	0.087	0	Endo2	Ace
Vegfc	0	1.56897	0.572	0.027	0	Endo2	Vegfc
Egfl8	0	1.51727	0.487	0.03	0	Endo2	Egfl8
Msx1	0	1.33558	0.466	0.025	0	Endo2	Msx1
Gja5	0	1.17833	0.324	0.006	0	Endo2	Gja5
Bmx	0	1.07579	0.397	0.015	0	Endo2	Bmx
Eps8l2	0	0.998177	0.374	0.014	0	Endo2	Eps8l2
Ptprr	4.12479e-307	1.23545	0.397	0.021	7.8466e-303	Endo2	Ptprr
Htra1	2.36968e-305	2.0112	0.634	0.073	4.50785e-301	Endo2	Htra1
Atp2a3	5.0959e-303	1.22335	0.527	0.047	9.69394e-299	Endo2	Atp2a3
Icam2.1	2.26109e-300	2.22848	0.894	0.203	4.30127e-296	Endo2	Icam2
Dusp26	3.43132e-299	0.859061	0.338	0.013	6.52741e-295	Endo2	Dusp26
Alpl	9.48417e-281	0.807347	0.253	0.005	1.80417e-276	Endo2	Alpl
Dkk2	2.44876e-278	1.17434	0.305	0.011	4.65827e-274	Endo2	Dkk2
Epas1.1	1.83351e-276	2.16039	0.948	0.268	3.48789e-272	Endo2	Epas1
Tox2	4.30546e-275	0.765146	0.319	0.013	8.19028e-271	Endo2	Tox2
Gprc5a	1.05923e-265	1.16552	0.447	0.037	2.01498e-261	Endo2	Gprc5a
Cd93.1	4.11162e-265	1.99223	0.896	0.204	7.82153e-261	Endo2	Cd93
Igf2	6.06771e-264	2.11101	0.631	0.088	1.15426e-259	Endo2	Igf2
She.1	2.05948e-263	1.57664	0.742	0.129	3.91775e-259	Endo2	She
Podxl.1	4.69719e-261	1.93712	0.858	0.189	8.93546e-257	Endo2	Podxl
Jag2	1.30648e-255	1.32311	0.532	0.06	2.48532e-251	Endo2	Jag2
Eln	1.66541e-253	3.60121	0.797	0.168	3.1681e-249	Endo2	Eln
Mecom	1.23251e-250	1.19827	0.499	0.051	2.3446e-246	Endo2	Mecom
Ly6a.1	4.0464e-249	2.39874	0.894	0.222	7.69746e-245	Endo2	Ly6a
Nebl	1.75146e-239	1.73837	0.454	0.045	3.33181e-235	Endo2	Nebl
Cx3cl1	2.88685e-239	0.99196	0.343	0.021	5.49166e-235	Endo2	Cx3cl1
Adgrf5.1	2.38045e-235	2.01777	0.865	0.215	4.52833e-231	Endo2	Adgrf5
Tinagl1.1	1.63348e-230	1.64993	0.837	0.182	3.10737e-226	Endo2	Tinagl1
Pecam1.1	1.69835e-229	2.01952	0.974	0.316	3.23077e-225	Endo2	Pecam1
Mast4.1	3.67241e-229	2.15808	0.849	0.221	6.98603e-225	Endo2	Mast4
Dhh	1.69393e-228	0.946952	0.376	0.029	3.22235e-224	Endo2	Dhh
Uaca.1	4.5677e-225	1.84835	0.773	0.183	8.68914e-221	Endo2	Uaca
Esam.1	1.14673e-223	1.62314	0.898	0.216	2.18143e-219	Endo2	Esam
Flt1.1	1.68073e-223	1.73997	0.868	0.195	3.19725e-219	Endo2	Flt1
Cyyr1.1	3.03977e-223	1.60638	0.799	0.169	5.78256e-219	Endo2	Cyyr1
Dll4	1.92549e-222	1.20576	0.546	0.072	3.66287e-218	Endo2	Dll4
Slc9a3r2.1	2.35068e-217	2.08679	0.858	0.259	4.47169e-213	Endo2	Slc9a3r2
S1pr1.1	5.73307e-214	1.78368	0.818	0.202	1.0906e-209	Endo2	S1pr1
Prdm16	8.80943e-214	0.865601	0.331	0.023	1.67582e-209	Endo2	Prdm16
Tm4sf1	3.52728e-213	2.50652	0.993	0.514	6.70994e-209	Endo2	Tm4sf1
Cldn5.1	1.64253e-206	1.89446	0.955	0.273	3.12459e-202	Endo2	Cldn5
Sema7a.1	2.18183e-203	1.13568	0.539	0.076	4.1505e-199	Endo2	Sema7a
Ptprm.1	2.40935e-200	1.12743	0.565	0.09	4.5833e-196	Endo2	Ptprm
Pdgfd	3.77842e-197	0.839414	0.385	0.038	7.18769e-193	Endo2	Pdgfd
Npnt	2.0095e-193	1.33506	0.475	0.065	3.82267e-189	Endo2	Npnt
Clec14a.1	3.10416e-192	1.34574	0.513	0.075	5.90504e-188	Endo2	Clec14a
Pls3.1	1.08342e-182	1.60639	0.757	0.216	2.06099e-178	Endo2	Pls3
Prex2.1	4.47296e-176	1.4279	0.69	0.159	8.5089e-172	Endo2	Prex2
Ltbp4	6.88272e-175	1.75286	0.884	0.34	1.3093e-170	Endo2	Ltbp4
Notch4	3.76827e-173	0.836829	0.355	0.036	7.16838e-169	Endo2	Notch4
Jam2.1	8.92044e-170	1.61772	0.634	0.136	1.69693e-165	Endo2	Jam2
Cdh5.1	8.85906e-169	1.54295	0.955	0.415	1.68526e-164	Endo2	Cdh5
Nos3	3.7935e-166	1.33206	0.565	0.111	7.21637e-162	Endo2	Nos3
Fam107a	4.17547e-166	0.768913	0.274	0.021	7.94299e-162	Endo2	Fam107a
Mpzl1.1	1.05896e-164	1.3846	0.629	0.146	2.01445e-160	Endo2	Mpzl1
Ccnd2	1.30218e-162	1.59434	0.811	0.281	2.47713e-158	Endo2	Ccnd2
Lmo2.1	3.03211e-162	1.79187	0.813	0.312	5.76798e-158	Endo2	Lmo2
Egfl7.1	2.85486e-159	1.43979	0.941	0.322	5.4308e-155	Endo2	Egfl7
Col8a1	9.89586e-159	1.35459	0.506	0.09	1.88249e-154	Endo2	Col8a1
Cldn15	1.66849e-157	0.692669	0.324	0.033	3.17396e-153	Endo2	Cldn15
Adgrg1.1	2.98509e-157	1.33214	0.652	0.158	5.67854e-153	Endo2	Adgrg1
Gadd45g.1	4.44844e-157	1.99157	0.804	0.27	8.46226e-153	Endo2	Gadd45g
Palmd.1	1.99522e-154	1.19619	0.584	0.123	3.7955e-150	Endo2	Palmd
Rasip1.1	2.45187e-152	1.46173	0.78	0.228	4.66419e-148	Endo2	Rasip1
Sox18.1	1.82092e-150	1.29928	0.558	0.114	3.46393e-146	Endo2	Sox18
Eng.1	2.83955e-150	1.34094	0.816	0.258	5.40168e-146	Endo2	Eng
Fth1.1	9.37812e-150	-2.27225	0.979	0.989	1.784e-145	Endo2	Fth1
Sparcl1.1	2.04494e-149	1.09141	0.773	0.193	3.89008e-145	Endo2	Sparcl1
Fabp4.1	6.26843e-149	0.937521	0.905	0.314	1.19244e-144	Endo2	Fabp4
Igfbp3	7.14723e-149	1.40094	0.418	0.063	1.35962e-144	Endo2	Igfbp3
Ssu2	1.12022e-148	0.900608	0.274	0.024	2.13099e-144	Endo2	Ssu2
Crip2.1	2.55697e-147	1.57512	0.927	0.443	4.86412e-143	Endo2	Crip2
St6galnac2	1.90851e-146	0.695504	0.284	0.027	3.63056e-142	Endo2	St6galnac2
Syt15	8.81343e-145	0.794641	0.286	0.028	1.67658e-140	Endo2	Syt15
Myct1.1	1.75003e-143	1.0471	0.596	0.13	3.32908e-139	Endo2	Myct1
Timp3.1	3.74904e-141	1.9418	0.879	0.348	7.13179e-137	Endo2	Timp3
Acvrl1.1	1.22051e-140	1.38855	0.721	0.253	2.32177e-136	Endo2	Acvrl1
Fgfr3	6.98244e-139	0.713298	0.253	0.022	1.32827e-134	Endo2	Fgfr3
Lrrc32	4.07473e-136	1.4203	0.671	0.194	7.75136e-132	Endo2	Lrrc32
Adcy4.1	2.10595e-133	0.953655	0.525	0.111	4.00615e-129	Endo2	Adcy4
Osmr.1	2.88771e-133	1.26339	0.622	0.161	5.49329e-129	Endo2	Osmr
Arl15	8.10515e-133	0.919705	0.449	0.083	1.54184e-128	Endo2	Arl15
Ece1.1	1.55305e-131	1.40881	0.842	0.36	2.95437e-127	Endo2	Ece1
Kitl.1	5.85068e-131	1.59915	0.823	0.313	1.11297e-126	Endo2	Kitl
Rnf125	2.13253e-129	1.19322	0.629	0.169	4.05671e-125	Endo2	Rnf125
Ecscr.1	9.60056e-129	1.25923	0.861	0.328	1.82631e-124	Endo2	Ecscr
Eogt	3.21177e-128	0.738106	0.293	0.035	6.10975e-124	Endo2	Eogt
Tek.1	2.07471e-127	0.975927	0.525	0.116	3.94673e-123	Endo2	Tek
Tspan7.1	1.37518e-124	1.12658	0.603	0.155	2.616e-120	Endo2	Tspan7
Eva1a	5.69003e-123	0.941467	0.376	0.061	1.08241e-118	Endo2	Eva1a
Ceacam1	1.40702e-122	0.93383	0.409	0.076	2.67658e-118	Endo2	Ceacam1
Ramp2.1	8.35992e-121	1.38513	0.87	0.347	1.59031e-116	Endo2	Ramp2
Kazald1	1.66442e-120	0.708817	0.286	0.035	3.16623e-116	Endo2	Kazald1
Emp2	2.59975e-118	1.70646	0.496	0.125	4.9455e-114	Endo2	Emp2
Apbb2.1	5.11304e-118	1.28934	0.662	0.215	9.72653e-114	Endo2	Apbb2
Lgals1.1	2.69853e-117	-3.13491	0.187	0.736	5.13342e-113	Endo2	Lgals1
Kcnn4	2.8081e-117	0.972831	0.466	0.104	5.34185e-113	Endo2	Kcnn4
Efhd1	2.81033e-116	0.687684	0.255	0.028	5.34609e-112	Endo2	Efhd1
Lmcd1.1	9.24261e-115	0.960385	0.449	0.093	1.75822e-110	Endo2	Lmcd1
Cdh13.1	1.59966e-114	1.25121	0.697	0.236	3.04303e-110	Endo2	Cdh13
Pcdh1.1	8.30985e-113	0.792321	0.371	0.064	1.58078e-108	Endo2	Pcdh1
Efna1.1	1.92233e-112	1.07406	0.513	0.126	3.65684e-108	Endo2	Efna1
Bcam.1	3.28998e-112	1.10424	0.69	0.232	6.25852e-108	Endo2	Bcam
Rapgef5.1	3.89448e-111	0.98214	0.584	0.153	7.40847e-107	Endo2	Rapgef5
Pik3r3	4.30824e-111	0.656884	0.3	0.042	8.19557e-107	Endo2	Pik3r3
Azin1	4.99947e-111	1.71161	0.846	0.514	9.5105e-107	Endo2	Azin1
Gpr4	1.3236e-110	0.887155	0.359	0.063	2.51788e-106	Endo2	Gpr4
Nedd9.1	2.74963e-110	1.13764	0.634	0.199	5.23061e-106	Endo2	Nedd9
Mtmr11	3.39802e-110	0.694707	0.34	0.057	6.46405e-106	Endo2	Mtmr11
Shroom4	4.75636e-110	0.566675	0.253	0.029	9.04803e-106	Endo2	Shroom4
Plpp1.1	7.69878e-110	1.04689	0.686	0.232	1.46454e-105	Endo2	Plpp1
Smad7.1	1.51203e-108	1.02914	0.617	0.19	2.87634e-104	Endo2	Smad7
Cd2ap.1	1.90779e-108	1.39991	0.806	0.413	3.62919e-104	Endo2	Cd2ap
Synpo	9.28989e-108	0.966296	0.435	0.096	1.76722e-103	Endo2	Synpo
Id1.1	6.78547e-107	1.52979	0.667	0.216	1.2908e-102	Endo2	Id1
Sulf1	1.58738e-105	1.56166	0.461	0.117	3.01968e-101	Endo2	Sulf1
Tspan2	3.72163e-105	0.769606	0.376	0.07	7.07966e-101	Endo2	Tspan2
Pdgfb.1	1.87046e-104	0.919546	0.385	0.076	3.55818e-100	Endo2	Pdgfb
Smpdl3a	2.01833e-102	1.19074	0.66	0.256	3.83947e-98	Endo2	Smpdl3a
Luzp1.1	3.2486e-99	1.23625	0.844	0.479	6.17981e-95	Endo2	Luzp1
Cenpt	3.34965e-99	0.734078	0.333	0.061	6.37205e-95	Endo2	Cenpt
Lox	3.84854e-98	1.11481	0.338	0.063	7.32107e-94	Endo2	Lox
Ptprg.1	1.72502e-97	0.976148	0.506	0.133	3.28151e-93	Endo2	Ptprg
Gap43	3.23978e-97	1.16955	0.253	0.034	6.16303e-93	Endo2	Gap43
Nrarp	1.06501e-95	0.740116	0.352	0.067	2.02597e-91	Endo2	Nrarp
Jag1	1.48771e-95	1.23688	0.57	0.19	2.83008e-91	Endo2	Jag1
Depp1.1	1.97565e-94	1.1106	0.314	0.055	3.75829e-90	Endo2	Depp1
Utrn	6.6175e-94	1.17929	0.856	0.48	1.25885e-89	Endo2	Utrn
Efnb2.1	3.18388e-93	0.999018	0.6	0.197	6.0567e-89	Endo2	Efnb2
Mall	3.33898e-92	0.898588	0.414	0.096	6.35174e-88	Endo2	Mall
Fryl.1	7.31823e-92	1.18401	0.603	0.22	1.39215e-87	Endo2	Fryl
Tmsb10	1.43322e-91	-1.74044	0.57	0.872	2.72641e-87	Endo2	Tmsb10
Ly6e.1	2.33437e-91	1.06169	0.976	0.611	4.44068e-87	Endo2	Ly6e
Ets1.1	3.27781e-91	1.35993	0.775	0.341	6.23538e-87	Endo2	Ets1
Upp1	3.53979e-91	1.0396	0.428	0.101	6.73374e-87	Endo2	Upp1
Rhoc	3.77702e-91	1.28517	0.851	0.49	7.18502e-87	Endo2	Rhoc
Notch1	1.89524e-90	1.18309	0.797	0.427	3.60532e-86	Endo2	Notch1
Pakap.1.1	2.02629e-90	1.07704	0.69	0.254	3.85462e-86	Endo2	Pakap.1
AU021092	3.51153e-90	0.597296	0.27	0.041	6.67998e-86	Endo2	AU021092
Adgrl4.1	9.34343e-90	0.755946	0.539	0.146	1.7774e-85	Endo2	Adgrl4
Ebf1.1	1.10323e-89	1.26084	0.823	0.396	2.09867e-85	Endo2	Ebf1
Epha4	1.53911e-88	0.831947	0.381	0.086	2.92785e-84	Endo2	Epha4
Hey1	7.15732e-88	0.692189	0.26	0.039	1.36154e-83	Endo2	Hey1
Rasgrf2	1.88121e-87	0.758947	0.402	0.092	3.57863e-83	Endo2	Rasgrf2
Ablim1.1	8.17771e-87	1.01486	0.671	0.255	1.55565e-82	Endo2	Ablim1
Tsc22d1	1.28339e-86	1.20555	0.868	0.487	2.4414e-82	Endo2	Tsc22d1
Cst3.1	3.90085e-86	1.1792	0.993	0.911	7.42059e-82	Endo2	Cst3
Plxna2.1	1.46628e-85	0.958461	0.485	0.138	2.78931e-81	Endo2	Plxna2
Pkn3	2.44789e-85	0.712297	0.319	0.062	4.65662e-81	Endo2	Pkn3
Sorbs2	5.70623e-85	0.58603	0.35	0.072	1.0855e-80	Endo2	Sorbs2
Rbp7.1	2.12656e-84	1.49691	0.452	0.116	4.04535e-80	Endo2	Rbp7
Trpv4	2.6798e-84	0.825789	0.39	0.099	5.09778e-80	Endo2	Trpv4
Lrrc8c.1	4.46576e-84	1.04356	0.631	0.265	8.49521e-80	Endo2	Lrrc8c
Rhob.1	5.8805e-84	1.36567	0.804	0.437	1.11865e-79	Endo2	Rhob
Bcl6b	9.91417e-84	0.650271	0.357	0.077	1.88597e-79	Endo2	Bcl6b
Pcsk5	1.04311e-83	0.879906	0.411	0.104	1.98432e-79	Endo2	Pcsk5
Adamts1.1	1.36657e-82	1.45173	0.83	0.411	2.59963e-78	Endo2	Adamts1
Fgd5.1	1.96321e-82	0.911734	0.525	0.166	3.73461e-78	Endo2	Fgd5
Vwf	4.62534e-82	0.969296	0.385	0.092	8.79878e-78	Endo2	Vwf
Plcb1.1	7.53078e-82	0.909051	0.4	0.099	1.43258e-77	Endo2	Plcb1
Erg	1.12158e-81	0.748274	0.369	0.084	2.13358e-77	Endo2	Erg
Tmod3	1.31941e-81	1.07148	0.879	0.627	2.50992e-77	Endo2	Tmod3
Ptma	3.05506e-81	0.84184	0.991	0.972	5.81164e-77	Endo2	Ptma
Tgfbi.1	3.58205e-81	-2.15872	0.026	0.534	6.81413e-77	Endo2	Tgfbi
Igfbp4.1	8.23547e-81	2.33997	0.695	0.369	1.56663e-76	Endo2	Igfbp4
Atp8b1	1.16447e-80	0.861148	0.428	0.119	2.21518e-76	Endo2	Atp8b1
Dab2ip.1	2.54305e-80	0.937379	0.61	0.225	4.83765e-76	Endo2	Dab2ip
Nod2	2.69245e-80	0.772926	0.31	0.064	5.12184e-76	Endo2	Nod2
Clstn1	4.74738e-79	1.08646	0.496	0.16	9.03094e-75	Endo2	Clstn1
Gcnt2	6.63142e-79	0.966871	0.532	0.176	1.2615e-74	Endo2	Gcnt2
Cxcl12.1	1.94165e-78	1.01189	0.556	0.174	3.6936e-74	Endo2	Cxcl12
Pqlc1	4.839e-78	1.23178	0.645	0.297	9.20523e-74	Endo2	Pqlc1
Trim47	9.61806e-78	0.952458	0.598	0.234	1.82964e-73	Endo2	Trim47
Tanc2	2.9314e-77	0.854622	0.508	0.167	5.57641e-73	Endo2	Tanc2
Jcad.1	4.55852e-77	0.804542	0.468	0.141	8.67167e-73	Endo2	Jcad
Actn4.1	1.84798e-76	1.06426	0.853	0.603	3.51542e-72	Endo2	Actn4
S100a13.1	5.0598e-76	0.956599	0.87	0.588	9.62526e-72	Endo2	S100a13
Cyth3	1.2626e-75	1.12711	0.662	0.323	2.40185e-71	Endo2	Cyth3
Cthrc1	1.45722e-75	0.605937	0.27	0.049	2.77207e-71	Endo2	Cthrc1
Myo1e	1.51845e-75	0.916461	0.487	0.161	2.88855e-71	Endo2	Myo1e
Rflnb.1	1.72898e-75	0.96439	0.435	0.12	3.28905e-71	Endo2	Rflnb
Enpp4	9.89793e-75	0.664342	0.366	0.089	1.88288e-70	Endo2	Enpp4
Galnt15	1.48004e-74	0.658921	0.31	0.065	2.81548e-70	Endo2	Galnt15
Tspo	3.06018e-74	0.998895	0.92	0.762	5.82138e-70	Endo2	Tspo
Msrb3	9.23199e-74	0.702092	0.404	0.111	1.7562e-69	Endo2	Msrb3
Pi16	1.05138e-73	1.38844	0.291	0.062	2.00005e-69	Endo2	Pi16
Apold1.1	2.27018e-73	0.962078	0.652	0.245	4.31857e-69	Endo2	Apold1
Mcam	9.6847e-73	0.748988	0.418	0.116	1.84232e-68	Endo2	Mcam
Tgfb2	1.15123e-72	0.839561	0.274	0.054	2.18998e-68	Endo2	Tgfb2
Arhgdib.1	5.6794e-72	-1.71019	0.246	0.654	1.08039e-67	Endo2	Arhgdib
Tcf4.1	6.21141e-71	1.11793	0.92	0.66	1.1816e-66	Endo2	Tcf4
Fxyd5	7.08135e-71	0.874402	0.901	0.551	1.34708e-66	Endo2	Fxyd5
Col18a1.1	1.43041e-70	1.08183	0.619	0.262	2.72107e-66	Endo2	Col18a1
4931406P16Rik.1	5.36179e-70	0.961959	0.674	0.332	1.01997e-65	Endo2	4931406P16Rik
Tmem255b.1	7.14612e-70	0.641188	0.336	0.08	1.35941e-65	Endo2	Tmem255b
Sox7	8.83183e-70	0.750778	0.397	0.107	1.68008e-65	Endo2	Sox7
Mgp.1	1.23617e-69	3.77173	0.582	0.271	2.35156e-65	Endo2	Mgp
Tie1.1	2.25987e-69	0.628629	0.591	0.198	4.29895e-65	Endo2	Tie1
St6galnac3	2.74188e-69	0.551351	0.251	0.046	5.21588e-65	Endo2	St6galnac3
Nuak1	3.98382e-69	0.61585	0.303	0.067	7.57842e-65	Endo2	Nuak1
Tcf15.1	5.17704e-69	0.753006	0.298	0.064	9.84828e-65	Endo2	Tcf15
Myo1d	3.87584e-68	0.476564	0.272	0.054	7.37301e-64	Endo2	Myo1d
Hs3st1	4.31775e-68	0.634451	0.357	0.087	8.21366e-64	Endo2	Hs3st1
Avpi1.1	1.65299e-67	1.23498	0.7	0.354	3.14449e-63	Endo2	Avpi1
Stc1	2.88013e-67	1.14926	0.362	0.094	5.47887e-63	Endo2	Stc1
Pdlim1	4.90848e-67	0.963253	0.771	0.444	9.3374e-63	Endo2	Pdlim1
Cd34.1	5.69285e-67	1.03477	0.593	0.229	1.08295e-62	Endo2	Cd34
Rbpms.1	7.17385e-67	0.845986	0.738	0.346	1.36468e-62	Endo2	Rbpms
Cdk19	8.90138e-67	0.968619	0.376	0.111	1.69331e-62	Endo2	Cdk19
Clic4	1.38938e-66	1.13569	0.905	0.668	2.64301e-62	Endo2	Clic4
Grasp.1	1.48693e-65	0.791952	0.565	0.222	2.82859e-61	Endo2	Grasp
Crispld1	4.42086e-65	0.6338	0.284	0.062	8.4098e-61	Endo2	Crispld1
Lap3	6.76126e-65	1.00784	0.593	0.281	1.28619e-60	Endo2	Lap3
S100a16.1	7.6784e-65	0.895972	0.754	0.373	1.46066e-60	Endo2	S100a16
Arhgef15.1	1.65535e-64	0.621259	0.388	0.107	3.14897e-60	Endo2	Arhgef15
Gimap1.1	1.82258e-64	0.671512	0.416	0.122	3.4671e-60	Endo2	Gimap1
Cd59a	4.39811e-64	0.748412	0.449	0.146	8.36653e-60	Endo2	Cd59a
Sncg	4.42374e-64	0.479253	0.31	0.07	8.41528e-60	Endo2	Sncg
Rapgef1	9.28737e-64	0.734379	0.433	0.144	1.76674e-59	Endo2	Rapgef1
Serpinf1	1.61589e-63	0.776435	0.418	0.131	3.07391e-59	Endo2	Serpinf1
Mapk3.1	1.87765e-63	0.932551	0.693	0.401	3.57186e-59	Endo2	Mapk3
Palld	2.37681e-63	0.83239	0.355	0.1	4.52141e-59	Endo2	Palld
Arid5b	2.34139e-62	1.09969	0.861	0.601	4.45402e-58	Endo2	Arid5b
Aggf1	1.05009e-61	1.0934	0.527	0.231	1.99758e-57	Endo2	Aggf1
Ehd2.1	1.37935e-61	0.836515	0.716	0.348	2.62394e-57	Endo2	Ehd2
Hoxb4	1.73341e-61	0.684006	0.322	0.083	3.29747e-57	Endo2	Hoxb4
Plcb4.1	1.87769e-61	0.719013	0.48	0.164	3.57192e-57	Endo2	Plcb4
Slfn5.1	2.0294e-61	0.99457	0.74	0.374	3.86052e-57	Endo2	Slfn5
Cmip	2.34168e-61	0.854093	0.652	0.336	4.45459e-57	Endo2	Cmip
Swap70	4.63335e-61	1.02731	0.676	0.37	8.81401e-57	Endo2	Swap70
Hotairm1	1.04952e-60	0.640209	0.277	0.064	1.9965e-56	Endo2	Hotairm1
Rgs3	1.21894e-60	0.703616	0.409	0.129	2.31879e-56	Endo2	Rgs3
Tmem158	4.26013e-60	1.26178	0.489	0.187	8.10405e-56	Endo2	Tmem158
Dennd5b	6.17914e-60	0.740267	0.383	0.117	1.17546e-55	Endo2	Dennd5b
Lama5	1.37587e-59	0.664163	0.374	0.108	2.61731e-55	Endo2	Lama5
Sav1	2.80189e-59	0.956959	0.615	0.321	5.33004e-55	Endo2	Sav1
Cd302.1	4.51334e-59	-1.12257	0.024	0.438	8.58573e-55	Endo2	Cd302
Fzd6	5.51143e-59	0.481236	0.303	0.073	1.04844e-54	Endo2	Fzd6
Msn	7.43704e-59	0.871804	0.908	0.744	1.41475e-54	Endo2	Msn
Enah	1.69535e-58	0.581794	0.322	0.086	3.22507e-54	Endo2	Enah
Fgl2.1	2.55232e-58	-2.42215	0.071	0.488	4.85527e-54	Endo2	Fgl2
Ccm2l	5.19573e-58	0.545231	0.307	0.077	9.88384e-54	Endo2	Ccm2l
Tgm2	3.74161e-57	0.705403	0.629	0.278	7.11766e-53	Endo2	Tgm2
Arl6ip5	4.18819e-57	0.831747	0.801	0.567	7.9672e-53	Endo2	Arl6ip5
Cav2.1	5.19594e-57	0.779715	0.792	0.448	9.88424e-53	Endo2	Cav2
Map4k3	9.0413e-57	0.672499	0.369	0.113	1.71993e-52	Endo2	Map4k3
Pdlim7	1.27633e-56	0.699	0.482	0.183	2.42796e-52	Endo2	Pdlim7
Asap2	2.47026e-56	0.677262	0.383	0.121	4.69917e-52	Endo2	Asap2
Dst.1	3.67539e-56	0.989157	0.764	0.444	6.9917e-52	Endo2	Dst
Sdc4.1	7.50382e-56	-1.6438	0.165	0.55	1.42745e-51	Endo2	Sdc4
9930111J21Rik2	7.70989e-56	0.765077	0.407	0.137	1.46665e-51	Endo2	9930111J21Rik2
Cdc42bpa	1.16868e-55	0.792466	0.506	0.206	2.22318e-51	Endo2	Cdc42bpa
Hbegf	2.11308e-55	1.2194	0.617	0.287	4.01972e-51	Endo2	Hbegf
Arhgap31.1	3.64048e-55	0.866167	0.804	0.535	6.92529e-51	Endo2	Arhgap31
Fzd4.1	4.83789e-54	0.722054	0.449	0.164	9.20313e-50	Endo2	Fzd4
Zfp704	5.3082e-54	0.821815	0.4	0.143	1.00978e-49	Endo2	Zfp704
Hspa1a	6.67232e-54	1.32805	0.539	0.237	1.26928e-49	Endo2	Hspa1a
Rfk.1	1.00635e-53	0.811725	0.525	0.242	1.91438e-49	Endo2	Rfk
Hoxd10	1.01636e-53	0.777086	0.272	0.067	1.93342e-49	Endo2	Hoxd10
Tspan12.1	1.03089e-53	0.50439	0.376	0.114	1.96106e-49	Endo2	Tspan12
Fez1	2.23553e-53	0.75207	0.262	0.065	4.25264e-49	Endo2	Fez1
Schip1	2.25266e-53	0.536277	0.277	0.069	4.28523e-49	Endo2	Schip1
Ppp1r16b	2.45771e-53	0.603164	0.369	0.111	4.67531e-49	Endo2	Ppp1r16b
Crim1.1	6.34516e-53	0.692083	0.558	0.239	1.20704e-48	Endo2	Crim1
Anxa3	8.47356e-53	0.883967	0.669	0.357	1.61192e-48	Endo2	Anxa3
Entpd1	8.96382e-53	0.674455	0.634	0.31	1.70519e-48	Endo2	Entpd1
Cstb.1	1.14497e-52	-1.55619	0.305	0.634	2.17807e-48	Endo2	Cstb
Nxn	1.18907e-52	0.606538	0.404	0.137	2.26196e-48	Endo2	Nxn
Prnp.1	3.325e-52	0.769838	0.506	0.214	6.32516e-48	Endo2	Prnp
Mcfd2	4.31369e-52	0.862659	0.541	0.265	8.20593e-48	Endo2	Mcfd2
Kctd12b.1	4.59482e-52	0.684541	0.274	0.07	8.74073e-48	Endo2	Kctd12b
Gmfg.1	5.83242e-52	-1.41314	0.017	0.392	1.1095e-47	Endo2	Gmfg
Itgb1	1.40564e-51	0.708912	0.924	0.757	2.67395e-47	Endo2	Itgb1
Hyal2	1.91204e-51	0.586658	0.369	0.123	3.63727e-47	Endo2	Hyal2
Nrp2	2.47804e-51	-1.17864	0.087	0.476	4.71397e-47	Endo2	Nrp2
Smco4.1	3.13108e-51	0.691342	0.525	0.223	5.95626e-47	Endo2	Smco4
Ppic.1	5.65292e-51	0.670942	0.752	0.392	1.07536e-46	Endo2	Ppic
Bcar1	9.01289e-51	0.668696	0.385	0.131	1.71452e-46	Endo2	Bcar1
Tmem88.1	9.51081e-51	0.689014	0.454	0.176	1.80924e-46	Endo2	Tmem88
Dennd3	2.25002e-50	0.547946	0.255	0.062	4.28022e-46	Endo2	Dennd3
Cavin2.1	3.56295e-50	0.731775	0.804	0.432	6.77779e-46	Endo2	Cavin2
Cotl1.1	4.64102e-50	-1.44557	0.047	0.417	8.82861e-46	Endo2	Cotl1
Ccdc88c	6.11035e-50	0.630096	0.376	0.123	1.16237e-45	Endo2	Ccdc88c
Rras.1	1.60733e-49	0.841334	0.695	0.43	3.05763e-45	Endo2	Rras
Cltb	9.34987e-49	0.816872	0.752	0.523	1.77862e-44	Endo2	Cltb
Rnase4.1	9.44944e-49	-1.4825	0.087	0.449	1.79757e-44	Endo2	Rnase4
Tmsb4x	1.13342e-48	-1.01331	0.998	0.988	2.15611e-44	Endo2	Tmsb4x
Epha2	1.69671e-48	0.530589	0.291	0.08	3.22765e-44	Endo2	Epha2
Fcer1g.1	1.80549e-48	-3.22944	0.052	0.404	3.43459e-44	Endo2	Fcer1g
Nfib.1	1.95653e-48	0.745307	0.707	0.361	3.72191e-44	Endo2	Nfib
S100a10.1	2.68388e-48	-0.919036	0.877	0.903	5.10555e-44	Endo2	S100a10
Thbd.1	3.60095e-48	0.727122	0.513	0.217	6.85008e-44	Endo2	Thbd
Elf1	6.66884e-48	0.919911	0.721	0.473	1.26861e-43	Endo2	Elf1
Tmem252	1.14414e-47	0.746537	0.307	0.087	2.17651e-43	Endo2	Tmem252
Hspb1.1	6.51113e-47	0.816634	0.868	0.484	1.23861e-42	Endo2	Hspb1
Adipor2	9.28764e-47	0.908687	0.546	0.295	1.76679e-42	Endo2	Adipor2
Cpd.1	1.54689e-46	0.693984	0.608	0.328	2.94265e-42	Endo2	Cpd
Tyrobp.1	1.55284e-46	-3.0516	0.045	0.387	2.95397e-42	Endo2	Tyrobp
Rasgrp3.1	1.71066e-46	0.827336	0.407	0.15	3.25418e-42	Endo2	Rasgrp3
Ctsc.1	1.75773e-46	-1.78621	0.028	0.377	3.34373e-42	Endo2	Ctsc
Adam15.1	2.16774e-46	0.82176	0.641	0.381	4.1237e-42	Endo2	Adam15
Cav1.1	3.72952e-46	0.51642	0.934	0.511	7.09468e-42	Endo2	Cav1
Cavin3.1	3.84583e-46	0.740313	0.811	0.444	7.31593e-42	Endo2	Cavin3
Ptprc.1	4.45689e-46	-1.74255	0.012	0.355	8.47834e-42	Endo2	Ptprc
Uap1.1	5.79274e-46	1.72973	0.641	0.401	1.10195e-41	Endo2	Uap1
Lbp.1	1.01159e-45	-1.89441	0.012	0.353	1.92435e-41	Endo2	Lbp
Glul	1.33306e-45	1.05802	0.738	0.515	2.53589e-41	Endo2	Glul
Metrnl.1	1.93617e-45	-1.34094	0.061	0.407	3.68318e-41	Endo2	Metrnl
Tal1	2.04338e-45	0.425681	0.291	0.082	3.88713e-41	Endo2	Tal1
Zcchc14	2.41331e-45	0.628199	0.416	0.16	4.59084e-41	Endo2	Zcchc14
Acox1	3.1795e-45	0.690618	0.459	0.203	6.04836e-41	Endo2	Acox1
Itpr3	3.63325e-45	0.587513	0.312	0.097	6.91153e-41	Endo2	Itpr3
Pnp.1	4.24673e-45	1.01462	0.804	0.601	8.07855e-41	Endo2	Pnp
Syne2	4.71191e-45	0.861522	0.591	0.316	8.96347e-41	Endo2	Syne2
Tspan13.1	8.40396e-45	0.622686	0.612	0.296	1.59868e-40	Endo2	Tspan13
Tmem100	1.10374e-44	0.892806	0.31	0.099	2.09964e-40	Endo2	Tmem100
Erc1	3.75599e-44	0.590285	0.397	0.151	7.14503e-40	Endo2	Erc1
Ass1	3.76591e-44	0.671535	0.31	0.101	7.16389e-40	Endo2	Ass1
Nhsl2	4.00965e-44	0.585042	0.383	0.143	7.62756e-40	Endo2	Nhsl2
Nr2f2.1	4.20338e-44	-1.66389	0.028	0.364	7.99609e-40	Endo2	Nr2f2
Cd53.1	5.12016e-44	-1.56223	0.024	0.357	9.74008e-40	Endo2	Cd53
Klf2.1	7.23103e-44	1.15088	0.809	0.543	1.37556e-39	Endo2	Klf2
Selenop.1	7.9985e-44	-1.97254	0.44	0.685	1.52155e-39	Endo2	Selenop
Plek.1	1.01477e-43	-2.5109	0.026	0.358	1.93039e-39	Endo2	Plek
Serinc3	1.05839e-43	0.591659	0.903	0.689	2.01337e-39	Endo2	Serinc3
Atp1a1	1.09243e-43	0.778905	0.759	0.562	2.07812e-39	Endo2	Atp1a1
Atp2b1.1	1.14478e-43	-1.13011	0.53	0.749	2.17771e-39	Endo2	Atp2b1
Ddit4.1	1.16014e-43	0.579571	0.582	0.267	2.20693e-39	Endo2	Ddit4
2900026A02Rik.1	1.47516e-43	0.645448	0.421	0.166	2.8062e-39	Endo2	2900026A02Rik
Cebpb.1	1.83152e-43	-1.68152	0.506	0.731	3.4841e-39	Endo2	Cebpb
Tagln2	2.10891e-43	0.736653	0.903	0.745	4.01178e-39	Endo2	Tagln2
Cd44.1	3.74137e-43	-1.76304	0.09	0.417	7.11721e-39	Endo2	Cd44
Cracr2b.1	3.782e-43	0.638564	0.416	0.163	7.1945e-39	Endo2	Cracr2b
Timeless	6.92821e-43	0.44181	0.253	0.069	1.31795e-38	Endo2	Timeless
Runx1.1	1.0808e-42	-1.03336	0.04	0.376	2.056e-38	Endo2	Runx1
Gsn.1	2.18401e-42	-3.82708	0.281	0.593	4.15465e-38	Endo2	Gsn
Mrtfb	2.77517e-42	0.607109	0.343	0.122	5.27922e-38	Endo2	Mrtfb
Abi3bp.1	3.70333e-42	-2.0243	0.017	0.338	7.04484e-38	Endo2	Abi3bp
Lrp1.1	8.66448e-42	-0.795129	0.014	0.337	1.64824e-37	Endo2	Lrp1
Gng2.1	1.13897e-41	-0.992158	0.019	0.34	2.16666e-37	Endo2	Gng2
Aplp2.1	1.68692e-41	0.335907	0.931	0.698	3.20903e-37	Endo2	Aplp2
Fcgrt.1	1.9997e-41	-1.12376	0.296	0.602	3.80402e-37	Endo2	Fcgrt
Tmem47	2.38704e-41	0.579579	0.357	0.131	4.54086e-37	Endo2	Tmem47
Mdfic.1	2.68018e-41	-0.770961	0.066	0.405	5.09851e-37	Endo2	Mdfic
Cr1l	3.00054e-41	0.810365	0.671	0.435	5.70794e-37	Endo2	Cr1l
Hsp90ab1	3.56442e-41	0.455849	0.988	0.961	6.7806e-37	Endo2	Hsp90ab1
Atpif1.1	4.82913e-41	-0.913159	0.496	0.721	9.18645e-37	Endo2	Atpif1
Id3.1	5.03165e-41	0.890151	0.733	0.427	9.57171e-37	Endo2	Id3
Gas7.1	5.27091e-41	-0.802556	0.005	0.32	1.00269e-36	Endo2	Gas7
Lsr	8.83548e-41	0.530171	0.251	0.073	1.68077e-36	Endo2	Lsr
Ralb	1.02805e-40	0.841481	0.584	0.346	1.95566e-36	Endo2	Ralb
Chp2	1.06107e-40	0.63815	0.388	0.147	2.01848e-36	Endo2	Chp2
App	1.63952e-40	0.629925	0.894	0.751	3.11885e-36	Endo2	App
Fmnl3	2.19039e-40	0.347251	0.262	0.075	4.16678e-36	Endo2	Fmnl3
Gata2	2.54587e-40	0.301287	0.397	0.142	4.843e-36	Endo2	Gata2
Sat1.1	3.31493e-40	1.10403	0.891	0.759	6.30599e-36	Endo2	Sat1
Slc44a2	8.89413e-40	0.633875	0.411	0.17	1.69193e-35	Endo2	Slc44a2
Thbs1.1	1.50836e-39	-2.59631	0.035	0.343	2.86936e-35	Endo2	Thbs1
Fkbp1a	1.84792e-39	0.651931	0.863	0.733	3.51529e-35	Endo2	Fkbp1a
Laptm5.1	1.95197e-39	-1.84712	0.076	0.381	3.71322e-35	Endo2	Laptm5
Gimap6.1	2.53781e-39	0.487441	0.582	0.254	4.82768e-35	Endo2	Gimap6
Ifi30.1	2.69145e-39	-1.61759	0.054	0.367	5.11995e-35	Endo2	Ifi30
Unc45b.1	3.34591e-39	0.416076	0.281	0.086	6.36492e-35	Endo2	Unc45b
Sh3bp4	4.84318e-39	0.511468	0.303	0.102	9.21319e-35	Endo2	Sh3bp4
Rnd1	6.18334e-39	1.10411	0.404	0.164	1.17626e-34	Endo2	Rnd1
Cd38	7.28358e-39	0.475538	0.251	0.073	1.38556e-34	Endo2	Cd38
Emb.1	7.74709e-39	-1.49426	0.007	0.309	1.47373e-34	Endo2	Emb
Rapgef3.1	8.76854e-39	0.625938	0.352	0.13	1.66804e-34	Endo2	Rapgef3
Hoxd9	9.18534e-39	0.380533	0.307	0.099	1.74733e-34	Endo2	Hoxd9
Cd81.1	1.38193e-38	0.500731	0.957	0.754	2.62885e-34	Endo2	Cd81
Hoxd8	1.62796e-38	0.384393	0.31	0.102	3.09686e-34	Endo2	Hoxd8
Pam	2.91544e-38	0.80872	0.53	0.265	5.54604e-34	Endo2	Pam
Ifitm3	3.9972e-38	0.577842	0.979	0.804	7.60388e-34	Endo2	Ifitm3
Eps8.1	4.62433e-38	-1.19152	0.019	0.319	8.79686e-34	Endo2	Eps8
Cdkn1a.1	5.24248e-38	1.11301	0.83	0.66	9.97277e-34	Endo2	Cdkn1a
Spi1.1	7.05833e-38	-1.36472	0.005	0.299	1.34271e-33	Endo2	Spi1
Ier5l.1	7.26934e-38	0.826141	0.487	0.223	1.38285e-33	Endo2	Ier5l
Slc45a4	9.57334e-38	0.659532	0.274	0.09	1.82114e-33	Endo2	Slc45a4
Lrrc8a	1.25729e-37	0.621889	0.463	0.221	2.39174e-33	Endo2	Lrrc8a
Casp4.1	1.27798e-37	0.928771	0.598	0.35	2.4311e-33	Endo2	Casp4
Bmpr2	1.28561e-37	0.714585	0.65	0.411	2.44562e-33	Endo2	Bmpr2
Celf2.1	1.50344e-37	-0.9203	0.17	0.493	2.85999e-33	Endo2	Celf2
Fyn	1.64061e-37	0.599901	0.553	0.291	3.12093e-33	Endo2	Fyn
Fam102b.1	1.94079e-37	-1.00411	0.092	0.405	3.69197e-33	Endo2	Fam102b
Oxct1.1	2.27308e-37	-0.79205	0.111	0.435	4.32408e-33	Endo2	Oxct1
Sema3f	2.34878e-37	0.410021	0.314	0.108	4.46808e-33	Endo2	Sema3f
Lims2.1	2.37619e-37	0.502286	0.352	0.131	4.52022e-33	Endo2	Lims2
Abr	2.57397e-37	0.681394	0.395	0.173	4.89645e-33	Endo2	Abr
Stxbp6.1	2.94049e-37	-0.826316	0.019	0.317	5.5937e-33	Endo2	Stxbp6
Mtss1.1	4.98295e-37	-0.938764	0.08	0.392	9.47907e-33	Endo2	Mtss1
Tspan9	5.44179e-37	0.437111	0.317	0.111	1.03519e-32	Endo2	Tspan9
Pdgfa	5.67874e-37	0.855709	0.39	0.164	1.08027e-32	Endo2	Pdgfa
Fam107b.1	6.83593e-37	-0.960695	0.031	0.331	1.3004e-32	Endo2	Fam107b
Ccser2	6.93427e-37	0.634729	0.532	0.282	1.31911e-32	Endo2	Ccser2
Pnpla2	1.1468e-36	0.704413	0.492	0.26	2.18156e-32	Endo2	Pnpla2
Sos1	2.24488e-36	0.705778	0.336	0.136	4.27044e-32	Endo2	Sos1
Coro1a.1	2.43346e-36	-1.5241	0.012	0.299	4.62917e-32	Endo2	Coro1a
Vcam1	2.55888e-36	1.33462	0.258	0.082	4.86775e-32	Endo2	Vcam1
Mapre2.1	2.56313e-36	-0.752595	0.08	0.389	4.87583e-32	Endo2	Mapre2
Tmem44	2.89694e-36	0.444806	0.262	0.082	5.51085e-32	Endo2	Tmem44
Arl2bp	3.3391e-36	0.611503	0.454	0.222	6.35197e-32	Endo2	Arl2bp
Col3a1.1	3.38414e-36	-3.55342	0.106	0.401	6.43766e-32	Endo2	Col3a1
Gm2a.1	3.58906e-36	-1.03015	0.078	0.384	6.82747e-32	Endo2	Gm2a
Cdk17	3.60287e-36	0.545117	0.433	0.2	6.85373e-32	Endo2	Cdk17
Grrp1.1	3.71502e-36	0.476652	0.374	0.14	7.06708e-32	Endo2	Grrp1
Klf4.1	3.84337e-36	0.66199	0.806	0.55	7.31124e-32	Endo2	Klf4
Sema6a.1	4.05915e-36	0.542156	0.468	0.206	7.72171e-32	Endo2	Sema6a
Tmem184b	4.5466e-36	0.518669	0.371	0.155	8.649e-32	Endo2	Tmem184b
Ldb2	4.93498e-36	0.578401	0.525	0.256	9.38781e-32	Endo2	Ldb2
Cavin1.1	5.11622e-36	0.522876	0.858	0.531	9.73258e-32	Endo2	Cavin1
Fn1.1	8.55701e-36	0.403809	0.844	0.471	1.6278e-31	Endo2	Fn1
Ctss.1	8.66757e-36	-2.03016	0.021	0.305	1.64883e-31	Endo2	Ctss
Ralgps2.1	8.98342e-36	-1.07429	0.014	0.3	1.70892e-31	Endo2	Ralgps2
Gbp4	1.10788e-35	0.712165	0.348	0.13	2.10752e-31	Endo2	Gbp4
Alox5ap.1	1.26953e-35	-1.86625	0.038	0.322	2.41503e-31	Endo2	Alox5ap
Ccnyl1	1.27489e-35	0.523858	0.281	0.098	2.42523e-31	Endo2	Ccnyl1
Nav1	1.31388e-35	0.635873	0.603	0.352	2.4994e-31	Endo2	Nav1
Aopep	1.3767e-35	0.813773	0.579	0.339	2.61889e-31	Endo2	Aopep
Col1a2.1	1.44943e-35	-3.29298	0.069	0.357	2.75725e-31	Endo2	Col1a2
Aprt.1	1.722e-35	-0.915976	0.293	0.588	3.27575e-31	Endo2	Aprt
Marcks.1	1.73843e-35	-1.07182	0.612	0.739	3.30701e-31	Endo2	Marcks
Rtl8a.1	1.93177e-35	0.623832	0.487	0.236	3.6748e-31	Endo2	Rtl8a
Tob1.1	2.09693e-35	0.836948	0.546	0.314	3.98899e-31	Endo2	Tob1
Ctnnb1.1	2.1358e-35	0.625462	0.827	0.674	4.06294e-31	Endo2	Ctnnb1
Efhd2.1	2.22002e-35	-1.28118	0.194	0.479	4.22314e-31	Endo2	Efhd2
Ushbp1.1	2.32481e-35	0.370691	0.336	0.119	4.42248e-31	Endo2	Ushbp1
Tcim.1	2.3282e-35	0.689704	0.407	0.17	4.42894e-31	Endo2	Tcim
Itprid2	2.34063e-35	0.683902	0.522	0.298	4.45258e-31	Endo2	Itprid2
Marveld1	2.34266e-35	0.572838	0.444	0.213	4.45644e-31	Endo2	Marveld1
Emilin2.1	3.13659e-35	-1.09719	0.026	0.309	5.96673e-31	Endo2	Emilin2
Nfkbia.1	3.23025e-35	0.992671	0.941	0.864	6.14491e-31	Endo2	Nfkbia
Cfh.1	4.39192e-35	-1.12489	0.059	0.359	8.35475e-31	Endo2	Cfh
Npc2.1	4.77288e-35	-1.16645	0.622	0.733	9.07945e-31	Endo2	Npc2
Myo10.1	4.84355e-35	0.535888	0.336	0.128	9.21389e-31	Endo2	Myo10
Afap1l1.1	7.04516e-35	0.437324	0.374	0.147	1.3402e-30	Endo2	Afap1l1
Rac2.1	1.07606e-34	-1.06753	0.007	0.282	2.04699e-30	Endo2	Rac2
Cd14.1	1.07919e-34	-2.55099	0.087	0.369	2.05295e-30	Endo2	Cd14
Arl4c.1	1.288e-34	-1.53034	0.076	0.359	2.45017e-30	Endo2	Arl4c
Mylk	1.52487e-34	0.293506	0.336	0.12	2.90075e-30	Endo2	Mylk
Bvht.1	1.54693e-34	0.414964	0.27	0.087	2.94272e-30	Endo2	Bvht
Itga1.1	1.63064e-34	0.805044	0.553	0.289	3.10197e-30	Endo2	Itga1
Apoe.1	1.79242e-34	-2.34791	0.397	0.618	3.40971e-30	Endo2	Apoe
Bmp2k	1.87984e-34	-0.666231	0.033	0.326	3.57602e-30	Endo2	Bmp2k
Slc39a10.1	2.46605e-34	0.509209	0.385	0.164	4.69117e-30	Endo2	Slc39a10
Tnfaip2	2.52634e-34	0.830678	0.418	0.193	4.80585e-30	Endo2	Tnfaip2
Emp1.1	2.56922e-34	0.987029	0.87	0.728	4.88743e-30	Endo2	Emp1
Ncf2.1	3.63989e-34	-0.896654	0.012	0.286	6.92417e-30	Endo2	Ncf2
Flnb	6.47992e-34	0.595547	0.492	0.25	1.23267e-29	Endo2	Flnb
Igf1.1	6.48869e-34	-1.14617	0.019	0.294	1.23434e-29	Endo2	Igf1
Fas	7.31358e-34	0.788824	0.449	0.228	1.39126e-29	Endo2	Fas
Pid1.1	9.27348e-34	-0.657437	0.007	0.279	1.76409e-29	Endo2	Pid1
Lilrb4a.1	9.52494e-34	-1.32398	0.017	0.289	1.81193e-29	Endo2	Lilrb4a
Dap.1	1.15999e-33	0.913363	0.563	0.368	2.20664e-29	Endo2	Dap
Col1a1.1	1.6467e-33	-3.55435	0.08	0.358	3.13251e-29	Endo2	Col1a1
Hip1.1	1.73333e-33	0.646191	0.508	0.265	3.29731e-29	Endo2	Hip1
Limd1.1	1.76028e-33	-0.74753	0.116	0.418	3.34858e-29	Endo2	Limd1
Itpr1	1.80057e-33	0.583098	0.418	0.197	3.42522e-29	Endo2	Itpr1
Alas1	1.85407e-33	0.84018	0.416	0.212	3.527e-29	Endo2	Alas1
Afdn.1	1.93067e-33	0.53721	0.617	0.354	3.67271e-29	Endo2	Afdn
Lcp1.1	2.01447e-33	-1.47084	0.095	0.369	3.83213e-29	Endo2	Lcp1
Igfbp5.1	2.62664e-33	-1.97995	0.024	0.295	4.99665e-29	Endo2	Igfbp5
Dse.1	2.62865e-33	-0.604631	0	0.264	5.00048e-29	Endo2	Dse
Ralgapa1.1	2.64464e-33	0.564469	0.442	0.214	5.03091e-29	Endo2	Ralgapa1
Sbspon.1	4.11462e-33	-1.67726	0.019	0.285	7.82724e-29	Endo2	Sbspon
Lpar6	4.11736e-33	0.494294	0.296	0.108	7.83245e-29	Endo2	Lpar6
Ccl2.1	4.16329e-33	-3.497	0.123	0.398	7.91983e-29	Endo2	Ccl2
Rnasel.1	4.25436e-33	-0.880195	0.024	0.298	8.09307e-29	Endo2	Rnasel
Wwtr1.1	5.54821e-33	0.545665	0.707	0.414	1.05544e-28	Endo2	Wwtr1
Plscr1.1	7.18461e-33	0.915079	0.463	0.243	1.36673e-28	Endo2	Plscr1
Bsg.1	8.51912e-33	0.5795	0.875	0.753	1.62059e-28	Endo2	Bsg
C2.1	1.33244e-32	-1.5188	0.007	0.268	2.53469e-28	Endo2	C2
Wwc2.1	1.43441e-32	0.649337	0.537	0.304	2.72867e-28	Endo2	Wwc2
Cd200.1	1.45297e-32	0.571401	0.39	0.167	2.76399e-28	Endo2	Cd200
Ccl9.1	1.66258e-32	-2.29164	0.026	0.291	3.16272e-28	Endo2	Ccl9
Cnn3	1.77752e-32	0.547495	0.681	0.403	3.38137e-28	Endo2	Cnn3
Mpp6.1	3.20309e-32	-0.661578	0.031	0.302	6.09324e-28	Endo2	Mpp6
Ahnak.1	3.37901e-32	-0.891944	0.851	0.886	6.4279e-28	Endo2	Ahnak
Evi2a.1	3.70719e-32	-0.805309	0.009	0.27	7.05218e-28	Endo2	Evi2a
Gng10.1	3.76709e-32	-0.77797	0.158	0.45	7.16614e-28	Endo2	Gng10
Lmo7	3.77125e-32	0.414973	0.437	0.187	7.17405e-28	Endo2	Lmo7
Snrk.1	3.79473e-32	0.732275	0.478	0.248	7.21872e-28	Endo2	Snrk
Rab7b.1	5.62777e-32	-0.904736	0.005	0.262	1.07057e-27	Endo2	Rab7b
Rnf130.1	6.93645e-32	-0.825943	0.258	0.54	1.31952e-27	Endo2	Rnf130
Ier2.1	6.95535e-32	0.633986	0.861	0.646	1.32312e-27	Endo2	Ier2
Btbd7	6.95666e-32	0.624091	0.652	0.447	1.32337e-27	Endo2	Btbd7
Crybg3	8.07382e-32	0.594944	0.364	0.162	1.53588e-27	Endo2	Crybg3
H2-D1	9.53626e-32	0.467879	0.979	0.889	1.81408e-27	Endo2	H2-D1
Apod.1	1.02204e-31	-2.19824	0.012	0.268	1.94422e-27	Endo2	Apod
Isg15	1.0709e-31	0.688644	0.636	0.385	2.03717e-27	Endo2	Isg15
Basp1.1	1.92818e-31	-1.8876	0.031	0.294	3.66798e-27	Endo2	Basp1
Sptbn1.1	1.93821e-31	0.369235	0.943	0.695	3.68705e-27	Endo2	Sptbn1
Clec10a.1	1.98066e-31	-1.48392	0.002	0.255	3.76781e-27	Endo2	Clec10a
Zbtb20	1.99789e-31	0.610085	0.844	0.594	3.80058e-27	Endo2	Zbtb20
Pdia3.1	2.07197e-31	0.592428	0.865	0.748	3.94152e-27	Endo2	Pdia3
Cd9.1	2.59818e-31	0.483353	0.948	0.711	4.94252e-27	Endo2	Cd9
Arhgap5	2.94798e-31	0.700841	0.634	0.402	5.60794e-27	Endo2	Arhgap5
Smarca2	3.34484e-31	0.638439	0.494	0.267	6.3629e-27	Endo2	Smarca2
P4ha2	3.53898e-31	0.311513	0.267	0.09	6.7322e-27	Endo2	P4ha2
Cryab.1	3.72728e-31	-1.30265	0.005	0.256	7.0904e-27	Endo2	Cryab
Antxr2.1	4.01879e-31	-0.927605	0.024	0.284	7.64494e-27	Endo2	Antxr2
Dusp6	4.1249e-31	0.508433	0.314	0.12	7.8468e-27	Endo2	Dusp6
Dcn.1	4.30476e-31	-4.15338	0.052	0.311	8.18894e-27	Endo2	Dcn
Slc3a2	4.65634e-31	0.65194	0.849	0.671	8.85775e-27	Endo2	Slc3a2
Acer3.1	4.93028e-31	-0.88638	0.104	0.389	9.37887e-27	Endo2	Acer3
Iigp1.1	5.77323e-31	0.954447	0.411	0.183	1.09824e-26	Endo2	Iigp1
Lilr4b.1	6.84227e-31	-1.09938	0.012	0.264	1.30161e-26	Endo2	Lilr4b
Cd52.1	8.16032e-31	-2.145	0.012	0.263	1.55234e-26	Endo2	Cd52
Fcgr3.1	8.47246e-31	-1.23961	0.007	0.256	1.61172e-26	Endo2	Fcgr3
Fyb.1	8.50752e-31	-0.916819	0.014	0.269	1.61839e-26	Endo2	Fyb
Fchsd2	8.6424e-31	0.564175	0.369	0.169	1.64404e-26	Endo2	Fchsd2
Fads3	8.65366e-31	0.463541	0.272	0.099	1.64619e-26	Endo2	Fads3
Wfdc17.1	9.43784e-31	-2.33016	0.043	0.298	1.79536e-26	Endo2	Wfdc17
Pcolce.1	9.8824e-31	-1.64069	0.033	0.288	1.87993e-26	Endo2	Pcolce
Rab3il1.1	1.15254e-30	-0.605301	0.007	0.258	2.19248e-26	Endo2	Rab3il1
Igfbp6.1	1.51056e-30	-4.39728	0.038	0.292	2.87353e-26	Endo2	Igfbp6
Lima1	1.81073e-30	0.66563	0.667	0.448	3.44455e-26	Endo2	Lima1
Ifi207.1	1.98792e-30	-1.32934	0.009	0.257	3.78161e-26	Endo2	Ifi207
Col6a1.1	2.31449e-30	-1.30848	0.009	0.257	4.40285e-26	Endo2	Col6a1
Qpct.1	3.04769e-30	-0.816023	0.007	0.255	5.79763e-26	Endo2	Qpct
Hhex	3.45177e-30	0.400937	0.291	0.107	6.5663e-26	Endo2	Hhex
Lyz2.1	3.82833e-30	-4.17105	0.123	0.371	7.28263e-26	Endo2	Lyz2
Tnfaip1.1	3.94694e-30	0.602794	0.513	0.297	7.50826e-26	Endo2	Tnfaip1
Sgk1.1	3.96749e-30	0.639161	0.603	0.349	7.54737e-26	Endo2	Sgk1
Ms4a6c.1	4.16234e-30	-1.31833	0.017	0.264	7.91802e-26	Endo2	Ms4a6c
Ctbp2	4.66738e-30	0.614113	0.444	0.239	8.87875e-26	Endo2	Ctbp2
Ier5	5.86317e-30	0.769805	0.759	0.589	1.11535e-25	Endo2	Ier5
Bin1.1	6.67654e-30	-0.688937	0.054	0.319	1.27008e-25	Endo2	Bin1
H2-Q4.1	7.02481e-30	0.635531	0.48	0.267	1.33633e-25	Endo2	H2-Q4
Mef2c.1	7.92078e-30	0.630839	0.61	0.383	1.50677e-25	Endo2	Mef2c
Sirpa.1	7.96814e-30	-0.85289	0.038	0.295	1.51578e-25	Endo2	Sirpa
Clic1.1	1.08378e-29	0.64147	0.922	0.844	2.06167e-25	Endo2	Clic1
Atp1b3.1	1.26471e-29	0.566386	0.764	0.598	2.40586e-25	Endo2	Atp1b3
Slc12a7	1.67476e-29	0.485194	0.296	0.12	3.18589e-25	Endo2	Slc12a7
Ctsd.1	1.9589e-29	0.765906	0.801	0.654	3.72642e-25	Endo2	Ctsd
Adgre1.1	2.25901e-29	-1.07751	0.014	0.258	4.29732e-25	Endo2	Adgre1
Cpe.1	2.28308e-29	-1.11935	0.05	0.302	4.34311e-25	Endo2	Cpe
Fxyd6.1	2.76116e-29	-1.70892	0.113	0.365	5.25255e-25	Endo2	Fxyd6
Cpne8	3.38707e-29	0.552426	0.492	0.255	6.44323e-25	Endo2	Cpne8
Maf.1	3.7116e-29	-1.19299	0.031	0.279	7.06058e-25	Endo2	Maf
Znrf1.1	3.99707e-29	0.5989	0.466	0.246	7.60363e-25	Endo2	Znrf1
Ptafr.1	4.08948e-29	-0.925024	0.012	0.252	7.77942e-25	Endo2	Ptafr
Nt5c	5.33829e-29	-0.574716	0.104	0.385	1.0155e-24	Endo2	Nt5c
Selenos.1	5.35909e-29	-0.799399	0.248	0.541	1.01946e-24	Endo2	Selenos
Got1.1	6.16746e-29	-0.824657	0.028	0.273	1.17324e-24	Endo2	Got1
Socs5	6.95262e-29	0.516288	0.258	0.096	1.3226e-24	Endo2	Socs5
Kctd10	6.97073e-29	0.573111	0.487	0.28	1.32604e-24	Endo2	Kctd10
Dusp8	7.07764e-29	0.401827	0.251	0.089	1.34638e-24	Endo2	Dusp8
Pmepa1	1.06791e-28	0.664069	0.487	0.258	2.03148e-24	Endo2	Pmepa1
Yes1.1	2.50309e-28	0.74231	0.418	0.203	4.76162e-24	Endo2	Yes1
Lysmd2	2.51114e-28	0.49873	0.426	0.204	4.77695e-24	Endo2	Lysmd2
Nupr1.1	2.54153e-28	-0.736149	0.132	0.422	4.83475e-24	Endo2	Nupr1
Lrrfip1.1	2.69062e-28	0.725413	0.735	0.523	5.11837e-24	Endo2	Lrrfip1
Ssh1	3.27297e-28	0.681336	0.352	0.165	6.22617e-24	Endo2	Ssh1
Tcf7l2	4.08362e-28	0.456766	0.392	0.181	7.76827e-24	Endo2	Tcf7l2
Btg3	5.98875e-28	0.614007	0.553	0.345	1.13924e-23	Endo2	Btg3
Mob2	6.25716e-28	0.564623	0.414	0.212	1.1903e-23	Endo2	Mob2
Herc2	6.69004e-28	0.609362	0.444	0.239	1.27265e-23	Endo2	Herc2
S100a6.1	7.71465e-28	-1.05652	0.879	0.867	1.46756e-23	Endo2	S100a6
Etfb.1	8.00067e-28	-0.715288	0.357	0.612	1.52197e-23	Endo2	Etfb
Ccl7.1	8.18041e-28	-3.42771	0.113	0.36	1.55616e-23	Endo2	Ccl7
Fermt2.1	8.73417e-28	0.500342	0.804	0.488	1.6615e-23	Endo2	Fermt2
Procr	1.01761e-27	0.706534	0.364	0.161	1.9358e-23	Endo2	Procr
Scn1b	1.0563e-27	0.494679	0.39	0.184	2.0094e-23	Endo2	Scn1b
Cmtm3	1.09943e-27	-0.553498	0.061	0.315	2.09144e-23	Endo2	Cmtm3
Hcls1.1	1.16786e-27	-0.599502	0.017	0.251	2.22162e-23	Endo2	Hcls1
Pim3.1	1.32223e-27	0.816961	0.683	0.501	2.51528e-23	Endo2	Pim3
Txnip.1	1.33163e-27	0.465845	0.735	0.49	2.53317e-23	Endo2	Txnip
Dnaja1	1.53813e-27	0.540511	0.903	0.82	2.92598e-23	Endo2	Dnaja1
Prdx5.1	1.5941e-27	-0.893932	0.411	0.642	3.03246e-23	Endo2	Prdx5
Cd36.1	1.60495e-27	0.560726	0.532	0.283	3.05309e-23	Endo2	Cd36
Reep5.1	1.62615e-27	-0.68793	0.563	0.74	3.09343e-23	Endo2	Reep5
Selplg.1	1.80838e-27	-0.701218	0.017	0.251	3.44008e-23	Endo2	Selplg
Cd86.1	2.00243e-27	-0.898443	0.021	0.254	3.80922e-23	Endo2	Cd86
Parvb	2.12935e-27	0.538392	0.468	0.258	4.05067e-23	Endo2	Parvb
Rps6ka3	2.71994e-27	0.74563	0.53	0.344	5.17414e-23	Endo2	Rps6ka3
Agrn	3.16029e-27	0.452723	0.314	0.13	6.01182e-23	Endo2	Agrn
Ptpn18.1	5.83667e-27	-0.930632	0.144	0.4	1.11031e-22	Endo2	Ptpn18
Mgll.1	6.02016e-27	0.434951	0.558	0.307	1.14521e-22	Endo2	Mgll
Timp2.1	6.7695e-27	-1.07149	0.52	0.667	1.28776e-22	Endo2	Timp2
Ripor1	6.81345e-27	0.547493	0.362	0.17	1.29612e-22	Endo2	Ripor1
Cfp.1	7.1172e-27	-1.11548	0.024	0.253	1.35391e-22	Endo2	Cfp
Pik3c2a	7.34214e-27	0.579152	0.435	0.24	1.39669e-22	Endo2	Pik3c2a
Cmtm7.1	8.29289e-27	-0.730382	0.059	0.307	1.57756e-22	Endo2	Cmtm7
Olfm1.1	8.57265e-27	-0.795517	0.026	0.26	1.63077e-22	Endo2	Olfm1
Mrc1.1	8.72185e-27	-2.08174	0.052	0.284	1.65916e-22	Endo2	Mrc1
Tmem59	1.0002e-26	0.464211	0.87	0.746	1.90269e-22	Endo2	Tmem59
Adamts9	1.01504e-26	1.07561	0.482	0.265	1.93091e-22	Endo2	Adamts9
1810037I17Rik	1.06129e-26	0.551593	0.801	0.697	2.01889e-22	Endo2	1810037I17Rik
Cd74.1	1.15401e-26	-5.05636	0.111	0.347	2.19527e-22	Endo2	Cd74
Plxnb2.1	1.77613e-26	-0.530353	0.061	0.309	3.37874e-22	Endo2	Plxnb2
Add3.1	3.84211e-26	-0.875298	0.199	0.456	7.30885e-22	Endo2	Add3
Atox1	3.89961e-26	0.449827	0.929	0.804	7.41823e-22	Endo2	Atox1
Cd83.1	4.14994e-26	-1.30147	0.04	0.267	7.89444e-22	Endo2	Cd83
Mrps6.1	4.26937e-26	0.531657	0.494	0.287	8.12163e-22	Endo2	Mrps6
Plgrkt	4.79223e-26	-0.657547	0.118	0.383	9.11626e-22	Endo2	Plgrkt
Slc6a6	4.79404e-26	1.86263	0.546	0.451	9.1197e-22	Endo2	Slc6a6
Lgals3.1	5.58072e-26	-2.22136	0.265	0.461	1.06162e-21	Endo2	Lgals3
Cd68.1	6.07968e-26	-1.09949	0.064	0.294	1.15654e-21	Endo2	Cd68
Ppp2r2a	7.16484e-26	0.610343	0.567	0.387	1.36297e-21	Endo2	Ppp2r2a
Tmcc3.1	7.16891e-26	0.542774	0.34	0.156	1.36374e-21	Endo2	Tmcc3
Parp14	8.53324e-26	0.783995	0.461	0.264	1.62328e-21	Endo2	Parp14
Nck1	1.19256e-25	0.67012	0.551	0.373	2.2686e-21	Endo2	Nck1
Tmem109	1.23353e-25	0.61779	0.565	0.373	2.34654e-21	Endo2	Tmem109
Atp13a3.1	1.26202e-25	0.603471	0.652	0.5	2.40074e-21	Endo2	Atp13a3
Spop	1.3046e-25	0.544318	0.683	0.532	2.48174e-21	Endo2	Spop
Siva1.1	1.3661e-25	-0.657642	0.116	0.372	2.59873e-21	Endo2	Siva1
Sdf2l1.1	1.79571e-25	-0.552737	0.078	0.325	3.41598e-21	Endo2	Sdf2l1
Gfpt1.1	1.80242e-25	-0.88271	0.092	0.335	3.42874e-21	Endo2	Gfpt1
Arglu1.1	1.83301e-25	0.563538	0.712	0.557	3.48694e-21	Endo2	Arglu1
Nbl1.1	1.83633e-25	-1.43019	0.069	0.295	3.49326e-21	Endo2	Nbl1
Ano6	1.99863e-25	0.565762	0.47	0.277	3.80199e-21	Endo2	Ano6
Numb	2.18501e-25	0.496752	0.343	0.161	4.15654e-21	Endo2	Numb
Tnfaip8l1	2.4929e-25	0.517126	0.322	0.143	4.74225e-21	Endo2	Tnfaip8l1
Sptan1.1	2.73116e-25	0.412375	0.657	0.444	5.19548e-21	Endo2	Sptan1
Plcg2	2.85583e-25	0.438907	0.265	0.11	5.43265e-21	Endo2	Plcg2
Rexo2	3.09401e-25	0.612919	0.686	0.532	5.88574e-21	Endo2	Rexo2
Taok3.1	3.38066e-25	-0.597893	0.066	0.301	6.43102e-21	Endo2	Taok3
Adam10	3.5325e-25	0.548142	0.556	0.353	6.71987e-21	Endo2	Adam10
Inpp1	3.65557e-25	0.338396	0.267	0.105	6.954e-21	Endo2	Inpp1
Slc43a3.1	4.25717e-25	0.473412	0.317	0.137	8.09842e-21	Endo2	Slc43a3
Vps37b.1	4.3312e-25	-1.04897	0.125	0.367	8.23925e-21	Endo2	Vps37b
Ormdl3	4.69011e-25	0.473001	0.333	0.157	8.922e-21	Endo2	Ormdl3
Spag9	5.87671e-25	0.593132	0.863	0.752	1.11793e-20	Endo2	Spag9
Vamp5.1	6.01866e-25	0.389864	0.326	0.142	1.14493e-20	Endo2	Vamp5
Pdlim5	6.23473e-25	0.525968	0.551	0.363	1.18603e-20	Endo2	Pdlim5
Nedd4	6.66754e-25	0.436865	0.818	0.559	1.26837e-20	Endo2	Nedd4
Cox8a.1	7.89231e-25	-0.510358	0.87	0.892	1.50135e-20	Endo2	Cox8a
Tmed10.1	8.31934e-25	0.480625	0.842	0.736	1.58259e-20	Endo2	Tmed10
Bst2.1	9.71364e-25	0.588789	0.764	0.553	1.84783e-20	Endo2	Bst2
Gsto1	1.19408e-24	0.61234	0.319	0.156	2.2715e-20	Endo2	Gsto1
Rab11a.1	1.33476e-24	0.391653	0.797	0.629	2.53911e-20	Endo2	Rab11a
Tnks1bp1	1.42483e-24	0.470688	0.314	0.141	2.71046e-20	Endo2	Tnks1bp1
Fam49b.1	1.52833e-24	-0.707849	0.102	0.336	2.90733e-20	Endo2	Fam49b
F11r	1.67558e-24	0.37026	0.397	0.189	3.18745e-20	Endo2	F11r
Lyn	1.9167e-24	-0.735433	0.13	0.373	3.64613e-20	Endo2	Lyn
Sh2b3	1.98596e-24	0.510099	0.44	0.248	3.77789e-20	Endo2	Sh2b3
Tpt1.1	2.0398e-24	0.402459	1	0.988	3.88032e-20	Endo2	Tpt1
Rtl8b	2.13498e-24	0.45064	0.355	0.168	4.06137e-20	Endo2	Rtl8b
Galnt18.1	2.33108e-24	0.334608	0.31	0.129	4.43441e-20	Endo2	Galnt18
Cndp2.1	2.79954e-24	-0.780234	0.083	0.311	5.32556e-20	Endo2	Cndp2
Fstl1.1	3.54215e-24	0.280158	0.712	0.397	6.73823e-20	Endo2	Fstl1
Sdc1	3.58231e-24	0.461074	0.312	0.135	6.81463e-20	Endo2	Sdc1
Ddx5.1	4.00685e-24	0.447771	0.979	0.933	7.62222e-20	Endo2	Ddx5
Arhgef28	5.26219e-24	0.39288	0.324	0.14	1.00103e-19	Endo2	Arhgef28
Trps1.1	6.1996e-24	-0.639659	0.059	0.286	1.17935e-19	Endo2	Trps1
Amotl1	6.54802e-24	0.477472	0.421	0.219	1.24563e-19	Endo2	Amotl1
Stom	6.61686e-24	0.73667	0.428	0.255	1.25873e-19	Endo2	Stom
Ucp2.1	7.42895e-24	-0.876345	0.296	0.512	1.41321e-19	Endo2	Ucp2
Pfn1.1	9.2211e-24	-0.684428	0.837	0.861	1.75413e-19	Endo2	Pfn1
Gnai2.1	9.58069e-24	0.355696	0.95	0.897	1.82253e-19	Endo2	Gnai2
Sbno2	1.02385e-23	0.734592	0.676	0.531	1.94767e-19	Endo2	Sbno2
Tmed5	1.43679e-23	0.602668	0.738	0.582	2.73321e-19	Endo2	Tmed5
Cald1	1.44964e-23	0.394412	0.797	0.483	2.75765e-19	Endo2	Cald1
Fbxl7.1	1.45623e-23	0.454464	0.395	0.195	2.77019e-19	Endo2	Fbxl7
Snx5.1	1.75145e-23	-0.804578	0.144	0.377	3.33179e-19	Endo2	Snx5
Soat1.1	1.7853e-23	-0.521873	0.038	0.254	3.39617e-19	Endo2	Soat1
Yap1	2.22792e-23	0.447111	0.34	0.158	4.23818e-19	Endo2	Yap1
Gna11.1	2.34675e-23	0.479167	0.461	0.259	4.46422e-19	Endo2	Gna11
Rgl1	2.39218e-23	-0.685681	0.173	0.423	4.55065e-19	Endo2	Rgl1
Plvap.1	2.82602e-23	-0.393863	0.473	0.22	5.37594e-19	Endo2	Plvap
Calm3.1	2.84767e-23	-0.588908	0.366	0.608	5.41713e-19	Endo2	Calm3
Slfn2.1	3.37514e-23	-1.36763	0.18	0.395	6.42053e-19	Endo2	Slfn2
Epb41l2.1	3.52164e-23	-0.610038	0.272	0.528	6.69921e-19	Endo2	Epb41l2
Ptp4a3.1	4.21969e-23	0.370979	0.281	0.12	8.02711e-19	Endo2	Ptp4a3
Cemip2	5.22994e-23	0.633989	0.501	0.31	9.94891e-19	Endo2	Cemip2
Tgfb1i1	6.71262e-23	0.377647	0.267	0.11	1.27694e-18	Endo2	Tgfb1i1
Ypel2	7.14525e-23	0.475441	0.324	0.146	1.35924e-18	Endo2	Ypel2
Adamts4	7.93988e-23	0.717075	0.395	0.198	1.5104e-18	Endo2	Adamts4
Odc1.1	8.95411e-23	-1.22313	0.232	0.465	1.70334e-18	Endo2	Odc1
Frmd6	1.14206e-22	-0.651985	0.052	0.268	2.17253e-18	Endo2	Frmd6
Rpl39	1.27871e-22	-0.49836	0.948	0.92	2.43249e-18	Endo2	Rpl39
Naaa.1	2.78971e-22	-0.663959	0.066	0.283	5.30686e-18	Endo2	Naaa
Ggta1.1	4.5671e-22	0.435589	0.381	0.198	8.688e-18	Endo2	Ggta1
Ankrd28	5.03622e-22	0.464154	0.338	0.17	9.58041e-18	Endo2	Ankrd28
Fut8	5.13879e-22	0.549976	0.281	0.128	9.77551e-18	Endo2	Fut8
AY036118.1	5.61608e-22	0.562735	0.91	0.809	1.06835e-17	Endo2	AY036118
Git1	6.00561e-22	0.533364	0.392	0.217	1.14245e-17	Endo2	Git1
Noct	8.21291e-22	0.805172	0.444	0.283	1.56234e-17	Endo2	Noct
Atp6v1b2.1	1.03424e-21	-0.702133	0.147	0.369	1.96743e-17	Endo2	Atp6v1b2
Gclm	1.19278e-21	0.582583	0.496	0.32	2.26903e-17	Endo2	Gclm
Dbi.1	1.43726e-21	-0.738793	0.617	0.736	2.73409e-17	Endo2	Dbi
Ubc	1.44318e-21	0.657731	0.965	0.935	2.74536e-17	Endo2	Ubc
Rcan1.1	1.53066e-21	0.65146	0.478	0.278	2.91178e-17	Endo2	Rcan1
Sash1	1.75683e-21	0.605975	0.586	0.397	3.34203e-17	Endo2	Sash1
Rap2b	1.85017e-21	-0.555726	0.083	0.299	3.51958e-17	Endo2	Rap2b
Amd1	1.91795e-21	0.52959	0.303	0.147	3.64852e-17	Endo2	Amd1
Spred1	2.10025e-21	-0.66938	0.149	0.373	3.99531e-17	Endo2	Spred1
Ptk2.1	2.36595e-21	0.378326	0.357	0.181	4.50075e-17	Endo2	Ptk2
Lmo4.1	3.15026e-21	-0.999333	0.234	0.45	5.99274e-17	Endo2	Lmo4
Myl12a	3.93046e-21	0.372297	0.91	0.839	7.47691e-17	Endo2	Myl12a
Dlc1.1	4.87975e-21	0.374495	0.456	0.244	9.28276e-17	Endo2	Dlc1
Rtn4.1	4.97961e-21	0.514955	0.853	0.744	9.4727e-17	Endo2	Rtn4
Macf1.1	4.98489e-21	0.638657	0.674	0.559	9.48275e-17	Endo2	Macf1
Lzts2	5.07264e-21	0.500564	0.348	0.181	9.64969e-17	Endo2	Lzts2
H2-Eb1.1	5.7322e-21	-3.58074	0.059	0.255	1.09044e-16	Endo2	H2-Eb1
Actb.1	6.97501e-21	-0.800113	0.981	0.978	1.32686e-16	Endo2	Actb
Cbfa2t3	8.47593e-21	0.399523	0.381	0.199	1.61238e-16	Endo2	Cbfa2t3
Rassf1	8.71162e-21	0.572862	0.648	0.492	1.65721e-16	Endo2	Rassf1
Btg2.1	9.14028e-21	0.481078	0.853	0.706	1.73876e-16	Endo2	Btg2
Ndufa13	9.48338e-21	-0.579609	0.664	0.772	1.80402e-16	Endo2	Ndufa13
Tspan3.1	1.01414e-20	-0.568665	0.206	0.434	1.92919e-16	Endo2	Tspan3
Ifi47	1.11123e-20	0.491426	0.281	0.129	2.1139e-16	Endo2	Ifi47
Arhgef12.1	1.17179e-20	0.498667	0.619	0.425	2.22909e-16	Endo2	Arhgef12
Sgpl1.1	1.31014e-20	-0.534997	0.087	0.304	2.49228e-16	Endo2	Sgpl1
Pkig	1.37033e-20	0.502277	0.487	0.315	2.60679e-16	Endo2	Pkig
Arid5a.1	1.38871e-20	0.573491	0.473	0.301	2.64174e-16	Endo2	Arid5a
Cgnl1	1.43027e-20	0.436628	0.34	0.165	2.72081e-16	Endo2	Cgnl1
Atxn1	1.73112e-20	0.399716	0.31	0.15	3.29311e-16	Endo2	Atxn1
Fnbp1.1	1.81535e-20	-0.394081	0.08	0.299	3.45333e-16	Endo2	Fnbp1
Pgrmc2	1.82016e-20	0.484213	0.352	0.191	3.4625e-16	Endo2	Pgrmc2
Zfp36l1	1.94043e-20	0.523246	0.856	0.689	3.69128e-16	Endo2	Zfp36l1
Tapbp	1.96087e-20	0.499376	0.634	0.482	3.73016e-16	Endo2	Tapbp
Cox6c	1.98607e-20	-0.529862	0.837	0.862	3.7781e-16	Endo2	Cox6c
Pip4k2a	2.19769e-20	-0.423585	0.057	0.265	4.18067e-16	Endo2	Pip4k2a
Gab1.1	2.55948e-20	-0.579513	0.066	0.267	4.8689e-16	Endo2	Gab1
Unc93b1.1	2.72641e-20	-0.771413	0.097	0.3	5.18644e-16	Endo2	Unc93b1
Lamtor2	2.7271e-20	-0.552855	0.381	0.594	5.18777e-16	Endo2	Lamtor2
Bambi.1	3.02093e-20	0.529045	0.329	0.159	5.74671e-16	Endo2	Bambi
Ccny	3.05732e-20	0.452223	0.421	0.251	5.81594e-16	Endo2	Ccny
Marcksl1.1	4.11124e-20	-1.1858	0.284	0.475	7.82081e-16	Endo2	Marcksl1
Arhgap18.1	4.39029e-20	-0.495541	0.109	0.329	8.35166e-16	Endo2	Arhgap18
Idh1.1	5.83996e-20	-0.492604	0.066	0.265	1.11093e-15	Endo2	Idh1
Grina	6.08426e-20	-0.666194	0.177	0.405	1.15741e-15	Endo2	Grina
Mfap5.1	6.82697e-20	-2.21825	0.076	0.26	1.29869e-15	Endo2	Mfap5
AW112010.1	7.53647e-20	0.323963	0.326	0.162	1.43366e-15	Endo2	AW112010
Sod1	8.43394e-20	0.490074	0.572	0.423	1.60439e-15	Endo2	Sod1
Mdh1.1	8.92808e-20	-0.564692	0.272	0.502	1.69839e-15	Endo2	Mdh1
Ybx1.1	1.02196e-19	0.361131	0.96	0.911	1.94407e-15	Endo2	Ybx1
Lman1	1.02202e-19	0.500011	0.567	0.405	1.9442e-15	Endo2	Lman1
Pcmtd1.1	1.03841e-19	0.467717	0.522	0.348	1.97537e-15	Endo2	Pcmtd1
Ak3	1.14852e-19	0.459495	0.348	0.188	2.18484e-15	Endo2	Ak3
Ppp1r14b.1	1.68866e-19	-0.646529	0.508	0.67	3.21234e-15	Endo2	Ppp1r14b
Ankrd44.1	2.07125e-19	-0.494444	0.057	0.256	3.94014e-15	Endo2	Ankrd44
Slco3a1	2.28774e-19	0.40151	0.314	0.154	4.35197e-15	Endo2	Slco3a1
Ap2m1.1	2.53036e-19	-0.633243	0.39	0.589	4.81351e-15	Endo2	Ap2m1
Dusp7	2.93241e-19	0.39729	0.284	0.138	5.57832e-15	Endo2	Dusp7
Clic5.1	3.01637e-19	0.370029	0.281	0.125	5.73804e-15	Endo2	Clic5
Arap3.1	3.30022e-19	0.297394	0.357	0.177	6.27801e-15	Endo2	Arap3
Gpsm3.1	3.64267e-19	-0.507604	0.095	0.301	6.92945e-15	Endo2	Gpsm3
Kif5b	3.71886e-19	0.503692	0.806	0.725	7.07438e-15	Endo2	Kif5b
Ing2	3.87664e-19	0.534856	0.433	0.27	7.37452e-15	Endo2	Ing2
Rab8b.1	3.87805e-19	-0.773816	0.265	0.465	7.37721e-15	Endo2	Rab8b
Nrros.1	4.15093e-19	-0.492155	0.064	0.258	7.89632e-15	Endo2	Nrros
Lmo1	4.34624e-19	0.532283	0.34	0.185	8.26785e-15	Endo2	Lmo1
Fermt3.1	4.74047e-19	-0.411751	0.066	0.265	9.0178e-15	Endo2	Fermt3
Midn	5.496e-19	0.492798	0.605	0.457	1.0455e-14	Endo2	Midn
Il6	6.19733e-19	1.5969	0.378	0.214	1.17892e-14	Endo2	Il6
Slc30a1	6.81402e-19	0.53362	0.31	0.162	1.29623e-14	Endo2	Slc30a1
Vgll4	7.50525e-19	0.419697	0.511	0.324	1.42772e-14	Endo2	Vgll4
Pbx1	7.78441e-19	0.514186	0.423	0.245	1.48083e-14	Endo2	Pbx1
Cd63.1	8.11805e-19	-1.02568	0.695	0.705	1.5443e-14	Endo2	Cd63
Gna13.1	8.69706e-19	-0.766202	0.366	0.548	1.65444e-14	Endo2	Gna13
Ndufb8.1	8.82339e-19	-0.55485	0.546	0.694	1.67847e-14	Endo2	Ndufb8
Stim2	1.24984e-18	0.46322	0.369	0.209	2.37757e-14	Endo2	Stim2
Rbpj.1	1.25367e-18	-0.72365	0.203	0.401	2.38487e-14	Endo2	Rbpj
Tspan4.1	1.33146e-18	0.366089	0.359	0.193	2.53284e-14	Endo2	Tspan4
Bhlhe40.1	1.52134e-18	0.519991	0.582	0.394	2.89404e-14	Endo2	Bhlhe40
Gfod1	1.7053e-18	0.355737	0.253	0.113	3.24399e-14	Endo2	Gfod1
Gars	1.7334e-18	0.465855	0.378	0.228	3.29744e-14	Endo2	Gars
Card19.1	1.73377e-18	0.382002	0.664	0.477	3.29816e-14	Endo2	Card19
Trip10	1.83158e-18	0.556435	0.418	0.259	3.48421e-14	Endo2	Trip10
Epn2	1.99563e-18	0.31413	0.314	0.155	3.79629e-14	Endo2	Epn2
Psap.1	2.58872e-18	-0.925691	0.799	0.813	4.92452e-14	Endo2	Psap
Hdac7.1	2.67233e-18	0.313083	0.307	0.151	5.08357e-14	Endo2	Hdac7
Plin2.1	3.42585e-18	-0.989888	0.165	0.36	6.517e-14	Endo2	Plin2
Stx3	3.50134e-18	-0.505767	0.066	0.257	6.66059e-14	Endo2	Stx3
Nrp1.1	3.93592e-18	0.402405	0.631	0.42	7.4873e-14	Endo2	Nrp1
Ypel3	4.09434e-18	0.446553	0.478	0.307	7.78867e-14	Endo2	Ypel3
H2-Aa.1	4.8437e-18	-3.91766	0.097	0.276	9.21418e-14	Endo2	H2-Aa
Cox7b	4.89066e-18	-0.543219	0.584	0.72	9.30349e-14	Endo2	Cox7b
Bri3.1	5.14433e-18	-0.608626	0.641	0.737	9.78606e-14	Endo2	Bri3
Tnfrsf12a.1	7.2828e-18	0.560498	0.541	0.37	1.38541e-13	Endo2	Tnfrsf12a
Lama4.1	7.66221e-18	-0.833525	0.182	0.367	1.45758e-13	Endo2	Lama4
Fam173a	8.09042e-18	-0.420741	0.142	0.351	1.53904e-13	Endo2	Fam173a
Gas6.1	8.67439e-18	-2.01844	0.374	0.503	1.65013e-13	Endo2	Gas6
Nfe2l2.1	9.55851e-18	0.647316	0.657	0.548	1.81832e-13	Endo2	Nfe2l2
Atp6v1g1.1	1.075e-17	-0.560958	0.567	0.709	2.04497e-13	Endo2	Atp6v1g1
Arl5b.1	1.16752e-17	0.588913	0.494	0.343	2.22098e-13	Endo2	Arl5b
Clta.1	2.06765e-17	-0.697718	0.775	0.808	3.93329e-13	Endo2	Clta
Brwd1.1	2.19945e-17	0.522587	0.463	0.299	4.18402e-13	Endo2	Brwd1
Tmem258	2.3239e-17	-0.477667	0.241	0.464	4.42076e-13	Endo2	Tmem258
Creg1.1	2.41108e-17	-0.521802	0.255	0.463	4.58659e-13	Endo2	Creg1
Arap1.1	3.20116e-17	-0.462012	0.097	0.287	6.08957e-13	Endo2	Arap1
Wars	4.31542e-17	0.431362	0.262	0.129	8.20922e-13	Endo2	Wars
Nap1l1.1	4.52352e-17	-0.534232	0.409	0.605	8.60509e-13	Endo2	Nap1l1
Atp5j.1	4.95883e-17	0.38917	0.882	0.806	9.43319e-13	Endo2	Atp5j
Arhgap23	6.84887e-17	0.420363	0.314	0.173	1.30286e-12	Endo2	Arhgap23
Rdx	7.21425e-17	0.49311	0.726	0.599	1.37237e-12	Endo2	Rdx
Anp32a.1	8.03626e-17	0.395463	0.7	0.578	1.52874e-12	Endo2	Anp32a
Ppp1cb	8.10141e-17	0.486408	0.61	0.485	1.54113e-12	Endo2	Ppp1cb
Smc1a	8.84278e-17	0.513803	0.645	0.51	1.68216e-12	Endo2	Smc1a
Eif1.1	9.5551e-17	0.260273	0.976	0.975	1.81767e-12	Endo2	Eif1
Fndc3b	1.04144e-16	0.499969	0.473	0.321	1.98114e-12	Endo2	Fndc3b
Elk3.1	1.10671e-16	0.360785	0.404	0.237	2.10529e-12	Endo2	Elk3
Rala.1	1.26977e-16	-0.849948	0.402	0.582	2.41548e-12	Endo2	Rala
Susd6	1.26999e-16	-0.429848	0.132	0.332	2.41591e-12	Endo2	Susd6
Crip1.1	1.36099e-16	0.254603	0.955	0.846	2.589e-12	Endo2	Crip1
Nfe2l1	1.38209e-16	0.419908	0.608	0.456	2.62916e-12	Endo2	Nfe2l1
Atp6v0d1.1	1.39235e-16	-0.430645	0.18	0.393	2.64866e-12	Endo2	Atp6v0d1
Tanc1.1	1.79877e-16	0.327283	0.411	0.232	3.42181e-12	Endo2	Tanc1
Hilpda.1	1.80674e-16	-0.774663	0.102	0.284	3.43697e-12	Endo2	Hilpda
Eid1	2.21178e-16	-0.448116	0.392	0.603	4.20747e-12	Endo2	Eid1
Pak1ip1	2.60453e-16	0.523755	0.478	0.332	4.95459e-12	Endo2	Pak1ip1
Serf2.1	2.90556e-16	-0.362573	0.91	0.917	5.52724e-12	Endo2	Serf2
Ap2s1.1	3.02136e-16	-0.565756	0.352	0.537	5.74753e-12	Endo2	Ap2s1
Slc50a1	3.08139e-16	0.416279	0.582	0.417	5.86172e-12	Endo2	Slc50a1
Kcnq1ot1	4.89933e-16	0.722136	0.482	0.331	9.31999e-12	Endo2	Kcnq1ot1
Prkch.1	4.8996e-16	0.323738	0.352	0.193	9.32051e-12	Endo2	Prkch
Rap2a	5.09326e-16	-0.438517	0.09	0.27	9.68891e-12	Endo2	Rap2a
Ctnnd1	5.31434e-16	0.437672	0.463	0.313	1.01095e-11	Endo2	Ctnnd1
Mxd1.1	5.40196e-16	-0.629715	0.083	0.263	1.02762e-11	Endo2	Mxd1
Cdk2ap2.1	5.40852e-16	-0.603295	0.243	0.44	1.02886e-11	Endo2	Cdk2ap2
Zeb2.1	5.44338e-16	-1.34461	0.303	0.429	1.0355e-11	Endo2	Zeb2
Slco2a1	5.58477e-16	0.539582	0.312	0.16	1.06239e-11	Endo2	Slco2a1
Irf1.1	5.73687e-16	0.52517	0.61	0.431	1.09132e-11	Endo2	Irf1
Pi4k2a.1	5.91871e-16	-0.459176	0.173	0.366	1.12592e-11	Endo2	Pi4k2a
Rhbdf2	6.02533e-16	0.444698	0.303	0.167	1.1462e-11	Endo2	Rhbdf2
Bnip2	6.47207e-16	0.424993	0.66	0.558	1.23118e-11	Endo2	Bnip2
Pepd.1	7.10048e-16	-0.536301	0.099	0.276	1.35073e-11	Endo2	Pepd
[truncated: 23,488 more rows]

## Sheet: First level DE genes_Ana
Symbl	p_val	avg_log2FC	pct.1	pct.2	p_val_adj	cluster	gene
Gpihbp1	0	2.13213	0.759	0.282	0	Endo1	Gpihbp1
Cxcl12	0	1.96706	0.851	0.484	0	Endo1	Cxcl12
Scarb1	0	1.63227	0.827	0.416	0	Endo1	Scarb1
Cd300lg	0	1.50814	0.775	0.354	0	Endo1	Cd300lg
Timp2	0	-1.64596	0.186	0.675	0	Endo1	Timp2
Cd9	0	-1.78248	0.584	0.906	0	Endo1	Cd9
Cd63	0	-2.10823	0.133	0.642	0	Endo1	Cd63
Sparcl1	4.08194e-298	1.2387	0.875	0.554	7.76508e-294	Endo1	Sparcl1
Kdr	1.75452e-292	1.62564	0.773	0.453	3.33761e-288	Endo1	Kdr
Cd36	1.15117e-270	1.78842	0.756	0.426	2.18987e-266	Endo1	Cd36
Thrsp	2.79947e-270	0.980131	0.315	0.047	5.32544e-266	Endo1	Thrsp
Mgll	1.00498e-258	1.66855	0.777	0.507	1.91178e-254	Endo1	Mgll
Igfbp7	5.7922e-256	1.1781	0.936	0.78	1.10185e-251	Endo1	Igfbp7
Col4a2	1.93366e-251	1.34286	0.825	0.59	3.6784e-247	Endo1	Col4a2
Vim	7.66889e-250	-0.90299	0.837	0.983	1.45885e-245	Endo1	Vim
Emp1	2.58549e-235	-1.46807	0.583	0.839	4.91837e-231	Endo1	Emp1
Col4a1	1.16344e-233	1.3268	0.869	0.691	2.21321e-229	Endo1	Col4a1
Fn1	2.14698e-231	-1.77676	0.08	0.493	4.08421e-227	Endo1	Fn1
Flt1	2.00007e-229	1.21624	0.846	0.547	3.80472e-225	Endo1	Flt1
Nfkbia	7.50047e-227	-1.54928	0.75	0.913	1.42681e-222	Endo1	Nfkbia
Gm12002	7.08739e-225	0.876135	0.303	0.055	1.34823e-220	Endo1	Gm12002
Btnl9	4.95719e-219	1.35665	0.366	0.09	9.43007e-215	Endo1	Btnl9
Rbp7	1.74474e-215	1.82345	0.666	0.336	3.31901e-211	Endo1	Rbp7
Nrp1	6.23595e-215	1.40919	0.748	0.519	1.18627e-210	Endo1	Nrp1
Fth1	4.96801e-213	-1.41932	0.897	0.986	9.45065e-209	Endo1	Fth1
Rflnb	1.68854e-199	1.24341	0.568	0.259	3.21211e-195	Endo1	Rflnb
S100a10	5.86673e-199	-0.991956	0.672	0.894	1.11603e-194	Endo1	S100a10
Mcf2l	6.04369e-193	0.975368	0.255	0.044	1.14969e-188	Endo1	Mcf2l
Ifrd1	2.49995e-192	-1.29769	0.385	0.723	4.75566e-188	Endo1	Ifrd1
Col15a1	6.31501e-191	1.18514	0.569	0.258	1.2013e-186	Endo1	Col15a1
Fxyd6	2.09139e-188	-2.30249	0.03	0.373	3.97846e-184	Endo1	Fxyd6
Hspg2	1.54003e-187	1.31525	0.69	0.438	2.9296e-183	Endo1	Hspg2
Ushbp1	1.43985e-183	1.24427	0.581	0.289	2.73903e-179	Endo1	Ushbp1
Serping1	1.86168e-181	-2.12262	0.033	0.37	3.54148e-177	Endo1	Serping1
Lbp	2.67752e-181	-1.7499	0.026	0.363	5.09345e-177	Endo1	Lbp
Rcan1	1.28133e-179	-1.49801	0.114	0.469	2.43747e-175	Endo1	Rcan1
Ctla2a	1.9248e-179	0.822882	0.807	0.458	3.66155e-175	Endo1	Ctla2a
S100a4	1.2143e-178	-2.06513	0.044	0.383	2.30997e-174	Endo1	S100a4
Adgrl4	1.46669e-175	1.09106	0.701	0.431	2.79008e-171	Endo1	Adgrl4
Txnip	2.2409e-173	1.11117	0.759	0.529	4.26286e-169	Endo1	Txnip
Mgp	9.23974e-173	-3.9479	0.049	0.374	1.75768e-168	Endo1	Mgp
Gsn	1.07834e-172	-3.62527	0.096	0.438	2.05132e-168	Endo1	Gsn
Pmp22	2.48504e-171	-0.970591	0.137	0.488	4.72729e-167	Endo1	Pmp22
Ccdc85b	3.50082e-168	0.991745	0.716	0.525	6.6596e-164	Endo1	Ccdc85b
Fstl1	1.49039e-167	-1.29278	0.237	0.571	2.83516e-163	Endo1	Fstl1
Cebpb	4.25293e-166	-1.92942	0.219	0.557	8.09034e-162	Endo1	Cebpb
2022-09-04	6.98431e-165	1.07475	0.507	0.235	1.32862e-160	Endo1	2022-09-04
AW112010	1.45499e-162	1.09299	0.586	0.317	2.76783e-158	Endo1	AW112010
Esam	1.43493e-160	0.813035	0.844	0.626	2.72967e-156	Endo1	Esam
Ehd1	5.24045e-158	-0.899731	0.168	0.513	9.96892e-154	Endo1	Ehd1
Smco4	9.68223e-156	1.13118	0.619	0.387	1.84185e-151	Endo1	Smco4
S100a6	1.66674e-155	-0.887083	0.688	0.921	3.17064e-151	Endo1	S100a6
Aplnr	3.84969e-154	1.09145	0.368	0.129	7.32326e-150	Endo1	Aplnr
Sat1	1.47681e-153	-1.13177	0.553	0.8	2.80933e-149	Endo1	Sat1
Eif5a	2.05343e-153	-0.722137	0.698	0.889	3.90623e-149	Endo1	Eif5a
Id1	2.41741e-153	1.07097	0.671	0.393	4.59865e-149	Endo1	Id1
Vwa1	4.71071e-153	0.991454	0.509	0.24	8.96118e-149	Endo1	Vwa1
Fbln5	1.31314e-152	-1.87319	0.138	0.453	2.49799e-148	Endo1	Fbln5
Bgn	1.3968e-152	-1.57351	0.024	0.32	2.65713e-148	Endo1	Bgn
Rnase4	4.72137e-151	-1.38063	0.021	0.312	8.98146e-147	Endo1	Rnase4
Kank3	2.92582e-149	0.916899	0.524	0.257	5.56578e-145	Endo1	Kank3
Jam3	4.22861e-149	0.916267	0.401	0.157	8.04408e-145	Endo1	Jam3
Maff	2.92907e-148	-1.21555	0.11	0.433	5.57197e-144	Endo1	Maff
Anxa2	3.09322e-147	-0.819366	0.646	0.863	5.88424e-143	Endo1	Anxa2
Col13a1	4.5857e-147	1.02544	0.302	0.088	8.72338e-143	Endo1	Col13a1
Emcn	1.12641e-144	0.861566	0.752	0.518	2.14276e-140	Endo1	Emcn
Ly6c1	2.24108e-144	0.781738	0.861	0.588	4.26321e-140	Endo1	Ly6c1
Fgl2	4.29892e-142	-1.74952	0.025	0.308	8.17784e-138	Endo1	Fgl2
Lmna	4.30431e-141	-1.12701	0.708	0.872	8.18809e-137	Endo1	Lmna
Uap1	1.19142e-140	-1.20071	0.156	0.464	2.26643e-136	Endo1	Uap1
Ctnnbip1	1.56968e-137	0.988132	0.52	0.281	2.98601e-133	Endo1	Ctnnbip1
Plaur	5.35606e-137	-1.13929	0.118	0.42	1.01888e-132	Endo1	Plaur
Cp	2.04176e-136	-1.25012	0.01	0.276	3.88405e-132	Endo1	Cp
Emp3	5.38588e-136	-0.944747	0.357	0.647	1.02456e-131	Endo1	Emp3
Rgcc	3.47448e-135	0.912522	0.67	0.392	6.6095e-131	Endo1	Rgcc
Abi3bp	3.84984e-135	-1.59926	0.011	0.274	7.32355e-131	Endo1	Abi3bp
Eif1	9.84332e-135	-0.482019	0.895	0.985	1.8725e-130	Endo1	Eif1
Pdlim4	9.44828e-133	-0.944474	0.221	0.532	1.79735e-128	Endo1	Pdlim4
Sparc	1.23587e-130	0.540156	0.924	0.815	2.35099e-126	Endo1	Sparc
Egfl7	2.32511e-130	0.718323	0.901	0.76	4.42305e-126	Endo1	Egfl7
Gask1b	3.56846e-130	0.941033	0.467	0.233	6.78829e-126	Endo1	Gask1b
Gem	1.45203e-129	-1.45356	0.183	0.482	2.76219e-125	Endo1	Gem
Mir22hg	7.55656e-129	-0.765759	0.239	0.555	1.43748e-124	Endo1	Mir22hg
Cd34	2.13799e-127	0.772497	0.772	0.533	4.0671e-123	Endo1	Cd34
Trp53i11	2.99633e-126	0.971402	0.357	0.138	5.69993e-122	Endo1	Trp53i11
BC028528	3.58835e-126	0.911769	0.552	0.327	6.82612e-122	Endo1	BC028528
Ubb	1.75363e-125	-0.638644	0.905	0.98	3.33593e-121	Endo1	Ubb
Atp13a3	2.95247e-125	-0.692761	0.115	0.414	5.61648e-121	Endo1	Atp13a3
Ptp4a3	3.75271e-125	0.907735	0.452	0.215	7.13878e-121	Endo1	Ptp4a3
Sdc4	5.02484e-125	-1.15236	0.024	0.281	9.55875e-121	Endo1	Sdc4
Arhgdib	5.35021e-125	-0.965664	0.041	0.302	1.01777e-120	Endo1	Arhgdib
Col5a2	5.78778e-124	-1.04818	0.018	0.268	1.10101e-119	Endo1	Col5a2
Sqstm1	1.1528e-121	-0.816555	0.34	0.63	2.19298e-117	Endo1	Sqstm1
Pim1	2.77302e-121	-0.997319	0.325	0.605	5.27511e-117	Endo1	Pim1
Plvap	4.04623e-119	1.14735	0.756	0.611	7.69714e-115	Endo1	Plvap
Anxa1	1.29149e-118	-1.07842	0.187	0.466	2.4568e-114	Endo1	Anxa1
Exoc3l2	2.02683e-118	0.683747	0.275	0.087	3.85563e-114	Endo1	Exoc3l2
Cd93	1.34896e-117	0.84283	0.759	0.525	2.56613e-113	Endo1	Cd93
Nupr1	4.78062e-117	-1.28724	0.028	0.272	9.09418e-113	Endo1	Nupr1
Kdm6b	1.57699e-115	-0.61279	0.357	0.646	2.99992e-111	Endo1	Kdm6b
Lrrc32	2.54959e-115	-0.769601	0.2	0.492	4.85009e-111	Endo1	Lrrc32
Stmn2	7.27227e-114	-1.59505	0.078	0.334	1.3834e-109	Endo1	Stmn2
Cxcl1	1.07273e-113	-2.28458	0.151	0.418	2.04065e-109	Endo1	Cxcl1
Pdgfb	1.35763e-113	0.779556	0.409	0.182	2.58262e-109	Endo1	Pdgfb
Tnfrsf12a	3.55683e-113	-0.820061	0.188	0.471	6.76616e-109	Endo1	Tnfrsf12a
H3f3b	7.48025e-113	-0.655233	0.907	0.982	1.42297e-108	Endo1	H3f3b
Tgif1	7.5081e-113	-0.713605	0.168	0.449	1.42827e-108	Endo1	Tgif1
Tcim	8.93843e-113	1.10648	0.565	0.333	1.70036e-108	Endo1	Tcim
Arl4a	9.25085e-113	-0.908541	0.28	0.564	1.75979e-108	Endo1	Arl4a
Fam167b	5.4919e-112	0.905312	0.344	0.141	1.04472e-107	Endo1	Fam167b
Dysf	5.73802e-112	0.836079	0.362	0.152	1.09154e-107	Endo1	Dysf
Ftl1	1.24865e-111	-0.703801	0.856	0.968	2.37531e-107	Endo1	Ftl1
Ninj1	1.4573e-111	-0.761924	0.23	0.509	2.77222e-107	Endo1	Ninj1
Plpp3	5.4692e-108	1.08222	0.771	0.624	1.04041e-103	Endo1	Plpp3
Ly6e	2.45881e-107	0.591613	0.876	0.762	4.6774e-103	Endo1	Ly6e
Ubc	3.79615e-107	-0.646602	0.877	0.959	7.22142e-103	Endo1	Ubc
S100a11	2.12296e-106	-0.656535	0.633	0.847	4.0385e-102	Endo1	S100a11
Fbn1	3.7387e-106	-0.691042	0.068	0.32	7.11212e-102	Endo1	Fbn1
Tmem158	4.18704e-106	-1.13258	0.041	0.271	7.96501e-102	Endo1	Tmem158
Vamp5	6.30129e-105	0.794348	0.516	0.295	1.19869e-100	Endo1	Vamp5
Hspa5	1.1318e-104	-0.609513	0.729	0.89	2.15303e-100	Endo1	Hspa5
Adamts4	3.71338e-104	-1.21493	0.189	0.448	7.06397e-100	Endo1	Adamts4
Dok4	4.76545e-104	0.611865	0.262	0.088	9.06531e-100	Endo1	Dok4
Hbegf	1.75952e-102	-1.55041	0.331	0.549	3.34714e-98	Endo1	Hbegf
Pnp	1.18253e-101	-0.934953	0.494	0.706	2.24953e-97	Endo1	Pnp
Arid5b	2.87555e-101	-0.781018	0.594	0.766	5.47016e-97	Endo1	Arid5b
Odc1	4.01666e-101	-1.16482	0.174	0.44	7.64089e-97	Endo1	Odc1
Eif1a	6.39688e-101	-0.538474	0.306	0.585	1.21688e-96	Endo1	Eif1a
Csf3	1.24994e-100	-2.93728	0.075	0.306	2.37777e-96	Endo1	Csf3
Klf9	1.37001e-100	-0.799376	0.421	0.682	2.60616e-96	Endo1	Klf9
Fabp4	1.95141e-100	1.31766	0.759	0.599	3.71216e-96	Endo1	Fabp4
Cnn3	2.08728e-100	-0.596122	0.415	0.671	3.97063e-96	Endo1	Cnn3
Tspan13	3.9881e-100	0.796858	0.708	0.53	7.58656e-96	Endo1	Tspan13
Nr2f2	6.05595e-99	-1.04382	0.091	0.326	1.15202e-94	Endo1	Nr2f2
Tmem88	9.69161e-99	0.801687	0.522	0.313	1.84363e-94	Endo1	Tmem88
Il6	1.1226e-98	-2.12548	0.242	0.472	2.13552e-94	Endo1	Il6
Itgb4	2.52591e-98	-1.12125	0.127	0.376	4.80505e-94	Endo1	Itgb4
Tcf15	3.62278e-98	1.23872	0.312	0.13	6.89162e-94	Endo1	Tcf15
Rcn3	3.68877e-98	-0.837296	0.118	0.359	7.01715e-94	Endo1	Rcn3
Slc2a1	1.55013e-97	-1.27328	0.082	0.316	2.94882e-93	Endo1	Slc2a1
Jund	2.0865e-97	-0.646109	0.796	0.926	3.96915e-93	Endo1	Jund
Tubb6	2.80041e-97	-0.675653	0.098	0.345	5.32722e-93	Endo1	Tubb6
Igfbp4	9.41814e-97	-1.53686	0.239	0.483	1.79161e-92	Endo1	Igfbp4
Gabarap	1.77475e-96	-0.505033	0.678	0.868	3.3761e-92	Endo1	Gabarap
Foxp1	2.28276e-96	-0.590473	0.385	0.651	4.3425e-92	Endo1	Foxp1
Avpi1	1.10727e-95	-0.955941	0.219	0.471	2.10635e-91	Endo1	Avpi1
C130074G19Rik	1.66328e-95	0.83621	0.492	0.294	3.16405e-91	Endo1	C130074G19Rik
Add3	4.61471e-95	-0.824505	0.086	0.316	8.77856e-91	Endo1	Add3
Ddx5	1.41813e-94	-0.47527	0.892	0.963	2.6977e-90	Endo1	Ddx5
Prss23	4.17538e-93	-0.945968	0.065	0.287	7.94282e-89	Endo1	Prss23
Cd38	1.2845e-92	0.716103	0.344	0.155	2.4435e-88	Endo1	Cd38
Slfn5	1.34032e-92	0.82534	0.712	0.509	2.54969e-88	Endo1	Slfn5
Pecam1	2.04468e-91	0.614753	0.893	0.729	3.8896e-87	Endo1	Pecam1
Csrnp1	2.439e-91	-0.555153	0.261	0.538	4.63971e-87	Endo1	Csrnp1
Mat2a	8.40527e-91	-0.488043	0.434	0.699	1.59894e-86	Endo1	Mat2a
Csrp2	8.88332e-91	-0.755546	0.274	0.512	1.68987e-86	Endo1	Csrp2
Clu	2.00828e-90	-1.47947	0.319	0.54	3.82035e-86	Endo1	Clu
Ctsd	2.956e-90	-0.781898	0.422	0.653	5.6232e-86	Endo1	Ctsd
Nfib	3.49376e-90	0.834933	0.749	0.612	6.64618e-86	Endo1	Nfib
Id3	4.40085e-90	0.631252	0.754	0.577	8.37173e-86	Endo1	Id3
Ly6a	8.21031e-90	0.550919	0.837	0.584	1.56185e-85	Endo1	Ly6a
Rhoj	1.87442e-89	-0.611239	0.35	0.595	3.56571e-85	Endo1	Rhoj
Tiparp	3.29092e-89	-0.699314	0.213	0.466	6.26032e-85	Endo1	Tiparp
Txnrd1	3.32276e-89	-0.56595	0.18	0.428	6.32088e-85	Endo1	Txnrd1
Pde2a	7.57522e-89	0.796126	0.417	0.223	1.44103e-84	Endo1	Pde2a
Lgals1	1.14078e-88	-1.56639	0.158	0.386	2.1701e-84	Endo1	Lgals1
Tmbim1	1.35064e-88	-0.597289	0.227	0.48	2.56933e-84	Endo1	Tmbim1
Hsp90aa1	2.40325e-88	-0.48449	0.593	0.81	4.5717e-84	Endo1	Hsp90aa1
Ablim3	3.54288e-88	0.736145	0.251	0.091	6.73963e-84	Endo1	Ablim3
Map2k3	1.60046e-87	-0.585917	0.28	0.525	3.04455e-83	Endo1	Map2k3
Atp6ap2	1.66796e-87	-0.569648	0.231	0.481	3.17295e-83	Endo1	Atp6ap2
Ptpre	1.75413e-87	-0.550951	0.116	0.353	3.33689e-83	Endo1	Ptpre
Plscr1	4.55158e-87	-1.19328	0.171	0.395	8.65847e-83	Endo1	Plscr1
Cd200	1.14318e-86	0.888647	0.598	0.432	2.17468e-82	Endo1	Cd200
Litaf	2.85769e-86	-0.499098	0.385	0.644	5.43618e-82	Endo1	Litaf
Tspan15	3.54675e-86	0.660775	0.342	0.157	6.74698e-82	Endo1	Tspan15
Mt1	9.89138e-86	-2.12017	0.258	0.481	1.88164e-81	Endo1	Mt1
Jag1	5.80348e-85	-0.727787	0.086	0.304	1.104e-80	Endo1	Jag1
Tshz2	1.16106e-84	0.851087	0.659	0.5	2.20868e-80	Endo1	Tshz2
Eif4a1	3.01432e-84	-0.502699	0.703	0.866	5.73413e-80	Endo1	Eif4a1
Procr	3.98223e-84	-1.2517	0.134	0.352	7.5754e-80	Endo1	Procr
Mef2c	4.78747e-84	1.09389	0.638	0.506	9.1072e-80	Endo1	Mef2c
Cdh5	2.83029e-83	0.694221	0.834	0.765	5.38406e-79	Endo1	Cdh5
Col18a1	3.5151e-83	-0.672521	0.215	0.458	6.68677e-79	Endo1	Col18a1
Bach1	6.91615e-83	-0.583021	0.139	0.373	1.31566e-78	Endo1	Bach1
Cd302	9.93394e-83	-0.699663	0.067	0.269	1.88973e-78	Endo1	Cd302
Mcl1	1.13024e-82	-0.502718	0.674	0.843	2.15006e-78	Endo1	Mcl1
Snrk	2.70766e-82	0.804586	0.53	0.34	5.15078e-78	Endo1	Snrk
Lims2	8.08755e-82	0.908836	0.399	0.215	1.53849e-77	Endo1	Lims2
Sox18	2.79542e-81	0.700328	0.582	0.384	5.31774e-77	Endo1	Sox18
Akap13	1.39966e-80	-0.516233	0.385	0.634	2.66257e-76	Endo1	Akap13
Etf1	1.62265e-80	-0.467669	0.245	0.491	3.08677e-76	Endo1	Etf1
Arl5b	1.71082e-80	-0.44635	0.098	0.319	3.25449e-76	Endo1	Arl5b
Calm2	5.69612e-80	-0.526951	0.652	0.835	1.08357e-75	Endo1	Calm2
Ppp1r14b	4.45177e-78	-0.499724	0.351	0.608	8.4686e-74	Endo1	Ppp1r14b
Lmo2	5.96671e-78	-0.907752	0.304	0.514	1.13505e-73	Endo1	Lmo2
Lgmn	8.52756e-77	-0.769543	0.27	0.495	1.6222e-72	Endo1	Lgmn
Gngt2	9.57099e-77	0.674973	0.658	0.486	1.82069e-72	Endo1	Gngt2
Dnajb4	1.40761e-76	-0.490353	0.123	0.345	2.6777e-72	Endo1	Dnajb4
Slc9a3r2	1.56382e-76	0.631733	0.696	0.555	2.97486e-72	Endo1	Slc9a3r2
Tnfaip3	3.16852e-76	-0.656948	0.101	0.312	6.02747e-72	Endo1	Tnfaip3
Acer3	9.61746e-76	-0.685382	0.073	0.269	1.82953e-71	Endo1	Acer3
Ctsb	1.99558e-75	-0.652585	0.498	0.715	3.79618e-71	Endo1	Ctsb
Cdc42ep5	2.01313e-75	-0.606651	0.109	0.316	3.82957e-71	Endo1	Cdc42ep5
Plec	4.56634e-75	-0.397345	0.415	0.666	8.68655e-71	Endo1	Plec
Efhd2	1.06058e-74	-0.610297	0.145	0.358	2.01753e-70	Endo1	Efhd2
Eif4e	1.08419e-74	-0.50194	0.229	0.461	2.06246e-70	Endo1	Eif4e
Zyx	1.40117e-74	-0.544358	0.19	0.419	2.66545e-70	Endo1	Zyx
Marcksl1	2.64935e-74	-0.903751	0.157	0.369	5.03986e-70	Endo1	Marcksl1
Kctd12b	4.2923e-74	0.640747	0.298	0.132	8.16524e-70	Endo1	Kctd12b
Tubb5	4.59869e-74	-0.513511	0.584	0.795	8.74808e-70	Endo1	Tubb5
Dnajb9	6.56411e-74	-0.632068	0.232	0.459	1.24869e-69	Endo1	Dnajb9
Neat1	2.4234e-73	-0.37281	0.53	0.738	4.61004e-69	Endo1	Neat1
Tuba1a	5.62072e-73	-0.791645	0.557	0.744	1.06923e-68	Endo1	Tuba1a
Ptpn1	8.68882e-73	-0.482284	0.225	0.454	1.65287e-68	Endo1	Ptpn1
Ier5l	1.19722e-72	0.900425	0.505	0.328	2.27747e-68	Endo1	Ier5l
Itm2c	1.50405e-72	-0.529631	0.403	0.641	2.86116e-68	Endo1	Itm2c
Chst15	3.27273e-72	0.590568	0.252	0.104	6.22571e-68	Endo1	Chst15
Sde2	4.38815e-72	-0.370153	0.187	0.421	8.34757e-68	Endo1	Sde2
Rel	1.07081e-71	-0.500195	0.127	0.342	2.037e-67	Endo1	Rel
Atf3	1.98392e-71	-0.708552	0.437	0.69	3.77401e-67	Endo1	Atf3
Tpd52	2.8471e-71	-0.523964	0.067	0.253	5.41604e-67	Endo1	Tpd52
Itpkb	3.15056e-71	0.903093	0.537	0.38	5.9933e-67	Endo1	Itpkb
Gng11	6.57809e-71	0.622611	0.835	0.737	1.25135e-66	Endo1	Gng11
Robo4	2.39741e-70	0.792074	0.403	0.229	4.5606e-66	Endo1	Robo4
Cdkn1a	2.82665e-70	-0.712422	0.498	0.687	5.37714e-66	Endo1	Cdkn1a
Selenok	2.95102e-70	-0.42302	0.647	0.84	5.61373e-66	Endo1	Selenok
Pttg1ip	3.55509e-70	-0.492416	0.412	0.636	6.76285e-66	Endo1	Pttg1ip
Nfix	5.33866e-70	-0.413282	0.136	0.349	1.01557e-65	Endo1	Nfix
Azin1	1.11433e-69	-0.54556	0.291	0.515	2.11979e-65	Endo1	Azin1
Map3k8	1.28286e-69	-0.523664	0.151	0.361	2.44038e-65	Endo1	Map3k8
Tm4sf1	2.36897e-69	-1.08671	0.859	0.888	4.5065e-65	Endo1	Tm4sf1
Ugcg	4.63637e-69	-0.62501	0.194	0.412	8.81977e-65	Endo1	Ugcg
Arpc2	2.11366e-68	-0.411466	0.65	0.828	4.02082e-64	Endo1	Arpc2
Eif6	2.88181e-68	-0.468053	0.366	0.585	5.48207e-64	Endo1	Eif6
Gadd45b	4.74176e-68	-0.853625	0.441	0.663	9.02026e-64	Endo1	Gadd45b
H3f3a	5.48468e-68	-0.454094	0.857	0.962	1.04335e-63	Endo1	H3f3a
Ahnak	5.80328e-68	-0.582088	0.678	0.842	1.10396e-63	Endo1	Ahnak
C1qtnf9	9.11365e-68	0.887121	0.442	0.272	1.73369e-63	Endo1	C1qtnf9
2022-09-11	1.04614e-67	-0.49111	0.174	0.388	1.99007e-63	Endo1	2022-09-11
Rap1b	1.84651e-67	-0.451451	0.575	0.767	3.51262e-63	Endo1	Rap1b
Nfkb1	3.02782e-67	-0.50924	0.267	0.484	5.75983e-63	Endo1	Nfkb1
Bsg	5.44212e-67	-0.512446	0.665	0.85	1.03525e-62	Endo1	Bsg
Hnrnpf	1.12044e-66	-0.402867	0.644	0.821	2.13141e-62	Endo1	Hnrnpf
Fscn1	4.21443e-66	0.729365	0.297	0.145	8.01711e-62	Endo1	Fscn1
Top1	6.41044e-66	-0.460386	0.626	0.806	1.21946e-61	Endo1	Top1
Ifitm2	1.12578e-65	-0.43492	0.859	0.962	2.14157e-61	Endo1	Ifitm2
Cltb	1.46785e-65	-0.447306	0.459	0.666	2.79229e-61	Endo1	Cltb
Icam1	1.6771e-65	-0.588516	0.395	0.622	3.19034e-61	Endo1	Icam1
Rnh1	1.90189e-65	-0.456352	0.343	0.566	3.61797e-61	Endo1	Rnh1
Nbl1	1.97549e-65	-1.35458	0.105	0.286	3.75798e-61	Endo1	Nbl1
Mmp14	2.04609e-65	-0.661562	0.108	0.294	3.89229e-61	Endo1	Mmp14
Pmepa1	2.30392e-65	-0.49828	0.086	0.272	4.38274e-61	Endo1	Pmepa1
Ppp2ca	2.46985e-65	-0.386079	0.48	0.69	4.69839e-61	Endo1	Ppp2ca
Nop58	2.47441e-65	-0.427825	0.24	0.457	4.70707e-61	Endo1	Nop58
Slfn2	3.3098e-65	-0.693302	0.145	0.348	6.29623e-61	Endo1	Slfn2
Efna1	5.1325e-65	0.640901	0.491	0.319	9.76355e-61	Endo1	Efna1
Tpm3-rs7	1.26066e-64	-0.410445	0.377	0.602	2.39816e-60	Endo1	Tpm3-rs7
Atp1b3	1.89662e-64	-0.454823	0.456	0.675	3.60795e-60	Endo1	Atp1b3
Cald1	2.47883e-64	-0.645188	0.416	0.611	4.71547e-60	Endo1	Cald1
Cyth3	4.6913e-64	-0.350428	0.141	0.346	8.92426e-60	Endo1	Cyth3
Rab11a	5.80319e-64	-0.48404	0.513	0.7	1.10394e-59	Endo1	Rab11a
Orai1	9.36954e-64	-0.450435	0.176	0.383	1.78237e-59	Endo1	Orai1
Tmem204	1.57078e-63	0.542665	0.313	0.159	2.9881e-59	Endo1	Tmem204
Cd14	1.75493e-63	-1.36423	0.102	0.279	3.3384e-59	Endo1	Cd14
Rnf19b	3.3414e-63	-0.478294	0.08	0.26	6.35635e-59	Endo1	Rnf19b
Chmp4b	3.7224e-63	-0.427745	0.391	0.6	7.08113e-59	Endo1	Chmp4b
Cebpd	3.80751e-63	-0.862564	0.492	0.674	7.24303e-59	Endo1	Cebpd
Tax1bp1	4.17992e-63	-0.402245	0.502	0.719	7.95146e-59	Endo1	Tax1bp1
Fabp5	4.9367e-63	1.28545	0.478	0.317	9.39109e-59	Endo1	Fabp5
Gdf15	7.30755e-63	-2.42101	0.103	0.277	1.39011e-58	Endo1	Gdf15
Anxa5	7.87623e-63	-0.403423	0.642	0.832	1.4983e-58	Endo1	Anxa5
Bzw1	1.15065e-62	-0.424005	0.445	0.665	2.18889e-58	Endo1	Bzw1
Trib1	1.38786e-62	-0.396917	0.208	0.424	2.64014e-58	Endo1	Trib1
Tspan3	1.80191e-62	-0.490943	0.119	0.308	3.42778e-58	Endo1	Tspan3
Laptm4a	2.17113e-62	-0.436623	0.749	0.903	4.13014e-58	Endo1	Laptm4a
Noct	3.71112e-62	-0.452483	0.198	0.403	7.05966e-58	Endo1	Noct
Vapa	4.78732e-62	-0.398749	0.427	0.638	9.10692e-58	Endo1	Vapa
Arhgef15	4.81975e-62	0.702973	0.398	0.235	9.16862e-58	Endo1	Arhgef15
Nfatc1	5.32777e-62	-0.366385	0.11	0.302	1.0135e-57	Endo1	Nfatc1
Snu13	7.22334e-62	-0.438023	0.529	0.721	1.3741e-57	Endo1	Snu13
Plcb1	1.22598e-61	0.735298	0.411	0.245	2.33218e-57	Endo1	Plcb1
Mapk6	1.74426e-61	-0.322249	0.142	0.346	3.31811e-57	Endo1	Mapk6
Lpar6	2.09902e-61	0.764642	0.367	0.21	3.99297e-57	Endo1	Lpar6
Casp4	2.12504e-61	-0.436024	0.237	0.443	4.04246e-57	Endo1	Casp4
Akap12	2.1852e-61	-0.640438	0.259	0.465	4.15691e-57	Endo1	Akap12
Rtn4	3.28206e-61	-0.401369	0.537	0.738	6.24346e-57	Endo1	Rtn4
Tsc22d3	4.54578e-61	0.626438	0.414	0.251	8.64743e-57	Endo1	Tsc22d3
Rab20	6.76851e-61	-0.44891	0.097	0.278	1.28757e-56	Endo1	Rab20
Tuba1c	9.65951e-61	-0.439746	0.098	0.281	1.83753e-56	Endo1	Tuba1c
Myo10	1.69467e-60	0.740364	0.363	0.207	3.22376e-56	Endo1	Myo10
Aopep	1.82944e-60	-0.460644	0.303	0.511	3.48015e-56	Endo1	Aopep
Etl4	1.84503e-60	0.81477	0.351	0.198	3.50979e-56	Endo1	Etl4
Card19	2.39874e-60	-0.43334	0.317	0.528	4.56313e-56	Endo1	Card19
Sod2	3.81446e-60	-0.455142	0.329	0.534	7.25625e-56	Endo1	Sod2
Mafg	4.19259e-60	-0.288926	0.133	0.329	7.97556e-56	Endo1	Mafg
Slc35e4	6.25401e-60	-0.377107	0.092	0.271	1.1897e-55	Endo1	Slc35e4
Stk40	6.27643e-60	-0.373588	0.121	0.309	1.19397e-55	Endo1	Stk40
Ecm2	7.64898e-60	-0.619102	0.109	0.288	1.45507e-55	Endo1	Ecm2
Plekho2	9.73457e-60	-0.347325	0.153	0.355	1.85181e-55	Endo1	Plekho2
Nfkbiz	2.24437e-59	-0.279011	0.372	0.606	4.26947e-55	Endo1	Nfkbiz
Ppp1cc	3.69671e-59	-0.413315	0.307	0.516	7.03225e-55	Endo1	Ppp1cc
Zfp703	7.38124e-59	-0.481622	0.14	0.327	1.40413e-54	Endo1	Zfp703
Rhoc	7.57781e-59	-0.431922	0.541	0.731	1.44153e-54	Endo1	Rhoc
Mafk	7.96878e-59	-0.409322	0.175	0.376	1.5159e-54	Endo1	Mafk
Clic4	1.30084e-58	-0.513168	0.633	0.749	2.4746e-54	Endo1	Clic4
Sfr1	1.94122e-58	-0.349682	0.608	0.79	3.69279e-54	Endo1	Sfr1
Slc25a4	1.01127e-57	-0.520707	0.639	0.811	1.92373e-53	Endo1	Slc25a4
Dad1	1.29155e-57	-0.387759	0.613	0.799	2.45692e-53	Endo1	Dad1
Grina	1.33481e-57	-0.398133	0.256	0.464	2.53921e-53	Endo1	Grina
Ccnd1	1.55391e-57	0.717422	0.452	0.3	2.956e-53	Endo1	Ccnd1
Tnfsf10	2.72871e-57	0.569854	0.25	0.115	5.19083e-53	Endo1	Tnfsf10
Sptbn1	3.67032e-57	0.524138	0.878	0.885	6.98205e-53	Endo1	Sptbn1
Nr4a2	8.89682e-57	-0.592036	0.176	0.369	1.69244e-52	Endo1	Nr4a2
Mt2	2.34672e-56	-1.06635	0.131	0.306	4.46416e-52	Endo1	Mt2
Pafah1b1	3.52279e-56	-0.303801	0.486	0.695	6.7014e-52	Endo1	Pafah1b1
Klf6	4.06733e-56	-0.409754	0.512	0.719	7.73728e-52	Endo1	Klf6
Vmp1	4.07149e-56	-0.428796	0.252	0.454	7.7452e-52	Endo1	Vmp1
Grrp1	4.51321e-56	0.564488	0.633	0.453	8.58549e-52	Endo1	Grrp1
Pdlim7	9.3111e-56	-0.287252	0.177	0.374	1.77125e-51	Endo1	Pdlim7
Fbln2	1.01696e-55	-0.757351	0.258	0.448	1.93457e-51	Endo1	Fbln2
Nfe2l2	1.08426e-55	-0.414942	0.344	0.547	2.0626e-51	Endo1	Nfe2l2
Zfand5	2.55568e-55	-0.403707	0.608	0.763	4.86167e-51	Endo1	Zfand5
Gnas	3.20382e-55	0.387301	0.911	0.967	6.09463e-51	Endo1	Gnas
Atf4	3.48417e-55	-0.350138	0.584	0.767	6.62794e-51	Endo1	Atf4
Lipe	3.50684e-55	0.644515	0.286	0.149	6.67107e-51	Endo1	Lipe
Pde4b	3.55819e-55	-0.347366	0.275	0.489	6.76874e-51	Endo1	Pde4b
Lmo4	4.76557e-55	-0.699989	0.179	0.361	9.06555e-51	Endo1	Lmo4
Cldnd1	7.57514e-55	-0.373036	0.186	0.382	1.44102e-50	Endo1	Cldnd1
Dennd4a	8.81415e-55	-0.399001	0.132	0.313	1.67671e-50	Endo1	Dennd4a
Hsp90ab1	1.12222e-54	-0.303343	0.909	0.976	2.1348e-50	Endo1	Hsp90ab1
B4galt1	1.42932e-54	-0.343143	0.138	0.32	2.719e-50	Endo1	B4galt1
Stmn1	2.27892e-54	-0.833894	0.114	0.277	4.33519e-50	Endo1	Stmn1
Unc45b	5.73639e-54	0.649598	0.394	0.246	1.09123e-49	Endo1	Unc45b
Sema7a	6.69932e-54	0.612629	0.435	0.265	1.27441e-49	Endo1	Sema7a
Apold1	8.8814e-54	-0.545116	0.377	0.562	1.68951e-49	Endo1	Apold1
Atp6v0e	8.95471e-54	-0.401359	0.456	0.648	1.70345e-49	Endo1	Atp6v0e
Nfat5	2.01513e-53	-0.568134	0.406	0.607	3.83339e-49	Endo1	Nfat5
Gimap1	3.80547e-53	0.531386	0.44	0.282	7.23915e-49	Endo1	Gimap1
Morf4l2	7.11701e-53	-0.303183	0.36	0.573	1.35387e-48	Endo1	Morf4l2
Sbds	1.22933e-52	-0.408786	0.361	0.562	2.33855e-48	Endo1	Sbds
Pdlim1	3.74022e-52	-0.503282	0.489	0.65	7.11503e-48	Endo1	Pdlim1
Cldn5	4.18813e-52	-0.942246	0.464	0.588	7.96708e-48	Endo1	Cldn5
Phlda3	8.12653e-52	-0.78794	0.12	0.283	1.54591e-47	Endo1	Phlda3
Hnrnpab	8.82598e-52	-0.310923	0.447	0.658	1.67897e-47	Endo1	Hnrnpab
Cd24a	9.93904e-52	-1.22171	0.103	0.26	1.8907e-47	Endo1	Cd24a
Golph3	1.06372e-51	-0.328475	0.126	0.301	2.02352e-47	Endo1	Golph3
Rell1	1.78938e-51	-0.384011	0.24	0.429	3.40393e-47	Endo1	Rell1
Tmsb4x	2.20405e-51	0.396771	0.958	0.994	4.19276e-47	Endo1	Tmsb4x
Cstb	2.29115e-51	-0.589162	0.307	0.493	4.35845e-47	Endo1	Cstb
Atp6v0c	2.64931e-51	-0.42013	0.606	0.783	5.03979e-47	Endo1	Atp6v0c
Prdx5	2.8762e-51	-0.418332	0.339	0.537	5.47139e-47	Endo1	Prdx5
Slc41a1	4.82986e-51	-0.691052	0.121	0.285	9.18784e-47	Endo1	Slc41a1
Bag3	6.25773e-51	-0.332183	0.238	0.435	1.19041e-46	Endo1	Bag3
Eln	6.77022e-51	-1.32301	0.225	0.398	1.2879e-46	Endo1	Eln
Tpt1	7.61261e-51	-0.284433	0.952	0.995	1.44815e-46	Endo1	Tpt1
Rela	1.00836e-50	-0.257752	0.151	0.337	1.9182e-46	Endo1	Rela
Aldoa	1.23618e-50	-0.29521	0.634	0.807	2.35158e-46	Endo1	Aldoa
Cish	1.76753e-50	-0.372388	0.092	0.254	3.36237e-46	Endo1	Cish
Itih5	2.03231e-50	0.693856	0.342	0.198	3.86607e-46	Endo1	Itih5
Ier3	2.03503e-50	-0.531052	0.67	0.827	3.87123e-46	Endo1	Ier3
Rab8b	2.25362e-50	-0.378025	0.106	0.269	4.28707e-46	Endo1	Rab8b
Mrps6	8.67149e-50	-0.360189	0.157	0.335	1.64958e-45	Endo1	Mrps6
Zc3h12a	1.02929e-49	-0.306917	0.112	0.282	1.95803e-45	Endo1	Zc3h12a
Gpx1	1.04271e-49	-0.411975	0.661	0.825	1.98354e-45	Endo1	Gpx1
Dusp5	1.15686e-49	-0.57667	0.116	0.275	2.2007e-45	Endo1	Dusp5
Myh9	1.45808e-49	0.675659	0.68	0.59	2.7737e-45	Endo1	Myh9
Epb41l2	1.51438e-49	-0.306434	0.187	0.375	2.8808e-45	Endo1	Epb41l2
Tecr	2.24605e-49	-0.347238	0.24	0.432	4.27265e-45	Endo1	Tecr
Mxd4	2.58007e-49	0.675552	0.52	0.397	4.90807e-45	Endo1	Mxd4
Arf4	5.57987e-49	-0.351047	0.602	0.777	1.06146e-44	Endo1	Arf4
Ephx1	6.72321e-49	-0.425909	0.192	0.374	1.27896e-44	Endo1	Ephx1
Cfb	9.50295e-49	-0.372705	0.096	0.254	1.80775e-44	Endo1	Cfb
Lima1	1.04888e-48	-0.37969	0.289	0.486	1.99528e-44	Endo1	Lima1
Samd4b	1.28489e-48	-0.293652	0.117	0.287	2.44424e-44	Endo1	Samd4b
Tuba1b	1.52516e-48	-0.428616	0.439	0.633	2.90131e-44	Endo1	Tuba1b
Ptpn14	1.99673e-48	-0.318286	0.108	0.27	3.79838e-44	Endo1	Ptpn14
Fam104a	3.18917e-48	-0.339828	0.338	0.534	6.06676e-44	Endo1	Fam104a
Glud1	4.3855e-48	-0.439053	0.436	0.637	8.34253e-44	Endo1	Glud1
Mustn1	5.39518e-48	-0.652264	0.167	0.332	1.02632e-43	Endo1	Mustn1
Cavin2	6.96056e-48	0.745806	0.746	0.688	1.32411e-43	Endo1	Cavin2
Trip10	8.28571e-48	-0.313133	0.216	0.401	1.57619e-43	Endo1	Trip10
Gna13	1.48808e-47	-0.396567	0.226	0.407	2.83078e-43	Endo1	Gna13
Thbd	1.64243e-47	0.681187	0.499	0.368	3.1244e-43	Endo1	Thbd
Ndufa8	2.0643e-47	0.599639	0.621	0.54	3.92692e-43	Endo1	Ndufa8
Nr4a1	3.29831e-47	-0.843406	0.334	0.513	6.27437e-43	Endo1	Nr4a1
Bcl3	5.2287e-47	-0.279949	0.146	0.319	9.94656e-43	Endo1	Bcl3
Aqp1	1.17379e-46	0.782923	0.504	0.333	2.2329e-42	Endo1	Aqp1
Nfil3	1.22623e-46	-0.34749	0.134	0.301	2.33266e-42	Endo1	Nfil3
Jpt1	1.38475e-46	-0.267551	0.201	0.383	2.63421e-42	Endo1	Jpt1
Ramp2	1.81782e-46	0.433029	0.806	0.753	3.45804e-42	Endo1	Ramp2
Lgals3	1.85259e-46	-0.749369	0.135	0.29	3.52419e-42	Endo1	Lgals3
Fam13c	2.87243e-46	0.58487	0.297	0.168	5.46422e-42	Endo1	Fam13c
Ube2b	3.2324e-46	-0.273563	0.439	0.638	6.149e-42	Endo1	Ube2b
Man1a	3.6411e-46	-0.302157	0.196	0.374	6.92647e-42	Endo1	Man1a
Adamts1	3.96199e-46	-0.474621	0.546	0.696	7.53689e-42	Endo1	Adamts1
Bcap31	1.04703e-45	-0.326251	0.405	0.605	1.99177e-41	Endo1	Bcap31
Fzd4	1.39787e-45	0.658328	0.384	0.25	2.65916e-41	Endo1	Fzd4
Stt3b	1.60069e-45	-0.360977	0.119	0.276	3.045e-41	Endo1	Stt3b
Eloc	2.12763e-45	-0.314942	0.439	0.633	4.04739e-41	Endo1	Eloc
Hmgn1	2.97702e-45	-0.342016	0.429	0.624	5.66319e-41	Endo1	Hmgn1
Clic1	3.04298e-45	-0.431384	0.76	0.881	5.78867e-41	Endo1	Clic1
Tmem11	3.5354e-45	-0.285832	0.166	0.339	6.72539e-41	Endo1	Tmem11
Mid1ip1	6.29037e-45	-0.558454	0.153	0.315	1.19662e-40	Endo1	Mid1ip1
Csnk1e	7.99837e-45	-0.258196	0.152	0.322	1.52153e-40	Endo1	Csnk1e
Prex2	8.46931e-45	0.71949	0.559	0.425	1.61112e-40	Endo1	Prex2
Ralgds	1.09009e-44	-0.349399	0.166	0.331	2.07367e-40	Endo1	Ralgds
Plxnd1	1.79463e-44	0.709873	0.44	0.314	3.41393e-40	Endo1	Plxnd1
Creg1	2.08779e-44	-0.323256	0.135	0.293	3.9716e-40	Endo1	Creg1
Caskin2	2.24313e-44	0.575583	0.318	0.188	4.26711e-40	Endo1	Caskin2
Aldh2	2.39212e-44	-0.452998	0.318	0.504	4.55053e-40	Endo1	Aldh2
Errfi1	4.40865e-44	-0.498164	0.167	0.331	8.38658e-40	Endo1	Errfi1
Cdipt	4.51684e-44	0.57375	0.408	0.279	8.59239e-40	Endo1	Cdipt
Rnf125	4.78573e-44	-0.373747	0.247	0.426	9.10389e-40	Endo1	Rnf125
Srgn	6.02519e-44	-0.626625	0.706	0.78	1.14617e-39	Endo1	Srgn
Ptp4a2	1.17326e-43	-0.312156	0.552	0.723	2.23188e-39	Endo1	Ptp4a2
Clic5	1.25694e-43	0.530036	0.361	0.221	2.39108e-39	Endo1	Clic5
Peli1	1.47939e-43	-0.279431	0.192	0.372	2.81424e-39	Endo1	Peli1
Txnl1	1.58269e-43	-0.3353	0.373	0.552	3.01075e-39	Endo1	Txnl1
Pgk1	3.00973e-43	-0.358259	0.306	0.492	5.72542e-39	Endo1	Pgk1
Cyyr1	7.87338e-43	0.56518	0.616	0.481	1.49775e-38	Endo1	Cyyr1
Ywhag	7.97703e-43	-0.2731	0.17	0.339	1.51747e-38	Endo1	Ywhag
Fez2	9.07835e-43	0.587361	0.391	0.269	1.72697e-38	Endo1	Fez2
Hspa8	1.03893e-42	-0.335682	0.898	0.966	1.97635e-38	Endo1	Hspa8
Ctnnal1	1.27005e-42	-0.350048	0.104	0.251	2.41602e-38	Endo1	Ctnnal1
Xbp1	1.89481e-42	-0.295707	0.35	0.54	3.60449e-38	Endo1	Xbp1
Tmed10	3.19193e-42	-0.332269	0.586	0.758	6.07201e-38	Endo1	Tmed10
Tinagl1	3.25865e-42	0.494979	0.676	0.542	6.19894e-38	Endo1	Tinagl1
Lamb2	3.49538e-42	-0.422994	0.291	0.476	6.64925e-38	Endo1	Lamb2
Atp1a1	4.4643e-42	-0.342434	0.403	0.583	8.49244e-38	Endo1	Atp1a1
Hdgf	7.70281e-42	-0.309895	0.326	0.511	1.46531e-37	Endo1	Hdgf
Nenf	1.57456e-41	-0.37283	0.427	0.605	2.99529e-37	Endo1	Nenf
H13	1.96041e-41	-0.250363	0.257	0.438	3.72929e-37	Endo1	H13
Ptges3	4.27345e-41	-0.277302	0.401	0.586	8.12938e-37	Endo1	Ptges3
Dnajb6	5.81083e-41	-0.268858	0.467	0.645	1.10539e-36	Endo1	Dnajb6
Pdcd4	6.22583e-41	-0.345096	0.18	0.34	1.18434e-36	Endo1	Pdcd4
Btg1	6.56374e-41	-0.408287	0.644	0.776	1.24862e-36	Endo1	Btg1
Dnaja2	7.36198e-41	-0.300044	0.323	0.506	1.40047e-36	Endo1	Dnaja2
Gabarapl1	1.00902e-40	-0.356031	0.177	0.336	1.91945e-36	Endo1	Gabarapl1
Oaz1	1.26965e-40	-0.254547	0.802	0.935	2.41526e-36	Endo1	Oaz1
Sav1	2.37322e-40	-0.345358	0.271	0.442	4.51459e-36	Endo1	Sav1
Arhgap18	3.88778e-40	0.671446	0.342	0.225	7.39572e-36	Endo1	Arhgap18
Hdac7	4.2944e-40	0.58337	0.341	0.216	8.16924e-36	Endo1	Hdac7
Ube2s	4.55174e-40	-0.286522	0.518	0.693	8.65877e-36	Endo1	Ube2s
Oat	4.82326e-40	-0.375539	0.19	0.347	9.17529e-36	Endo1	Oat
Fkbp2	4.82922e-40	-0.363238	0.258	0.426	9.18663e-36	Endo1	Fkbp2
Manf	5.65074e-40	-0.302456	0.426	0.607	1.07494e-35	Endo1	Manf
Selenos	9.223e-40	-0.337565	0.181	0.341	1.75449e-35	Endo1	Selenos
Hspa13	9.49999e-40	-0.257998	0.106	0.25	1.80718e-35	Endo1	Hspa13
Tjp2	9.93901e-40	-0.250066	0.148	0.305	1.8907e-35	Endo1	Tjp2
Aprt	1.20458e-39	-0.357997	0.329	0.503	2.29148e-35	Endo1	Aprt
Fbl	1.54074e-39	-0.298068	0.261	0.433	2.93095e-35	Endo1	Fbl
Tulp4	1.80699e-39	-0.378833	0.226	0.388	3.43744e-35	Endo1	Tulp4
Sumo1	2.1029e-39	-0.275016	0.483	0.664	4.00035e-35	Endo1	Sumo1
Hspa9	2.14056e-39	-0.27208	0.237	0.413	4.072e-35	Endo1	Hspa9
U2af1	4.05628e-39	-0.27538	0.392	0.568	7.71627e-35	Endo1	U2af1
Arf6	5.94144e-39	-0.293812	0.202	0.365	1.13024e-34	Endo1	Arf6
Gimap4	9.15307e-39	0.500294	0.39	0.26	1.74119e-34	Endo1	Gimap4
Eva1b	1.18261e-38	0.535499	0.499	0.399	2.24969e-34	Endo1	Eva1b
Dlc1	2.79888e-38	0.650426	0.536	0.426	5.32431e-34	Endo1	Dlc1
Sntb2	4.01319e-38	-0.389234	0.369	0.516	7.63429e-34	Endo1	Sntb2
Ppfibp1	4.27505e-38	-0.283221	0.33	0.51	8.13242e-34	Endo1	Ppfibp1
Nfkbib	7.091e-38	-0.288064	0.149	0.298	1.34892e-33	Endo1	Nfkbib
Sult1a1	7.86366e-38	0.622787	0.375	0.258	1.4959e-33	Endo1	Sult1a1
Hmgn3	8.90957e-38	-0.306	0.172	0.323	1.69487e-33	Endo1	Hmgn3
Ccdc28b	9.73424e-38	0.53421	0.355	0.235	1.85174e-33	Endo1	Ccdc28b
Tln2	1.09937e-37	-0.332372	0.115	0.254	2.09133e-33	Endo1	Tln2
Rfk	1.10143e-37	-0.331553	0.129	0.269	2.09524e-33	Endo1	Rfk
Slc3a2	2.29846e-37	-0.363939	0.563	0.708	4.37236e-33	Endo1	Slc3a2
Adgrf5	3.87688e-37	0.525272	0.706	0.58	7.375e-33	Endo1	Adgrf5
Sar1a	3.98824e-37	-0.257889	0.349	0.527	7.58683e-33	Endo1	Sar1a
Gnai3	4.96087e-37	-0.284183	0.292	0.461	9.43706e-33	Endo1	Gnai3
Impdh1	5.56818e-37	0.478119	0.293	0.177	1.05923e-32	Endo1	Impdh1
Myct1	9.59242e-37	0.508368	0.527	0.403	1.82477e-32	Endo1	Myct1
Tsnax	1.52953e-36	0.456738	0.301	0.185	2.90963e-32	Endo1	Tsnax
Sub1	1.55373e-36	-0.279787	0.618	0.774	2.95565e-32	Endo1	Sub1
Lamb1	2.24951e-36	0.585187	0.335	0.215	4.27924e-32	Endo1	Lamb1
Eng	3.97874e-36	0.431312	0.748	0.623	7.56877e-32	Endo1	Eng
Crem	5.12744e-36	-0.266223	0.116	0.254	9.75392e-32	Endo1	Crem
Npc2	1.57729e-35	-0.390026	0.509	0.665	3.00048e-31	Endo1	Npc2
St8sia4	1.68478e-35	0.569298	0.251	0.141	3.20496e-31	Endo1	St8sia4
Pltp	1.97884e-35	0.501447	0.471	0.349	3.76434e-31	Endo1	Pltp
Rnd1	2.5655e-35	-0.616346	0.313	0.455	4.88035e-31	Endo1	Rnd1
Nudt4	2.93211e-35	-0.486067	0.26	0.417	5.57776e-31	Endo1	Nudt4
Sash1	3.88627e-35	-0.266518	0.337	0.504	7.39286e-31	Endo1	Sash1
Lap3	4.43965e-35	-0.251399	0.176	0.319	8.44554e-31	Endo1	Lap3
Sox17	4.96705e-35	0.362419	0.512	0.359	9.44881e-31	Endo1	Sox17
Tsc22d1	7.82842e-35	-0.49688	0.622	0.737	1.4892e-30	Endo1	Tsc22d1
Abi3	7.85616e-35	0.436472	0.263	0.155	1.49448e-30	Endo1	Abi3
Abhd17a	9.38415e-35	0.504111	0.47	0.37	1.78515e-30	Endo1	Abhd17a
Arl13b	1.6195e-34	-0.27571	0.141	0.282	3.08078e-30	Endo1	Arl13b
Jam2	2.22315e-34	0.391662	0.595	0.447	4.2291e-30	Endo1	Jam2
Wls	2.29047e-34	-0.266768	0.158	0.303	4.35716e-30	Endo1	Wls
Tmem109	2.52817e-34	-0.322334	0.295	0.457	4.80933e-30	Endo1	Tmem109
Hmox1	4.9524e-34	-0.880941	0.135	0.26	9.42095e-30	Endo1	Hmox1
Gnl3	5.07437e-34	-0.250616	0.232	0.387	9.65297e-30	Endo1	Gnl3
Gcnt2	5.5645e-34	-0.254306	0.166	0.312	1.05854e-29	Endo1	Gcnt2
Hsd3b7	6.4952e-34	-0.301042	0.165	0.311	1.23558e-29	Endo1	Hsd3b7
Gch1	6.52047e-34	-0.32008	0.236	0.39	1.24039e-29	Endo1	Gch1
Rasal2	6.63388e-34	0.553779	0.285	0.179	1.26196e-29	Endo1	Rasal2
Ppp1r15a	7.10905e-34	-0.272266	0.583	0.767	1.35235e-29	Endo1	Ppp1r15a
Mfng	8.07318e-34	0.463072	0.306	0.195	1.53576e-29	Endo1	Mfng
Hist1h1c	1.20972e-33	-0.419643	0.142	0.275	2.30124e-29	Endo1	Hist1h1c
Nptn	1.21251e-33	-0.25183	0.31	0.472	2.30655e-29	Endo1	Nptn
Ybx1	1.33383e-33	0.372096	0.87	0.926	2.53734e-29	Endo1	Ybx1
Pbx1	1.35541e-33	-0.272463	0.13	0.263	2.57841e-29	Endo1	Pbx1
Tmem252	1.65888e-33	-1.19226	0.175	0.297	3.15569e-29	Endo1	Tmem252
Ifitm3	2.58188e-33	-0.274406	0.909	0.961	4.91152e-29	Endo1	Ifitm3
Ptprb	3.55949e-33	0.422976	0.728	0.58	6.77122e-29	Endo1	Ptprb
Upp1	4.14921e-33	-0.568988	0.25	0.376	7.89305e-29	Endo1	Upp1
Bhlhe40	4.62361e-33	-0.288901	0.394	0.563	8.79549e-29	Endo1	Bhlhe40
Grn	1.33413e-32	-0.260487	0.401	0.575	2.53792e-28	Endo1	Grn
2022-03-02	1.49277e-32	0.506992	0.617	0.569	2.83969e-28	Endo1	2022-03-02
Dstn	1.73363e-32	-0.318223	0.562	0.729	3.29789e-28	Endo1	Dstn
Bcr	2.1005e-32	-0.286347	0.212	0.358	3.99578e-28	Endo1	Bcr
Sdcbp	2.27439e-32	-0.310717	0.552	0.689	4.32657e-28	Endo1	Sdcbp
Pxdn	2.53969e-32	0.698063	0.324	0.219	4.83125e-28	Endo1	Pxdn
Psip1	4.7131e-32	-0.349396	0.173	0.309	8.96574e-28	Endo1	Psip1
Mgst1	4.8673e-32	-0.298708	0.293	0.451	9.25906e-28	Endo1	Mgst1
Podxl	5.2368e-32	0.485757	0.611	0.504	9.96196e-28	Endo1	Podxl
Mndal	6.54041e-32	0.542111	0.44	0.321	1.24418e-27	Endo1	Mndal
Rpl27	1.08578e-31	0.298705	0.869	0.945	2.06548e-27	Endo1	Rpl27
Degs1	1.28346e-31	-0.292706	0.341	0.5	2.44153e-27	Endo1	Degs1
Tcf4	2.9669e-31	0.497278	0.859	0.833	5.64393e-27	Endo1	Tcf4
Il6st	3.5826e-31	-0.329832	0.459	0.614	6.81518e-27	Endo1	Il6st
Rheb	4.97119e-31	-0.262513	0.491	0.653	9.4567e-27	Endo1	Rheb
Cdkn2d	5.62478e-31	-0.296041	0.244	0.393	1.07e-26	Endo1	Cdkn2d
Psmb9	6.18219e-31	0.439551	0.427	0.322	1.17604e-26	Endo1	Psmb9
Ptms	6.21175e-31	-0.351364	0.747	0.878	1.18166e-26	Endo1	Ptms
Csrp1	1.28039e-30	-0.429195	0.47	0.619	2.43569e-26	Endo1	Csrp1
Ndrg1	1.81368e-30	-0.446818	0.528	0.663	3.45016e-26	Endo1	Ndrg1
Atp5d	2.14804e-30	-0.262879	0.657	0.81	4.08622e-26	Endo1	Atp5d
Nme2	2.28004e-30	-0.382624	0.803	0.928	4.33733e-26	Endo1	Nme2
Rgs16	3.01861e-30	-0.592266	0.263	0.403	5.74229e-26	Endo1	Rgs16
Lamp1	1.18034e-29	-0.308642	0.659	0.812	2.24537e-25	Endo1	Lamp1
Sgk1	1.4236e-29	0.580626	0.599	0.511	2.70811e-25	Endo1	Sgk1
Serpinh1	1.62685e-29	0.302222	0.707	0.65	3.09476e-25	Endo1	Serpinh1
Pqlc1	1.63972e-29	-0.346369	0.321	0.455	3.11925e-25	Endo1	Pqlc1
Parva	2.24458e-29	-0.271376	0.133	0.257	4.26987e-25	Endo1	Parva
B4galt4	2.26667e-29	0.433005	0.276	0.174	4.3119e-25	Endo1	B4galt4
Irgm1	2.6313e-29	-0.291195	0.211	0.348	5.00552e-25	Endo1	Irgm1
Ptprg	2.73373e-29	0.547998	0.431	0.328	5.20037e-25	Endo1	Ptprg
Ncoa7	2.8192e-29	0.560931	0.391	0.294	5.36296e-25	Endo1	Ncoa7
Sptan1	2.8415e-29	0.605122	0.549	0.474	5.40538e-25	Endo1	Sptan1
Stc1	3.15013e-29	-0.742216	0.167	0.281	5.99248e-25	Endo1	Stc1
Uqcc3	3.64973e-29	0.410513	0.405	0.304	6.94288e-25	Endo1	Uqcc3
Dnaja1	5.44126e-29	-0.283563	0.722	0.845	1.03509e-24	Endo1	Dnaja1
Ltbp4	7.15866e-29	-0.381924	0.531	0.678	1.36179e-24	Endo1	Ltbp4
Agpat4	2.58125e-28	-0.252806	0.171	0.3	4.91032e-24	Endo1	Agpat4
Galnt15	5.36156e-28	0.542645	0.357	0.251	1.01993e-23	Endo1	Galnt15
Adgrl2	8.03836e-28	0.625294	0.338	0.236	1.52914e-23	Endo1	Adgrl2
Vwf	1.33134e-27	-0.646139	0.212	0.34	2.5326e-23	Endo1	Vwf
Cdk2ap2	1.3668e-27	-0.308157	0.158	0.279	2.60007e-23	Endo1	Cdk2ap2
Lrrc8c	1.49303e-27	0.488841	0.525	0.429	2.8402e-23	Endo1	Lrrc8c
Crip1	1.5524e-27	-0.504059	0.834	0.922	2.95313e-23	Endo1	Crip1
Ets2	2.35783e-27	0.514186	0.6	0.522	4.4853e-23	Endo1	Ets2
Slc29a1	4.84454e-27	-0.315618	0.266	0.405	9.21577e-23	Endo1	Slc29a1
Tceal9	5.04157e-27	-0.293012	0.436	0.577	9.59057e-23	Endo1	Tceal9
Ctnnb1	9.03408e-27	0.432691	0.713	0.709	1.71855e-22	Endo1	Ctnnb1
Txn1	9.26446e-27	-0.284495	0.756	0.868	1.76238e-22	Endo1	Txn1
Dgkz	1.33267e-26	0.403887	0.256	0.161	2.53514e-22	Endo1	Dgkz
Pam	2.65235e-26	-0.267123	0.344	0.484	5.04556e-22	Endo1	Pam
Rpl36	4.11898e-26	0.262098	0.909	0.972	7.83553e-22	Endo1	Rpl36
Ifi203	4.36236e-26	0.375148	0.517	0.388	8.29853e-22	Endo1	Ifi203
Lrpap1	4.44001e-26	-0.293804	0.321	0.468	8.44622e-22	Endo1	Lrpap1
Plekho1	6.42049e-26	0.48508	0.417	0.321	1.22137e-21	Endo1	Plekho1
Marcks	7.15416e-26	-0.29626	0.447	0.595	1.36094e-21	Endo1	Marcks
Il2rg	8.50666e-26	-0.276753	0.157	0.274	1.61822e-21	Endo1	Il2rg
Afdn	8.70509e-26	0.775992	0.57	0.519	1.65597e-21	Endo1	Afdn
Filip1	1.5733e-25	0.440951	0.266	0.173	2.99288e-21	Endo1	Filip1
Elk3	1.99902e-25	0.468712	0.512	0.427	3.80274e-21	Endo1	Elk3
Actg1	2.11493e-25	-0.305982	0.922	0.98	4.02324e-21	Endo1	Actg1
Socs3	3.40867e-25	-0.397859	0.577	0.728	6.4843e-21	Endo1	Socs3
Glul	4.46432e-25	-0.421024	0.418	0.55	8.49247e-21	Endo1	Glul
Ptma	4.66486e-25	-0.280988	0.937	0.988	8.87396e-21	Endo1	Ptma
Iigp1	6.45096e-25	0.397106	0.578	0.441	1.22717e-20	Endo1	Iigp1
Nrarp	7.34578e-25	0.398904	0.26	0.164	1.39739e-20	Endo1	Nrarp
S100a1	7.67134e-25	0.442603	0.392	0.299	1.45932e-20	Endo1	S100a1
Clec14a	8.02838e-25	0.378318	0.438	0.328	1.52724e-20	Endo1	Clec14a
Grb10	8.11494e-25	0.440036	0.292	0.199	1.54371e-20	Endo1	Grb10
Bvht	8.78652e-25	0.42922	0.406	0.31	1.67146e-20	Endo1	Bvht
Hexa	9.4881e-25	-0.258556	0.234	0.362	1.80492e-20	Endo1	Hexa
Scd2	1.31487e-24	-0.293247	0.216	0.339	2.50128e-20	Endo1	Scd2
Arhgap31	1.74618e-24	0.488956	0.748	0.729	3.32176e-20	Endo1	Arhgap31
Ablim1	1.80011e-24	0.70097	0.504	0.428	3.42435e-20	Endo1	Ablim1
Myo6	2.52113e-24	0.439912	0.295	0.202	4.79595e-20	Endo1	Myo6
Gm26917	4.64289e-24	0.786533	0.474	0.405	8.83217e-20	Endo1	Gm26917
Shank3	4.85032e-24	0.639268	0.295	0.207	9.22676e-20	Endo1	Shank3
Apbb2	7.65076e-24	0.564823	0.526	0.44	1.4554e-19	Endo1	Apbb2
Actb	1.22611e-23	0.254884	0.939	0.983	2.33243e-19	Endo1	Actb
Lsm6	1.37555e-23	0.474949	0.417	0.34	2.61672e-19	Endo1	Lsm6
Esd	1.46772e-23	-0.257431	0.419	0.554	2.79205e-19	Endo1	Esd
Tubb4b	2.21654e-23	-0.264805	0.604	0.739	4.21652e-19	Endo1	Tubb4b
Tceal8	2.45516e-23	-0.250052	0.221	0.344	4.67045e-19	Endo1	Tceal8
Oip5os1	2.73618e-23	0.432302	0.442	0.358	5.20504e-19	Endo1	Oip5os1
Epas1	2.85308e-23	0.327656	0.682	0.586	5.42741e-19	Endo1	Epas1
Grap	3.45412e-23	0.292287	0.259	0.167	6.57077e-19	Endo1	Grap
Dap	3.65027e-23	-0.29537	0.272	0.398	6.94391e-19	Endo1	Dap
Mmrn2	4.83114e-23	0.358737	0.639	0.525	9.19028e-19	Endo1	Mmrn2
Bst2	7.83496e-23	0.449574	0.678	0.648	1.49044e-18	Endo1	Bst2
Dnajb1	8.4648e-23	-0.315225	0.313	0.452	1.61026e-18	Endo1	Dnajb1
B3gnt2	9.02534e-23	-0.25951	0.323	0.457	1.71689e-18	Endo1	B3gnt2
Fcgrt	9.09803e-23	-0.292938	0.469	0.604	1.73072e-18	Endo1	Fcgrt
Ifi47	1.75481e-22	-0.325328	0.153	0.257	3.33818e-18	Endo1	Ifi47
Paics	2.20467e-22	-0.317038	0.237	0.353	4.19393e-18	Endo1	Paics
S100a13	2.98115e-22	0.357292	0.728	0.718	5.67104e-18	Endo1	S100a13
Dusp3	3.29604e-22	0.453409	0.47	0.403	6.27005e-18	Endo1	Dusp3
Btbd3	4.03308e-22	-0.299545	0.202	0.317	7.67214e-18	Endo1	Btbd3
Adgrg1	4.33839e-22	0.397206	0.505	0.398	8.25291e-18	Endo1	Adgrg1
Gm42418	1.02641e-21	0.697838	1	0.999	1.95255e-17	Endo1	Gm42418
Cst3	1.06472e-21	-0.311314	0.874	0.965	2.02541e-17	Endo1	Cst3
Dhrs3	1.08332e-21	0.460289	0.293	0.21	2.0608e-17	Endo1	Dhrs3
Rgs3	1.40177e-21	0.470026	0.293	0.203	2.66659e-17	Endo1	Rgs3
Rapgef3	1.95002e-21	0.542143	0.295	0.208	3.70952e-17	Endo1	Rapgef3
Lrrfip1	2.99663e-21	-0.276658	0.43	0.535	5.7005e-17	Endo1	Lrrfip1
Abcb1a	5.44376e-21	0.406258	0.292	0.205	1.03557e-16	Endo1	Abcb1a
Knop1	9.68881e-21	0.372622	0.279	0.194	1.8431e-16	Endo1	Knop1
Fli1	1.01079e-20	0.498012	0.41	0.331	1.92282e-16	Endo1	Fli1
Ing2	2.50115e-20	-0.262145	0.223	0.337	4.75794e-16	Endo1	Ing2
Cav1	2.59525e-20	0.361433	0.8	0.814	4.93694e-16	Endo1	Cav1
Zfp36l2	2.90692e-20	0.442641	0.585	0.514	5.52984e-16	Endo1	Zfp36l2
Pcp4l1	4.43221e-20	0.420743	0.335	0.242	8.4314e-16	Endo1	Pcp4l1
Serpinb6a	5.39572e-20	-0.273475	0.608	0.71	1.02643e-15	Endo1	Serpinb6a
Sp100	7.14328e-20	0.548596	0.312	0.234	1.35887e-15	Endo1	Sp100
Elf1	9.0055e-20	-0.254967	0.434	0.548	1.71312e-15	Endo1	Elf1
Ndufa4	9.29239e-20	0.294927	0.767	0.832	1.76769e-15	Endo1	Ndufa4
Tmem255b	1.13366e-19	0.363251	0.355	0.271	2.15656e-15	Endo1	Tmem255b
Slc39a10	1.35333e-19	0.561387	0.356	0.28	2.57444e-15	Endo1	Slc39a10
Arap3	1.53809e-19	0.559156	0.414	0.338	2.92591e-15	Endo1	Arap3
Atrx	1.72077e-19	0.52803	0.635	0.613	3.27343e-15	Endo1	Atrx
Bok	2.26232e-19	0.32197	0.253	0.171	4.30361e-15	Endo1	Bok
Gbp4	2.30723e-19	0.454175	0.42	0.331	4.38904e-15	Endo1	Gbp4
Fos	3.50205e-19	0.274266	0.722	0.721	6.66195e-15	Endo1	Fos
Limch1	8.88217e-19	0.404813	0.294	0.208	1.68966e-14	Endo1	Limch1
Sorbs2	2.27119e-18	0.462139	0.292	0.21	4.32049e-14	Endo1	Sorbs2
Hip1	4.2302e-18	0.520816	0.403	0.33	8.0471e-14	Endo1	Hip1
Clstn1	5.07918e-18	-0.303592	0.188	0.285	9.66212e-14	Endo1	Clstn1
Meox1	6.02976e-18	0.32487	0.259	0.18	1.14704e-13	Endo1	Meox1
Tmem140	1.83732e-17	0.382216	0.305	0.231	3.49514e-13	Endo1	Tmem140
Rasgrp3	2.36698e-17	0.353984	0.366	0.28	4.5027e-13	Endo1	Rasgrp3
Cyba	3.6998e-17	-0.273816	0.386	0.505	7.03812e-13	Endo1	Cyba
Prkch	3.77612e-17	0.498072	0.396	0.325	7.1833e-13	Endo1	Prkch
Kctd17	5.45019e-17	0.383902	0.318	0.245	1.03679e-12	Endo1	Kctd17
Gm8797	5.99701e-17	-0.264323	0.243	0.345	1.14081e-12	Endo1	Gm8797
Oaz2	6.14534e-17	0.60935	0.388	0.339	1.16903e-12	Endo1	Oaz2
Clec1a	7.16271e-17	0.386012	0.33	0.248	1.36256e-12	Endo1	Clec1a
Gstt2	1.0255e-16	0.388771	0.256	0.184	1.95081e-12	Endo1	Gstt2
Timm10b	1.05946e-16	0.382289	0.478	0.425	2.0154e-12	Endo1	Timm10b
Pnkd	1.53552e-16	0.425175	0.402	0.332	2.92102e-12	Endo1	Pnkd
Tnfaip1	1.77359e-16	0.405293	0.48	0.417	3.37391e-12	Endo1	Tnfaip1
Tspan12	2.95142e-16	0.338083	0.378	0.305	5.6145e-12	Endo1	Tspan12
Dusp1	3.35333e-16	-0.262026	0.641	0.752	6.37904e-12	Endo1	Dusp1
H2afz	3.67138e-16	-0.381233	0.666	0.782	6.98407e-12	Endo1	H2afz
Hes1	1.01125e-15	0.272176	0.39	0.307	1.9237e-11	Endo1	Hes1
Rala	1.08598e-15	-0.354209	0.334	0.438	2.06586e-11	Endo1	Rala
Itga1	1.43594e-15	0.55933	0.384	0.312	2.7316e-11	Endo1	Itga1
Anp32a	1.7346e-15	0.385278	0.556	0.533	3.29973e-11	Endo1	Anp32a
Fam43a	1.89172e-15	0.434395	0.39	0.313	3.59862e-11	Endo1	Fam43a
Slc6a6	3.25904e-15	-0.627527	0.297	0.393	6.19968e-11	Endo1	Slc6a6
Hspa2	5.30892e-15	0.423172	0.321	0.251	1.00992e-10	Endo1	Hspa2
Fgd5	5.91167e-15	0.438655	0.38	0.313	1.12458e-10	Endo1	Fgd5
Tomm7	6.81157e-15	0.272567	0.687	0.732	1.29576e-10	Endo1	Tomm7
Abcg2	1.03341e-14	0.312293	0.575	0.509	1.96586e-10	Endo1	Abcg2
Ednrb	1.17823e-14	0.274815	0.288	0.208	2.24135e-10	Endo1	Ednrb
Ndufs5	3.1973e-14	0.32295	0.646	0.657	6.08223e-10	Endo1	Ndufs5
Zdhhc18	3.71072e-14	0.390417	0.255	0.191	7.05891e-10	Endo1	Zdhhc18
Selenow	4.07193e-14	0.255919	0.799	0.857	7.74603e-10	Endo1	Selenow
Afap1l1	4.18768e-14	0.370741	0.325	0.257	7.96622e-10	Endo1	Afap1l1
Tpst2	1.37188e-13	0.31412	0.395	0.339	2.60972e-09	Endo1	Tpst2
Srgap2	5.8789e-13	0.441228	0.296	0.234	1.11834e-08	Endo1	Srgap2
Ndufa3	6.60998e-13	0.352025	0.489	0.452	1.25742e-08	Endo1	Ndufa3
Crim1	8.06338e-13	0.532879	0.436	0.396	1.5339e-08	Endo1	Crim1
Fry	8.44563e-13	0.484945	0.251	0.191	1.60661e-08	Endo1	Fry
Jun	9.38466e-13	0.250766	0.768	0.806	1.78524e-08	Endo1	Jun
Gja4	1.00335e-12	-0.733952	0.236	0.298	1.90867e-08	Endo1	Gja4
Myo1b	1.56743e-12	0.468045	0.354	0.297	2.98171e-08	Endo1	Myo1b
Gtf2i	1.6272e-12	0.344145	0.291	0.229	3.09542e-08	Endo1	Gtf2i
Sppl2a	2.15096e-12	0.42313	0.385	0.341	4.09176e-08	Endo1	Sppl2a
Klhl24	2.35175e-12	0.374514	0.278	0.219	4.47374e-08	Endo1	Klhl24
Lars2	2.39861e-12	0.604983	0.7	0.714	4.56287e-08	Endo1	Lars2
Plscr2	2.67823e-12	0.338333	0.284	0.219	5.0948e-08	Endo1	Plscr2
N4bp3	5.63159e-12	-0.271772	0.218	0.295	1.0713e-07	Endo1	N4bp3
Cracr2b	6.51086e-12	0.294762	0.419	0.357	1.23856e-07	Endo1	Cracr2b
Slc30a1	6.55913e-12	0.330678	0.274	0.21	1.24774e-07	Endo1	Slc30a1
Tanc1	6.78711e-12	0.436393	0.402	0.344	1.29111e-07	Endo1	Tanc1
Plpp1	6.97147e-12	0.623158	0.473	0.455	1.32618e-07	Endo1	Plpp1
Ptk2	1.23787e-11	0.47454	0.293	0.24	2.3548e-07	Endo1	Ptk2
Cmtm8	2.4222e-11	0.318867	0.308	0.252	4.60775e-07	Endo1	Cmtm8
Map4k3	2.86455e-11	0.382372	0.257	0.198	5.44923e-07	Endo1	Map4k3
Rgl1	3.03988e-11	0.411125	0.378	0.331	5.78277e-07	Endo1	Rgl1
Pcdh1	5.18693e-11	0.324879	0.266	0.207	9.8671e-07	Endo1	Pcdh1
Dock1	7.00705e-11	0.414816	0.304	0.252	1.33295e-06	Endo1	Dock1
Ctla2b	1.46754e-10	0.259491	0.263	0.205	2.7917e-06	Endo1	Ctla2b
Tcf3	2.20021e-10	0.329479	0.253	0.2	4.18546e-06	Endo1	Tcf3
Fkbp3	3.06603e-10	0.360081	0.445	0.412	5.8325e-06	Endo1	Fkbp3
Ptprm	3.50619e-10	0.3892	0.304	0.249	6.66983e-06	Endo1	Ptprm
Ggta1	4.77792e-10	0.366354	0.31	0.257	9.08904e-06	Endo1	Ggta1
Pde8a	4.91254e-10	0.302978	0.259	0.208	9.34512e-06	Endo1	Pde8a
Clec2d	8.14659e-10	0.407718	0.502	0.472	1.54973e-05	Endo1	Clec2d
Ndufc2	1.10967e-09	0.295915	0.616	0.638	2.11092e-05	Endo1	Ndufc2
Fryl	1.38686e-09	0.5421	0.369	0.32	2.63822e-05	Endo1	Fryl
Tie1	2.06396e-09	0.313165	0.508	0.465	3.92627e-05	Endo1	Tie1
Arglu1	4.78424e-09	0.452188	0.597	0.604	9.10106e-05	Endo1	Arglu1
Macf1	4.8658e-09	0.457855	0.596	0.592	9.2562e-05	Endo1	Macf1
Calcrl	5.45638e-09	0.276957	0.341	0.288	0.000103797	Endo1	Calcrl
Lgals3bp	6.5829e-09	0.25802	0.269	0.217	0.000125226	Endo1	Lgals3bp
Plk2	8.53907e-09	0.35966	0.542	0.51	0.000162439	Endo1	Plk2
Plcb4	8.77736e-09	0.465224	0.373	0.33	0.000166972	Endo1	Plcb4
Hras	1.12468e-08	0.330098	0.421	0.394	0.000213948	Endo1	Hras
Gna11	1.28214e-08	0.330479	0.418	0.38	0.000243902	Endo1	Gna11
Arpc5l	1.29272e-08	0.282054	0.329	0.285	0.000245915	Endo1	Arpc5l
Pitpnc1	1.7028e-08	0.42975	0.391	0.353	0.000323923	Endo1	Pitpnc1
Plin2	1.80275e-08	0.29712	0.266	0.218	0.000342936	Endo1	Plin2
Tspan7	2.06624e-08	0.421243	0.457	0.419	0.000393062	Endo1	Tspan7
Phf14	2.1406e-08	0.327144	0.296	0.25	0.000407206	Endo1	Phf14
Atp5k	3.08502e-08	0.31603	0.5	0.49	0.000586864	Endo1	Atp5k
Ifngr1	3.51029e-08	0.3076	0.465	0.442	0.000667762	Endo1	Ifngr1
Lama4	3.84055e-08	0.314484	0.413	0.362	0.000730587	Endo1	Lama4
Jcad	4.0322e-08	0.27158	0.271	0.223	0.000767045	Endo1	Jcad
Mylip	8.6367e-08	0.385777	0.341	0.303	0.00164296	Endo1	Mylip
Gm20594	9.24834e-08	0.285507	0.459	0.426	0.00175931	Endo1	Gm20594
Egln1	9.25634e-08	0.282786	0.295	0.254	0.00176083	Endo1	Egln1
Gbp7	1.05118e-07	0.341914	0.303	0.257	0.00199966	Endo1	Gbp7
Plgrkt	1.07675e-07	0.318489	0.295	0.258	0.0020483	Endo1	Plgrkt
Prnp	1.10783e-07	0.252165	0.482	0.434	0.00210743	Endo1	Prnp
Ssu72	1.4198e-07	0.29422	0.473	0.457	0.00270088	Endo1	Ssu72
Tmcc3	2.06241e-07	0.33565	0.305	0.26	0.00392331	Endo1	Tmcc3
Ostf1	2.805e-07	0.259192	0.584	0.597	0.00533596	Endo1	Ostf1
Ifi35	4.31e-07	0.2788	0.316	0.283	0.00819892	Endo1	Ifi35
Tacc1	5.34174e-07	0.395457	0.466	0.454	0.0101616	Endo1	Tacc1
Phf20l1	6.32411e-07	0.421977	0.343	0.311	0.0120303	Endo1	Phf20l1
Bax	6.80962e-07	0.340698	0.527	0.535	0.0129539	Endo1	Bax
Smad7	7.76528e-07	0.297216	0.299	0.257	0.0147719	Endo1	Smad7
Cav2	7.95264e-07	0.290574	0.663	0.691	0.0151283	Endo1	Cav2
H1f0	8.67126e-07	0.271405	0.311	0.269	0.0164953	Endo1	H1f0
Mrpl17	8.96069e-07	0.299041	0.438	0.419	0.0170459	Endo1	Mrpl17
Qk	9.48165e-07	0.382074	0.648	0.684	0.0180369	Endo1	Qk
Ech1	1.16098e-06	0.275425	0.531	0.531	0.0220853	Endo1	Ech1
Wasf2	1.35637e-06	0.338357	0.604	0.63	0.0258022	Endo1	Wasf2
Cited2	1.44835e-06	0.305065	0.263	0.223	0.027552	Endo1	Cited2
Adipor1	1.57939e-06	0.317216	0.458	0.451	0.0300447	Endo1	Adipor1
Btg2	1.79188e-06	0.366349	0.696	0.733	0.034087	Endo1	Btg2
Pkp4	2.0178e-06	0.39145	0.34	0.308	0.0383846	Endo1	Pkp4
Arhgap29	2.82044e-06	0.309438	0.552	0.538	0.0536532	Endo1	Arhgap29
Asap1	2.87859e-06	0.321449	0.367	0.338	0.0547594	Endo1	Asap1
Rasa4	2.97571e-06	0.394278	0.266	0.231	0.056607	Endo1	Rasa4
Rtl8a	3.31567e-06	0.279155	0.499	0.48	0.0630739	Endo1	Rtl8a
Rbpms	3.32805e-06	0.33633	0.618	0.634	0.0633096	Endo1	Rbpms
Gas6	3.39451e-06	-0.918341	0.485	0.542	0.0645738	Endo1	Gas6
Lgals9	3.4979e-06	0.261126	0.336	0.302	0.0665406	Endo1	Lgals9
Psmb10	5.51599e-06	0.27415	0.426	0.406	0.104931	Endo1	Psmb10
Bod1l	5.59953e-06	0.330055	0.331	0.299	0.10652	Endo1	Bod1l
Dab2ip	6.12461e-06	0.309961	0.412	0.386	0.116508	Endo1	Dab2ip
Fcho2	7.80524e-06	0.378887	0.373	0.352	0.148479	Endo1	Fcho2
Jup	8.12469e-06	0.344425	0.319	0.287	0.154556	Endo1	Jup
Adam15	9.29044e-06	0.315027	0.502	0.496	0.176732	Endo1	Adam15
Egr1	9.6718e-06	0.261142	0.662	0.654	0.183987	Endo1	Egr1
Hook3	1.05813e-05	0.344994	0.421	0.403	0.201287	Endo1	Hook3
Wwc2	1.21608e-05	0.462253	0.388	0.369	0.231335	Endo1	Wwc2
Stk25	1.63502e-05	0.272233	0.262	0.23	0.311031	Endo1	Stk25
Ttc14	1.77741e-05	0.426837	0.287	0.26	0.338117	Endo1	Ttc14
Fus	4.20436e-05	0.405515	0.773	0.826	0.799795	Endo1	Fus
Casp8	4.74945e-05	0.267046	0.316	0.289	0.903488	Endo1	Casp8
Ncor1	4.95658e-05	0.310335	0.535	0.545	0.94289	Endo1	Ncor1
Dock4	5.157e-05	0.362512	0.299	0.269	0.981016	Endo1	Dock4
Mrps14	6.89972e-05	0.254442	0.434	0.428	1	Endo1	Mrps14
Ralgapa1	0.000106241	0.389298	0.3	0.276	1	Endo1	Ralgapa1
Git2	0.000110677	0.427188	0.343	0.325	1	Endo1	Git2
Tax1bp3	0.000111764	0.26132	0.317	0.293	1	Endo1	Tax1bp3
Picalm	0.000117244	0.360124	0.53	0.546	1	Endo1	Picalm
Xaf1	0.000126967	0.283444	0.281	0.255	1	Endo1	Xaf1
Luzp1	0.000164776	0.312053	0.618	0.626	1	Endo1	Luzp1
Adarb1	0.000179399	0.333459	0.255	0.225	1	Endo1	Adarb1
Arhgef7	0.000285625	0.385673	0.327	0.303	1	Endo1	Arhgef7
Slc43a3	0.000298259	0.263399	0.28	0.255	1	Endo1	Slc43a3
Ehd2	0.000315031	0.30899	0.532	0.538	1	Endo1	Ehd2
Rps27l	0.000340107	0.263347	0.659	0.717	1	Endo1	Rps27l
Sh3bp5	0.000345103	0.279486	0.329	0.31	1	Endo1	Sh3bp5
Nsd1	0.000397916	0.289235	0.316	0.293	1	Endo1	Nsd1
Fbxl7	0.000540416	0.257101	0.276	0.247	1	Endo1	Fbxl7
Cwc22	0.000558777	0.372241	0.395	0.391	1	Endo1	Cwc22
4931406P16Rik	0.000631325	0.293926	0.468	0.458	1	Endo1	4931406P16Rik
Apoe	0.000702031	-0.265227	0.665	0.607	1	Endo1	Apoe
Cbfa2t3	0.000725495	0.266462	0.252	0.228	1	Endo1	Cbfa2t3
Fbxw2	0.000861107	0.262745	0.358	0.352	1	Endo1	Fbxw2
Cds2	0.00166408	0.267086	0.29	0.272	1	Endo1	Cds2
Vasp	0.00201554	0.264418	0.395	0.392	1	Endo1	Vasp
Tek	0.00309695	0.283109	0.339	0.323	1	Endo1	Tek
Diaph2	0.00369714	0.334475	0.305	0.296	1	Endo1	Diaph2
Elmo1	0.00377219	0.297951	0.266	0.248	1	Endo1	Elmo1
Prkd2	0.00440323	0.331602	0.29	0.275	1	Endo1	Prkd2
Sec14l1	0.00772634	0.287347	0.326	0.321	1	Endo1	Sec14l1
Zcchc7	0.0090369	0.285735	0.293	0.279	1	Endo1	Zcchc7
Fbln5.1	0	3.10282	0.958	0.241	0	Endo2	Fbln5
Stmn2.1	0	2.85283	0.893	0.125	0	Endo2	Stmn2
Clu.1	0	2.59877	0.916	0.386	0	Endo2	Clu
Eln.1	0	2.57689	0.743	0.264	0	Endo2	Eln
Gkn3	0	2.5193	0.308	0.005	0	Endo2	Gkn3
Gja4.1	0	2.31243	0.771	0.162	0	Endo2	Gja4
Sema3g	0	2.16369	0.762	0.052	0	Endo2	Sema3g
Htra1	0	2.0891	0.628	0.075	0	Endo2	Htra1
Igf2	0	1.98198	0.507	0.061	0	Endo2	Igf2
Fbln2.1	0	1.86131	0.879	0.288	0	Endo2	Fbln2
Egfl8	0	1.7359	0.505	0.038	0	Endo2	Egfl8
Col8a1	0	1.65723	0.543	0.069	0	Endo2	Col8a1
Lmo2.1	0	1.63731	0.808	0.384	0	Endo2	Lmo2
Edn1	0	1.6191	0.471	0.069	0	Endo2	Edn1
S100a4.1	0	1.60164	0.683	0.217	0	Endo2	S100a4
Azin1.1	0	1.52377	0.79	0.387	0	Endo2	Azin1
Vegfc	0	1.51471	0.536	0.034	0	Endo2	Vegfc
Tm4sf1.1	0	1.42255	0.997	0.852	0	Endo2	Tm4sf1
Nebl	0	1.4212	0.412	0.027	0	Endo2	Nebl
Ace	0	1.4129	0.702	0.267	0	Endo2	Ace
Icam2	0	1.38999	0.905	0.524	0	Endo2	Icam2
Ptprb.1	0	1.38953	0.944	0.526	0	Endo2	Ptprb
Ltbp4.1	0	1.37223	0.911	0.58	0	Endo2	Ltbp4
Ptprr	0	1.36319	0.478	0.061	0	Endo2	Ptprr
Jag1.1	0	1.33563	0.569	0.18	0	Endo2	Jag1
Epas1.1	0	1.32266	0.91	0.529	0	Endo2	Epas1
Cldn5.1	0	1.30833	0.955	0.461	0	Endo2	Cldn5
Ly6a.1	0	1.2772	0.94	0.56	0	Endo2	Ly6a
Gprc5a	0	1.24836	0.428	0.046	0	Endo2	Gprc5a
Jag2	0	1.21024	0.577	0.147	0	Endo2	Jag2
Serpinf1	0	1.17759	0.454	0.077	0	Endo2	Serpinf1
Atp2a3	0	1.17572	0.436	0.034	0	Endo2	Atp2a3
Smpdl3a	0	1.17532	0.639	0.236	0	Endo2	Smpdl3a
Kcnn4	0	1.09822	0.376	0.025	0	Endo2	Kcnn4
Bmx	0	1.02129	0.366	0.039	0	Endo2	Bmx
Msx1	0	1.00321	0.398	0.05	0	Endo2	Msx1
Alpl	0	0.965313	0.256	0.007	0	Endo2	Alpl
Pcsk5	0	0.95919	0.375	0.059	0	Endo2	Pcsk5
Eps8l2	0	0.897271	0.375	0.049	0	Endo2	Eps8l2
Tmsb10	0	-1.86967	0.626	0.891	0	Endo2	Tmsb10
Slc6a6.1	2.08053e-298	2.28661	0.646	0.304	3.9578e-294	Endo2	Slc6a6
Rgs10	2.09028e-298	0.900666	0.411	0.08	3.97634e-294	Endo2	Rgs10
Slc9a3r2.1	7.73536e-297	1.23513	0.859	0.514	1.4715e-292	Endo2	Slc9a3r2
Gadd45g	4.58954e-292	1.44765	0.834	0.449	8.73069e-288	Endo2	Gadd45g
Uaca	1.5984e-287	1.20978	0.768	0.393	3.04064e-283	Endo2	Uaca
Cst3.1	2.36218e-280	1.04943	0.996	0.933	4.49357e-276	Endo2	Cst3
Col18a1.1	4.42851e-279	1.17209	0.715	0.329	8.42436e-275	Endo2	Col18a1
She	1.32743e-275	1.04628	0.63	0.25	2.52517e-271	Endo2	She
S1pr1	4.13732e-275	1.13356	0.81	0.456	7.87043e-271	Endo2	S1pr1
Ccnd2	1.06214e-268	1.09999	0.701	0.33	2.02052e-264	Endo2	Ccnd2
Pi16	9.62582e-266	1.27514	0.26	0.027	1.83112e-261	Endo2	Pi16
Prdm16	1.96147e-260	0.705856	0.282	0.035	3.7313e-256	Endo2	Prdm16
Igfbp4.1	3.10292e-260	2.24658	0.693	0.365	5.90269e-256	Endo2	Igfbp4
Acvrl1	1.01363e-259	1.03069	0.707	0.353	1.92824e-255	Endo2	Acvrl1
Sox17.1	1.7094e-259	1.24695	0.7	0.312	3.25179e-255	Endo2	Sox17
Glul.1	3.47734e-256	1.47079	0.752	0.464	6.61494e-252	Endo2	Glul
Podxl.1	7.87583e-253	1.01066	0.821	0.451	1.49822e-248	Endo2	Podxl
Hspa1a	2.86292e-249	1.53729	0.59	0.232	5.44613e-245	Endo2	Hspa1a
Mpzl1	4.88977e-249	1.13136	0.626	0.274	9.3018e-245	Endo2	Mpzl1
Lox	8.47891e-248	0.967992	0.258	0.03	1.61294e-243	Endo2	Lox
Mmrn2.1	1.52885e-247	0.941242	0.845	0.473	2.90832e-243	Endo2	Mmrn2
Tspo	4.96147e-238	0.913301	0.929	0.787	9.43821e-234	Endo2	Tspo
Cdk19	2.02788e-237	0.872978	0.385	0.092	3.85763e-233	Endo2	Cdk19
Pls3	3.42339e-237	1.09556	0.681	0.356	6.51231e-233	Endo2	Pls3
Dusp26	6.39744e-235	0.752847	0.304	0.051	1.21699e-230	Endo2	Dusp26
Heg1	2.02245e-234	1.04876	0.63	0.277	3.8473e-230	Endo2	Heg1
Npnt	3.45869e-228	0.931027	0.368	0.087	6.57947e-224	Endo2	Npnt
Avpi1.1	1.86094e-223	1.23678	0.683	0.35	3.54007e-219	Endo2	Avpi1
Fth1.1	3.40074e-223	-1.44966	0.971	0.966	6.46923e-219	Endo2	Fth1
Mast4	2.10269e-222	0.921912	0.833	0.494	3.99995e-218	Endo2	Mast4
Ly6c1.1	2.49902e-222	0.876761	0.965	0.563	4.75389e-218	Endo2	Ly6c1
Igfbp7.1	9.24858e-216	-1.81043	0.721	0.836	1.75936e-211	Endo2	Igfbp7
Ssu2	1.26797e-213	0.786755	0.255	0.037	2.41206e-209	Endo2	Ssu2
Emp2	4.85012e-211	1.14008	0.367	0.095	9.22638e-207	Endo2	Emp2
Crispld1	1.11881e-206	0.73723	0.291	0.054	2.12831e-202	Endo2	Crispld1
Srgn.1	2.32897e-203	0.822917	0.933	0.722	4.43039e-199	Endo2	Srgn
Clec14a.1	8.20264e-203	0.993836	0.621	0.282	1.56039e-198	Endo2	Clec14a
Ly6e.1	6.00377e-202	0.754923	0.966	0.74	1.1421e-197	Endo2	Ly6e
Selenop	9.38349e-202	-1.45799	0.43	0.725	1.78502e-197	Endo2	Selenop
Mecom	1.28417e-201	0.833956	0.463	0.157	2.44287e-197	Endo2	Mecom
Cx3cl1	3.091e-200	0.65135	0.27	0.048	5.88002e-196	Endo2	Cx3cl1
Fxyd5	3.41222e-198	0.863519	0.906	0.634	6.49107e-194	Endo2	Fxyd5
Fn1.1	5.83786e-198	0.773311	0.732	0.323	1.11054e-193	Endo2	Fn1
Col15a1.1	5.97799e-195	-1.37199	0.033	0.397	1.13719e-190	Endo2	Col15a1
Itm2b	8.05075e-190	0.514075	0.989	0.948	1.53149e-185	Endo2	Itm2b
Lbp.1	7.53514e-188	-1.88562	0.017	0.363	1.43341e-183	Endo2	Lbp
Adgrf5.1	1.40385e-183	0.839581	0.83	0.549	2.67054e-179	Endo2	Adgrf5
Gngt2.1	2.23102e-182	-1.23189	0.254	0.59	4.24407e-178	Endo2	Gngt2
Cyth3.1	6.72528e-181	0.873054	0.541	0.242	1.27935e-176	Endo2	Cyth3
Palld	1.85521e-179	0.694276	0.269	0.054	3.52917e-175	Endo2	Palld
Mgp.1	2.34775e-178	3.26195	0.532	0.248	4.46613e-174	Endo2	Mgp
Mapk3	1.55603e-177	0.849842	0.74	0.485	2.96003e-173	Endo2	Mapk3
Nrp2	2.49247e-177	-1.1594	0.115	0.477	4.74143e-173	Endo2	Nrp2
Lrrc32.1	3.11623e-177	0.987687	0.664	0.372	5.928e-173	Endo2	Lrrc32
Nr2f2.1	8.56598e-176	-1.38786	0.014	0.344	1.62951e-171	Endo2	Nr2f2
Calml4	1.41609e-175	0.638991	0.282	0.063	2.69384e-171	Endo2	Calml4
Tnfaip2	1.69168e-171	0.969329	0.461	0.183	3.21808e-167	Endo2	Tnfaip2
Lap3.1	6.86362e-169	0.808234	0.516	0.232	1.30567e-164	Endo2	Lap3
Efnb2	8.90962e-167	0.831916	0.54	0.236	1.69488e-162	Endo2	Efnb2
Cd2ap	9.09028e-166	0.954631	0.71	0.448	1.72924e-161	Endo2	Cd2ap
Pdgfd	6.49127e-165	0.61165	0.312	0.082	1.23483e-160	Endo2	Pdgfd
Sav1.1	3.18049e-164	0.897351	0.623	0.351	6.05025e-160	Endo2	Sav1
Ctla2a.1	1.33541e-162	-1.91739	0.308	0.588	2.54036e-158	Endo2	Ctla2a
Rhob	1.78621e-162	1.01576	0.766	0.505	3.39792e-158	Endo2	Rhob
Atp13a3.1	9.37963e-160	0.808705	0.591	0.291	1.78429e-155	Endo2	Atp13a3
Crip1.1	1.93774e-159	0.704242	0.97	0.887	3.68617e-155	Endo2	Crip1
Pecam1.1	1.14974e-156	0.633057	0.973	0.71	2.18715e-152	Endo2	Pecam1
Crip2	7.75463e-156	0.713968	0.931	0.756	1.47516e-151	Endo2	Crip2
Arl15	3.60114e-153	0.77647	0.4	0.144	6.85045e-149	Endo2	Arl15
Timp3	1.77307e-152	1.07047	0.852	0.638	3.37291e-148	Endo2	Timp3
Ceacam1	1.71546e-151	0.677977	0.338	0.102	3.26331e-147	Endo2	Ceacam1
Tshz2.1	9.4105e-151	-1.05937	0.282	0.597	1.79016e-146	Endo2	Tshz2
Ece1	1.2188e-150	0.707303	0.842	0.591	2.31852e-146	Endo2	Ece1
Scarb1.1	3.68159e-149	-1.74153	0.29	0.556	7.00349e-145	Endo2	Scarb1
Ctsd.1	9.499e-149	1.06811	0.772	0.562	1.80699e-144	Endo2	Ctsd
Nos3	5.38634e-148	0.785535	0.498	0.225	1.02464e-143	Endo2	Nos3
Hey1	6.07319e-148	0.750146	0.317	0.093	1.1553e-143	Endo2	Hey1
Tmem158.1	1.1599e-147	1.08227	0.433	0.17	2.20647e-143	Endo2	Tmem158
Plscr1.1	3.21415e-147	1.13269	0.559	0.295	6.11427e-143	Endo2	Plscr1
Apoe.1	6.04975e-147	-1.86754	0.422	0.669	1.15084e-142	Endo2	Apoe
Emp3.1	2.08032e-146	0.81956	0.799	0.533	3.95739e-142	Endo2	Emp3
Aqp1.1	2.5083e-146	-2.6903	0.136	0.428	4.77154e-142	Endo2	Aqp1
Fryl.1	4.89643e-145	0.786957	0.551	0.274	9.31447e-141	Endo2	Fryl
Sulf1	7.99372e-145	1.13937	0.324	0.103	1.52065e-140	Endo2	Sulf1
Sat1.1	8.93467e-145	1.08655	0.87	0.718	1.69964e-140	Endo2	Sat1
Lgals1.1	6.80063e-144	-2.25901	0.1	0.4	1.29368e-139	Endo2	Lgals1
Actn4	1.86283e-142	0.660035	0.869	0.696	3.54367e-138	Endo2	Actn4
Dll4	3.93423e-142	0.812892	0.496	0.221	7.48408e-138	Endo2	Dll4
Tgfb2	5.27322e-138	0.869451	0.259	0.067	1.00312e-133	Endo2	Tgfb2
Tmod3	5.80413e-137	0.731502	0.806	0.622	1.10412e-132	Endo2	Tmod3
Mustn1.1	1.26487e-134	-1.09417	0.068	0.356	2.40616e-130	Endo2	Mustn1
Itprid2	1.35687e-134	0.65562	0.371	0.139	2.58118e-130	Endo2	Itprid2
Tm6sf1	1.20126e-133	0.696419	0.488	0.229	2.28516e-129	Endo2	Tm6sf1
Ebf1	2.96448e-133	0.823199	0.855	0.696	5.63933e-129	Endo2	Ebf1
Kitl	1.60448e-131	0.883664	0.764	0.531	3.0522e-127	Endo2	Kitl
Amd1	2.07626e-131	0.65433	0.292	0.09	3.94967e-127	Endo2	Amd1
Cthrc1	4.08259e-131	0.585353	0.301	0.09	7.7663e-127	Endo2	Cthrc1
Arl6ip5	1.5251e-130	0.658786	0.79	0.596	2.90121e-126	Endo2	Arl6ip5
Clic1.1	3.9971e-130	0.657564	0.931	0.837	7.60369e-126	Endo2	Clic1
Abi3bp.1	7.974e-130	-1.63676	0.013	0.272	1.51689e-125	Endo2	Abi3bp
Notch4	1.246e-129	0.576849	0.362	0.128	2.37026e-125	Endo2	Notch4
Cd93.1	7.4192e-129	0.544943	0.823	0.51	1.41136e-124	Endo2	Cd93
Smad7.1	3.09843e-127	0.748431	0.463	0.216	5.89415e-123	Endo2	Smad7
Elf1.1	5.17838e-127	0.882143	0.69	0.482	9.85083e-123	Endo2	Elf1
Mcfd2	7.53904e-127	0.76303	0.46	0.225	1.43415e-122	Endo2	Mcfd2
Aggf1	8.45801e-127	0.812132	0.433	0.197	1.60897e-122	Endo2	Aggf1
Fxyd6.1	1.33427e-126	-2.07902	0.088	0.356	2.53817e-122	Endo2	Fxyd6
S100a13.1	1.50404e-125	0.604517	0.869	0.682	2.86113e-121	Endo2	S100a13
Uap1.1	2.8163e-124	1.40743	0.575	0.355	5.35745e-120	Endo2	Uap1
Fads3	6.17367e-124	0.517926	0.255	0.07	1.17442e-119	Endo2	Fads3
Slc3a2.1	7.08826e-124	0.768961	0.806	0.645	1.3484e-119	Endo2	Slc3a2
Mtmr11	1.18045e-123	0.607027	0.365	0.142	2.24558e-119	Endo2	Mtmr11
1810037I17Rik	5.11028e-123	0.638187	0.834	0.711	9.72129e-119	Endo2	1810037I17Rik
Serinc3	8.03325e-123	0.619016	0.83	0.653	1.52817e-118	Endo2	Serinc3
Tinagl1.1	1.61987e-122	0.620519	0.813	0.509	3.08148e-118	Endo2	Tinagl1
St6galnac2	2.6652e-122	0.633475	0.326	0.115	5.07002e-118	Endo2	St6galnac2
Fcgrt.1	8.63416e-122	-0.872066	0.367	0.629	1.64248e-117	Endo2	Fcgrt
Tmed10.1	2.84226e-121	0.656842	0.825	0.696	5.40683e-117	Endo2	Tmed10
Igfbp3	1.82708e-120	0.83555	0.31	0.099	3.47565e-116	Endo2	Igfbp3
Alas1	4.81708e-119	0.797372	0.37	0.156	9.16353e-115	Endo2	Alas1
Bcam	1.89196e-118	0.659863	0.777	0.517	3.59907e-114	Endo2	Bcam
Cltb.1	1.52248e-117	0.65321	0.766	0.586	2.89621e-113	Endo2	Cltb
Fgl2.1	2.70262e-117	-1.85579	0.046	0.3	5.14119e-113	Endo2	Fgl2
Cd302.1	4.99259e-117	-0.833451	0.029	0.278	9.49741e-113	Endo2	Cd302
Entpd1	8.64074e-117	0.666821	0.675	0.396	1.64373e-112	Endo2	Entpd1
Clstn1.1	3.87357e-116	0.882601	0.446	0.219	7.3687e-112	Endo2	Clstn1
Prex2.1	9.43216e-116	0.632242	0.658	0.401	1.79428e-111	Endo2	Prex2
Cd300lg.1	4.18873e-115	-1.14167	0.224	0.498	7.96822e-111	Endo2	Cd300lg
Itih5.1	2.36764e-114	-0.952563	0.031	0.279	4.50397e-110	Endo2	Itih5
Jam2.1	4.30815e-113	0.806108	0.668	0.429	8.19538e-109	Endo2	Jam2
Egfl7.1	1.1173e-112	0.50993	0.968	0.744	2.12544e-108	Endo2	Egfl7
Eva1a	3.93412e-112	0.620541	0.359	0.144	7.48387e-108	Endo2	Eva1a
Pcolce	1.25157e-111	-1.47445	0.03	0.268	2.38086e-107	Endo2	Pcolce
Ptprm.1	5.06434e-111	0.590889	0.447	0.213	9.6339e-107	Endo2	Ptprm
Swap70	1.90741e-110	0.65302	0.634	0.406	3.62846e-106	Endo2	Swap70
Tspan2	6.9183e-110	0.541658	0.325	0.119	1.31607e-105	Endo2	Tspan2
Vwa1.1	1.54932e-109	-0.886543	0.088	0.349	2.94728e-105	Endo2	Vwa1
Ptma.1	4.05093e-109	0.450655	0.993	0.973	7.70609e-105	Endo2	Ptma
H2-D1	2.00738e-108	0.479601	0.989	0.92	3.81864e-104	Endo2	H2-D1
Pdgfa	2.58916e-108	0.766123	0.332	0.125	4.92536e-104	Endo2	Pdgfa
Col5a2.1	4.3495e-108	0.663423	0.404	0.168	8.27406e-104	Endo2	Col5a2
Zfp704	1.78472e-107	0.601518	0.308	0.112	3.39507e-103	Endo2	Zfp704
Tagln2	6.87024e-107	0.559758	0.909	0.77	1.30693e-102	Endo2	Tagln2
Lrg1	1.69522e-106	-1.9276	0.324	0.538	3.22482e-102	Endo2	Lrg1
Pdia3	6.35576e-106	0.558521	0.86	0.737	1.20906e-101	Endo2	Pdia3
Cdkn1a.1	9.2718e-106	0.927678	0.759	0.619	1.76377e-101	Endo2	Cdkn1a
Tanc2	1.43615e-105	0.571821	0.332	0.125	2.73198e-101	Endo2	Tanc2
Nbl1.1	5.74764e-105	-1.5642	0.058	0.297	1.09337e-100	Endo2	Nbl1
Rnf125.1	3.07563e-103	0.740111	0.575	0.341	5.85077e-99	Endo2	Rnf125
Arid5b.1	5.03262e-103	0.68848	0.866	0.696	9.57355e-99	Endo2	Arid5b
Cdh5.1	6.82381e-103	0.438326	0.92	0.744	1.29809e-98	Endo2	Cdh5
Actg1.1	1.64492e-102	0.517947	0.989	0.962	3.12914e-98	Endo2	Actg1
Nid1	9.46506e-101	-0.841088	0.177	0.443	1.80054e-96	Endo2	Nid1
Cmip	9.9395e-101	0.638897	0.52	0.297	1.89079e-96	Endo2	Cmip
Lama4.1	1.1517e-100	-0.901045	0.166	0.425	2.19088e-96	Endo2	Lama4
Sult1a1.1	2.2242e-100	-0.738456	0.086	0.333	4.2311e-96	Endo2	Sult1a1
Gm13889	3.50918e-100	-1.2835	0.057	0.293	6.67551e-96	Endo2	Gm13889
Btg1.1	5.75384e-100	0.579974	0.862	0.719	1.09455e-95	Endo2	Btg1
Rnase4.1	1.1849e-99	-1.24338	0.069	0.298	2.25404e-95	Endo2	Rnase4
Notch1	8.57132e-99	0.660848	0.644	0.439	1.63052e-94	Endo2	Notch1
Adamts1.1	1.18209e-98	0.828335	0.815	0.626	2.24868e-94	Endo2	Adamts1
Orai1.1	1.81702e-98	0.632149	0.515	0.295	3.45652e-94	Endo2	Orai1
Card19.1	3.0269e-98	0.639554	0.64	0.444	5.75807e-94	Endo2	Card19
Cd81	8.49824e-98	0.401569	0.971	0.873	1.61662e-93	Endo2	Cd81
Pnp.1	1.14985e-96	0.805072	0.789	0.629	2.18736e-92	Endo2	Pnp
Trpv4	1.51033e-96	0.500664	0.267	0.093	2.8731e-92	Endo2	Trpv4
Palmd	1.02308e-94	0.642096	0.642	0.403	1.94621e-90	Endo2	Palmd
Abr	1.09528e-94	0.465406	0.256	0.087	2.08355e-90	Endo2	Abr
Clic4.1	2.9764e-94	0.582846	0.856	0.692	5.66201e-90	Endo2	Clic4
Fas	3.83402e-94	0.678548	0.391	0.19	7.29346e-90	Endo2	Fas
Ecscr	4.86049e-94	0.509929	0.878	0.678	9.24612e-90	Endo2	Ecscr
Cd59a	5.59829e-94	0.668993	0.452	0.238	1.06496e-89	Endo2	Cd59a
Bsg.1	2.59513e-93	0.67102	0.886	0.793	4.93672e-89	Endo2	Bsg
Dap.1	3.3168e-92	0.752785	0.528	0.332	6.30955e-88	Endo2	Dap
Nfe2l2.1	1.23745e-90	0.698648	0.641	0.469	2.354e-86	Endo2	Nfe2l2
Efhd1	1.86e-90	0.522838	0.275	0.102	3.53827e-86	Endo2	Efhd1
Prr13	2.65204e-90	0.680013	0.553	0.352	5.04498e-86	Endo2	Prr13
Rpl39	2.04144e-89	-0.525821	0.968	0.953	3.88343e-85	Endo2	Rpl39
Id1.1	5.75254e-89	0.899024	0.632	0.406	1.09431e-84	Endo2	Id1
Rhoc.1	9.33477e-89	0.599146	0.815	0.66	1.77575e-84	Endo2	Rhoc
Esam.1	1.40899e-88	0.424161	0.928	0.607	2.68033e-84	Endo2	Esam
Kdr.1	2.04584e-88	-1.10475	0.345	0.565	3.8918e-84	Endo2	Kdr
Map4k3.1	5.50867e-88	0.551529	0.368	0.17	1.04791e-83	Endo2	Map4k3
Ets1	5.59867e-88	0.651683	0.773	0.597	1.06503e-83	Endo2	Ets1
Cdh13	3.05857e-87	0.572802	0.713	0.505	5.81831e-83	Endo2	Cdh13
Utrn	3.18078e-87	0.566158	0.717	0.538	6.0508e-83	Endo2	Utrn
Bace2	3.65615e-87	-0.589931	0.043	0.251	6.9551e-83	Endo2	Bace2
Pcdh1.1	1.09206e-86	0.523446	0.379	0.179	2.07743e-82	Endo2	Pcdh1
Gcnt2.1	1.69961e-86	0.615509	0.446	0.239	3.23316e-82	Endo2	Gcnt2
Itgb1	2.85031e-86	0.484032	0.872	0.751	5.42215e-82	Endo2	Itgb1
Myo1e	3.09791e-85	0.571584	0.384	0.193	5.89315e-81	Endo2	Myo1e
Dpysl3	5.2644e-85	-0.573744	0.061	0.275	1.00145e-80	Endo2	Dpysl3
Ddx5.1	3.97842e-84	0.427552	0.977	0.941	7.56814e-80	Endo2	Ddx5
Pnpla2	7.0227e-84	0.616654	0.531	0.333	1.33593e-79	Endo2	Pnpla2
Pqlc1.1	9.99665e-84	0.707286	0.574	0.389	1.90166e-79	Endo2	Pqlc1
Ddit4	3.76701e-83	0.59377	0.498	0.286	7.16598e-79	Endo2	Ddit4
Ehd2.1	5.39571e-83	0.567584	0.683	0.5	1.02643e-78	Endo2	Ehd2
Fchsd2	9.21162e-83	0.527177	0.3	0.127	1.75233e-78	Endo2	Fchsd2
Depp1	1.60936e-82	0.861501	0.328	0.147	3.06149e-78	Endo2	Depp1
Adam15.1	1.73111e-82	0.547296	0.658	0.456	3.29309e-78	Endo2	Adam15
Epha4	2.03296e-82	0.492235	0.276	0.109	3.86729e-78	Endo2	Epha4
Plpp3.1	5.09676e-82	-1.10508	0.555	0.68	9.69557e-78	Endo2	Plpp3
Gpr4	6.99263e-81	0.556251	0.389	0.198	1.33021e-76	Endo2	Gpr4
Rras	1.01822e-80	0.508467	0.742	0.573	1.93695e-76	Endo2	Rras
Nedd9	1.0816e-80	0.582658	0.554	0.349	2.05753e-76	Endo2	Nedd9
Hyal2	1.19662e-79	0.522159	0.383	0.19	2.27632e-75	Endo2	Hyal2
Lamb1.1	1.2489e-79	-0.666987	0.074	0.282	2.37578e-75	Endo2	Lamb1
Grina.1	1.80125e-79	-0.689702	0.237	0.467	3.42652e-75	Endo2	Grina
Gja1	1.77144e-78	-0.908143	0.354	0.575	3.36981e-74	Endo2	Gja1
Adipor2	7.25116e-78	0.545986	0.412	0.225	1.37939e-73	Endo2	Adipor2
Cenpt	1.68153e-77	0.504057	0.281	0.119	3.19877e-73	Endo2	Cenpt
Luzp1.1	1.73037e-77	0.490314	0.753	0.592	3.29169e-73	Endo2	Luzp1
Ctnnal1.1	2.04829e-77	-0.654117	0.062	0.26	3.89646e-73	Endo2	Ctnnal1
Ing2.1	3.94582e-77	0.696879	0.464	0.275	7.50612e-73	Endo2	Ing2
Nrarp.1	7.73305e-76	0.522531	0.327	0.148	1.47106e-71	Endo2	Nrarp
Cyyr1.1	1.36413e-75	0.479696	0.687	0.464	2.59499e-71	Endo2	Cyyr1
Ybx1.1	1.73336e-74	0.347555	0.949	0.905	3.29738e-70	Endo2	Ybx1
Enah	1.98083e-74	0.413003	0.251	0.098	3.76814e-70	Endo2	Enah
Sox18.1	3.36402e-74	0.685125	0.593	0.383	6.39938e-70	Endo2	Sox18
Atp1a1.1	3.95885e-74	0.536624	0.68	0.511	7.53092e-70	Endo2	Atp1a1
Lima1.1	4.75645e-74	0.591487	0.594	0.407	9.04819e-70	Endo2	Lima1
Ier5	9.1577e-74	0.628649	0.732	0.588	1.74207e-69	Endo2	Ier5
Sms	2.45431e-73	0.447184	0.279	0.12	4.66884e-69	Endo2	Sms
Hmox2	5.20359e-73	0.541955	0.46	0.279	9.89879e-69	Endo2	Hmox2
Ier2	6.09817e-73	0.509078	0.886	0.749	1.16006e-68	Endo2	Ier2
Cmtm3	8.98543e-73	-0.453297	0.061	0.255	1.7093e-68	Endo2	Cmtm3
Lmo1	1.24467e-72	0.591052	0.455	0.27	2.36774e-68	Endo2	Lmo1
Arl2bp	3.46132e-72	0.515044	0.445	0.263	6.58448e-68	Endo2	Arl2bp
Tmsb4x.1	5.94949e-72	-0.527966	0.997	0.984	1.13177e-67	Endo2	Tmsb4x
Gem.1	2.62278e-71	-1.22638	0.252	0.463	4.98931e-67	Endo2	Gem
Osmr	1.22288e-70	0.478094	0.567	0.364	2.32629e-66	Endo2	Osmr
Col4a2.1	1.34058e-70	-0.866464	0.494	0.676	2.55018e-66	Endo2	Col4a2
Hspa1b	3.1503e-70	0.408327	0.352	0.171	5.99282e-66	Endo2	Hspa1b
Fut8	1.08631e-69	0.574842	0.273	0.121	2.06648e-65	Endo2	Fut8
Adgrg1.1	1.97489e-69	0.469831	0.576	0.381	3.75683e-65	Endo2	Adgrg1
Rplp0	2.23054e-69	-0.487057	0.972	0.956	4.24316e-65	Endo2	Rplp0
Rasip1	2.26352e-69	0.497854	0.746	0.564	4.3059e-65	Endo2	Rasip1
Dab2ip.1	2.88844e-69	0.466564	0.544	0.353	5.49468e-65	Endo2	Dab2ip
Klf4	5.23254e-69	0.487713	0.808	0.668	9.95386e-65	Endo2	Klf4
Serpinh1.1	4.10552e-68	-0.767708	0.573	0.685	7.80992e-64	Endo2	Serpinh1
Smagp	6.13811e-68	-0.62616	0.221	0.431	1.16765e-63	Endo2	Smagp
Add3.1	6.53586e-68	-0.744974	0.114	0.307	1.24332e-63	Endo2	Add3
Arpc2.1	1.02955e-67	0.427259	0.861	0.773	1.95852e-63	Endo2	Arpc2
Msrb3	1.24965e-67	0.458476	0.34	0.171	2.37721e-63	Endo2	Msrb3
Cdc42bpa	1.55382e-67	0.492047	0.411	0.23	2.95583e-63	Endo2	Cdc42bpa
Slc25a4.1	2.22485e-67	-0.668419	0.707	0.792	4.23233e-63	Endo2	Slc25a4
Hs3st1	4.22954e-67	0.553392	0.289	0.129	8.04585e-63	Endo2	Hs3st1
Odc1.1	5.14825e-67	-1.14899	0.223	0.425	9.79352e-63	Endo2	Odc1
Rasa4.1	1.38584e-66	-0.606403	0.087	0.277	2.63629e-62	Endo2	Rasa4
Stom	1.98621e-66	0.600927	0.378	0.208	3.77837e-62	Endo2	Stom
Ptprg.1	3.10916e-66	0.480128	0.504	0.311	5.91455e-62	Endo2	Ptprg
Anxa3	3.47637e-66	0.51047	0.606	0.426	6.6131e-62	Endo2	Anxa3
Nt5c	1.0321e-65	-0.43647	0.107	0.308	1.96336e-61	Endo2	Nt5c
Vim.1	1.3768e-65	0.418908	0.99	0.943	2.61909e-61	Endo2	Vim
Tek.1	2.42272e-65	0.487467	0.474	0.288	4.60874e-61	Endo2	Tek
Tmem44	4.05784e-65	0.455252	0.275	0.122	7.71923e-61	Endo2	Tmem44
Cd14.1	5.89031e-65	-1.29278	0.095	0.28	1.12051e-60	Endo2	Cd14
Sox4	8.71092e-65	-0.972273	0.091	0.275	1.65708e-60	Endo2	Sox4
Tpt1.1	1.07437e-64	0.310536	0.998	0.983	2.04378e-60	Endo2	Tpt1
Adcy4	5.27503e-64	0.463641	0.447	0.267	1.00347e-59	Endo2	Adcy4
Lmcd1	5.9282e-64	0.562889	0.403	0.227	1.12772e-59	Endo2	Lmcd1
Plcb1.1	1.25921e-63	0.467742	0.423	0.243	2.3954e-59	Endo2	Plcb1
Myct1.1	1.26765e-63	0.445227	0.591	0.387	2.41146e-59	Endo2	Myct1
Nupr1.1	1.52658e-63	-1.00371	0.078	0.257	2.904e-59	Endo2	Nupr1
Atox1	1.70764e-63	0.382327	0.935	0.863	3.24844e-59	Endo2	Atox1
S100a11.1	5.2359e-63	0.327703	0.896	0.778	9.96025e-59	Endo2	S100a11
Col4a1.1	2.95922e-62	-0.957445	0.652	0.748	5.62932e-58	Endo2	Col4a1
Msn	3.46991e-62	0.451475	0.833	0.727	6.60081e-58	Endo2	Msn
Rfk.1	4.41312e-62	0.50775	0.369	0.206	8.39507e-58	Endo2	Rfk
Calcrl.1	5.54627e-62	-0.593066	0.146	0.338	1.05507e-57	Endo2	Calcrl
Gnai2	7.42536e-62	0.301733	0.967	0.903	1.41253e-57	Endo2	Gnai2
Rgs3.1	1.23166e-61	0.420073	0.357	0.187	2.34299e-57	Endo2	Rgs3
Tsc22d1.1	1.57408e-61	0.421611	0.844	0.68	2.99438e-57	Endo2	Tsc22d1
App	2.04376e-61	0.378485	0.891	0.804	3.88784e-57	Endo2	App
Nfkbia.1	5.03482e-61	0.589864	0.922	0.867	9.57773e-57	Endo2	Nfkbia
Trim47	6.4085e-61	0.54438	0.564	0.391	1.21909e-56	Endo2	Trim47
Eng.1	8.14988e-61	0.389451	0.819	0.606	1.55035e-56	Endo2	Eng
Litaf.1	8.95997e-61	0.562175	0.687	0.565	1.70446e-56	Endo2	Litaf
Tmed5	1.57686e-60	0.512102	0.693	0.554	2.99967e-56	Endo2	Tmed5
Cox6c	1.64033e-60	-0.420882	0.887	0.894	3.12041e-56	Endo2	Cox6c
Sh3bp4	2.50706e-60	0.430699	0.277	0.131	4.76917e-56	Endo2	Sh3bp4
Nfix.1	4.0323e-60	0.42528	0.446	0.268	7.67064e-56	Endo2	Nfix
Asap2	4.40273e-60	0.418321	0.34	0.177	8.37532e-56	Endo2	Asap2
Rftn1	7.49071e-60	0.459153	0.359	0.198	1.42496e-55	Endo2	Rftn1
Cav2.1	9.82483e-60	0.411051	0.792	0.658	1.86898e-55	Endo2	Cav2
Pdlim7.1	1.50273e-59	0.496238	0.465	0.299	2.85864e-55	Endo2	Pdlim7
Fstl1.1	1.52911e-59	0.394708	0.666	0.459	2.90882e-55	Endo2	Fstl1
Sh2b3	2.71452e-59	0.439344	0.391	0.226	5.16383e-55	Endo2	Sh2b3
Eif1.1	3.23712e-59	0.307036	0.987	0.96	6.15797e-55	Endo2	Eif1
Apbb2.1	6.9113e-59	0.432366	0.598	0.422	1.31474e-54	Endo2	Apbb2
Atp8b1	7.60339e-59	0.432973	0.36	0.197	1.44639e-54	Endo2	Atp8b1
Sos1	8.91071e-59	0.446544	0.262	0.121	1.69508e-54	Endo2	Sos1
Arhgap5	1.30834e-58	0.479841	0.531	0.359	2.48885e-54	Endo2	Arhgap5
Enpp4	1.33731e-58	0.435501	0.312	0.157	2.54397e-54	Endo2	Enpp4
Atp5j	1.56311e-58	0.383829	0.891	0.829	2.9735e-54	Endo2	Atp5j
Rbp7.1	8.62388e-58	0.367766	0.57	0.363	1.64052e-53	Endo2	Rbp7
Ccnd1.1	1.30131e-57	-0.710756	0.185	0.369	2.47548e-53	Endo2	Ccnd1
Synpo	2.20333e-57	0.463099	0.322	0.171	4.19139e-53	Endo2	Synpo
Ndrg1.1	2.41903e-57	-0.703028	0.504	0.669	4.60173e-53	Endo2	Ndrg1
Pdcd4.1	3.88583e-57	0.528804	0.436	0.274	7.39202e-53	Endo2	Pdcd4
Emp1.1	5.63708e-57	0.697417	0.843	0.771	1.07234e-52	Endo2	Emp1
Rapgef2	1.71482e-56	0.390202	0.351	0.193	3.26211e-52	Endo2	Rapgef2
Gpihbp1.1	2.14961e-56	-1.26779	0.24	0.418	4.08921e-52	Endo2	Gpihbp1
Dnaja1.1	7.86146e-56	0.477793	0.872	0.805	1.49548e-51	Endo2	Dnaja1
Iqgap1	8.20122e-56	0.434008	0.776	0.636	1.56012e-51	Endo2	Iqgap1
Lrrfip1.1	8.39564e-56	0.506079	0.635	0.482	1.5971e-51	Endo2	Lrrfip1
Tgfbr3	2.22448e-55	-0.475219	0.138	0.322	4.23162e-51	Endo2	Tgfbr3
Emcn.1	4.75743e-55	-0.831793	0.498	0.585	9.05007e-51	Endo2	Emcn
Casp4.1	6.10044e-55	0.537495	0.524	0.369	1.16049e-50	Endo2	Casp4
Klf2	6.899e-55	0.620097	0.833	0.713	1.3124e-50	Endo2	Klf2
Ehd1.1	7.04959e-55	0.367422	0.59	0.403	1.34104e-50	Endo2	Ehd1
Marveld1	1.16538e-54	0.48309	0.398	0.24	2.2169e-50	Endo2	Marveld1
Diaph1	1.18048e-54	0.451702	0.403	0.244	2.24562e-50	Endo2	Diaph1
Acox1	1.21447e-54	0.407425	0.369	0.21	2.31028e-50	Endo2	Acox1
Itga6	1.43126e-54	-0.946562	0.431	0.587	2.72268e-50	Endo2	Itga6
Arpc1b	1.95473e-54	0.343354	0.9	0.799	3.71849e-50	Endo2	Arpc1b
Grasp	2.51015e-54	0.495158	0.542	0.388	4.77505e-50	Endo2	Grasp
Atpif1	3.05843e-54	-0.573351	0.557	0.691	5.81804e-50	Endo2	Atpif1
Rgs16.1	3.48108e-54	-0.938374	0.226	0.411	6.62206e-50	Endo2	Rgs16
Sema7a.1	5.84799e-54	0.359309	0.447	0.263	1.11246e-49	Endo2	Sema7a
4931406P16Rik.1	5.98635e-54	0.431719	0.587	0.428	1.13878e-49	Endo2	4931406P16Rik
H2-K1	6.25781e-54	0.342607	0.958	0.833	1.19042e-49	Endo2	H2-K1
Rps6ka3	2.18138e-53	0.512234	0.446	0.295	4.14963e-49	Endo2	Rps6ka3
Arl4a.1	2.2091e-53	-0.873275	0.382	0.536	4.20237e-49	Endo2	Arl4a
Ptprk	2.4344e-53	-0.525046	0.127	0.301	4.63095e-49	Endo2	Ptprk
Efna1.1	3.38948e-53	0.479154	0.488	0.321	6.4478e-49	Endo2	Efna1
Arid5a	4.17782e-53	0.443556	0.458	0.294	7.94746e-49	Endo2	Arid5a
Mapre2	4.54933e-53	-0.422036	0.091	0.255	8.65419e-49	Endo2	Mapre2
Ctsl	6.87537e-53	-0.608979	0.657	0.753	1.3079e-48	Endo2	Ctsl
Sbno2	7.81849e-53	0.447318	0.705	0.572	1.48731e-48	Endo2	Sbno2
Nav2	1.5728e-52	-0.659244	0.106	0.269	2.99193e-48	Endo2	Nav2
Lrrc8c.1	6.82317e-52	0.414578	0.584	0.415	1.29797e-47	Endo2	Lrrc8c
Sdc4.1	7.34542e-52	-1.033	0.104	0.259	1.39732e-47	Endo2	Sdc4
Slc44a2	8.76726e-52	0.449492	0.452	0.291	1.6678e-47	Endo2	Slc44a2
Ankrd33b	1.0096e-51	0.41914	0.269	0.134	1.92056e-47	Endo2	Ankrd33b
Aprt.1	1.21082e-51	-0.534362	0.321	0.503	2.30334e-47	Endo2	Aprt
Bcar1	3.04797e-51	0.431305	0.409	0.251	5.79815e-47	Endo2	Bcar1
Tapbp	6.13806e-51	0.446015	0.626	0.482	1.16764e-46	Endo2	Tapbp
Rdx	8.42355e-51	0.540086	0.694	0.586	1.60241e-46	Endo2	Rdx
Acer3.1	1.89161e-50	-0.624951	0.101	0.26	3.5984e-46	Endo2	Acer3
Ccdc88c	2.13223e-50	0.373261	0.324	0.175	4.05614e-46	Endo2	Ccdc88c
Rapgef1	2.20925e-50	0.361815	0.361	0.207	4.20265e-46	Endo2	Rapgef1
Mir22hg.1	2.87344e-50	0.562188	0.592	0.462	5.46615e-46	Endo2	Mir22hg
Crybg3	4.55444e-50	0.422072	0.342	0.196	8.66391e-46	Endo2	Crybg3
Cdk17	7.54317e-50	0.40343	0.359	0.211	1.43494e-45	Endo2	Cdk17
Sncg	1.02548e-49	0.306509	0.347	0.187	1.95077e-45	Endo2	Sncg
Rgl1.1	1.11531e-49	-0.489577	0.193	0.378	2.12166e-45	Endo2	Rgl1
Ppic	1.20361e-49	0.39647	0.725	0.569	2.28963e-45	Endo2	Ppic
Slco2a1	1.44205e-49	-0.654109	0.166	0.335	2.74321e-45	Endo2	Slco2a1
S100a16	2.23064e-49	0.417005	0.75	0.604	4.24335e-45	Endo2	S100a16
BC028528.1	3.02233e-49	-0.517823	0.229	0.411	5.74937e-45	Endo2	BC028528
Atp2b1	1.02157e-48	-0.553562	0.46	0.626	1.94334e-44	Endo2	Atp2b1
Ndufa8.1	1.19235e-48	-0.563774	0.44	0.586	2.26821e-44	Endo2	Ndufa8
Actn1	1.49817e-48	-0.462697	0.181	0.359	2.84997e-44	Endo2	Actn1
Dst	1.73353e-48	0.432941	0.647	0.498	3.29769e-44	Endo2	Dst
Pde2a.1	2.61936e-48	-0.522037	0.134	0.296	4.98281e-44	Endo2	Pde2a
Arhgap18.1	2.69928e-48	-0.495462	0.119	0.282	5.13484e-44	Endo2	Arhgap18
Mrps6.1	3.31173e-48	0.439041	0.418	0.267	6.29991e-44	Endo2	Mrps6
Rcn3.1	5.20296e-48	-0.578502	0.174	0.343	9.8976e-44	Endo2	Rcn3
Ypel3	5.65002e-48	0.476107	0.515	0.365	1.0748e-43	Endo2	Ypel3
Zcchc14	6.10128e-48	0.369417	0.272	0.139	1.16065e-43	Endo2	Zcchc14
Degs1.1	4.7593e-47	-0.458133	0.322	0.504	9.05362e-43	Endo2	Degs1
Kctd12b.1	5.82188e-47	0.439546	0.274	0.14	1.1075e-42	Endo2	Kctd12b
Plpp1.1	1.16507e-46	0.256133	0.595	0.425	2.21631e-42	Endo2	Plpp1
Laptm4a.1	2.53964e-46	0.259484	0.929	0.856	4.83115e-42	Endo2	Laptm4a
Arglu1.1	3.46842e-46	0.360391	0.698	0.578	6.59797e-42	Endo2	Arglu1
Tmem109.1	4.31669e-46	0.503255	0.528	0.397	8.21165e-42	Endo2	Tmem109
Pgrmc2	8.01848e-46	0.476776	0.308	0.176	1.52536e-41	Endo2	Pgrmc2
Lmo4.1	1.00746e-45	-0.787527	0.196	0.355	1.91649e-41	Endo2	Lmo4
Tmem59	2.1792e-45	0.330467	0.86	0.788	4.1455e-41	Endo2	Tmem59
Dusp6	2.24719e-45	0.431178	0.3	0.162	4.27482e-41	Endo2	Dusp6
Tgoln1	8.36265e-45	0.379751	0.658	0.527	1.59083e-40	Endo2	Tgoln1
Ormdl3	8.77618e-45	0.389749	0.312	0.178	1.66949e-40	Endo2	Ormdl3
Btg2.1	9.66936e-45	0.468934	0.815	0.702	1.8394e-40	Endo2	Btg2
Mgat4b	1.22404e-44	-0.404164	0.17	0.337	2.3285e-40	Endo2	Mgat4b
Chd3	1.63931e-44	0.273573	0.32	0.175	3.11847e-40	Endo2	Chd3
Tcf4.1	2.18885e-44	0.302884	0.906	0.821	4.16385e-40	Endo2	Tcf4
Btbd7	2.33477e-44	0.407546	0.581	0.447	4.44143e-40	Endo2	Btbd7
Itga1.1	2.95968e-44	0.364241	0.452	0.295	5.6302e-40	Endo2	Itga1
Arhgdib.1	4.45363e-44	-0.674829	0.132	0.277	8.47214e-40	Endo2	Arhgdib
Plvap.1	5.57336e-44	-1.43384	0.687	0.63	1.06022e-39	Endo2	Plvap
Gng11.1	7.82586e-44	-0.882411	0.781	0.751	1.48871e-39	Endo2	Gng11
Zbtb7a	8.55689e-44	0.437902	0.527	0.392	1.62778e-39	Endo2	Zbtb7a
Sept11.1	1.21213e-43	0.426062	0.461	0.313	2.30584e-39	Endo2	2022-09-11
Apold1.1	1.27585e-43	0.520394	0.639	0.494	2.42705e-39	Endo2	Apold1
Gadd45b.1	1.31722e-43	0.354625	0.723	0.589	2.50576e-39	Endo2	Gadd45b
Bcl6b	1.32802e-43	0.318931	0.304	0.167	2.5263e-39	Endo2	Bcl6b
AU021092	1.46902e-43	0.444194	0.275	0.148	2.79452e-39	Endo2	AU021092
Carhsp1	1.64741e-43	-0.402034	0.154	0.316	3.13387e-39	Endo2	Carhsp1
Klf3	1.97844e-43	0.384551	0.51	0.361	3.76359e-39	Endo2	Klf3
Ccser2	2.35689e-43	0.396875	0.502	0.364	4.48351e-39	Endo2	Ccser2
Pdgfb.1	2.77752e-43	0.439961	0.342	0.201	5.28368e-39	Endo2	Pdgfb
Hoxd10	3.67061e-43	0.560784	0.306	0.178	6.98261e-39	Endo2	Hoxd10
Ldha	5.72123e-43	0.374347	0.777	0.669	1.08835e-38	Endo2	Ldha
Kctd10	7.88744e-43	0.378482	0.427	0.285	1.50043e-38	Endo2	Kctd10
Spred1	8.29548e-43	-0.4206	0.139	0.297	1.57805e-38	Endo2	Spred1
Kctd17.1	9.71289e-43	-0.402869	0.135	0.291	1.84768e-38	Endo2	Kctd17
Tpst2.1	1.05548e-42	-0.408034	0.214	0.386	2.00784e-38	Endo2	Tpst2
Plec.1	2.40205e-42	0.408056	0.692	0.593	4.56941e-38	Endo2	Plec
9930111J21Rik2	3.5838e-42	0.436692	0.341	0.207	6.81747e-38	Endo2	9930111J21Rik2
Hhex	7.29814e-42	0.384617	0.278	0.151	1.38833e-37	Endo2	Hhex
Rpl36.1	1.02428e-41	-0.289925	0.965	0.957	1.94848e-37	Endo2	Rpl36
Svil	1.29239e-41	-0.340745	0.109	0.26	2.45851e-37	Endo2	Svil
Pmepa1.1	1.30367e-41	0.428412	0.343	0.205	2.47997e-37	Endo2	Pmepa1
Syt15	1.51842e-41	0.442686	0.282	0.158	2.88849e-37	Endo2	Syt15
Prnp.1	1.84352e-41	0.402531	0.562	0.414	3.50693e-37	Endo2	Prnp
Tuba1a.1	2.32836e-41	-0.637366	0.59	0.734	4.42925e-37	Endo2	Tuba1a
Syne2	2.35317e-41	0.413531	0.456	0.314	4.47644e-37	Endo2	Syne2
Skil	3.20795e-41	0.433451	0.414	0.278	6.10247e-37	Endo2	Skil
2410006H16Rik	4.82805e-41	-0.46937	0.385	0.545	9.1844e-37	Endo2	2410006H16Rik
Cmas	6.41606e-41	0.396744	0.307	0.183	1.22053e-36	Endo2	Cmas
Skap2	6.58329e-41	0.385367	0.331	0.2	1.25234e-36	Endo2	Skap2
Numb	8.8815e-41	0.351016	0.325	0.194	1.68953e-36	Endo2	Numb
Rasgrf2	9.9981e-41	0.346824	0.322	0.188	1.90194e-36	Endo2	Rasgrf2
Mcam	1.22005e-40	0.393828	0.379	0.238	2.3209e-36	Endo2	Mcam
Srsf5	1.31996e-40	0.33163	0.849	0.789	2.51097e-36	Endo2	Srsf5
Cdkn2d.1	2.10626e-40	0.46125	0.47	0.335	4.00673e-36	Endo2	Cdkn2d
Rell1.1	3.88252e-40	-0.433616	0.255	0.424	7.38573e-36	Endo2	Rell1
Sh3glb1	4.48695e-40	0.315054	0.833	0.742	8.53552e-36	Endo2	Sh3glb1
Rtn4.1	5.15392e-40	0.352446	0.758	0.68	9.8043e-36	Endo2	Rtn4
Ifi47.1	5.36562e-40	0.454637	0.341	0.208	1.0207e-35	Endo2	Ifi47
Ppp1r14b.1	5.63144e-40	-0.551395	0.447	0.581	1.07127e-35	Endo2	Ppp1r14b
Jcad.1	7.01597e-40	0.33996	0.342	0.206	1.33465e-35	Endo2	Jcad
Ano6	1.00068e-39	0.413814	0.427	0.295	1.9036e-35	Endo2	Ano6
Hnrnpf.1	1.88176e-39	0.326716	0.834	0.771	3.57967e-35	Endo2	Hnrnpf
Stk24	2.41632e-39	0.397333	0.339	0.212	4.59656e-35	Endo2	Stk24
Tspan3.1	2.77904e-39	-0.399084	0.149	0.299	5.28658e-35	Endo2	Tspan3
Hoxb4	2.7953e-39	0.448033	0.33	0.204	5.3175e-35	Endo2	Hoxb4
Nhsl2	3.10599e-39	0.358189	0.265	0.145	5.90852e-35	Endo2	Nhsl2
Nus1	4.5956e-39	0.363278	0.49	0.354	8.74221e-35	Endo2	Nus1
Ppp2r2a	8.56677e-39	0.418952	0.503	0.376	1.62966e-34	Endo2	Ppp2r2a
Tspan7.1	1.16939e-38	0.393861	0.548	0.396	2.22454e-34	Endo2	Tspan7
Hebp1	1.17491e-38	0.339393	0.281	0.161	2.23503e-34	Endo2	Hebp1
Cox8a	1.20744e-38	-0.311471	0.904	0.898	2.29692e-34	Endo2	Cox8a
Btbd3.1	1.74982e-38	-0.519866	0.175	0.323	3.32867e-34	Endo2	Btbd3
Ccdc50	2.5538e-38	0.376855	0.426	0.293	4.85809e-34	Endo2	Ccdc50
Prdx4	4.527e-38	0.434795	0.545	0.432	8.61171e-34	Endo2	Prdx4
Lama5	4.91841e-38	0.375845	0.333	0.203	9.35629e-34	Endo2	Lama5
Ctbp2	5.017e-38	0.334742	0.329	0.201	9.54384e-34	Endo2	Ctbp2
Lgmn.1	6.56634e-38	0.530661	0.544	0.424	1.24911e-33	Endo2	Lgmn
Tmem255b.1	7.12352e-38	0.35563	0.399	0.26	1.35511e-33	Endo2	Tmem255b
Rab11a.1	8.30086e-38	0.303772	0.749	0.639	1.57907e-33	Endo2	Rab11a
Gars	1.53258e-37	0.392807	0.309	0.19	2.91542e-33	Endo2	Gars
Rap1a	1.8673e-37	-0.415731	0.557	0.687	3.55216e-33	Endo2	Rap1a
Clec2d.1	2.12503e-37	0.433767	0.58	0.452	4.04245e-33	Endo2	Clec2d
Polr1d	2.16416e-37	-0.394566	0.51	0.638	4.11688e-33	Endo2	Polr1d
Ubc.1	2.49123e-37	0.308499	0.968	0.935	4.73906e-33	Endo2	Ubc
Stx12	3.49215e-37	0.416454	0.53	0.422	6.64313e-33	Endo2	Stx12
Gata2	8.19026e-37	0.29463	0.316	0.184	1.55803e-32	Endo2	Gata2
Upp1.1	1.05539e-36	0.471113	0.461	0.322	2.00767e-32	Endo2	Upp1
Hsd3b7.1	1.14906e-36	-0.422172	0.164	0.31	2.18586e-32	Endo2	Hsd3b7
Rps15a	1.17362e-36	-0.309748	0.968	0.949	2.23258e-32	Endo2	Rps15a
Mgst1.1	1.34619e-36	0.305236	0.539	0.387	2.56086e-32	Endo2	Mgst1
Marc2.1	1.56672e-36	-0.434634	0.469	0.607	2.98037e-32	Endo2	2022-03-02
Cebpb.1	1.681e-36	-1.20002	0.384	0.512	3.19776e-32	Endo2	Cebpb
Anp32a.1	1.80917e-36	0.374849	0.626	0.515	3.44159e-32	Endo2	Anp32a
Ppp1r16b	2.1832e-36	0.347261	0.319	0.196	4.1531e-32	Endo2	Ppp1r16b
Nedd4	2.3395e-36	0.313838	0.819	0.716	4.45044e-32	Endo2	Nedd4
Gas5	3.9273e-36	-0.383276	0.75	0.816	7.4709e-32	Endo2	Gas5
Slc2a1.1	1.02923e-35	-1.01283	0.16	0.295	1.95791e-31	Endo2	Slc2a1
Nr4a2.1	1.11103e-35	0.511682	0.43	0.302	2.11352e-31	Endo2	Nr4a2
Psmb8	1.46509e-35	0.329841	0.647	0.512	2.78703e-31	Endo2	Psmb8
Map3k8.1	1.54409e-35	-0.475046	0.201	0.347	2.93732e-31	Endo2	Map3k8
Timp2.1	2.2734e-35	-0.673956	0.495	0.593	4.32469e-31	Endo2	Timp2
Nr1d1	2.28082e-35	0.359896	0.268	0.155	4.3388e-31	Endo2	Nr1d1
Siva1	2.4089e-35	-0.395151	0.143	0.285	4.58246e-31	Endo2	Siva1
Rexo2	3.07399e-35	0.365837	0.574	0.462	5.84766e-31	Endo2	Rexo2
Rpl28	4.47646e-35	-0.299507	0.981	0.964	8.51556e-31	Endo2	Rpl28
Mrtfb	5.71992e-35	0.350005	0.349	0.224	1.0881e-30	Endo2	Mrtfb
Ier5l.1	5.99584e-35	0.447502	0.472	0.337	1.14059e-30	Endo2	Ier5l
Ankrd28	1.12505e-34	0.315285	0.256	0.146	2.14018e-30	Endo2	Ankrd28
Fbn1.1	2.53243e-34	0.319311	0.375	0.239	4.81744e-30	Endo2	Fbn1
Nxn	2.54988e-34	0.307479	0.378	0.247	4.85063e-30	Endo2	Nxn
Tspan13.1	3.08013e-34	0.252023	0.707	0.531	5.85933e-30	Endo2	Tspan13
Rac1	3.16648e-34	0.321904	0.79	0.723	6.0236e-30	Endo2	Rac1
Susd6	3.64234e-34	-0.352025	0.128	0.261	6.92883e-30	Endo2	Susd6
Rbpms.1	4.3314e-34	0.322939	0.735	0.605	8.23963e-30	Endo2	Rbpms
Flot1	8.05666e-34	-0.365525	0.181	0.324	1.53262e-29	Endo2	Flot1
Gas6.1	1.1079e-33	-1.32124	0.437	0.554	2.10755e-29	Endo2	Gas6
Ppp2r5a	1.34838e-33	-0.464349	0.374	0.518	2.56503e-29	Endo2	Ppp2r5a
Cdk9	1.37516e-33	0.369957	0.474	0.359	2.61597e-29	Endo2	Cdk9
Ramp2.1	1.54468e-33	0.278346	0.909	0.727	2.93844e-29	Endo2	Ramp2
Dusp1.1	1.84031e-33	0.377699	0.806	0.709	3.50082e-29	Endo2	Dusp1
Ptpn18	2.07331e-33	-0.462463	0.189	0.327	3.94405e-29	Endo2	Ptpn18
Midn	2.70062e-33	0.369928	0.592	0.493	5.1374e-29	Endo2	Midn
Cpd	3.00359e-33	0.339797	0.505	0.376	5.71374e-29	Endo2	Cpd
Parvb	4.26941e-33	0.364011	0.416	0.295	8.1217e-29	Endo2	Parvb
Mbnl1	5.21966e-33	0.354989	0.64	0.546	9.92937e-29	Endo2	Mbnl1
Wnk1	5.95937e-33	-0.553048	0.446	0.581	1.13365e-28	Endo2	Wnk1
Rapgef5	7.40637e-33	0.326308	0.488	0.35	1.40891e-28	Endo2	Rapgef5
Arhgef28	7.4604e-33	0.295584	0.273	0.158	1.41919e-28	Endo2	Arhgef28
Rpl27.1	8.06929e-33	-0.297565	0.934	0.928	1.53502e-28	Endo2	Rpl27
Rpl23	8.39695e-33	-0.272186	0.991	0.971	1.59735e-28	Endo2	Rpl23
Pir	8.59851e-33	0.2667	0.25	0.14	1.6357e-28	Endo2	Pir
Gclm	1.04783e-32	0.38525	0.382	0.269	1.99328e-28	Endo2	Gclm
Atp1b3.1	1.12268e-32	0.250582	0.719	0.606	2.13567e-28	Endo2	Atp1b3
Tmbim1.1	1.14083e-32	0.35725	0.516	0.404	2.17021e-28	Endo2	Tmbim1
Mif	1.55722e-32	-0.440601	0.417	0.545	2.9623e-28	Endo2	Mif
Ccnl1	1.58463e-32	0.341565	0.79	0.733	3.01444e-28	Endo2	Ccnl1
Pkig	4.2547e-32	0.337288	0.493	0.364	8.09372e-28	Endo2	Pkig
Rassf1	4.35807e-32	0.387105	0.615	0.511	8.29036e-28	Endo2	Rassf1
Nav1	5.94599e-32	0.303652	0.486	0.358	1.1311e-27	Endo2	Nav1
Gch1.1	6.07289e-32	0.330668	0.461	0.331	1.15525e-27	Endo2	Gch1
Marcksl1.1	6.13624e-32	-0.737682	0.22	0.351	1.1673e-27	Endo2	Marcksl1
S100a10.1	1.02069e-31	-0.450222	0.832	0.851	1.94166e-27	Endo2	S100a10
Tob1	1.18432e-31	0.392849	0.49	0.367	2.25293e-27	Endo2	Tob1
Klf13	1.20013e-31	0.348104	0.686	0.602	2.28301e-27	Endo2	Klf13
Atp5e	1.36355e-31	-0.297817	0.845	0.869	2.59388e-27	Endo2	Atp5e
Selenos.1	1.36916e-31	-0.381579	0.196	0.336	2.60455e-27	Endo2	Selenos
Irf2bpl	2.13254e-31	0.399072	0.434	0.32	4.05673e-27	Endo2	Irf2bpl
Etfb	2.35202e-31	-0.404117	0.372	0.517	4.47425e-27	Endo2	Etfb
Epb41l2.1	2.51419e-31	-0.4154	0.223	0.364	4.78274e-27	Endo2	Epb41l2
Micos10	6.18747e-31	-0.340098	0.632	0.715	1.17704e-26	Endo2	Micos10
Vps36	6.98241e-31	0.368974	0.453	0.341	1.32826e-26	Endo2	Vps36
Parp14	7.51586e-31	0.3483	0.434	0.311	1.42974e-26	Endo2	Parp14
Pgls	8.14317e-31	-0.331657	0.301	0.447	1.54908e-26	Endo2	Pgls
Kdm6b.1	9.76941e-31	0.390042	0.656	0.568	1.85844e-26	Endo2	Kdm6b
Aopep.1	1.14178e-30	0.435817	0.542	0.448	2.17202e-26	Endo2	Aopep
Slc50a1	1.36673e-30	0.330841	0.642	0.53	2.59994e-26	Endo2	Slc50a1
Fgd5.1	2.49553e-30	0.328674	0.426	0.302	4.74724e-26	Endo2	Fgd5
Ripk3	3.09398e-30	0.368898	0.254	0.155	5.88568e-26	Endo2	Ripk3
Fam129b	3.9695e-30	0.307346	0.4	0.286	7.55117e-26	Endo2	Fam129b
Kif5b	4.18123e-30	0.331542	0.697	0.634	7.95396e-26	Endo2	Kif5b
Mall	5.50005e-30	0.370237	0.345	0.232	1.04627e-25	Endo2	Mall
Bhlhe40.1	1.48264e-29	0.350361	0.609	0.507	2.82042e-25	Endo2	Bhlhe40
Sbds.1	2.05224e-29	-0.408901	0.415	0.547	3.90397e-25	Endo2	Sbds
Cstb.1	2.16284e-29	-0.668217	0.348	0.481	4.11438e-25	Endo2	Cstb
Ptbp1	2.19685e-29	0.351763	0.51	0.408	4.17906e-25	Endo2	Ptbp1
Errfi1.1	2.2275e-29	0.528706	0.389	0.273	4.23736e-25	Endo2	Errfi1
Tmem176a	2.36425e-29	-0.640366	0.464	0.548	4.49751e-25	Endo2	Tmem176a
Pik3c2a	2.42383e-29	0.292104	0.308	0.197	4.61085e-25	Endo2	Pik3c2a
Cox5a	2.44884e-29	0.289669	0.793	0.707	4.65843e-25	Endo2	Cox5a
Rps26	2.62707e-29	-0.282572	0.967	0.944	4.99747e-25	Endo2	Rps26
Hbegf.1	2.92553e-29	0.428746	0.611	0.476	5.56523e-25	Endo2	Hbegf
Tmbim6	3.88499e-29	0.266309	0.81	0.729	7.39041e-25	Endo2	Tmbim6
Tulp4.1	4.03523e-29	0.358355	0.448	0.33	7.67622e-25	Endo2	Tulp4
Pdlim5	4.45719e-29	0.348457	0.393	0.288	8.47891e-25	Endo2	Pdlim5
Blmh	4.86577e-29	0.31017	0.336	0.228	9.25615e-25	Endo2	Blmh
Dock4.1	5.75037e-29	-0.397115	0.174	0.301	1.09389e-24	Endo2	Dock4
Hoxd9	6.06608e-29	0.3185	0.365	0.25	1.15395e-24	Endo2	Hoxd9
Ppp1cc.1	7.38587e-29	0.368847	0.55	0.452	1.40501e-24	Endo2	Ppp1cc
Rnf130	7.85851e-29	-0.371212	0.314	0.451	1.49492e-24	Endo2	Rnf130
Frmd4b	8.03997e-29	0.351476	0.345	0.234	1.52944e-24	Endo2	Frmd4b
Smad1	1.07956e-28	-0.489042	0.237	0.366	2.05364e-24	Endo2	Smad1
Sod1	1.11212e-28	0.328582	0.575	0.473	2.11558e-24	Endo2	Sod1
Crlf2	1.15997e-28	0.333789	0.353	0.245	2.20661e-24	Endo2	Crlf2
Snu13.1	1.41294e-28	0.374329	0.744	0.665	2.68783e-24	Endo2	Snu13
Sox7	1.71137e-28	0.288061	0.397	0.273	3.25555e-24	Endo2	Sox7
Actb.1	1.77139e-28	-0.33859	0.977	0.973	3.36972e-24	Endo2	Actb
Arrdc4	1.80268e-28	0.342408	0.291	0.187	3.42924e-24	Endo2	Arrdc4
Itm2c.1	1.82625e-28	0.307035	0.667	0.572	3.47408e-24	Endo2	Itm2c
Flnb	1.876e-28	0.295668	0.445	0.326	3.56872e-24	Endo2	Flnb
Ppp1r2	1.92265e-28	-0.382501	0.702	0.786	3.65745e-24	Endo2	Ppp1r2
Zfp36l2.1	2.47924e-28	-0.473734	0.424	0.556	4.71625e-24	Endo2	Zfp36l2
Atp5mpl	2.5373e-28	-0.350379	0.541	0.657	4.82671e-24	Endo2	Atp5mpl
Furin	2.85173e-28	0.292443	0.404	0.295	5.42485e-24	Endo2	Furin
H2-T23	3.12104e-28	-0.441845	0.521	0.631	5.93716e-24	Endo2	H2-T23
Lamc1	3.52115e-28	-0.412358	0.336	0.473	6.69829e-24	Endo2	Lamc1
Ubxn4	4.12704e-28	0.359786	0.545	0.45	7.85087e-24	Endo2	Ubxn4
Nectin2	4.12889e-28	-0.426091	0.235	0.365	7.85438e-24	Endo2	Nectin2
Serpinb6a.1	5.26899e-28	-0.441649	0.658	0.696	1.00232e-23	Endo2	Serpinb6a
Eid1	5.35655e-28	-0.342102	0.376	0.521	1.01898e-23	Endo2	Eid1
Bst2.1	6.9412e-28	0.29918	0.745	0.631	1.32042e-23	Endo2	Bst2
Bnip2	1.14309e-27	0.334698	0.602	0.514	2.17449e-23	Endo2	Bnip2
Kank3.1	1.14528e-27	-0.439971	0.212	0.339	2.17866e-23	Endo2	Kank3
Cr1l	1.16096e-27	0.325041	0.582	0.488	2.2085e-23	Endo2	Cr1l
Zfp703.1	1.83133e-27	-0.404317	0.19	0.313	3.48374e-23	Endo2	Zfp703
Gstm1	2.12015e-27	-0.491852	0.213	0.333	4.03316e-23	Endo2	Gstm1
Trip10.1	2.39385e-27	0.345952	0.447	0.341	4.55382e-23	Endo2	Trip10
Atp2a2	2.74285e-27	0.377207	0.404	0.297	5.21772e-23	Endo2	Atp2a2
Il10rb	3.85901e-27	0.319776	0.278	0.18	7.34099e-23	Endo2	Il10rb
Il6.1	4.7173e-27	0.851137	0.516	0.4	8.97372e-23	Endo2	Il6
Ripor1	5.99329e-27	0.281318	0.352	0.243	1.1401e-22	Endo2	Ripor1
Ak3	6.2532e-27	0.293632	0.332	0.225	1.18955e-22	Endo2	Ak3
Gna13.1	6.5559e-27	-0.417558	0.273	0.394	1.24713e-22	Endo2	Gna13
Tfpi	6.71496e-27	-0.258249	0.137	0.257	1.27739e-22	Endo2	Tfpi
Rwdd4a	6.97387e-27	0.295063	0.257	0.161	1.32664e-22	Endo2	Rwdd4a
Ndufa13	8.00121e-27	-0.338533	0.69	0.762	1.52207e-22	Endo2	Ndufa13
Atp6v0e.1	1.0723e-26	0.292119	0.668	0.592	2.03984e-22	Endo2	Atp6v0e
Eva1b.1	1.08369e-26	-0.374682	0.312	0.447	2.06149e-22	Endo2	Eva1b
Ralgapa1.1	2.00653e-26	0.312066	0.366	0.26	3.81703e-22	Endo2	Ralgapa1
Erg	2.06163e-26	0.319894	0.351	0.244	3.92184e-22	Endo2	Erg
Pear1	2.31831e-26	-0.37205	0.139	0.253	4.41012e-22	Endo2	Pear1
Arl5b.1	2.50524e-26	0.387949	0.354	0.253	4.76572e-22	Endo2	Arl5b
Rpl10a	2.55639e-26	-0.302704	0.943	0.923	4.86302e-22	Endo2	Rpl10a
Pmp22.1	2.65097e-26	0.283267	0.494	0.395	5.04294e-22	Endo2	Pmp22
Plxna2	3.10455e-26	0.279204	0.387	0.276	5.90578e-22	Endo2	Plxna2
Oat.1	3.40003e-26	-0.384828	0.219	0.339	6.46788e-22	Endo2	Oat
Pcmtd1	3.64882e-26	0.308711	0.486	0.376	6.94115e-22	Endo2	Pcmtd1
Hspa4	9.18618e-26	0.33006	0.451	0.354	1.74749e-21	Endo2	Hspa4
Ccny	1.81319e-25	0.284259	0.328	0.225	3.44923e-21	Endo2	Ccny
Lgals3bp.1	3.02706e-25	0.285113	0.312	0.206	5.75838e-21	Endo2	Lgals3bp
Rpl38	3.4839e-25	-0.274673	0.925	0.919	6.62743e-21	Endo2	Rpl38
Ralb	3.55294e-25	0.307568	0.569	0.46	6.75877e-21	Endo2	Ralb
Map7d1	5.21088e-25	0.269367	0.535	0.438	9.91266e-21	Endo2	Map7d1
Rps29	5.45073e-25	-0.262089	0.977	0.959	1.03689e-20	Endo2	Rps29
Lmna.1	6.28228e-25	0.361586	0.859	0.832	1.19508e-20	Endo2	Lmna
Map2k3.1	7.15743e-25	0.331341	0.548	0.455	1.36156e-20	Endo2	Map2k3
Prdx2	7.4684e-25	-0.317664	0.57	0.681	1.42071e-20	Endo2	Prdx2
Filip1l	8.33263e-25	0.317237	0.313	0.209	1.58512e-20	Endo2	Filip1l
Lysmd2	9.17903e-25	0.314754	0.44	0.335	1.74613e-20	Endo2	Lysmd2
Tubb6.1	1.03445e-24	-0.35102	0.197	0.318	1.96783e-20	Endo2	Tubb6
Calm3	1.16656e-24	-0.34861	0.317	0.448	2.21915e-20	Endo2	Calm3
S100a1.1	1.24598e-24	0.306281	0.403	0.297	2.37022e-20	Endo2	S100a1
Ppp1r12a	2.24851e-24	-0.370522	0.361	0.496	4.27734e-20	Endo2	Ppp1r12a
Arhgap29.1	3.04501e-24	-0.427687	0.447	0.564	5.79253e-20	Endo2	Arhgap29
St3gal1	4.47514e-24	0.27078	0.271	0.177	8.51305e-20	Endo2	St3gal1
Trak1	4.49073e-24	0.250573	0.261	0.169	8.54272e-20	Endo2	Trak1
Ndufc1	6.41295e-24	-0.316593	0.44	0.567	1.21993e-19	Endo2	Ndufc1
Tmem47	6.83708e-24	0.330116	0.325	0.227	1.30062e-19	Endo2	Tmem47
Ier3.1	7.06476e-24	0.346234	0.848	0.781	1.34393e-19	Endo2	Ier3
Zfas1	2.06334e-23	-0.310122	0.238	0.361	3.92509e-19	Endo2	Zfas1
Gsn.1	2.0819e-23	-3.22862	0.302	0.383	3.96039e-19	Endo2	Gsn
Tspan12.1	2.40529e-23	0.327333	0.401	0.299	4.57558e-19	Endo2	Tspan12
Lman1	3.2352e-23	0.324942	0.473	0.381	6.15431e-19	Endo2	Lman1
Esyt1	3.23638e-23	0.25568	0.414	0.314	6.15656e-19	Endo2	Esyt1
Drap1	3.81927e-23	-0.329932	0.426	0.554	7.2654e-19	Endo2	Drap1
Ppp1r15a.1	6.06463e-23	0.269871	0.785	0.714	1.15367e-18	Endo2	Ppp1r15a
Rnf7	1.27459e-22	0.262447	0.662	0.582	2.42466e-18	Endo2	Rnf7
Ldb2	1.30618e-22	0.300441	0.439	0.341	2.48476e-18	Endo2	Ldb2
Vdac3	1.92228e-22	0.292414	0.544	0.469	3.65676e-18	Endo2	Vdac3
Rflnb.1	2.03431e-22	0.280234	0.416	0.3	3.86987e-18	Endo2	Rflnb
Nme1	2.3322e-22	-0.326397	0.368	0.489	4.43654e-18	Endo2	Nme1
Efhd2.1	2.67991e-22	-0.41034	0.228	0.336	5.09798e-18	Endo2	Efhd2
Pkp4.1	2.87872e-22	-0.38731	0.225	0.337	5.47619e-18	Endo2	Pkp4
Ckb	3.0033e-22	0.740784	0.291	0.207	5.71317e-18	Endo2	Ckb
Pelo	3.01099e-22	0.299206	0.315	0.223	5.72781e-18	Endo2	Pelo
Med31	3.14749e-22	0.305844	0.355	0.265	5.98747e-18	Endo2	Med31
Tmem184b	3.32225e-22	0.255152	0.283	0.19	6.31992e-18	Endo2	Tmem184b
Uqcr10	3.4866e-22	-0.306367	0.613	0.698	6.63255e-18	Endo2	Uqcr10
Itpr1	3.59366e-22	0.259713	0.355	0.254	6.83622e-18	Endo2	Itpr1
Nck1	4.09097e-22	0.304652	0.536	0.442	7.78225e-18	Endo2	Nck1
Sorbs1	4.61184e-22	-0.389	0.178	0.286	8.77311e-18	Endo2	Sorbs1
Myo1b.1	4.85341e-22	-0.367409	0.22	0.332	9.23265e-18	Endo2	Myo1b
Ninj1.1	5.7836e-22	0.353128	0.518	0.433	1.10021e-17	Endo2	Ninj1
Cyb5a	6.01607e-22	-0.351746	0.65	0.715	1.14444e-17	Endo2	Cyb5a
Lpcat3	6.0449e-22	0.320152	0.29	0.203	1.14992e-17	Endo2	Lpcat3
Qk.1	8.97148e-22	-0.374285	0.597	0.696	1.70664e-17	Endo2	Qk
Junb	9.01604e-22	0.258387	0.902	0.864	1.71512e-17	Endo2	Junb
Prdx5.1	9.25471e-22	-0.419884	0.412	0.516	1.76052e-17	Endo2	Prdx5
Smchd1	9.88528e-22	0.304964	0.466	0.375	1.88048e-17	Endo2	Smchd1
Scand1	1.32767e-21	-0.305994	0.453	0.566	2.52562e-17	Endo2	Scand1
Smarca2	1.35031e-21	0.322406	0.385	0.295	2.5687e-17	Endo2	Smarca2
1810058I24Rik	1.44128e-21	-0.381662	0.43	0.543	2.74174e-17	Endo2	1810058I24Rik
Glod4	1.46396e-21	0.293518	0.327	0.237	2.78489e-17	Endo2	Glod4
Foxn3	1.49741e-21	0.2724	0.408	0.309	2.84852e-17	Endo2	Foxn3
Lgals3.1	1.57142e-21	-0.900548	0.185	0.276	2.98931e-17	Endo2	Lgals3
Lzts2	1.6272e-21	0.282677	0.34	0.246	3.09543e-17	Endo2	Lzts2
Hsp90b1	1.75805e-21	0.255409	0.798	0.742	3.34433e-17	Endo2	Hsp90b1
Bcr.1	1.77222e-21	-0.4841	0.242	0.35	3.3713e-17	Endo2	Bcr
Plgrkt.1	2.93205e-21	-0.274221	0.178	0.288	5.57763e-17	Endo2	Plgrkt
1700025G04Rik	3.34894e-21	0.365265	0.309	0.223	6.37069e-17	Endo2	1700025G04Rik
Ezr	3.38931e-21	0.250681	0.251	0.16	6.44749e-17	Endo2	Ezr
Tpst1	4.37878e-21	0.279024	0.265	0.18	8.32975e-17	Endo2	Tpst1
Ifngr1.1	4.41001e-21	0.353264	0.516	0.429	8.38916e-17	Endo2	Ifngr1
Maged1	5.1064e-21	-0.313995	0.222	0.334	9.71391e-17	Endo2	Maged1
Pttg1ip.1	5.4606e-21	0.30452	0.642	0.576	1.03877e-16	Endo2	Pttg1ip
Txndc17	5.96079e-21	0.275749	0.687	0.622	1.13392e-16	Endo2	Txndc17
Osbpl9	1.0041e-20	0.297194	0.451	0.362	1.91011e-16	Endo2	Osbpl9
Ndufa3.1	1.81298e-20	-0.252389	0.355	0.487	3.44883e-16	Endo2	Ndufa3
4930523C07Rik	1.96871e-20	0.371179	0.43	0.346	3.74507e-16	Endo2	4930523C07Rik
Ehd4	2.1838e-20	-0.657623	0.45	0.53	4.15425e-16	Endo2	Ehd4
Npm1	2.317e-20	-0.260632	0.821	0.842	4.40762e-16	Endo2	Npm1
Blvrb	2.45952e-20	-0.292977	0.292	0.408	4.67875e-16	Endo2	Blvrb
Slc35e4.1	2.58329e-20	0.309686	0.301	0.217	4.91419e-16	Endo2	Slc35e4
Galnt1	3.27168e-20	-0.293327	0.19	0.3	6.22372e-16	Endo2	Galnt1
Dync1li1	3.61264e-20	0.279038	0.313	0.228	6.87233e-16	Endo2	Dync1li1
Fam43a.1	3.67622e-20	-0.393124	0.243	0.351	6.99327e-16	Endo2	Fam43a
Egln1.1	4.20414e-20	-0.251738	0.177	0.285	7.99753e-16	Endo2	Egln1
Zfp36l1	4.5302e-20	0.265221	0.748	0.687	8.61781e-16	Endo2	Zfp36l1
Herc2	4.53799e-20	0.255325	0.302	0.213	8.63262e-16	Endo2	Herc2
Tspan9	4.56455e-20	0.259601	0.277	0.19	8.68315e-16	Endo2	Tspan9
Mafk.1	5.72527e-20	0.287969	0.408	0.315	1.08912e-15	Endo2	Mafk
C1qtnf9.1	5.73101e-20	-0.486958	0.231	0.327	1.09021e-15	Endo2	C1qtnf9
G3bp2	9.46883e-20	0.270548	0.46	0.37	1.80126e-15	Endo2	G3bp2
Fkbp2.1	9.87342e-20	-0.324474	0.301	0.414	1.87822e-15	Endo2	Fkbp2
Procr.1	1.03118e-19	0.508538	0.385	0.287	1.9616e-15	Endo2	Procr
Fndc3b	1.60474e-19	0.282233	0.35	0.261	3.05271e-15	Endo2	Fndc3b
Csrnp1.1	1.97271e-19	0.301163	0.547	0.463	3.75269e-15	Endo2	Csrnp1
Phc2	2.42397e-19	0.287547	0.43	0.346	4.61112e-15	Endo2	Phc2
Ddt	3.10173e-19	-0.280801	0.238	0.351	5.90042e-15	Endo2	Ddt
Klf6.1	4.44451e-19	0.267146	0.733	0.661	8.4548e-15	Endo2	Klf6
Gimap5	6.68582e-19	-0.409351	0.321	0.411	1.27184e-14	Endo2	Gimap5
Ppp1cb	6.93171e-19	0.265205	0.531	0.455	1.31862e-14	Endo2	Ppp1cb
Lrrc8a	7.21909e-19	0.273056	0.453	0.367	1.37329e-14	Endo2	Lrrc8a
Rala.1	8.65978e-19	-0.541246	0.336	0.436	1.64735e-14	Endo2	Rala
Ednrb.1	2.16761e-18	0.373066	0.296	0.206	4.12345e-14	Endo2	Ednrb
Bmpr2	2.37788e-18	0.251252	0.524	0.439	4.52345e-14	Endo2	Bmpr2
Mob2	3.28517e-18	0.263131	0.33	0.246	6.24938e-14	Endo2	Mob2
Cish.1	7.83358e-18	0.322646	0.285	0.203	1.49018e-13	Endo2	Cish
Tgfbr2	9.32469e-18	0.264857	0.53	0.45	1.77384e-13	Endo2	Tgfbr2
Tpm3-rs7.1	1.30443e-17	0.291984	0.602	0.543	2.48142e-13	Endo2	Tpm3-rs7
Dusp2	1.56021e-17	-0.460814	0.237	0.341	2.96798e-13	Endo2	Dusp2
Dynlt3	1.75277e-17	0.270948	0.509	0.432	3.33429e-13	Endo2	Dynlt3
Hspg2.1	1.95471e-17	-0.481002	0.416	0.51	3.71844e-13	Endo2	Hspg2
Csrp2.1	2.40232e-17	-0.341801	0.377	0.483	4.56994e-13	Endo2	Csrp2
Anxa2.1	2.85941e-17	-0.298486	0.796	0.823	5.43945e-13	Endo2	Anxa2
Zyx.1	2.9576e-17	0.304541	0.439	0.354	5.62625e-13	Endo2	Zyx
Lamtor2	3.04383e-17	-0.268272	0.418	0.525	5.79027e-13	Endo2	Lamtor2
Mid1ip1.1	3.55809e-17	-0.492166	0.21	0.299	6.76856e-13	Endo2	Mid1ip1
Hipk1	4.26635e-17	-0.285039	0.273	0.382	8.11587e-13	Endo2	Hipk1
Dock9	5.28128e-17	-0.371247	0.334	0.433	1.00466e-12	Endo2	Dock9
Rela.1	6.06263e-17	0.260221	0.361	0.282	1.15329e-12	Endo2	Rela
Ppp3ca	6.32566e-17	-0.424443	0.438	0.536	1.20333e-12	Endo2	Ppp3ca
Tgif1.1	6.66389e-17	0.269118	0.454	0.374	1.26767e-12	Endo2	Tgif1
Slc41a1.1	7.40572e-17	-0.605726	0.181	0.268	1.40879e-12	Endo2	Slc41a1
Zc3hav1	8.6532e-17	-0.288445	0.224	0.323	1.6461e-12	Endo2	Zc3hav1
Srpk2	9.81538e-17	-0.262254	0.235	0.338	1.86718e-12	Endo2	Srpk2
Slfn2.1	2.07148e-16	-0.478397	0.234	0.324	3.94058e-12	Endo2	Slfn2
B4galt1.1	2.5745e-16	0.262348	0.344	0.266	4.89747e-12	Endo2	B4galt1
Tnfaip8l1	2.99357e-16	0.257888	0.381	0.297	5.69466e-12	Endo2	Tnfaip8l1
Sash1.1	3.53939e-16	0.298155	0.526	0.455	6.73298e-12	Endo2	Sash1
Camk2d	3.74793e-16	0.279087	0.354	0.273	7.12969e-12	Endo2	Camk2d
Atp5b	4.21111e-16	-0.258087	0.813	0.831	8.01079e-12	Endo2	Atp5b
Gltp	4.82158e-16	0.255373	0.318	0.242	9.1721e-12	Endo2	Gltp
Ptov1	8.07017e-16	-0.253342	0.26	0.362	1.53519e-11	Endo2	Ptov1
Cd24a.1	1.10087e-15	-0.477481	0.316	0.204	2.09419e-11	Endo2	Cd24a
Itga5	1.26407e-15	0.263062	0.334	0.257	2.40465e-11	Endo2	Itga5
Pitpnc1.1	1.3696e-15	-0.301791	0.281	0.382	2.6054e-11	Endo2	Pitpnc1
Nfatc1.1	1.40416e-15	-0.384366	0.194	0.279	2.67114e-11	Endo2	Nfatc1
Slc29a1.1	2.02815e-15	-0.343091	0.301	0.395	3.85816e-11	Endo2	Slc29a1
Pxdn.1	2.37445e-15	-0.350922	0.172	0.258	4.51692e-11	Endo2	Pxdn
Pcp4l1.1	2.69889e-15	-0.405806	0.196	0.278	5.13409e-11	Endo2	Pcp4l1
Tceal9.1	2.82383e-15	-0.253539	0.468	0.568	5.37177e-11	Endo2	Tceal9
Marcks.1	2.99731e-15	-0.459038	0.524	0.574	5.70178e-11	Endo2	Marcks
Fam3c	3.04221e-15	0.337332	0.301	0.233	5.78719e-11	Endo2	Fam3c
Slc30a1.1	4.06388e-15	0.264215	0.283	0.208	7.73073e-11	Endo2	Slc30a1
Ap2m1	4.29008e-15	-0.259112	0.41	0.517	8.16102e-11	Endo2	Ap2m1
Akap12.1	4.95968e-15	-0.514548	0.347	0.441	9.43479e-11	Endo2	Akap12
Spop	6.8742e-15	0.26008	0.564	0.513	1.30768e-10	Endo2	Spop
Pdlim4.1	8.12398e-15	-0.415053	0.401	0.484	1.54542e-10	Endo2	Pdlim4
Jak1	8.94655e-15	-0.31772	0.556	0.637	1.7019e-10	Endo2	Jak1
Mpc2	8.95407e-15	-0.253982	0.387	0.488	1.70333e-10	Endo2	Mpc2
Rps18	9.57353e-15	-0.252365	0.862	0.856	1.82117e-10	Endo2	Rps18
Hsbp1	1.07361e-14	-0.304227	0.463	0.559	2.04232e-10	Endo2	Hsbp1
Arhgef7.1	1.09167e-14	-0.324139	0.233	0.327	2.07669e-10	Endo2	Arhgef7
Mmp14.1	1.20078e-14	-0.401196	0.191	0.271	2.28425e-10	Endo2	Mmp14
Cdc42ep3	1.67772e-14	0.261369	0.502	0.415	3.19152e-10	Endo2	Cdc42ep3
Pam.1	1.80592e-14	0.338025	0.51	0.441	3.43541e-10	Endo2	Pam
Gpx4	2.7614e-14	-0.285189	0.761	0.799	5.253e-10	Endo2	Gpx4
Sptssa	3.28426e-14	-0.292885	0.444	0.536	6.24765e-10	Endo2	Sptssa
Adgrl2.1	3.36198e-14	-0.309401	0.191	0.274	6.39549e-10	Endo2	Adgrl2
Kctd12	4.06923e-14	-0.423606	0.281	0.372	7.7409e-10	Endo2	Kctd12
Acaa2	5.41844e-14	-0.270782	0.216	0.306	1.03075e-09	Endo2	Acaa2
Ech1.1	6.45717e-14	-0.276604	0.462	0.549	1.22835e-09	Endo2	Ech1
Pgk1.1	1.52965e-13	0.307391	0.497	0.442	2.90986e-09	Endo2	Pgk1
Stt3b.1	1.69595e-13	-0.276592	0.179	0.259	3.22621e-09	Endo2	Stt3b
Ucp2	5.01735e-13	-0.314797	0.269	0.36	9.54451e-09	Endo2	Ucp2
Robo4.1	6.31789e-13	-0.364208	0.202	0.281	1.20185e-08	Endo2	Robo4
Rasgrp3.1	9.78631e-13	0.251666	0.352	0.284	1.86165e-08	Endo2	Rasgrp3
Bach1.1	1.01715e-12	-0.317275	0.259	0.341	1.93493e-08	Endo2	Bach1
St3gal6	1.25447e-12	-0.257328	0.295	0.377	2.38638e-08	Endo2	St3gal6
Atp5k.1	2.49866e-12	-0.252994	0.42	0.51	4.75321e-08	Endo2	Atp5k
Dpysl2	3.13394e-12	-0.279687	0.378	0.462	5.96169e-08	Endo2	Dpysl2
Ctsz	5.22546e-12	-0.26795	0.622	0.664	9.94039e-08	Endo2	Ctsz
Apc	1.17021e-11	-0.324906	0.25	0.328	2.2261e-07	Endo2	Apc
Nudt4.1	1.22733e-11	-0.344162	0.319	0.401	2.33476e-07	Endo2	Nudt4
Itgb4.1	1.69788e-11	-0.73371	0.277	0.336	3.22987e-07	Endo2	Itgb4
Tpi1	1.75461e-11	-0.301042	0.451	0.531	3.3378e-07	Endo2	Tpi1
Paics.1	2.02352e-11	-0.304159	0.266	0.345	3.84934e-07	Endo2	Paics
Prkd2.1	2.99003e-11	-0.254118	0.217	0.294	5.68793e-07	Endo2	Prkd2
Myh9.1	3.50976e-11	-0.338544	0.567	0.619	6.67662e-07	Endo2	Myh9
Pim3	4.24233e-11	0.268471	0.705	0.667	8.07019e-07	Endo2	Pim3
Hspa2.1	4.83629e-11	-0.303793	0.207	0.28	9.20008e-07	Endo2	Hspa2
Rab5c	5.38138e-11	-0.277914	0.483	0.552	1.0237e-06	Endo2	Rab5c
Mapkapk2	5.49206e-11	-0.251102	0.254	0.331	1.04475e-06	Endo2	Mapkapk2
Gimap6	6.29207e-11	-0.357434	0.615	0.613	1.19694e-06	Endo2	Gimap6
Abcg2.1	8.6756e-11	-0.292285	0.485	0.533	1.65036e-06	Endo2	Abcg2
Cpeb4	1.60324e-10	-0.27424	0.221	0.296	3.04984e-06	Endo2	Cpeb4
Esd.1	4.64026e-10	0.25284	0.554	0.518	8.82717e-06	Endo2	Esd
Kcnq1ot1	5.89711e-10	0.271955	0.367	0.306	1.12181e-05	Endo2	Kcnq1ot1
Rps27l.1	1.60128e-09	-0.251419	0.679	0.711	3.04612e-05	Endo2	Rps27l
Prkch.1	2.69625e-09	-0.272126	0.289	0.353	5.12907e-05	Endo2	Prkch
Plk2.1	5.01044e-09	-0.386409	0.466	0.529	9.53136e-05	Endo2	Plk2
Glud1.1	8.46305e-09	-0.321144	0.549	0.607	0.000160993	Endo2	Glud1
Dlc1.1	1.90375e-08	-0.300664	0.404	0.461	0.000362149	Endo2	Dlc1
Dbi	2.08032e-08	-0.325235	0.635	0.67	0.000395738	Endo2	Dbi
Gm26917.1	3.70791e-08	-1.24493	0.365	0.433	0.000705356	Endo2	Gm26917
Sept4.1	5.21173e-08	-0.265184	0.242	0.305	0.000991428	Endo2	2022-09-04
Ahnak.1	6.43637e-08	-0.427119	0.798	0.81	0.00122439	Endo2	Ahnak
Scd2.1	1.89128e-07	-0.254557	0.267	0.325	0.00359779	Endo2	Scd2
Sparc.1	3.22464e-07	-0.344346	0.976	0.803	0.00613424	Endo2	Sparc
Iigp1.1	5.78921e-07	-0.454156	0.438	0.477	0.0110128	Endo2	Iigp1
Dennd4a.1	2.79597e-06	-0.314411	0.237	0.285	0.0531878	Endo2	Dennd4a
Ugcg.1	3.02967e-06	-0.471421	0.332	0.375	0.0576333	Endo2	Ugcg
Il6st.1	1.50705e-05	-0.340402	0.559	0.588	0.286685	Endo2	Il6st
Hes1.1	4.36842e-05	-0.275036	0.29	0.333	0.831004	Endo2	Hes1
Nme2.1	0.000109065	-0.262821	0.928	0.895	1	Endo2	Nme2
Icam1.1	0.000161329	0.370822	0.578	0.574	1	Endo2	Icam1
Jun.1	0.00033097	-0.371756	0.791	0.8	1	Endo2	Jun
Hmgb2	0.000803361	-0.312642	0.34	0.383	1	Endo2	Hmgb2
Serping1.1	0.00342827	-1.3174	0.309	0.297	1	Endo2	Serping1
Tmem176b	0.00668712	-0.251705	0.648	0.602	1	Endo2	Tmem176b
Nts	0	4.58398	0.603	0.033	0	Endo3	Nts
Cd24a.2	0	3.16427	0.823	0.16	0	Endo3	Cd24a
Gdf15.1	0	3.07322	0.707	0.188	0	Endo3	Gdf15
Nsg1	0	3.01574	0.916	0.085	0	Endo3	Nsg1
Cldn11	0	2.86506	0.806	0.016	0	Endo3	Cldn11
Prox1	0	2.8497	0.85	0.06	0	Endo3	Prox1
Fibin	0	2.37088	0.594	0.035	0	Endo3	Fibin
Igfbp5	0	2.29261	0.589	0.116	0	Endo3	Igfbp5
Cystm1	0	2.14532	0.749	0.127	0	Endo3	Cystm1
Pard6g	0	1.95529	0.732	0.059	0	Endo3	Pard6g
Fxyd6.2	0	1.8437	0.931	0.231	0	Endo3	Fxyd6
Gm14964	0	1.74672	0.571	0.031	0	Endo3	Gm14964
Stmn1.1	0	1.7073	0.75	0.185	0	Endo3	Stmn1
Ccdc141	0	1.59871	0.486	0.03	0	Endo3	Ccdc141
Angpt2	0	1.57239	0.483	0.077	0	Endo3	Angpt2
Gdf10	0	1.52112	0.399	0.008	0	Endo3	Gdf10
Tbx1	0	1.45873	0.527	0.044	0	Endo3	Tbx1
Gpm6a	0	1.33426	0.531	0.072	0	Endo3	Gpm6a
Pkhd1l1	0	1.3322	0.441	0.033	0	Endo3	Pkhd1l1
Dtx1	0	1.30914	0.443	0.022	0	Endo3	Dtx1
Sh3gl3	0	1.2243	0.459	0.027	0	Endo3	Sh3gl3
Malat1	0	1.19447	0.999	0.985	0	Endo3	Malat1
Apobec2	0	1.11515	0.258	0.002	0	Endo3	Apobec2
Foxc2	0	1.10311	0.337	0.028	0	Endo3	Foxc2
Slc29a4	0	1.07422	0.339	0.005	0	Endo3	Slc29a4
Pdlim3	0	1.05744	0.337	0.03	0	Endo3	Pdlim3
Sema3a	0	0.888883	0.306	0.015	0	Endo3	Sema3a
Slc38a4	0	0.847875	0.282	0.013	0	Endo3	Slc38a4
Sparc.2	0	-4.46073	0.158	0.914	0	Endo3	Sparc
Igfbp7.2	0	-4.51119	0.375	0.862	0	Endo3	Igfbp7
Foxp2	1.24746e-305	1.00869	0.344	0.032	2.37304e-301	Endo3	Foxp2
Cldn5.2	1.17194e-303	1.67393	0.981	0.515	2.22937e-299	Endo3	Cldn5
Rhou	1.26302e-300	0.882766	0.289	0.02	2.40264e-296	Endo3	Rhou
Acsl1	2.05515e-297	1.23526	0.4	0.052	3.9095e-293	Endo3	Acsl1
Sema3d	4.79281e-292	1.10685	0.448	0.067	9.11736e-288	Endo3	Sema3d
Ugcg.2	3.04688e-288	1.94019	0.771	0.321	5.79608e-284	Endo3	Ugcg
Dapk1	8.94515e-273	0.957674	0.372	0.049	1.70164e-268	Endo3	Dapk1
Adm	2.4902e-272	1.77431	0.371	0.049	4.7371e-268	Endo3	Adm
Gm16104	6.42667e-272	0.965101	0.279	0.022	1.22255e-267	Endo3	Gm16104
Rassf10	2.79874e-269	0.815223	0.27	0.02	5.32403e-265	Endo3	Rassf10
Ly6a.2	5.80009e-268	-3.50745	0.051	0.703	1.10335e-263	Endo3	Ly6a
Ly6c1.2	8.84657e-268	-3.62119	0.068	0.71	1.68288e-263	Endo3	Ly6c1
Nfat5.1	1.45789e-267	1.90207	0.859	0.532	2.77335e-263	Endo3	Nfat5
Olfm1	9.3469e-264	1.64984	0.526	0.123	1.77806e-259	Endo3	Olfm1
2022-09-01	8.87672e-261	1.01594	0.395	0.059	1.68862e-256	Endo3	2022-09-01
Sparcl1.1	3.89716e-259	-3.27956	0.045	0.686	7.41356e-255	Endo3	Sparcl1
Aplp2	1.41479e-258	1.27201	0.975	0.794	2.69136e-254	Endo3	Aplp2
Marcksl1.2	2.22462e-257	1.77518	0.724	0.28	4.2319e-253	Endo3	Marcksl1
Slc41a1.2	4.67261e-255	2.06062	0.633	0.207	8.8887e-251	Endo3	Slc41a1
Comp	5.92591e-255	0.97546	0.299	0.029	1.12729e-250	Endo3	Comp
Cd81.1	3.81059e-247	-1.60271	0.7	0.915	7.24888e-243	Endo3	Cd81
Emp3.2	1.98013e-245	-2.21527	0.016	0.651	3.7668e-241	Endo3	Emp3
Gem.2	1.71397e-243	2.37741	0.784	0.379	3.26049e-239	Endo3	Gem
G0s2	4.58887e-237	1.15788	0.257	0.022	8.7294e-233	Endo3	G0s2
Fth1.2	5.755e-236	1.00016	0.999	0.964	1.09477e-231	Endo3	Fth1
Itga9	1.71832e-235	1.27495	0.543	0.144	3.26876e-231	Endo3	Itga9
Sbspon	1.56519e-234	1.10668	0.575	0.128	2.97747e-230	Endo3	Sbspon
Fn1.2	4.62233e-232	1.40621	0.835	0.358	8.79306e-228	Endo3	Fn1
Cd34.1	1.14939e-231	-2.36367	0.038	0.644	2.18649e-227	Endo3	Cd34
Flt1.1	2.90264e-229	-2.61275	0.079	0.67	5.5217e-225	Endo3	Flt1
Reln	5.94131e-226	0.727789	0.298	0.033	1.13022e-221	Endo3	Reln
Plpp3.2	6.27542e-226	-2.38325	0.152	0.711	1.19377e-221	Endo3	Plpp3
Nrp1.1	5.59741e-223	-2.07226	0.023	0.628	1.0648e-218	Endo3	Nrp1
Cd9.1	1.18548e-220	1.20135	0.986	0.822	2.25514e-216	Endo3	Cd9
Arl4a.2	3.57871e-220	1.48666	0.837	0.467	6.80778e-216	Endo3	Arl4a
Add3.2	1.73593e-218	1.25661	0.657	0.224	3.30227e-214	Endo3	Add3
Palm	6.61241e-213	1.13486	0.534	0.144	1.25788e-208	Endo3	Palm
Tinagl1.2	1.66476e-211	-2.12688	0.058	0.628	3.16687e-207	Endo3	Tinagl1
Kitl.1	1.37367e-208	-2.00988	0.064	0.636	2.61314e-204	Endo3	Kitl
Nupr1.2	2.77961e-207	1.53185	0.596	0.179	5.28766e-203	Endo3	Nupr1
Cxcl12.1	2.61951e-206	-3.32662	0.051	0.618	4.98309e-202	Endo3	Cxcl12
H3f3a.1	5.07422e-206	1.06269	0.981	0.935	9.65269e-202	Endo3	H3f3a
Cd93.2	1.28945e-204	-2.09342	0.072	0.63	2.45292e-200	Endo3	Cd93
Apc.1	1.24287e-203	1.37499	0.662	0.273	2.36432e-199	Endo3	Apc
Maf	4.15187e-203	0.883323	0.376	0.066	7.8981e-199	Endo3	Maf
Ppp3ca.1	2.00092e-202	1.41805	0.8	0.484	3.80635e-198	Endo3	Ppp3ca
Sdc4.2	6.4932e-201	1.09883	0.615	0.184	1.2352e-196	Endo3	Sdc4
Tmod2	1.5468e-195	1.0385	0.383	0.075	2.94248e-191	Endo3	Tmod2
Rnase4.2	2.22121e-195	1.36356	0.637	0.208	4.22541e-191	Endo3	Rnase4
Maff.1	1.23182e-191	2.10782	0.681	0.33	2.34328e-187	Endo3	Maff
Cst3.2	1.02658e-190	-1.57488	0.907	0.95	1.95286e-186	Endo3	Cst3
Col4a1.2	1.43657e-189	-2.10095	0.336	0.773	2.73278e-185	Endo3	Col4a1
Sox4.1	8.99776e-188	1.83985	0.577	0.199	1.71164e-183	Endo3	Sox4
Apoe.2	5.0741e-187	-2.86344	0.177	0.669	9.65247e-183	Endo3	Apoe
Ppic.1	5.81597e-185	-1.50355	0.129	0.654	1.10637e-180	Endo3	Ppic
Prkcz	4.05486e-184	0.798916	0.299	0.046	7.71356e-180	Endo3	Prkcz
Col4a2.2	1.13902e-182	-1.9634	0.199	0.688	2.16675e-178	Endo3	Col4a2
Epas1.2	1.85168e-181	-1.74186	0.148	0.658	3.52244e-177	Endo3	Epas1
Ubb.1	3.16124e-181	1.15873	0.995	0.961	6.01363e-177	Endo3	Ubb
Bcam.1	1.49427e-180	-1.52621	0.092	0.624	2.84255e-176	Endo3	Bcam
Mmrn2.2	1.38032e-179	-1.76078	0.079	0.601	2.62577e-175	Endo3	Mmrn2
Rplp1	9.19703e-179	-0.812483	0.986	0.981	1.74955e-174	Endo3	Rplp1
Gadd45b.2	5.50754e-174	1.80468	0.846	0.59	1.0477e-169	Endo3	Gadd45b
Cd63.1	2.10379e-172	1.20088	0.882	0.496	4.00204e-168	Endo3	Cd63
Jam2.2	5.98219e-172	-1.71454	0.018	0.53	1.13799e-167	Endo3	Jam2
N4bp3.1	9.872e-171	1.39852	0.597	0.243	1.87795e-166	Endo3	N4bp3
Tagln2.1	1.2289e-170	-1.33196	0.471	0.836	2.33774e-166	Endo3	Tagln2
Slc25a4.2	1.69566e-170	1.01589	0.928	0.758	3.22565e-166	Endo3	Slc25a4
Rassf9	2.70583e-170	1.06365	0.42	0.105	5.1473e-166	Endo3	Rassf9
Wnk1.1	3.11448e-169	1.17267	0.812	0.525	5.92467e-165	Endo3	Wnk1
Esam.2	3.47713e-169	-1.76767	0.329	0.711	6.61454e-165	Endo3	Esam
Cd36.1	2.93005e-168	-2.87917	0.048	0.545	5.57383e-164	Endo3	Cd36
Adam15.2	1.25215e-167	-1.43209	0.044	0.548	2.38197e-163	Endo3	Adam15
Klf4.1	2.93463e-164	1.72299	0.888	0.675	5.58254e-160	Endo3	Klf4
Sgk3	3.39553e-163	1.00431	0.413	0.11	6.45932e-159	Endo3	Sgk3
Mgll.1	4.554e-163	-1.93712	0.118	0.614	8.66308e-159	Endo3	Mgll
Ly6e.2	1.68943e-162	-1.53358	0.562	0.811	3.2138e-158	Endo3	Ly6e
Foxp1.1	1.18761e-161	1.14074	0.835	0.568	2.2592e-157	Endo3	Foxp1
Fabp4.1	1.90488e-161	-5.05178	0.287	0.672	3.62365e-157	Endo3	Fabp4
Krtcap2	4.40033e-160	-1.23408	0.227	0.711	8.37075e-156	Endo3	Krtcap2
Anxa3.1	1.54914e-159	-1.42661	0.022	0.512	2.94692e-155	Endo3	Anxa3
Scarb1.2	5.86385e-159	-2.40298	0.078	0.55	1.11548e-154	Endo3	Scarb1
Odc1.2	2.74752e-158	2.31011	0.665	0.353	5.2266e-154	Endo3	Odc1
Meis2	2.64518e-156	0.808542	0.297	0.053	5.03193e-152	Endo3	Meis2
Ppfibp1.1	1.76763e-155	1.17776	0.747	0.441	3.36257e-151	Endo3	Ppfibp1
Cnpy4	4.07726e-151	0.988533	0.406	0.113	7.75618e-147	Endo3	Cnpy4
Ctla2a.2	1.6947e-150	-2.86636	0.14	0.575	3.22383e-146	Endo3	Ctla2a
Smagp.1	1.02367e-149	1.16177	0.681	0.355	1.94732e-145	Endo3	Smagp
Palmd.1	1.18538e-149	-1.52725	0.031	0.499	2.25494e-145	Endo3	Palmd
Entpd1.1	2.70485e-149	-1.58473	0.031	0.5	5.14544e-145	Endo3	Entpd1
Serpinb6a.2	3.79699e-149	-1.28762	0.306	0.731	7.22301e-145	Endo3	Serpinb6a
Mmrn1	1.50442e-148	0.286039	0.298	0.051	2.86187e-144	Endo3	Mmrn1
Dstn.1	1.17242e-147	1.0657	0.86	0.675	2.23029e-143	Endo3	Dstn
Cpne2	1.42489e-147	1.06716	0.493	0.172	2.71056e-143	Endo3	Cpne2
Ptma.2	1.96833e-147	0.7247	0.999	0.975	3.74435e-143	Endo3	Ptma
Nfatc1.2	3.14194e-147	1.1701	0.557	0.229	5.9769e-143	Endo3	Nfatc1
Fgl2.2	7.66324e-147	1.44949	0.583	0.211	1.45778e-142	Endo3	Fgl2
Slfn5.1	1.38495e-146	-1.67634	0.14	0.598	2.63459e-142	Endo3	Slfn5
Cd300lg.2	8.92026e-146	-1.97732	0.033	0.488	1.6969e-141	Endo3	Cd300lg
Rcsd1	9.1285e-146	0.888344	0.347	0.082	1.73652e-141	Endo3	Rcsd1
Nav2.1	2.17484e-143	1.19839	0.524	0.203	4.1372e-139	Endo3	Nav2
Tmem176b.1	8.16548e-142	-1.37827	0.206	0.657	1.55332e-137	Endo3	Tmem176b
Lrrc8c.2	5.17856e-139	-1.30783	0.044	0.495	9.85118e-135	Endo3	Lrrc8c
Hspg2.2	6.48876e-139	-1.57259	0.089	0.536	1.23436e-134	Endo3	Hspg2
Pim1.1	1.20517e-138	1.3452	0.784	0.519	2.2926e-134	Endo3	Pim1
Pgm5	1.8933e-137	0.875531	0.345	0.084	3.60163e-133	Endo3	Pgm5
Cebpb.2	6.50914e-137	1.94854	0.744	0.457	1.23823e-132	Endo3	Cebpb
Glud1.2	1.09067e-134	1.27987	0.775	0.575	2.07478e-130	Endo3	Glud1
Pdlim4.2	7.89218e-134	1.20268	0.737	0.437	1.50133e-129	Endo3	Pdlim4
Apbb2.2	1.53652e-133	-1.31401	0.06	0.503	2.92291e-129	Endo3	Apbb2
Stt3b.2	2.15206e-131	0.994854	0.522	0.212	4.09386e-127	Endo3	Stt3b
Ifi203.1	1.27825e-130	-1.56925	0.03	0.458	2.43161e-126	Endo3	Ifi203
Igfbp4.2	2.37369e-130	-2.35515	0.05	0.475	4.51546e-126	Endo3	Igfbp4
Jund.1	1.92218e-127	1.15076	0.952	0.893	3.65657e-123	Endo3	Jund
Adgrl4.1	2.3992e-127	-1.46309	0.108	0.53	4.56399e-123	Endo3	Adgrl4
Cdc42ep5.1	7.22179e-127	1.0249	0.557	0.24	1.3738e-122	Endo3	Cdc42ep5
Serpinh1.2	1.08249e-126	-1.34594	0.344	0.698	2.05922e-122	Endo3	Serpinh1
Adgrg1.2	1.87934e-126	-1.29614	0.044	0.463	3.57507e-122	Endo3	Adgrg1
Capg	1.14244e-125	-1.16503	0.057	0.486	2.17326e-121	Endo3	Capg
Tbc1d4	6.27151e-125	0.673562	0.273	0.057	1.19303e-120	Endo3	Tbc1d4
Ifitm3.1	1.24103e-124	-0.844217	0.88	0.958	2.3608e-120	Endo3	Ifitm3
Rgcc.1	2.09401e-124	-2.47516	0.081	0.491	3.98343e-120	Endo3	Rgcc
Prnp.2	2.21884e-123	-1.23553	0.066	0.486	4.2209e-119	Endo3	Prnp
Sox17.2	1.14419e-121	-1.68484	0.026	0.432	2.17659e-117	Endo3	Sox17
Arl6ip5.1	1.83843e-121	-1.08734	0.277	0.676	3.49725e-117	Endo3	Arl6ip5
Cdc42ep3.1	2.01295e-121	-1.41854	0.065	0.474	3.82924e-117	Endo3	Cdc42ep3
Enho	9.37507e-121	0.707887	0.258	0.053	1.78342e-116	Endo3	Enho
Tnfrsf1a	1.72689e-120	-1.05465	0.196	0.623	3.28506e-116	Endo3	Tnfrsf1a
Nme2.2	4.9526e-120	-0.941367	0.822	0.911	9.42133e-116	Endo3	Nme2
AW112010.1	1.34163e-119	-1.40023	0.014	0.414	2.55218e-115	Endo3	AW112010
H2-T23.1	3.42512e-119	1.14584	0.796	0.588	6.5156e-115	Endo3	H2-T23
Cavin3	2.41953e-118	-1.09745	0.417	0.762	4.60268e-114	Endo3	Cavin3
Neat1.1	5.71013e-118	1.43905	0.851	0.677	1.08624e-113	Endo3	Neat1
Itgav	6.94946e-118	0.83991	0.351	0.102	1.32199e-113	Endo3	Itgav
Dip2c	2.02719e-116	0.746264	0.336	0.093	3.85632e-112	Endo3	Dip2c
Pltp.1	7.5026e-116	-1.41056	0.02	0.414	1.42722e-111	Endo3	Pltp
Rbp7.2	3.23922e-115	-3.12235	0.054	0.445	6.16197e-111	Endo3	Rbp7
Cav1.1	3.80862e-115	-1.18336	0.599	0.835	7.24513e-111	Endo3	Cav1
H3f3b.1	1.48407e-114	0.994992	0.995	0.963	2.82314e-110	Endo3	H3f3b
Serpine2	1.68734e-114	0.973354	0.347	0.097	3.20983e-110	Endo3	Serpine2
Chka	3.62482e-114	1.13007	0.494	0.205	6.8955e-110	Endo3	Chka
Agap1	2.09205e-113	0.792505	0.364	0.112	3.9797e-109	Endo3	Agap1
Gpihbp1.2	3.27209e-113	-2.51218	0.036	0.421	6.22449e-109	Endo3	Gpihbp1
Slc9a3r2.2	8.85043e-113	-1.39617	0.239	0.623	1.68362e-108	Endo3	Slc9a3r2
Dennd4a.2	2.00396e-111	1.01907	0.538	0.246	3.81213e-107	Endo3	Dennd4a
Smco4.1	1.95346e-110	-1.20408	0.079	0.475	3.71607e-106	Endo3	Smco4
Rora	2.166e-110	0.96353	0.354	0.11	4.12039e-106	Endo3	Rora
Il6.2	3.09774e-110	-3.13055	0.086	0.462	5.89283e-106	Endo3	Il6
Cmtm7	3.20756e-110	0.869919	0.36	0.114	6.10174e-106	Endo3	Cmtm7
Ptprb.2	3.973e-110	-1.69741	0.315	0.644	7.55784e-106	Endo3	Ptprb
Fcgrt.2	8.8705e-110	0.961019	0.772	0.554	1.68744e-105	Endo3	Fcgrt
Mast4.1	9.63445e-110	-1.57909	0.238	0.599	1.83276e-105	Endo3	Mast4
Clec14a.2	4.07499e-109	-1.29311	0.014	0.389	7.75186e-105	Endo3	Clec14a
Mndal.1	5.48336e-109	-1.18977	0.011	0.383	1.0431e-104	Endo3	Mndal
Timp2.2	1.80481e-108	0.85505	0.819	0.545	3.4333e-104	Endo3	Timp2
Myh9.2	2.37765e-108	-1.16549	0.274	0.646	4.52299e-104	Endo3	Myh9
Grina.2	2.74842e-108	0.940592	0.672	0.392	5.22832e-104	Endo3	Grina
Cdh5.2	3.23442e-108	-1.1615	0.619	0.798	6.15284e-104	Endo3	Cdh5
Gja1.1	3.46395e-108	-1.56147	0.19	0.568	6.58947e-104	Endo3	Gja1
Arrdc3	1.24909e-107	0.990254	0.376	0.123	2.37615e-103	Endo3	Arrdc3
Gata2.1	5.01601e-107	0.922892	0.464	0.182	9.54195e-103	Endo3	Gata2
Cyyr1.2	6.20885e-107	-1.274	0.164	0.548	1.18111e-102	Endo3	Cyyr1
Tcim.1	2.12659e-106	-1.69021	0.047	0.419	4.04541e-102	Endo3	Tcim
Plscr1.2	4.30671e-106	-1.61676	0.017	0.386	8.19265e-102	Endo3	Plscr1
Ablim1.1	9.04192e-105	-1.14698	0.096	0.483	1.72004e-100	Endo3	Ablim1
Pakap.1	1.21858e-104	-1.35152	0.172	0.545	2.31811e-100	Endo3	Pakap.1
Glul.2	4.41018e-104	-1.33358	0.179	0.561	8.38948e-100	Endo3	Glul
Txn1.1	4.98707e-104	-0.878343	0.682	0.863	9.4869e-100	Endo3	Txn1
S100a4.2	8.33531e-104	0.708035	0.628	0.276	1.58563e-99	Endo3	S100a4
Plvap.2	1.81361e-103	-2.46316	0.444	0.664	3.45003e-99	Endo3	Plvap
Vim.2	4.47446e-102	0.661947	0.995	0.947	8.51177e-98	Endo3	Vim
Uaca.1	4.93812e-102	-1.31539	0.133	0.508	9.39378e-98	Endo3	Uaca
Csf2rb	1.35047e-101	-1.26949	0.022	0.382	2.569e-97	Endo3	Csf2rb
Rab11a.2	1.38709e-101	0.866429	0.814	0.644	2.63866e-97	Endo3	Rab11a
Itga1.2	1.87481e-101	-1.20785	0.009	0.362	3.56646e-97	Endo3	Itga1
Fabp5.1	3.50558e-101	-2.23215	0.031	0.386	6.66866e-97	Endo3	Fabp5
Tspan13.2	3.12603e-100	-1.23808	0.259	0.602	5.94665e-96	Endo3	Tspan13
Bin1	4.21357e-100	0.770036	0.387	0.141	8.01547e-96	Endo3	Bin1
Net1	1.628e-99	1.05676	0.361	0.124	3.09694e-95	Endo3	Net1
Ace.1	1.96534e-99	-1.19124	0.034	0.391	3.73867e-95	Endo3	Ace
Tspo.1	7.76449e-99	-0.900266	0.619	0.838	1.47704e-94	Endo3	Tspo
Smad1.1	8.42304e-99	0.947842	0.584	0.312	1.60231e-94	Endo3	Smad1
Sun2	1.0939e-98	0.694436	0.299	0.085	2.08092e-94	Endo3	Sun2
Emcn.2	1.17767e-98	-1.33184	0.266	0.601	2.24028e-94	Endo3	Emcn
Hsp90aa1.1	1.6311e-98	0.992746	0.87	0.753	3.10283e-94	Endo3	Hsp90aa1
Meox2	1.73176e-98	-1.13414	0.059	0.422	3.29433e-94	Endo3	Meox2
Slc38a2	4.26739e-98	1.03633	0.805	0.642	8.11785e-94	Endo3	Slc38a2
Arhgap29.2	4.86626e-98	0.88108	0.752	0.517	9.25709e-94	Endo3	Arhgap29
Fxyd5.1	4.9144e-98	-1.23976	0.485	0.713	9.34866e-94	Endo3	Fxyd5
Chchd10	1.05929e-97	0.686877	0.269	0.067	2.01508e-93	Endo3	Chchd10
Col15a1.2	5.53513e-97	-1.34434	0.014	0.358	1.05295e-92	Endo3	Col15a1
Eng.2	7.05427e-97	-1.19945	0.395	0.677	1.34193e-92	Endo3	Eng
Abracl	2.18579e-96	-0.886302	0.08	0.444	4.15804e-92	Endo3	Abracl
Pecam1.2	5.26883e-96	-1.16238	0.716	0.769	1.00229e-91	Endo3	Pecam1
Myct1.2	8.02491e-96	-1.06166	0.1	0.466	1.52658e-91	Endo3	Myct1
Ftl1.1	1.09209e-94	0.707307	0.985	0.94	2.07748e-90	Endo3	Ftl1
Aqp1.2	1.33238e-94	-2.79718	0.065	0.403	2.53458e-90	Endo3	Aqp1
Actn4.1	6.08245e-94	-0.951528	0.457	0.762	1.15706e-89	Endo3	Actn4
C1qtnf9.2	6.37509e-93	-1.22128	0.01	0.341	1.21273e-88	Endo3	C1qtnf9
Adgrf5.2	1.11338e-92	-1.22822	0.33	0.637	2.11798e-88	Endo3	Adgrf5
Prex2.2	1.98396e-92	-1.16402	0.128	0.49	3.77408e-88	Endo3	Prex2
Dpysl2.1	7.47306e-92	1.059	0.636	0.424	1.4216e-87	Endo3	Dpysl2
Slco2a1.1	1.2443e-91	-1.23757	0.006	0.334	2.36703e-87	Endo3	Slco2a1
Lmo1.1	1.36492e-91	-0.888605	0.012	0.341	2.59648e-87	Endo3	Lmo1
Rcn3.2	3.08537e-91	0.868166	0.562	0.28	5.8693e-87	Endo3	Rcn3
Ppp1r14b.2	6.31797e-91	0.817483	0.752	0.531	1.20187e-86	Endo3	Ppp1r14b
Arpc3	1.25913e-90	-0.795947	0.697	0.845	2.39523e-86	Endo3	Arpc3
Abi3bp.2	5.20554e-90	0.363847	0.515	0.186	9.9025e-86	Endo3	Abi3bp
Itm2c.2	3.60685e-89	0.925	0.751	0.573	6.86131e-85	Endo3	Itm2c
Ipo11	3.70205e-89	0.840666	0.418	0.175	7.04241e-85	Endo3	Ipo11
Klf2.1	1.32247e-88	1.30493	0.896	0.72	2.51574e-84	Endo3	Klf2
Bvht.1	2.2075e-88	-0.877484	0.032	0.364	4.19933e-84	Endo3	Bvht
Gas6.2	3.06477e-88	-1.91143	0.229	0.564	5.8301e-84	Endo3	Gas6
Tspan7.2	9.70079e-88	-1.13274	0.122	0.461	1.84538e-83	Endo3	Tspan7
Vwf.1	2.12934e-87	-1.58971	0.023	0.345	4.05064e-83	Endo3	Vwf
Ubash3b	9.19187e-87	0.71522	0.316	0.103	1.74857e-82	Endo3	Ubash3b
Tmem255b.2	1.06202e-86	-0.876131	0.006	0.32	2.02029e-82	Endo3	Tmem255b
Ccnd1.2	3.39874e-86	-1.10018	0.039	0.364	6.46543e-82	Endo3	Ccnd1
Adamts4.1	5.72723e-86	-1.89318	0.1	0.427	1.08949e-81	Endo3	Adamts4
2200002D01Rik	6.79727e-86	-0.951422	0.004	0.315	1.29304e-81	Endo3	2200002D01Rik
Adamts1.2	3.46977e-85	-1.20519	0.381	0.696	6.60055e-81	Endo3	Adamts1
Vegfa	1.49627e-84	0.71098	0.353	0.124	2.84636e-80	Endo3	Vegfa
Tpm1	2.80923e-84	-1.11186	0.145	0.493	5.34401e-80	Endo3	Tpm1
Tmem176a.1	3.89807e-84	-1.09433	0.225	0.565	7.41531e-80	Endo3	Tmem176a
Il6st.2	1.44253e-83	-1.08906	0.291	0.615	2.74412e-79	Endo3	Il6st
C130074G19Rik.1	1.86139e-83	-0.93375	0.045	0.368	3.54093e-79	Endo3	C130074G19Rik
Clic4.2	2.10816e-83	-1.12406	0.469	0.754	4.01036e-79	Endo3	Clic4
Hspa4l	3.00584e-83	0.791809	0.336	0.119	5.71801e-79	Endo3	Hspa4l
Plcb1.2	3.27049e-83	-0.98584	0.006	0.31	6.22145e-79	Endo3	Plcb1
Klhl4	3.29187e-83	0.656923	0.292	0.091	6.26212e-79	Endo3	Klhl4
Ldha.1	4.85857e-83	-0.839775	0.432	0.72	9.24245e-79	Endo3	Ldha
Sema7a.2	5.63189e-83	-1.11029	0.023	0.332	1.07135e-78	Endo3	Sema7a
Ltbp1	6.44591e-83	0.710869	0.285	0.087	1.2262e-78	Endo3	Ltbp1
Lbp.2	1.19369e-82	0.599942	0.589	0.259	2.27075e-78	Endo3	Lbp
Tmsb4x.2	2.36326e-82	-0.698193	0.995	0.986	4.49563e-78	Endo3	Tmsb4x
Aebp1	6.63428e-82	0.689978	0.433	0.176	1.26204e-77	Endo3	Aebp1
Ogt	7.17166e-82	1.02479	0.567	0.33	1.36427e-77	Endo3	Ogt
Cavin1	7.18071e-82	-0.942711	0.553	0.783	1.36599e-77	Endo3	Cavin1
Ltbp4.2	7.7654e-82	-1.22337	0.383	0.677	1.47721e-77	Endo3	Ltbp4
Abcg2.2	3.06182e-81	-0.966616	0.224	0.557	5.82449e-77	Endo3	Abcg2
Vwa1.2	5.01077e-80	-1.01855	0.025	0.326	9.53199e-76	Endo3	Vwa1
Rflnb.2	1.06134e-79	-1.19623	0.047	0.354	2.01899e-75	Endo3	Rflnb
Ptpn14.1	4.23287e-79	0.816142	0.45	0.212	8.05219e-75	Endo3	Ptpn14
Mt1.1	7.65016e-79	-2.94314	0.16	0.465	1.45529e-74	Endo3	Mt1
Kctd12.1	1.26552e-78	0.919008	0.569	0.329	2.4074e-74	Endo3	Kctd12
Atp2b4	1.381e-78	-0.950631	0.033	0.334	2.62708e-74	Endo3	Atp2b4
Tmem252.1	1.84643e-78	-2.12196	0.011	0.301	3.51246e-74	Endo3	Tmem252
Zfhx3	2.12162e-78	0.608754	0.293	0.096	4.03596e-74	Endo3	Zfhx3
Rpl13a	1.335e-77	0.436478	0.987	0.96	2.53957e-73	Endo3	Rpl13a
Galnt15.1	5.11236e-77	-0.906269	0.013	0.303	9.72524e-73	Endo3	Galnt15
Col18a1.2	5.17276e-77	-1.08247	0.12	0.44	9.84014e-73	Endo3	Col18a1
Fbln2.2	6.11659e-77	-1.51307	0.14	0.439	1.16356e-72	Endo3	Fbln2
Rnd1.1	9.14977e-77	-1.61977	0.153	0.456	1.74056e-72	Endo3	Rnd1
Jmy	2.36551e-76	0.76387	0.378	0.158	4.49992e-72	Endo3	Jmy
Clca3a1	2.09825e-75	0.724976	0.354	0.134	3.9915e-71	Endo3	Clca3a1
Limch1.1	4.25049e-75	0.734937	0.438	0.202	8.0857e-71	Endo3	Limch1
Csf2rb2	5.92614e-75	-0.883307	0.011	0.294	1.12733e-70	Endo3	Csf2rb2
Plaat3	5.94384e-75	-0.744413	0.064	0.373	1.1307e-70	Endo3	Plaat3
Dlc1.2	1.04697e-74	-0.958975	0.161	0.482	1.99165e-70	Endo3	Dlc1
Mgp.2	1.20893e-74	-3.6892	0.048	0.335	2.29976e-70	Endo3	Mgp
Ccnd2.1	1.36641e-74	-0.993512	0.12	0.438	2.59933e-70	Endo3	Ccnd2
Cdc42ep4	3.69542e-74	-0.727821	0.034	0.329	7.02979e-70	Endo3	Cdc42ep4
Grrp1.1	5.25083e-74	-1.12961	0.218	0.522	9.98865e-70	Endo3	Grrp1
Ralb.1	7.14213e-74	-0.876528	0.197	0.514	1.35865e-69	Endo3	Ralb
Cox19	1.01238e-73	0.885709	0.365	0.158	1.92585e-69	Endo3	Cox19
Slc7a1	4.60677e-73	0.77674	0.358	0.149	8.76346e-69	Endo3	Slc7a1
Eif1.2	8.06559e-73	0.439662	0.994	0.963	1.53432e-68	Endo3	Eif1
Mrpl33	1.05742e-72	-0.847667	0.354	0.664	2.01153e-68	Endo3	Mrpl33
Slc3a2.2	2.15521e-72	-0.871748	0.422	0.707	4.09986e-68	Endo3	Slc3a2
Mir99ahg	2.84644e-72	0.6351	0.273	0.087	5.41479e-68	Endo3	Mir99ahg
Ifngr1.2	5.9545e-72	-0.815308	0.156	0.48	1.13272e-67	Endo3	Ifngr1
Atox1.1	6.54896e-72	-0.621129	0.774	0.889	1.24581e-67	Endo3	Atox1
Fam189a2	6.90318e-72	0.746251	0.413	0.185	1.31319e-67	Endo3	Fam189a2
Zfp36l1.1	7.93197e-72	-0.814303	0.426	0.73	1.5089e-67	Endo3	Zfp36l1
Tmcc3.1	2.47879e-71	-0.832962	0.02	0.298	4.71541e-67	Endo3	Tmcc3
Fam129b.1	3.26075e-71	-0.773304	0.051	0.338	6.20292e-67	Endo3	Fam129b
Sp100.1	3.52693e-71	-0.7937	0.009	0.278	6.70929e-67	Endo3	Sp100
Heg1.1	5.96678e-71	-0.956997	0.082	0.379	1.13506e-66	Endo3	Heg1
Robo4.2	1.24786e-70	-0.905785	0.019	0.293	2.3738e-66	Endo3	Robo4
mt-Cytb	1.41092e-70	0.420927	0.995	0.975	2.68399e-66	Endo3	mt-Cytb
Tmem47.1	1.69878e-70	-0.680927	0.006	0.274	3.2316e-66	Endo3	Tmem47
Sept4.2	2.18175e-70	-0.936312	0.038	0.321	4.15035e-66	Endo3	2022-09-04
Lims2.1	2.9397e-70	-0.878921	0.012	0.281	5.59219e-66	Endo3	Lims2
Uap1.2	1.45335e-69	-1.26378	0.138	0.429	2.7647e-65	Endo3	Uap1
Dusp2.1	6.94164e-69	1.06541	0.539	0.296	1.32051e-64	Endo3	Dusp2
Marc2.2	6.9709e-69	-0.805995	0.302	0.61	1.32607e-64	Endo3	2022-03-02
Aprt.2	1.12451e-68	0.797068	0.642	0.446	2.13916e-64	Endo3	Aprt
Ndufa8.2	1.63123e-68	-0.827812	0.282	0.587	3.10309e-64	Endo3	Ndufa8
Nfic	1.86783e-68	0.887166	0.561	0.356	3.55318e-64	Endo3	Nfic
Eln.2	2.69194e-68	-1.77366	0.104	0.391	5.12087e-64	Endo3	Eln
Tuba1a.2	3.37848e-68	0.810019	0.841	0.69	6.42689e-64	Endo3	Tuba1a
Arl4c	4.75189e-68	0.482013	0.267	0.085	9.03951e-64	Endo3	Arl4c
Avpi1.2	5.66815e-68	-1.20121	0.156	0.447	1.07825e-63	Endo3	Avpi1
Fryl.2	1.12668e-67	-0.969024	0.073	0.359	2.14329e-63	Endo3	Fryl
Sphk1	1.46969e-67	0.577707	0.251	0.081	2.7958e-63	Endo3	Sphk1
Rplp0.1	1.74761e-67	-0.631003	0.973	0.957	3.32447e-63	Endo3	Rplp0
S100a13.2	7.15032e-67	-0.820796	0.546	0.74	1.36021e-62	Endo3	S100a13
Atp6v0b	1.28838e-66	0.733247	0.689	0.525	2.45089e-62	Endo3	Atp6v0b
Grap.1	1.94602e-66	0.703125	0.371	0.165	3.70191e-62	Endo3	Grap
Sestd1	2.91067e-66	0.593078	0.265	0.091	5.53696e-62	Endo3	Sestd1
Ppp2ca.1	6.78975e-66	0.785337	0.74	0.635	1.29161e-61	Endo3	Ppp2ca
Swap70.1	1.07936e-65	-0.797226	0.178	0.483	2.05326e-61	Endo3	Swap70
Gpsm3	1.17371e-65	0.651584	0.323	0.13	2.23276e-61	Endo3	Gpsm3
Dusp5.1	2.02679e-65	0.804287	0.443	0.219	3.85556e-61	Endo3	Dusp5
Gcnt2.2	2.13265e-65	-0.790563	0.041	0.308	4.05694e-61	Endo3	Gcnt2
Rasa4.2	5.57919e-65	-0.832562	0.012	0.264	1.06133e-60	Endo3	Rasa4
Lifr	6.32949e-65	-0.774349	0.083	0.366	1.20406e-60	Endo3	Lifr
Adgrl2.2	1.22286e-64	-0.808104	0.023	0.283	2.32625e-60	Endo3	Adgrl2
Itih5.2	3.14544e-64	-0.959483	0.006	0.253	5.98357e-60	Endo3	Itih5
Ifitm2.1	3.66129e-64	-0.558695	0.943	0.94	6.96488e-60	Endo3	Ifitm2
Tnfaip2.1	3.80961e-64	-0.878997	0.014	0.264	7.24703e-60	Endo3	Tnfaip2
Tulp4.2	4.38217e-64	0.722998	0.549	0.332	8.3362e-60	Endo3	Tulp4
Bag1	1.26796e-63	0.739379	0.639	0.475	2.41205e-59	Endo3	Bag1
Lgals3.2	2.64383e-63	-1.42908	0.03	0.283	5.02935e-59	Endo3	Lgals3
Gask1b.1	5.16089e-63	-0.824261	0.046	0.308	9.81756e-59	Endo3	Gask1b
Spred1.1	5.77761e-63	-0.71578	0.034	0.291	1.09907e-58	Endo3	Spred1
Cd200.1	1.18983e-62	-0.833785	0.201	0.496	2.26341e-58	Endo3	Cd200
Iqgap1.1	2.06613e-62	-0.81352	0.424	0.692	3.93039e-58	Endo3	Iqgap1
Plscr2.1	2.41731e-62	-0.81312	0.012	0.258	4.59844e-58	Endo3	Plscr2
Txndc17.1	2.70149e-62	-0.668613	0.386	0.663	5.13905e-58	Endo3	Txndc17
Colec12	2.97082e-62	0.531746	0.26	0.088	5.6514e-58	Endo3	Colec12
Mcam.1	3.29554e-62	-0.772916	0.036	0.293	6.26911e-58	Endo3	Mcam
Hsd3b7.2	5.16398e-62	0.734341	0.473	0.258	9.82343e-58	Endo3	Hsd3b7
Ptprg.2	5.49818e-62	-0.847158	0.101	0.378	1.04592e-57	Endo3	Ptprg
Btbd3.2	6.21819e-62	0.938551	0.48	0.272	1.18289e-57	Endo3	Btbd3
Plat	1.87888e-61	1.60699	0.323	0.138	3.57418e-57	Endo3	Plat
Sgk1.1	3.1803e-61	0.972512	0.695	0.511	6.04989e-57	Endo3	Sgk1
Noct.1	3.67847e-61	-1.19138	0.124	0.386	6.99755e-57	Endo3	Noct
Foxp4	8.28427e-61	0.552443	0.255	0.089	1.57592e-56	Endo3	Foxp4
Btg3	1.28692e-60	-0.735844	0.178	0.466	2.4481e-56	Endo3	Btg3
Lmo7	5.27644e-60	-0.855774	0.037	0.286	1.00374e-55	Endo3	Lmo7
Tmod3.1	7.5392e-60	-0.751481	0.417	0.686	1.43418e-55	Endo3	Tmod3
Sh3bgrl	1.47772e-59	-0.678035	0.229	0.524	2.81107e-55	Endo3	Sh3bgrl
Akap13.1	1.66323e-59	0.749463	0.729	0.566	3.16396e-55	Endo3	Akap13
Mt2.1	3.26171e-59	-1.69049	0.048	0.294	6.20475e-55	Endo3	Mt2
Spint2	6.50363e-59	-0.719537	0.043	0.293	1.23719e-54	Endo3	Spint2
Atp8b1.1	1.54581e-58	-0.660133	0.017	0.254	2.94059e-54	Endo3	Atp8b1
Atp5j.1	2.16867e-58	-0.588208	0.736	0.854	4.12546e-54	Endo3	Atp5j
Pdgfb.2	3.00443e-58	-0.80572	0.018	0.254	5.71534e-54	Endo3	Pdgfb
St3gal4	3.72536e-58	-0.595721	0.061	0.322	7.08675e-54	Endo3	St3gal4
S100a6.1	4.98527e-58	0.379381	0.978	0.861	9.48348e-54	Endo3	S100a6
Ctnnbip1.1	9.10521e-58	-0.775294	0.094	0.358	1.73208e-53	Endo3	Ctnnbip1
Atp13a3.2	1.34658e-57	0.763178	0.539	0.33	2.56159e-53	Endo3	Atp13a3
[truncated: 16,212 more rows]
