# Supplementary material for: Alk1 acts in non-endothelial VE-cadherin+ perineurial cells to maintain nerve branching during hair homeostasis
Source: Nat Commun. 2023 Sep 12;14:5623. doi: 10.1038/s41467-023-40761-5 (PMC10497554; doi:10.1038/s41467-023-40761-5)
Supplement: Supplementary file 5 — Supplementary Data 2 [file 41467_2023_40761_MOESM5_ESM.xlsx]

## Sheet: Endothelial_DEGenes_Combined
Symbl	p_val	avg_log2FC	pct.1	pct.2	p_val_adj	cluster	gene
Mgp	0	4.36361	0.542	0.102	0	Artery	Mgp
Fbln5	0	2.9085	0.957	0.302	0	Artery	Fbln5
Stmn2	0	2.59847	0.886	0.163	0	Artery	Stmn2
Igfbp4	0	2.48837	0.694	0.303	0	Artery	Igfbp4
Eln	0	2.48773	0.753	0.324	0	Artery	Eln
Clu	0	2.47797	0.911	0.41	0	Artery	Clu
Gkn3	0	2.47514	0.316	0.005	0	Artery	Gkn3
Htra1	0	2.23186	0.628	0.053	0	Artery	Htra1
Slc6a6	0	2.22919	0.625	0.289	0	Artery	Slc6a6
Sema3g	0	2.1579	0.769	0.053	0	Artery	Sema3g
Gja4	0	2.12558	0.772	0.203	0	Artery	Gja4
S100a4	0	2.08396	0.679	0.179	0	Artery	S100a4
Igf2	0	1.85621	0.53	0.088	0	Artery	Igf2
Col8a1	0	1.75705	0.535	0.031	0	Artery	Col8a1
Egfl8	0	1.73072	0.502	0.036	0	Artery	Egfl8
Serpinf1	0	1.69452	0.447	0.008	0	Artery	Serpinf1
Fbln2	0	1.63263	0.88	0.336	0	Artery	Fbln2
Edn1	0	1.60076	0.489	0.08	0	Artery	Edn1
Azin1	0	1.57601	0.799	0.374	0	Artery	Azin1
Glul	0	1.57346	0.75	0.396	0	Artery	Glul
Nebl	0	1.56291	0.419	0.007	0	Artery	Nebl
Vegfc	0	1.50715	0.54	0.037	0	Artery	Vegfc
Jag1	0	1.47253	0.568	0.132	0	Artery	Jag1
Cst3	0	1.42218	0.996	0.907	0	Artery	Cst3
Lmo2	0	1.40343	0.809	0.455	0	Artery	Lmo2
Emp3	0	1.38264	0.801	0.372	0	Artery	Emp3
Pi16	0	1.35321	0.263	0.018	0	Artery	Pi16
Ltbp4	0	1.34291	0.906	0.575	0	Artery	Ltbp4
Col18a1	0	1.3386	0.698	0.277	0	Artery	Col18a1
Emp2	0	1.32713	0.391	0.066	0	Artery	Emp2
Ace	0	1.3249	0.704	0.29	0	Artery	Ace
Ptprr	0	1.30297	0.463	0.068	0	Artery	Ptprr
Ccnd2	0	1.25403	0.719	0.3	0	Artery	Ccnd2
Smpdl3a	0	1.23023	0.642	0.201	0	Artery	Smpdl3a
Ptprb	0	1.2184	0.946	0.634	0	Artery	Ptprb
Epas1	0	1.20837	0.917	0.572	0	Artery	Epas1
Gprc5a	0	1.20497	0.43	0.051	0	Artery	Gprc5a
Icam2	0	1.20422	0.903	0.626	0	Artery	Icam2
Tm4sf1	0	1.20248	0.996	0.887	0	Artery	Tm4sf1
Atp2a3	0	1.20015	0.451	0.027	0	Artery	Atp2a3
Col5a2	0	1.19995	0.405	0.068	0	Artery	Col5a2
Slc9a3r2	0	1.16525	0.859	0.519	0	Artery	Slc9a3r2
Kcnn4	0	1.1443	0.39	0.011	0	Artery	Kcnn4
Ly6a	0	1.1248	0.931	0.598	0	Artery	Ly6a
Jag2	0	1.11513	0.568	0.166	0	Artery	Jag2
Pcsk5	0	1.08556	0.382	0.018	0	Artery	Pcsk5
Lox	0	1.05108	0.272	0.016	0	Artery	Lox
Msx1	0	1.04998	0.41	0.046	0	Artery	Msx1
Rgs10	0	1.03975	0.399	0.032	0	Artery	Rgs10
Bmx	0	0.997847	0.371	0.045	0	Artery	Bmx
Alpl	0	0.943619	0.255	0.003	0	Artery	Alpl
Eps8l2	0	0.882927	0.374	0.051	0	Artery	Eps8l2
Crispld1	0	0.801484	0.289	0.032	0	Artery	Crispld1
Gngt2	0	-1.45972	0.254	0.701	0	Artery	Gngt2
Tmsb10	0	-1.90887	0.617	0.879	0	Artery	Tmsb10
Ctla2a	0	-2.0997	0.304	0.686	0	Artery	Ctla2a
Itm2b	1.13988e-303	0.641443	0.989	0.929	2.16839e-299	Artery	Itm2b
Tmem100	3.01123e-301	0.929505	0.259	0.024	5.72825e-297	Artery	Tmem100
Hspa1a	4.27658e-301	1.53326	0.58	0.21	8.13533e-297	Artery	Hspa1a
Tspo	2.58645e-294	0.950505	0.928	0.745	4.9202e-290	Artery	Tspo
Fn1	1.2699e-293	0.829789	0.751	0.28	2.41573e-289	Artery	Fn1
Ctsd	1.23493e-290	1.38471	0.778	0.486	2.3492e-286	Artery	Ctsd
Prdm16	9.44507e-290	0.702235	0.289	0.037	1.79673e-285	Artery	Prdm16
Uaca	1.0921e-289	1.1002	0.769	0.428	2.07751e-285	Artery	Uaca
Npnt	1.4107e-286	0.993336	0.387	0.087	2.68357e-282	Artery	Npnt
Gadd45g	5.12455e-286	1.29229	0.827	0.472	9.74843e-282	Artery	Gadd45g
Tshz2	9.89279e-285	-1.27842	0.276	0.679	1.88191e-280	Artery	Tshz2
Sulf1	5.03527e-284	1.32184	0.348	0.068	9.57859e-280	Artery	Sulf1
Plscr1	5.38557e-278	1.59213	0.541	0.212	1.0245e-273	Artery	Plscr1
Pls3	3.8315e-277	1.06956	0.694	0.366	7.28867e-273	Artery	Pls3
Lap3	2.71516e-276	0.943918	0.529	0.192	5.16504e-272	Artery	Lap3
Fads3	2.89583e-271	0.624863	0.257	0.03	5.50874e-267	Artery	Fads3
Avpi1	9.04733e-270	1.23088	0.686	0.338	1.72107e-265	Artery	Avpi1
Sox17	5.5364e-268	1.16806	0.706	0.345	1.05319e-263	Artery	Sox17
Srgn	5.78729e-268	0.952927	0.934	0.719	1.10092e-263	Artery	Srgn
Cyth3	2.51257e-266	0.957204	0.563	0.221	4.77966e-262	Artery	Cyth3
Cdk19	1.26947e-265	0.870422	0.382	0.091	2.41491e-261	Artery	Cdk19
Heg1	1.443e-264	1.0178	0.657	0.309	2.74502e-260	Artery	Heg1
Dusp26	1.55096e-263	0.742114	0.31	0.053	2.95039e-259	Artery	Dusp26
Lrg1	4.2585e-263	-2.23417	0.289	0.642	8.10095e-259	Artery	Lrg1
Cytl1	2.82172e-257	2.32119	0.253	0.031	5.36775e-253	Artery	Cytl1
Col15a1	6.02045e-255	-1.44608	0.032	0.418	1.14527e-250	Artery	Col15a1
Acvrl1	1.99215e-254	0.923091	0.711	0.385	3.78968e-250	Artery	Acvrl1
Crip1	5.49998e-251	0.970167	0.967	0.862	1.04626e-246	Artery	Crip1
Scarb1	7.23803e-240	-1.91476	0.275	0.596	1.37689e-235	Artery	Scarb1
Nrp2	4.493e-238	-1.31029	0.11	0.494	8.54704e-234	Artery	Nrp2
She	9.19602e-235	0.891921	0.65	0.329	1.74936e-230	Artery	She
Kdr	3.53805e-233	-1.34436	0.336	0.694	6.73043e-229	Artery	Kdr
Cd81	8.27338e-233	0.670222	0.969	0.819	1.57384e-228	Artery	Cd81
Mpzl1	5.94544e-232	1.01222	0.625	0.312	1.131e-227	Artery	Mpzl1
Cldn5	1.04163e-224	0.762247	0.956	0.617	1.9815e-220	Artery	Cldn5
Mmrn2	2.34342e-224	0.805489	0.843	0.535	4.45788e-220	Artery	Mmrn2
Cx3cl1	2.73067e-224	0.68719	0.282	0.053	5.19454e-220	Artery	Cx3cl1
Palld	1.55209e-222	0.71821	0.284	0.053	2.95254e-218	Artery	Palld
S1pr1	5.82138e-217	0.905154	0.811	0.551	1.1074e-212	Artery	S1pr1
Sat1	6.54862e-213	1.23891	0.875	0.682	1.24574e-208	Artery	Sat1
Mast4	2.72963e-212	0.81452	0.835	0.534	5.19257e-208	Artery	Mast4
Aqp1	6.81938e-211	-2.90843	0.149	0.473	1.29725e-206	Artery	Aqp1
Tnfaip2	5.57967e-209	1.01639	0.452	0.169	1.06142e-204	Artery	Tnfaip2
Calml4	2.49357e-206	0.616625	0.272	0.055	4.74351e-202	Artery	Calml4
Podxl	2.5223e-204	0.821522	0.827	0.551	4.79818e-200	Artery	Podxl
Pdgfd	3.54985e-202	0.620175	0.325	0.081	6.75288e-198	Artery	Pdgfd
Mapk3	5.38483e-202	0.816156	0.73	0.46	1.02436e-197	Artery	Mapk3
Selenop	6.93697e-202	-1.18391	0.434	0.694	1.31962e-197	Artery	Selenop
Rhob	1.83635e-201	0.988299	0.773	0.481	3.49329e-197	Artery	Rhob
Lbp	1.22551e-199	-1.71482	0.017	0.331	2.33129e-195	Artery	Lbp
Ssu2	7.4745e-199	0.751517	0.257	0.049	1.42187e-194	Artery	Ssu2
Fxyd5	3.45877e-198	0.781338	0.904	0.695	6.57961e-194	Artery	Fxyd5
Gng11	3.6789e-198	-1.17658	0.767	0.859	6.99837e-194	Artery	Gng11
Itprid2	4.24266e-198	0.73318	0.396	0.132	8.0708e-194	Artery	Itprid2
Mecom	9.09243e-195	0.76414	0.468	0.181	1.72965e-190	Artery	Mecom
Fstl1	1.9409e-192	0.96111	0.674	0.38	3.69218e-188	Artery	Fstl1
Tmem158	6.47636e-191	1.03613	0.442	0.158	1.232e-186	Artery	Tmem158
Tmod3	8.01227e-191	0.792573	0.819	0.599	1.52417e-186	Artery	Tmod3
Cltb	5.81352e-190	0.787174	0.764	0.526	1.10591e-185	Artery	Cltb
Cd2ap	1.22788e-189	0.897713	0.728	0.461	2.33579e-185	Artery	Cd2ap
Dhh	6.20432e-189	0.660452	0.267	0.058	1.18025e-184	Artery	Dhh
Smad7	3.41948e-187	0.795781	0.492	0.207	6.50487e-183	Artery	Smad7
Cd300lg	3.44357e-187	-1.30018	0.214	0.542	6.5507e-183	Artery	Cd300lg
Uap1	2.9862e-186	1.52781	0.588	0.318	5.68065e-182	Artery	Uap1
Chd3	1.77097e-182	0.601146	0.325	0.089	3.36892e-178	Artery	Chd3
Ly6c1	1.74979e-179	0.675338	0.966	0.607	3.32862e-175	Artery	Ly6c1
Bcam	1.22501e-177	0.746023	0.762	0.461	2.33033e-173	Artery	Bcam
Fth1	2.26063e-177	-1.08892	0.973	0.961	4.3004e-173	Artery	Fth1
Arl6ip5	1.71579e-176	0.704411	0.791	0.547	3.26395e-172	Artery	Arl6ip5
Nr2f2	3.09954e-175	-1.10444	0.017	0.304	5.89625e-171	Artery	Nr2f2
Clec14a	1.13243e-173	0.857844	0.598	0.307	2.15422e-169	Artery	Clec14a
Tmed10	8.49529e-173	0.716222	0.827	0.653	1.61606e-168	Artery	Tmed10
1810037I17Rik	4.94556e-171	0.718278	0.827	0.656	9.40794e-167	Artery	1810037I17Rik
Alas1	5.61916e-171	0.839828	0.378	0.138	1.06893e-166	Artery	Alas1
Sav1	7.33029e-171	0.817773	0.621	0.36	1.39444e-166	Artery	Sav1
Mcfd2	1.94379e-170	0.78608	0.472	0.213	3.69768e-166	Artery	Mcfd2
Ceacam1	1.40209e-168	0.665137	0.35	0.112	2.6672e-164	Artery	Ceacam1
Ly6e	4.9407e-167	0.594339	0.968	0.801	9.3987e-163	Artery	Ly6e
Nsg1	3.02799e-164	-1.72931	0.027	0.301	5.76015e-160	Artery	Nsg1
Smagp	3.12189e-162	-0.86567	0.21	0.525	5.93877e-158	Artery	Smagp
Kitl	1.72971e-160	0.85786	0.774	0.508	3.29043e-156	Artery	Kitl
Actn4	4.70935e-160	0.637728	0.867	0.676	8.95859e-156	Artery	Actn4
Dap	4.80672e-160	0.871893	0.534	0.279	9.14382e-156	Artery	Dap
Clstn1	1.37903e-159	0.901	0.454	0.201	2.62332e-155	Artery	Clstn1
Bsg	2.07847e-159	0.82198	0.885	0.747	3.95386e-155	Artery	Bsg
Actg1	2.97121e-157	0.604796	0.988	0.949	5.65212e-153	Artery	Actg1
Tgfb2	4.94263e-156	0.832672	0.261	0.068	9.40237e-152	Artery	Tgfb2
Prox1	4.52855e-155	-1.9308	0.025	0.287	8.61466e-151	Artery	Prox1
Abr	6.08464e-155	0.543177	0.282	0.077	1.15748e-150	Artery	Abr
Igfbp7	7.24981e-155	-1.80771	0.698	0.757	1.37913e-150	Artery	Igfbp7
Fryl	7.00115e-152	0.725061	0.561	0.294	1.33183e-147	Artery	Fryl
Emcn	1.84735e-151	-1.05936	0.482	0.669	3.51422e-147	Artery	Emcn
Aggf1	1.17715e-150	0.811683	0.449	0.203	2.2393e-146	Artery	Aggf1
Lrrc32	1.34142e-150	0.822997	0.664	0.411	2.55179e-146	Artery	Lrrc32
Vwa1	2.46687e-150	-0.9794	0.083	0.365	4.69273e-146	Artery	Vwa1
Igfbp3	2.66603e-149	0.834795	0.332	0.105	5.07159e-145	Artery	Igfbp3
Plvap	3.33631e-149	-1.69306	0.648	0.714	6.34666e-145	Artery	Plvap
Slc3a2	4.28158e-149	0.75631	0.814	0.63	8.14485e-145	Artery	Slc3a2
Tm6sf1	2.62345e-148	0.672946	0.49	0.234	4.99059e-144	Artery	Tm6sf1
Lima1	3.54018e-148	0.788109	0.605	0.353	6.73449e-144	Artery	Lima1
Atp13a3	5.28117e-148	0.634453	0.601	0.308	1.00464e-143	Artery	Atp13a3
Anxa3	5.25935e-146	0.756101	0.616	0.363	1.00049e-141	Artery	Anxa3
Fgl2	2.12217e-144	-2.3301	0.051	0.308	4.03701e-140	Artery	Fgl2
Orai1	6.81154e-144	0.70204	0.517	0.267	1.29576e-139	Artery	Orai1
Arl15	9.90523e-144	0.67918	0.409	0.168	1.88427e-139	Artery	Arl15
Phlda3	1.35136e-143	0.647238	0.335	0.115	2.5707e-139	Artery	Phlda3
Fam167b	9.04029e-143	-0.823562	0.011	0.252	1.71973e-138	Artery	Fam167b
Pdia3	1.11599e-142	0.606195	0.86	0.704	2.12295e-138	Artery	Pdia3
Adgrf5	1.25896e-142	0.679077	0.836	0.652	2.39492e-138	Artery	Adgrf5
Bok	5.81185e-142	-0.683614	0.023	0.271	1.10559e-137	Artery	Bok
Ctnnal1	6.14257e-141	-0.855079	0.057	0.32	1.1685e-136	Artery	Ctnnal1
Prr13	3.90589e-137	0.76252	0.567	0.33	7.43018e-133	Artery	Prr13
Fcgrt	8.58412e-137	-0.887165	0.355	0.606	1.63296e-132	Artery	Fcgrt
Aplnr	5.76395e-133	-0.909881	0.018	0.251	1.09648e-128	Artery	Aplnr
Mtmr11	1.09129e-132	0.571533	0.361	0.144	2.07596e-128	Artery	Mtmr11
Hey1	3.11631e-132	0.648318	0.307	0.104	5.92815e-128	Artery	Hey1
Meox1	1.90806e-131	-0.725236	0.033	0.272	3.6297e-127	Artery	Meox1
Zfp704	3.78656e-131	0.622307	0.324	0.117	7.20317e-127	Artery	Zfp704
Dll4	6.74664e-131	0.687999	0.506	0.254	1.28341e-126	Artery	Dll4
Serinc3	9.06097e-130	0.586272	0.844	0.668	1.72367e-125	Artery	Serinc3
Amd1	1.34933e-128	0.602896	0.293	0.101	2.56683e-124	Artery	Amd1
Notch4	7.079e-128	0.517629	0.36	0.138	1.34664e-123	Artery	Notch4
Fas	1.95166e-125	0.711579	0.402	0.183	3.71265e-121	Artery	Fas
Card19	1.67784e-124	0.644959	0.643	0.424	3.19175e-120	Artery	Card19
Gpihbp1	2.73366e-123	-1.49144	0.231	0.491	5.20025e-119	Artery	Gpihbp1
St6galnac2	3.65764e-123	0.58698	0.319	0.12	6.95792e-119	Artery	St6galnac2
Gcnt2	6.55813e-123	0.68261	0.46	0.23	1.24755e-118	Artery	Gcnt2
Adamts1	2.21791e-121	0.822888	0.819	0.613	4.21914e-117	Artery	Adamts1
Laptm4a	3.14915e-121	0.491111	0.923	0.814	5.99063e-117	Artery	Laptm4a
Elf1	3.51637e-121	0.770554	0.696	0.503	6.68919e-117	Artery	Elf1
Efnb2	2.16928e-120	0.588762	0.55	0.296	4.12662e-116	Artery	Efnb2
Calcrl	3.19458e-120	-0.774242	0.147	0.403	6.07705e-116	Artery	Calcrl
Arpc2	4.80476e-120	0.544967	0.872	0.742	9.14009e-116	Artery	Arpc2
Tnfaip8	3.16582e-119	0.60077	0.264	0.085	6.02234e-115	Artery	Tnfaip8
Epha4	3.33852e-119	0.536814	0.296	0.105	6.35087e-115	Artery	Epha4
Nos3	2.6197e-118	0.674789	0.509	0.281	4.98346e-114	Artery	Nos3
Lamb1	3.35119e-118	-0.811592	0.076	0.315	6.37497e-114	Artery	Lamb1
Ptprk	4.11961e-117	-0.746763	0.124	0.376	7.83673e-113	Artery	Ptprk
Fxyd6	5.15032e-117	-1.72946	0.093	0.319	9.79746e-113	Artery	Fxyd6
Adam15	5.67516e-117	0.569991	0.654	0.409	1.07959e-112	Artery	Adam15
Sms	2.0467e-115	0.491484	0.287	0.102	3.89344e-111	Artery	Sms
Trpv4	2.23053e-115	0.520891	0.287	0.103	4.24313e-111	Artery	Trpv4
Clic4	9.66485e-115	0.587123	0.865	0.689	1.83855e-110	Artery	Clic4
Swap70	1.11392e-113	0.601745	0.641	0.424	2.11901e-109	Artery	Swap70
Lama4	1.34287e-113	-0.896196	0.17	0.419	2.55454e-109	Artery	Lama4
Apoe	3.0119e-113	-1.35355	0.419	0.604	5.72954e-109	Artery	Apoe
Myo1e	7.12707e-113	0.59755	0.402	0.193	1.35578e-108	Artery	Myo1e
Gem	3.1507e-112	-1.46473	0.25	0.493	5.99357e-108	Artery	Gem
Gm13889	5.72794e-112	-1.01906	0.059	0.283	1.08963e-107	Artery	Gm13889
Mustn1	1.01815e-111	-0.812948	0.069	0.294	1.93683e-107	Artery	Mustn1
Cmip	1.34508e-109	0.582387	0.543	0.321	2.55875e-105	Artery	Cmip
Cd93	1.60482e-109	0.451094	0.836	0.577	3.05285e-105	Artery	Cd93
Crip2	2.58036e-109	0.527992	0.93	0.83	4.90861e-105	Artery	Crip2
Tinagl1	1.2834e-107	0.52196	0.817	0.557	2.44141e-103	Artery	Tinagl1
Pdgfa	1.29511e-107	0.716676	0.341	0.143	2.46369e-103	Artery	Pdgfa
Tagln2	1.60599e-106	0.508828	0.908	0.751	3.05508e-102	Artery	Tagln2
Ptprm	2.28698e-106	0.515919	0.468	0.249	4.35053e-102	Artery	Ptprm
2022-09-11	3.39193e-106	0.591943	0.486	0.264	6.45248e-102	Artery	2022-09-11
Entpd1	1.01556e-105	0.555183	0.669	0.41	1.93191e-101	Artery	Entpd1
Pmp22	6.6279e-105	0.786602	0.511	0.312	1.26083e-100	Artery	Pmp22
Nfe2l2	2.07541e-104	0.685347	0.642	0.46	3.94805e-100	Artery	Nfe2l2
Sult1a1	1.77116e-103	-0.741065	0.103	0.331	3.36928e-99	Artery	Sult1a1
Clic1	7.22333e-103	0.544001	0.928	0.831	1.37409e-98	Artery	Clic1
Ezr	1.56989e-102	0.502158	0.256	0.09	2.9864e-98	Artery	Ezr
Ehd1	2.18643e-102	0.485039	0.601	0.36	4.15925e-98	Artery	Ehd1
Fhl1	2.36297e-102	0.477828	0.268	0.097	4.49508e-98	Artery	Fhl1
Cthrc1	3.43216e-102	0.488646	0.296	0.114	6.529e-98	Artery	Cthrc1
Cdkn1a	3.46226e-102	0.812279	0.772	0.645	6.58625e-98	Artery	Cdkn1a
Nav2	4.21786e-102	-0.953197	0.112	0.334	8.02363e-98	Artery	Nav2
Fut8	4.44484e-101	0.588566	0.274	0.104	8.45543e-97	Artery	Fut8
Tspan2	2.03326e-100	0.482291	0.336	0.144	3.86787e-96	Artery	Tspan2
Ankrd33b	6.74392e-100	0.525832	0.276	0.107	1.2829e-95	Artery	Ankrd33b
Itgb1	1.02286e-99	0.468275	0.88	0.736	1.9458e-95	Artery	Itgb1
Rhoc	1.99626e-99	0.566283	0.821	0.646	3.79748e-95	Artery	Rhoc
Bik	1.98749e-98	-0.561989	0.075	0.287	3.7808e-94	Artery	Bik
Litaf	2.06571e-98	0.634352	0.693	0.521	3.92961e-94	Artery	Litaf
Efhd1	8.09889e-98	0.505659	0.272	0.104	1.54065e-93	Artery	Efhd1
Grina	8.56578e-98	-0.762119	0.225	0.452	1.62947e-93	Artery	Grina
Fchsd2	1.89214e-97	0.508512	0.311	0.132	3.59941e-93	Artery	Fchsd2
Map4k3	1.99775e-97	0.486906	0.368	0.169	3.80031e-93	Artery	Map4k3
Pecam1	6.57961e-97	0.413826	0.973	0.861	1.25164e-92	Artery	Pecam1
Dpysl3	1.42098e-96	-0.590342	0.065	0.272	2.70313e-92	Artery	Dpysl3
Atox1	3.84502e-96	0.450518	0.934	0.818	7.31439e-92	Artery	Atox1
Pdcd4	1.5791e-95	0.601662	0.427	0.229	3.00392e-91	Artery	Pdcd4
Adipor2	2.13713e-95	0.5646	0.436	0.239	4.06546e-91	Artery	Adipor2
Itga1	2.56947e-95	0.521919	0.473	0.257	4.8879e-91	Artery	Itga1
Ier2	3.78037e-95	0.631705	0.882	0.738	7.19141e-91	Artery	Ier2
Enah	4.8821e-95	0.418656	0.263	0.099	9.28722e-91	Artery	Enah
Gja1	5.499e-95	-0.946335	0.344	0.563	1.04607e-90	Artery	Gja1
Cav1	5.88404e-94	0.428096	0.913	0.774	1.11932e-89	Artery	Cav1
Pmepa1	6.74413e-94	0.583263	0.371	0.178	1.28294e-89	Artery	Pmepa1
Ebf1	6.92568e-94	0.651266	0.848	0.753	1.31747e-89	Artery	Ebf1
Sh3bp4	9.64904e-94	0.45902	0.281	0.113	1.83554e-89	Artery	Sh3bp4
Arl2bp	3.90158e-93	0.521714	0.448	0.25	7.42198e-89	Artery	Arl2bp
Cd82	5.57374e-93	0.420272	0.258	0.095	1.06029e-88	Artery	Cd82
Odc1	1.67662e-92	-1.35087	0.224	0.434	3.18943e-88	Artery	Odc1
Tmem44	3.32334e-92	0.476891	0.273	0.108	6.32199e-88	Artery	Tmem44
Rplp0	3.38865e-92	-0.523373	0.97	0.949	6.44624e-88	Artery	Rplp0
Eva1a	3.9167e-92	0.548147	0.363	0.176	7.45074e-88	Artery	Eva1a
S100a13	6.04616e-92	0.450601	0.869	0.717	1.15016e-87	Artery	S100a13
Eogt	1.34055e-91	0.455543	0.256	0.097	2.55012e-87	Artery	Eogt
Sox4	1.65217e-91	-1.28076	0.099	0.301	3.14292e-87	Artery	Sox4
Tsc22d1	3.12378e-91	0.477905	0.847	0.662	5.94237e-87	Artery	Tsc22d1
Timp3	3.22043e-91	0.799942	0.856	0.753	6.12623e-87	Artery	Timp3
Nr4a1	6.41972e-91	0.785858	0.574	0.369	1.22122e-86	Artery	Nr4a1
Marveld1	2.76534e-90	0.51372	0.407	0.214	5.2605e-86	Artery	Marveld1
Tspan15	2.88149e-89	-0.571524	0.067	0.263	5.48145e-85	Artery	Tspan15
Rfk	1.28292e-88	0.534853	0.397	0.209	2.4405e-84	Artery	Rfk
Smad1	2.32187e-88	-0.782931	0.248	0.462	4.4169e-84	Artery	Smad1
Arid5b	3.96503e-88	0.572296	0.866	0.713	7.54268e-84	Artery	Arid5b
Notch1	8.89527e-88	0.548515	0.673	0.501	1.69215e-83	Artery	Notch1
Hmox2	2.21417e-87	0.519491	0.452	0.262	4.21201e-83	Artery	Hmox2
Ypel3	2.27431e-87	0.550214	0.508	0.307	4.32643e-83	Artery	Ypel3
Ppp2r5a	3.1288e-86	-0.67552	0.383	0.585	5.95192e-82	Artery	Ppp2r5a
Rasa4	6.35276e-86	-0.674919	0.086	0.283	1.20848e-81	Artery	Rasa4
Ehd2	7.20143e-86	0.508045	0.69	0.514	1.36993e-81	Artery	Ehd2
Arhgef28	1.75535e-85	0.424305	0.28	0.116	3.3392e-81	Artery	Arhgef28
Cyba	2.22758e-85	0.472721	0.59	0.383	4.23752e-81	Artery	Cyba
Ass1	2.4265e-85	0.499885	0.251	0.101	4.61594e-81	Artery	Ass1
Btg1	2.82012e-85	0.472841	0.866	0.747	5.36472e-81	Artery	Btg1
Jam2	2.837e-85	0.651872	0.662	0.473	5.39683e-81	Artery	Jam2
Nid1	3.18699e-85	-0.643318	0.196	0.418	6.06262e-81	Artery	Nid1
Lamb2	7.79366e-85	0.572042	0.538	0.342	1.48259e-80	Artery	Lamb2
Mgst1	1.26787e-84	0.497745	0.535	0.328	2.41187e-80	Artery	Mgst1
Tgfbr3	5.55259e-84	-0.586876	0.136	0.346	1.05627e-79	Artery	Tgfbr3
Cd59a	7.60148e-84	0.565539	0.452	0.26	1.44603e-79	Artery	Cd59a
Kank3	1.84953e-83	-0.687616	0.206	0.422	3.51836e-79	Artery	Kank3
Ipo11	3.73615e-83	-0.600157	0.094	0.288	7.10728e-79	Artery	Ipo11
Pde2a	1.01916e-82	-0.641026	0.128	0.33	1.93875e-78	Artery	Pde2a
Diaph1	1.29839e-82	0.495906	0.428	0.241	2.46992e-78	Artery	Diaph1
H2-D1	2.67052e-82	0.36394	0.987	0.937	5.08013e-78	Artery	H2-D1
Dock4	2.84319e-82	-0.643227	0.178	0.389	5.4086e-78	Artery	Dock4
Arhgap29	4.21567e-82	-0.698518	0.453	0.645	8.01947e-78	Artery	Arhgap29
Actn1	4.42957e-82	-0.59064	0.202	0.42	8.42637e-78	Artery	Actn1
Pnpla2	5.69507e-82	0.542898	0.525	0.338	1.08337e-77	Artery	Pnpla2
Tanc2	6.35105e-82	0.439388	0.363	0.174	1.20816e-77	Artery	Tanc2
Ece1	6.45688e-82	0.442664	0.843	0.705	1.22829e-77	Artery	Ece1
Sos1	7.5622e-82	0.481601	0.276	0.118	1.43856e-77	Artery	Sos1
Cenpt	8.2254e-82	0.486704	0.289	0.13	1.56472e-77	Artery	Cenpt
Pqlc1	1.05341e-81	0.645594	0.586	0.418	2.0039e-77	Artery	Pqlc1
Aebp1	1.99766e-81	-0.878299	0.074	0.257	3.80015e-77	Artery	Aebp1
Arhgap5	3.99546e-81	0.506701	0.549	0.353	7.60056e-77	Artery	Arhgap5
Prex2	1.17696e-80	0.468193	0.664	0.476	2.23894e-76	Artery	Prex2
Ctsh	1.67621e-80	1.00893	0.26	0.112	3.18865e-76	Artery	Ctsh
Ing2	2.0976e-80	0.614202	0.459	0.272	3.99026e-76	Artery	Ing2
Hspa1b	2.58042e-80	0.431167	0.347	0.165	4.90873e-76	Artery	Hspa1b
Nrarp	3.33206e-80	0.493721	0.332	0.158	6.33858e-76	Artery	Nrarp
Gimap6	7.41782e-80	-0.598531	0.611	0.743	1.41109e-75	Artery	Gimap6
Ppic	1.21519e-79	0.471734	0.73	0.543	2.31166e-75	Artery	Ppic
Grap	2.41397e-79	-0.566645	0.077	0.261	4.5921e-75	Artery	Grap
Eif1	5.46828e-79	0.321208	0.985	0.953	1.04023e-74	Artery	Eif1
Iqgap1	6.5697e-79	0.48856	0.792	0.64	1.24975e-74	Artery	Iqgap1
Utrn	8.07938e-79	0.452208	0.741	0.578	1.53694e-74	Artery	Utrn
Wnk1	3.19915e-78	-0.851315	0.47	0.636	6.08574e-74	Artery	Wnk1
BC028528	1.21361e-77	-0.628218	0.217	0.424	2.30865e-73	Artery	BC028528
Palmd	6.61817e-77	0.51615	0.63	0.428	1.25897e-72	Artery	Palmd
Tmsb4x	9.33492e-77	-0.493188	0.997	0.979	1.77578e-72	Artery	Tmsb4x
Fbn1	2.26315e-76	0.461517	0.381	0.2	4.30519e-72	Artery	Fbn1
Atp8b1	1.22872e-75	0.449461	0.373	0.198	2.3374e-71	Artery	Atp8b1
Rapgef2	6.81962e-75	0.428913	0.366	0.194	1.2973e-70	Artery	Rapgef2
Rnf125	1.43794e-74	0.569781	0.585	0.409	2.7354e-70	Artery	Rnf125
Pcdh1	4.61873e-74	0.444641	0.378	0.203	8.78621e-70	Artery	Pcdh1
Atp5j	1.18169e-73	0.405452	0.888	0.793	2.24792e-69	Artery	Atp5j
Hsd3b7	1.46283e-73	-0.595782	0.168	0.364	2.78274e-69	Artery	Hsd3b7
Gimap9	1.77102e-73	-0.509855	0.103	0.287	3.36901e-69	Artery	Gimap9
Ddx5	2.71009e-73	0.372001	0.977	0.932	5.15541e-69	Artery	Ddx5
Lmo1	3.08933e-73	0.536257	0.435	0.261	5.87684e-69	Artery	Lmo1
Tmem109	1.29371e-72	0.543809	0.535	0.366	2.46103e-68	Artery	Tmem109
Mrps6	4.08227e-72	0.442059	0.434	0.255	7.76569e-68	Artery	Mrps6
Atp1a1	7.27632e-72	0.476334	0.693	0.541	1.38418e-67	Artery	Atp1a1
Arl4a	1.05933e-71	-1.05529	0.403	0.553	2.01517e-67	Artery	Arl4a
Cald1	1.41483e-71	0.473634	0.695	0.524	2.69143e-67	Artery	Cald1
Mir22hg	1.70257e-71	0.602497	0.586	0.425	3.2388e-67	Artery	Mir22hg
Ptma	3.87161e-71	0.317097	0.993	0.974	7.36496e-67	Artery	Ptma
Tpst2	4.56891e-71	-0.531894	0.217	0.418	8.69144e-67	Artery	Tpst2
Ccnd1	1.07302e-70	-0.752028	0.183	0.367	2.04121e-66	Artery	Ccnd1
Tpt1	2.58329e-69	0.312616	0.999	0.979	4.91419e-65	Artery	Tpt1
Rras	3.09437e-69	0.420608	0.733	0.582	5.88642e-65	Artery	Rras
Ddit4	3.70299e-69	0.414936	0.514	0.324	7.0442e-65	Artery	Ddit4
Gpr4	3.95418e-69	0.492179	0.384	0.22	7.52203e-65	Artery	Gpr4
Nhsl2	8.05031e-69	0.415815	0.287	0.137	1.53141e-64	Artery	Nhsl2
Pkp4	1.05073e-68	-0.642774	0.243	0.432	1.9988e-64	Artery	Pkp4
Id1	1.1221e-68	0.697461	0.639	0.453	2.13458e-64	Artery	Id1
Irf2bpl	1.12688e-68	0.514979	0.448	0.279	2.14367e-64	Artery	Irf2bpl
Depp1	2.44386e-68	0.735249	0.325	0.169	4.64895e-64	Artery	Depp1
Nedd9	2.48368e-68	0.491808	0.568	0.395	4.72471e-64	Artery	Nedd9
Pnp	4.66153e-68	0.591966	0.792	0.663	8.86763e-64	Artery	Pnp
H2-T23	5.37477e-68	-0.631609	0.505	0.652	1.02244e-63	Artery	H2-T23
Lmo7	6.51545e-68	0.366035	0.349	0.184	1.23943e-63	Artery	Lmo7
Tmbim1	1.8836e-67	0.493577	0.533	0.367	3.58317e-63	Artery	Tmbim1
Col4a2	2.93626e-67	-0.861121	0.493	0.645	5.58564e-63	Artery	Col4a2
Atp1b3	5.23881e-67	0.387578	0.727	0.563	9.96579e-63	Artery	Atp1b3
Rps6ka3	1.54185e-66	0.500721	0.462	0.296	2.93306e-62	Artery	Rps6ka3
Kctd17	7.60569e-66	-0.506645	0.133	0.311	1.44683e-61	Artery	Kctd17
Cdkn2d	9.3829e-66	0.525589	0.464	0.297	1.78491e-61	Artery	Cdkn2d
Stom	4.66837e-65	0.542574	0.387	0.227	8.88064e-61	Artery	Stom
Ano6	7.28296e-65	0.443228	0.435	0.269	1.38544e-60	Artery	Ano6
Slc25a4	9.52388e-65	-0.597273	0.699	0.77	1.81173e-60	Artery	Slc25a4
Syne2	1.24358e-64	0.451436	0.479	0.307	2.36566e-60	Artery	Syne2
Fam129b	2.43599e-64	0.411818	0.408	0.246	4.63399e-60	Artery	Fam129b
Rhbdf2	4.31263e-64	0.337136	0.25	0.112	8.20391e-60	Artery	Rhbdf2
Nedd4	5.21722e-64	0.392537	0.819	0.703	9.92472e-60	Artery	Nedd4
Pgrmc2	6.64589e-64	0.473695	0.318	0.17	1.26425e-59	Artery	Pgrmc2
Ormdl3	8.07255e-64	0.404017	0.316	0.165	1.53564e-59	Artery	Ormdl3
Cd14	1.64278e-63	-1.03849	0.093	0.255	3.12507e-59	Artery	Cd14
Rpl39	1.77758e-63	-0.488171	0.964	0.926	3.38149e-59	Artery	Rpl39
Rgl1	2.54732e-63	-0.520465	0.19	0.38	4.84577e-59	Artery	Rgl1
Plpp3	3.73571e-63	-1.06996	0.555	0.629	7.10644e-59	Artery	Plpp3
Ppp3ca	4.53075e-63	-0.759586	0.451	0.602	8.61885e-59	Artery	Ppp3ca
Cav2	6.12833e-63	0.374281	0.793	0.664	1.16579e-58	Artery	Cav2
Cdh5	8.88927e-63	0.263903	0.926	0.818	1.69101e-58	Artery	Cdh5
Anxa5	1.69817e-62	0.347749	0.85	0.746	3.23044e-58	Artery	Anxa5
Hyal2	1.95133e-62	0.401588	0.379	0.216	3.71201e-58	Artery	Hyal2
Ndufa8	2.11723e-62	-0.631439	0.441	0.569	4.02761e-58	Artery	Ndufa8
Nectin2	2.32146e-62	-0.597532	0.228	0.409	4.41612e-58	Artery	Nectin2
Rps11	3.33374e-62	-0.296811	0.982	0.956	6.34177e-58	Artery	Rps11
Atp6v0e	3.53021e-62	0.417718	0.681	0.551	6.71552e-58	Artery	Atp6v0e
Serping1	6.4297e-62	0.329961	0.298	0.147	1.22312e-57	Artery	Serping1
Ndrg1	8.25368e-62	-0.561908	0.512	0.667	1.5701e-57	Artery	Ndrg1
Nr4a2	1.00167e-61	0.694219	0.442	0.286	1.90547e-57	Artery	Nr4a2
Rtn4	1.2273e-61	0.401666	0.777	0.659	2.33469e-57	Artery	Rtn4
Ephx1	1.41625e-61	0.39804	0.402	0.233	2.69413e-57	Artery	Ephx1
Slc50a1	1.50659e-61	0.441791	0.631	0.469	2.86599e-57	Artery	Slc50a1
Aprt	1.62879e-61	-0.570512	0.317	0.49	3.09844e-57	Artery	Aprt
Bhlhe40	1.86745e-61	0.524601	0.604	0.454	3.55245e-57	Artery	Bhlhe40
Apbb2	6.16749e-61	0.39415	0.611	0.44	1.17324e-56	Artery	Apbb2
Nt5c	6.45367e-61	-0.407892	0.107	0.275	1.22768e-56	Artery	Nt5c
H3f3b	6.68971e-61	0.252667	0.985	0.952	1.27258e-56	Artery	H3f3b
Ier5	6.79916e-61	0.505357	0.738	0.627	1.2934e-56	Artery	Ier5
Rps15a	9.48196e-61	-0.355694	0.966	0.939	1.80375e-56	Artery	Rps15a
Vim	9.85497e-61	0.34638	0.99	0.933	1.87471e-56	Artery	Vim
Zfp36l1	1.80355e-60	0.480617	0.768	0.64	3.43089e-56	Artery	Zfp36l1
Msrb3	5.47844e-60	0.384568	0.352	0.199	1.04216e-55	Artery	Msrb3
Dusp2	9.19589e-60	-0.808453	0.246	0.432	1.74933e-55	Artery	Dusp2
Ptpn18	1.15435e-59	-0.556812	0.181	0.358	2.19593e-55	Artery	Ptpn18
Cdc42bpa	1.36355e-59	0.413301	0.428	0.265	2.59388e-55	Artery	Cdc42bpa
Mgat4b	1.95796e-59	-0.462071	0.169	0.344	3.72462e-55	Artery	Mgat4b
Bgn	2.71481e-59	1.15821	0.27	0.14	5.16439e-55	Artery	Bgn
Synpo	2.75201e-59	0.4432	0.342	0.195	5.23515e-55	Artery	Synpo
Ccdc50	4.28502e-59	0.392239	0.435	0.271	8.15138e-55	Artery	Ccdc50
Rpl13a	6.95047e-59	-0.275385	0.975	0.954	1.32219e-54	Artery	Rpl13a
Marcksl1	7.35788e-59	-0.853257	0.231	0.396	1.39969e-54	Artery	Marcksl1
S100a11	2.72724e-58	0.278249	0.898	0.78	5.18803e-54	Artery	S100a11
Rgs3	7.62314e-58	0.351447	0.367	0.207	1.45015e-53	Artery	Rgs3
Rps3	1.00815e-57	-0.29868	0.973	0.944	1.91781e-53	Artery	Rps3
Ctsl	1.6363e-57	-0.582701	0.668	0.746	3.11273e-53	Artery	Ctsl
Gclm	1.98079e-57	0.451783	0.402	0.254	3.76806e-53	Artery	Gclm
Arpc1b	2.11277e-57	0.325284	0.905	0.807	4.01912e-53	Artery	Arpc1b
Col4a1	2.5984e-57	-0.938713	0.65	0.733	4.94293e-53	Artery	Col4a1
Nfix	4.85385e-57	0.345959	0.45	0.281	9.23347e-53	Artery	Nfix
Pdlim7	5.0858e-57	0.420775	0.468	0.315	9.67472e-53	Artery	Pdlim7
Limch1	8.21784e-57	-0.577642	0.169	0.337	1.56328e-52	Artery	Limch1
Adgrg1	1.12466e-56	0.375907	0.591	0.43	2.13944e-52	Artery	Adgrg1
Luzp1	1.82484e-56	0.367262	0.771	0.649	3.47139e-52	Artery	Luzp1
Stap2	3.21078e-56	-0.414052	0.096	0.251	6.10787e-52	Artery	Stap2
Tmed5	5.49399e-56	0.430361	0.7	0.56	1.04512e-51	Artery	Tmed5
Tapbp	6.32544e-56	0.409218	0.629	0.478	1.20329e-51	Artery	Tapbp
Adgre5	7.52164e-56	0.2988	0.29	0.145	1.43084e-51	Artery	Adgre5
Hs3st1	7.56591e-56	0.499133	0.301	0.16	1.43926e-51	Artery	Hs3st1
Prdx4	7.70642e-56	0.45417	0.547	0.404	1.46599e-51	Artery	Prdx4
Osmr	1.0115e-55	0.381147	0.576	0.41	1.92418e-51	Artery	Osmr
Klf3	1.21003e-55	0.343567	0.525	0.354	2.30183e-51	Artery	Klf3
Plec	1.67695e-55	0.419834	0.709	0.586	3.19006e-51	Artery	Plec
Sema7a	7.10943e-55	0.299031	0.466	0.284	1.35243e-50	Artery	Sema7a
Prnp	1.1442e-54	0.397201	0.552	0.383	2.17662e-50	Artery	Prnp
Arid5a	1.18571e-54	0.375191	0.46	0.302	2.25557e-50	Artery	Arid5a
Gimap5	1.39499e-54	-0.549626	0.319	0.482	2.6537e-50	Artery	Gimap5
Gars	2.06439e-54	0.395225	0.32	0.182	3.9271e-50	Artery	Gars
Carhsp1	2.11336e-54	-0.461478	0.157	0.321	4.02024e-50	Artery	Carhsp1
S100a6	1.48352e-53	0.305836	0.922	0.815	2.82211e-49	Artery	S100a6
Zyx	1.81803e-53	0.463869	0.45	0.297	3.45844e-49	Artery	Zyx
Dab2ip	2.30411e-53	0.351794	0.555	0.398	4.38312e-49	Artery	Dab2ip
Rpl28	3.31526e-53	-0.341594	0.98	0.953	6.30663e-49	Artery	Rpl28
Atp2b1	7.68166e-53	-0.541904	0.471	0.618	1.46128e-48	Artery	Atp2b1
Emp1	1.46348e-52	0.55725	0.848	0.766	2.78397e-48	Artery	Emp1
Rexo2	1.97247e-52	0.401277	0.595	0.454	3.75223e-48	Artery	Rexo2
Nenf	2.01224e-52	0.386041	0.615	0.473	3.82789e-48	Artery	Nenf
Krtcap2	2.05238e-52	0.374943	0.723	0.559	3.90424e-48	Artery	Krtcap2
Zbtb7a	2.43065e-52	0.418594	0.542	0.392	4.62383e-48	Artery	Zbtb7a
Dnaja1	3.38965e-52	0.418535	0.877	0.805	6.44814e-48	Artery	Dnaja1
Sh2d3c	3.45414e-52	-0.447137	0.117	0.269	6.5708e-48	Artery	Sh2d3c
Stab1	3.82495e-52	-0.691003	0.144	0.297	7.2762e-48	Artery	Stab1
Rnf7	3.89358e-52	0.386779	0.662	0.525	7.40675e-48	Artery	Rnf7
Rftn1	4.21351e-52	0.387595	0.354	0.212	8.01536e-48	Artery	Rftn1
Lrrc8c	5.41395e-52	0.350493	0.592	0.426	1.0299e-47	Artery	Lrrc8c
Lgals1	1.06076e-51	-0.717243	0.116	0.263	2.01787e-47	Artery	Lgals1
Selenok	1.31041e-51	0.325509	0.844	0.751	2.4928e-47	Artery	Selenok
Acox1	2.39847e-51	0.331382	0.385	0.235	4.56261e-47	Artery	Acox1
Btbd3	3.24337e-51	-0.667198	0.184	0.339	6.16987e-47	Artery	Btbd3
Add3	3.95082e-51	-0.687229	0.129	0.27	7.51565e-47	Artery	Add3
Fabp4	4.37461e-51	-0.408459	0.907	0.594	8.32182e-47	Artery	Fabp4
Ccser2	4.56272e-51	0.376159	0.508	0.362	8.67967e-47	Artery	Ccser2
Bcr	5.88251e-51	-0.665378	0.261	0.421	1.11903e-46	Artery	Bcr
Cdh13	5.97361e-51	0.40125	0.709	0.579	1.13636e-46	Artery	Cdh13
Sptbn1	7.16507e-51	-0.514716	0.893	0.911	1.36301e-46	Artery	Sptbn1
Crybg3	7.50575e-51	0.361342	0.346	0.204	1.42782e-46	Artery	Crybg3
Casp4	7.67583e-51	0.465804	0.538	0.396	1.46017e-46	Artery	Casp4
Asap2	1.72886e-50	0.340897	0.347	0.203	3.28882e-46	Artery	Asap2
Kctd10	3.39523e-50	0.359467	0.437	0.289	6.45875e-46	Artery	Kctd10
Rapgef1	3.60268e-50	0.314958	0.375	0.227	6.85338e-46	Artery	Rapgef1
Rgs16	6.91586e-50	-0.768222	0.218	0.378	1.3156e-45	Artery	Rgs16
Ankrd28	1.30759e-49	0.32363	0.271	0.145	2.48743e-45	Artery	Ankrd28
Ldha	3.3235e-49	0.344731	0.784	0.642	6.3223e-45	Artery	Ldha
Rpl23	8.44317e-49	-0.300547	0.989	0.964	1.60614e-44	Artery	Rpl23
Grasp	1.13528e-48	0.404263	0.548	0.411	2.15964e-44	Artery	Grasp
Sh2b3	1.18642e-48	0.347185	0.4	0.256	2.25693e-44	Artery	Sh2b3
Degs1	1.35127e-48	-0.477095	0.334	0.49	2.57052e-44	Artery	Degs1
Agpat3	2.12695e-48	0.273839	0.274	0.145	4.0461e-44	Artery	Agpat3
Cyyr1	2.72839e-48	0.328377	0.708	0.549	5.19021e-44	Artery	Cyyr1
Dusp6	5.6278e-48	0.391979	0.303	0.169	1.07058e-43	Artery	Dusp6
Tmem59	2.14791e-47	0.303599	0.862	0.768	4.08597e-43	Artery	Tmem59
Rpl27	2.40015e-47	-0.32936	0.935	0.915	4.5658e-43	Artery	Rpl27
Atp2b4	2.80414e-47	0.363127	0.377	0.235	5.33431e-43	Artery	Atp2b4
Pdlim5	3.51898e-47	0.363697	0.42	0.283	6.69416e-43	Artery	Pdlim5
Lmcd1	4.20993e-47	0.455257	0.41	0.27	8.00855e-43	Artery	Lmcd1
2410006H16Rik	4.67035e-47	-0.485933	0.38	0.528	8.8844e-43	Artery	2410006H16Rik
Ptprg	9.66624e-47	0.350491	0.504	0.349	1.83881e-42	Artery	Ptprg
Lrrfip1	1.58841e-46	0.456966	0.652	0.535	3.02163e-42	Artery	Lrrfip1
Nfkbia	1.85686e-46	0.436858	0.926	0.857	3.5323e-42	Artery	Nfkbia
Gadd45b	1.99148e-46	0.252026	0.727	0.589	3.78839e-42	Artery	Gadd45b
Sox18	2.27756e-46	0.51595	0.586	0.439	4.33261e-42	Artery	Sox18
Ddah2	3.4042e-46	0.397402	0.538	0.397	6.4758e-42	Artery	Ddah2
Srsf5	4.20795e-46	0.305687	0.844	0.76	8.00478e-42	Artery	Srsf5
Cmas	4.57358e-46	0.35151	0.309	0.182	8.70031e-42	Artery	Cmas
Cavin1	8.66254e-46	0.285804	0.822	0.723	1.64787e-41	Artery	Cavin1
Plcb1	8.84346e-46	0.347067	0.418	0.274	1.68229e-41	Artery	Plcb1
Ppp2r2a	2.6925e-45	0.382622	0.513	0.377	5.12195e-41	Artery	Ppp2r2a
Mcam	2.7007e-45	0.365981	0.386	0.246	5.13753e-41	Artery	Mcam
Adcy4	3.1846e-45	0.339798	0.46	0.319	6.05806e-41	Artery	Adcy4
Frmd4b	4.58574e-45	0.379872	0.355	0.221	8.72345e-41	Artery	Frmd4b
Tm7sf3	1.09172e-44	0.302667	0.267	0.146	2.07678e-40	Artery	Tm7sf3
Sncg	1.24246e-44	0.279227	0.34	0.197	2.36353e-40	Artery	Sncg
Kctd12b	1.38314e-44	0.382076	0.273	0.149	2.63115e-40	Artery	Kctd12b
Ifi47	1.54417e-44	0.419055	0.33	0.199	2.93748e-40	Artery	Ifi47
Apc	1.5942e-44	-0.659205	0.261	0.404	3.03265e-40	Artery	Apc
Stx12	2.44769e-44	0.397593	0.532	0.409	4.65624e-40	Artery	Stx12
Myo1b	3.16453e-44	-0.481954	0.221	0.372	6.01989e-40	Artery	Myo1b
Ppp1r2	5.15367e-44	-0.432354	0.712	0.781	9.80383e-40	Artery	Ppp1r2
Efna1	1.01502e-43	0.403752	0.495	0.356	1.93088e-39	Artery	Efna1
Dag1	1.16473e-43	0.342877	0.347	0.216	2.21567e-39	Artery	Dag1
St3gal6	1.21362e-43	-0.436538	0.295	0.446	2.30867e-39	Artery	St3gal6
Tmbim6	1.28831e-43	0.288848	0.817	0.703	2.45076e-39	Artery	Tmbim6
Tek	1.41462e-43	0.359872	0.484	0.345	2.69102e-39	Artery	Tek
Itga6	2.9506e-43	-0.589826	0.448	0.585	5.61292e-39	Artery	Itga6
Trak1	3.72665e-43	0.276824	0.271	0.152	7.08921e-39	Artery	Trak1
Ecm2	3.83512e-43	0.30781	0.275	0.151	7.29554e-39	Artery	Ecm2
Capg	4.01737e-43	0.294611	0.527	0.363	7.64225e-39	Artery	Capg
Cox6c	4.94963e-43	-0.353193	0.877	0.856	9.41569e-39	Artery	Cox6c
Ctbp2	6.20971e-43	0.319336	0.35	0.218	1.18127e-38	Artery	Ctbp2
Rpl6	8.56298e-43	-0.271836	0.967	0.933	1.62894e-38	Artery	Rpl6
Syt15	1.25016e-42	0.418224	0.284	0.166	2.37817e-38	Artery	Syt15
C1qtnf9	1.5975e-42	-0.615173	0.232	0.37	3.03893e-38	Artery	C1qtnf9
Pik3c2a	1.74368e-42	0.309914	0.33	0.2	3.317e-38	Artery	Pik3c2a
Zcchc14	2.00661e-42	0.292037	0.297	0.171	3.81717e-38	Artery	Zcchc14
Ehd4	3.67166e-42	-0.764021	0.475	0.58	6.9846e-38	Artery	Ehd4
AU021092	5.19766e-42	0.394903	0.274	0.157	9.88751e-38	Artery	AU021092
Mbnl1	6.04802e-42	0.332659	0.655	0.54	1.15051e-37	Artery	Mbnl1
Stk24	6.46844e-42	0.332977	0.355	0.224	1.23049e-37	Artery	Stk24
Skap2	9.17096e-42	0.336445	0.346	0.217	1.74459e-37	Artery	Skap2
B4galt1	1.02325e-41	0.371881	0.363	0.237	1.94654e-37	Artery	B4galt1
Cish	1.03657e-41	0.425144	0.296	0.176	1.97188e-37	Artery	Cish
Pttg1ip	3.89114e-41	0.375604	0.647	0.53	7.40211e-37	Artery	Pttg1ip
Msn	3.98775e-41	0.325494	0.847	0.766	7.58589e-37	Artery	Msn
Ier3	4.25436e-41	0.399513	0.845	0.736	8.09307e-37	Artery	Ier3
Lgmn	4.27026e-41	0.557226	0.527	0.406	8.12332e-37	Artery	Lgmn
Arhgef7	4.75619e-41	-0.486633	0.239	0.389	9.04771e-37	Artery	Arhgef7
Rps19	1.22137e-40	-0.268297	0.981	0.959	2.32342e-36	Artery	Rps19
Cr1l	1.59995e-40	0.349793	0.599	0.478	3.04359e-36	Artery	Cr1l
Gabarap	1.98409e-40	0.274677	0.856	0.785	3.77433e-36	Artery	Gabarap
Dynlt3	2.27153e-40	0.360743	0.51	0.383	4.32113e-36	Artery	Dynlt3
Polr1d	2.37244e-40	-0.396778	0.518	0.626	4.5131e-36	Artery	Polr1d
Blmh	2.44304e-40	0.306568	0.353	0.227	4.64739e-36	Artery	Blmh
Btbd7	2.71818e-40	0.312758	0.595	0.464	5.1708e-36	Artery	Btbd7
Dock9	3.5037e-40	-0.525859	0.341	0.485	6.66509e-36	Artery	Dock9
Myl12b	4.7697e-40	0.293501	0.809	0.694	9.07341e-36	Artery	Myl12b
Rabac1	4.78562e-40	0.281125	0.831	0.715	9.10369e-36	Artery	Rabac1
Rpl24	6.4359e-40	-0.253848	0.963	0.932	1.2243e-35	Artery	Rpl24
Ets1	7.88922e-40	0.428291	0.774	0.712	1.50077e-35	Artery	Ets1
Pdgfb	8.20862e-40	0.364517	0.35	0.221	1.56153e-35	Artery	Pdgfb
App	8.37282e-40	0.261687	0.892	0.809	1.59276e-35	Artery	App
Txndc17	2.84755e-39	0.322469	0.691	0.57	5.4169e-35	Artery	Txndc17
Enpp4	4.6764e-39	0.324393	0.322	0.198	8.89593e-35	Artery	Enpp4
Rps8	4.96944e-39	-0.270552	0.99	0.967	9.45337e-35	Artery	Rps8
Hsp90b1	4.97254e-39	0.298777	0.82	0.732	9.45926e-35	Artery	Hsp90b1
Tmem47	5.88042e-39	0.35712	0.33	0.211	1.11863e-34	Artery	Tmem47
Csrnp1	8.56501e-39	0.403305	0.543	0.419	1.62932e-34	Artery	Csrnp1
Tle5	1.07418e-38	0.302757	0.709	0.6	2.04341e-34	Artery	Tle5
Sbno2	1.17583e-38	0.304928	0.7	0.586	2.23678e-34	Artery	Sbno2
Ugcg	1.23316e-38	-0.903157	0.339	0.451	2.34585e-34	Artery	Ugcg
Mif	2.03562e-38	-0.463169	0.404	0.528	3.87236e-34	Artery	Mif
Ubxn4	3.88423e-38	0.344014	0.565	0.446	7.38898e-34	Artery	Ubxn4
Prkd2	5.27609e-38	-0.441685	0.224	0.363	1.00367e-33	Artery	Prkd2
Cdk17	6.25159e-38	0.301956	0.371	0.246	1.18924e-33	Artery	Cdk17
Nr1d1	6.29575e-38	0.336547	0.253	0.146	1.19764e-33	Artery	Nr1d1
Rassf1	1.33078e-37	0.370345	0.62	0.505	2.53154e-33	Artery	Rassf1
Ak3	1.35224e-37	0.303861	0.332	0.212	2.57236e-33	Artery	Ak3
Lzts2	1.43694e-37	0.32634	0.341	0.221	2.73349e-33	Artery	Lzts2
Pelo	1.59891e-37	0.331746	0.319	0.204	3.0416e-33	Artery	Pelo
Furin	1.79949e-37	0.328809	0.413	0.294	3.42316e-33	Artery	Furin
Rpl36	4.82325e-37	-0.297526	0.96	0.94	9.17527e-33	Artery	Rpl36
Btg2	5.95075e-37	0.270081	0.822	0.72	1.13201e-32	Artery	Btg2
Hoxb4	6.31374e-37	0.389504	0.329	0.214	1.20106e-32	Artery	Hoxb4
Asah1	8.14592e-37	0.323455	0.404	0.279	1.5496e-32	Artery	Asah1
Slc44a2	1.58677e-36	0.339929	0.444	0.317	3.01851e-32	Artery	Slc44a2
Kdm6b	2.51875e-36	0.371333	0.667	0.568	4.79142e-32	Artery	Kdm6b
Ninj1	3.95757e-36	0.421808	0.516	0.403	7.52848e-32	Artery	Ninj1
Vdac3	4.06335e-36	0.330396	0.549	0.437	7.72971e-32	Artery	Vdac3
Rps7	5.77062e-36	-0.281845	0.97	0.938	1.09774e-31	Artery	Rps7
Hebp1	7.98489e-36	0.281455	0.27	0.161	1.51897e-31	Artery	Hebp1
Trim47	9.28206e-36	0.381611	0.571	0.456	1.76573e-31	Artery	Trim47
Rdx	1.00373e-35	0.376201	0.698	0.599	1.9094e-31	Artery	Rdx
Ccdc88c	1.27652e-35	0.271756	0.333	0.211	2.42832e-31	Artery	Ccdc88c
Slco2a1	2.93779e-35	-0.522906	0.194	0.318	5.58855e-31	Artery	Slco2a1
Hnrnpf	3.0091e-35	0.274195	0.839	0.757	5.72421e-31	Artery	Hnrnpf
Nptn	4.42057e-35	0.288117	0.462	0.338	8.40926e-31	Artery	Nptn
Rps17	4.85339e-35	-0.28291	0.915	0.891	9.2326e-31	Artery	Rps17
Filip1l	7.34227e-35	0.307206	0.322	0.202	1.39672e-30	Artery	Filip1l
Serpinh1	7.45514e-35	-0.500245	0.592	0.655	1.41819e-30	Artery	Serpinh1
Camk2d	7.5987e-35	0.34594	0.378	0.259	1.4455e-30	Artery	Camk2d
4931406P16Rik	8.48327e-35	0.299054	0.601	0.489	1.61377e-30	Artery	4931406P16Rik
Pde8a	8.87335e-35	-0.336393	0.16	0.288	1.68798e-30	Artery	Pde8a
Txn1	1.07939e-34	0.273307	0.88	0.786	2.05332e-30	Artery	Txn1
Aopep	1.11304e-34	0.406505	0.549	0.448	2.11733e-30	Artery	Aopep
Kif5b	1.27455e-34	0.323524	0.718	0.633	2.42458e-30	Artery	Kif5b
St3gal1	1.28794e-34	0.281229	0.274	0.167	2.45005e-30	Artery	St3gal1
Sntb2	1.29964e-34	-0.391907	0.433	0.568	2.4723e-30	Artery	Sntb2
Flot1	1.38175e-34	-0.366669	0.178	0.304	2.62851e-30	Artery	Flot1
Cox5a	1.7281e-34	0.274402	0.799	0.692	3.28737e-30	Artery	Cox5a
Skil	5.29783e-34	0.328915	0.424	0.303	1.00781e-29	Artery	Skil
Gas5	5.90972e-34	-0.362249	0.745	0.78	1.12421e-29	Artery	Gas5
Slc12a7	8.25167e-34	0.302368	0.252	0.15	1.56972e-29	Artery	Slc12a7
Ripk3	1.14077e-33	0.331188	0.26	0.159	2.17009e-29	Artery	Ripk3
Myct1	1.61746e-33	0.266045	0.592	0.454	3.07689e-29	Artery	Myct1
Naca	1.6175e-33	-0.252581	0.918	0.886	3.07698e-29	Artery	Naca
Nfat5	1.95593e-33	-0.956784	0.586	0.643	3.72077e-29	Artery	Nfat5
Abcg2	2.59509e-33	-0.456297	0.468	0.563	4.93663e-29	Artery	Abcg2
Gna13	2.69223e-33	-0.446345	0.29	0.41	5.12143e-29	Artery	Gna13
Csrp1	2.69832e-33	0.360228	0.618	0.51	5.13302e-29	Artery	Csrp1
Ckb	2.70219e-33	0.795349	0.3	0.201	5.14037e-29	Artery	Ckb
4930523C07Rik	3.53603e-33	0.407243	0.449	0.336	6.7266e-29	Artery	4930523C07Rik
Prkch	4.34058e-33	-0.419639	0.3	0.428	8.25708e-29	Artery	Prkch
Cdk9	4.87959e-33	0.308144	0.474	0.358	9.28245e-29	Artery	Cdk9
Myo6	5.71635e-33	-0.374154	0.161	0.283	1.08742e-28	Artery	Myo6
Ppp1r15a	6.77211e-33	0.305417	0.781	0.686	1.28826e-28	Artery	Ppp1r15a
Jcad	7.09645e-33	0.274164	0.365	0.246	1.34996e-28	Artery	Jcad
Ccnl1	7.31853e-33	0.282644	0.794	0.724	1.3922e-28	Artery	Ccnl1
Gm26532	9.37615e-33	0.324648	0.362	0.245	1.78362e-28	Artery	Gm26532
Rac1	9.45571e-33	0.26982	0.795	0.72	1.79876e-28	Artery	Rac1
Tfpi	1.0919e-32	-0.277063	0.131	0.25	2.07713e-28	Artery	Tfpi
Ifngr1	1.69963e-32	0.371449	0.525	0.407	3.23321e-28	Artery	Ifngr1
Ppfibp1	2.25785e-32	-0.574817	0.483	0.579	4.2951e-28	Artery	Ppfibp1
Rpl22	2.30286e-32	-0.250734	0.945	0.91	4.38072e-28	Artery	Rpl22
Smarca2	4.0152e-32	0.317013	0.404	0.29	7.63811e-28	Artery	Smarca2
Cpne2	4.13058e-32	-0.458045	0.154	0.266	7.85761e-28	Artery	Cpne2
Numb	4.16306e-32	0.266992	0.329	0.217	7.91939e-28	Artery	Numb
Pitpnc1	1.09369e-31	-0.409148	0.279	0.413	2.08052e-27	Artery	Pitpnc1
Map3k8	1.214e-31	-0.425644	0.192	0.311	2.30939e-27	Artery	Map3k8
Med31	1.23132e-31	0.307477	0.352	0.245	2.34235e-27	Artery	Med31
Adgrl2	1.48287e-31	-0.426497	0.191	0.313	2.82086e-27	Artery	Adgrl2
9930111J21Rik2	3.1322e-31	0.31819	0.352	0.242	5.95839e-27	Artery	9930111J21Rik2
Il6	6.65931e-31	0.756993	0.492	0.364	1.2668e-26	Artery	Il6
Gch1	7.97906e-31	0.268566	0.462	0.337	1.51786e-26	Artery	Gch1
Esd	8.1757e-31	0.355155	0.564	0.469	1.55526e-26	Artery	Esd
Mrtfb	1.27274e-30	0.293539	0.348	0.238	2.42113e-26	Artery	Mrtfb
Rab18	1.40953e-30	0.288455	0.527	0.423	2.68134e-26	Artery	Rab18
Tob1	1.85447e-30	0.323879	0.501	0.386	3.52776e-26	Artery	Tob1
Stt3b	1.85548e-30	-0.539307	0.186	0.294	3.52968e-26	Artery	Stt3b
Gimap4	3.51107e-30	-0.335462	0.228	0.357	6.67911e-26	Artery	Gimap4
2022-03-02	4.4728e-30	-0.392081	0.466	0.564	8.50861e-26	Artery	2022-03-02
Klf2	5.47691e-30	0.355479	0.829	0.743	1.04187e-25	Artery	Klf2
Usp25	5.87443e-30	-0.371592	0.216	0.337	1.11749e-25	Artery	Usp25
Lgals3bp	5.90505e-30	0.264119	0.299	0.19	1.12332e-25	Artery	Lgals3bp
Efhd2	6.35784e-30	-0.411765	0.22	0.338	1.20945e-25	Artery	Efhd2
Lpcat3	6.74991e-30	0.295629	0.29	0.19	1.28403e-25	Artery	Lpcat3
Lysmd2	6.82746e-30	0.296066	0.439	0.326	1.29879e-25	Artery	Lysmd2
Klf13	1.15895e-29	0.270075	0.696	0.601	2.20466e-25	Artery	Klf13
Ptbp1	1.30219e-29	0.306091	0.515	0.413	2.47715e-25	Artery	Ptbp1
Dync1li1	1.54436e-29	0.28236	0.327	0.224	2.93783e-25	Artery	Dync1li1
Abhd17b	1.92788e-29	-0.387778	0.147	0.256	3.66741e-25	Artery	Abhd17b
Rpl32	2.21864e-29	-0.288762	0.976	0.942	4.22052e-25	Artery	Rpl32
Klf9	2.35307e-29	0.313181	0.689	0.583	4.47625e-25	Artery	Klf9
Ehbp1l1	3.4586e-29	0.284176	0.307	0.207	6.57929e-25	Artery	Ehbp1l1
Lman1	3.97534e-29	0.311238	0.491	0.386	7.5623e-25	Artery	Lman1
Fosl2	4.39875e-29	0.285189	0.557	0.458	8.36775e-25	Artery	Fosl2
Junb	5.72433e-29	0.300573	0.902	0.858	1.08894e-24	Artery	Junb
Atp2a2	6.11052e-29	0.307142	0.411	0.301	1.1624e-24	Artery	Atp2a2
Tpst1	6.5904e-29	0.268087	0.25	0.155	1.25369e-24	Artery	Tpst1
Hspa4	6.64683e-29	0.28839	0.465	0.36	1.26443e-24	Artery	Hspa4
Qk	1.48886e-28	-0.418242	0.605	0.691	2.83225e-24	Artery	Qk
Iigp1	1.57431e-28	-0.629669	0.435	0.541	2.99482e-24	Artery	Iigp1
Trip10	1.63405e-28	0.306659	0.442	0.335	3.10845e-24	Artery	Trip10
Bcar1	1.77013e-28	0.295461	0.407	0.301	3.36732e-24	Artery	Bcar1
Zfp36l2	3.4173e-28	-0.459794	0.431	0.541	6.50072e-24	Artery	Zfp36l2
Slc41a1	3.56128e-28	-0.898522	0.203	0.304	6.77462e-24	Artery	Slc41a1
Hipk1	3.7444e-28	-0.385186	0.293	0.414	7.12298e-24	Artery	Hipk1
Gltp	7.76429e-28	0.291019	0.323	0.224	1.477e-23	Artery	Gltp
Spns2	8.92775e-28	-0.336219	0.22	0.34	1.69833e-23	Artery	Spns2
Sh3bp5	9.85585e-28	-0.333304	0.259	0.384	1.87488e-23	Artery	Sh3bp5
Tmem255b	1.01193e-27	0.275141	0.388	0.278	1.925e-23	Artery	Tmem255b
Rnh1	1.27543e-27	0.268703	0.559	0.459	2.42626e-23	Artery	Rnh1
Rps26	1.65364e-27	-0.283273	0.96	0.924	3.14572e-23	Artery	Rps26
S100a1	1.76943e-27	0.260083	0.403	0.291	3.36599e-23	Artery	S100a1
Slfn2	1.78368e-27	-0.432162	0.224	0.339	3.39309e-23	Artery	Slfn2
Calr	1.94259e-27	0.272927	0.806	0.734	3.69539e-23	Artery	Calr
Pcp4l1	2.15791e-27	-0.491369	0.183	0.289	4.10498e-23	Artery	Pcp4l1
Errfi1	3.48015e-27	0.408044	0.391	0.283	6.6203e-23	Artery	Errfi1
Rell1	3.97618e-27	-0.367827	0.267	0.384	7.56389e-23	Artery	Rell1
Zfas1	4.77638e-27	-0.339542	0.244	0.362	9.08611e-23	Artery	Zfas1
Klf6	7.54163e-27	0.306461	0.745	0.657	1.43464e-22	Artery	Klf6
Tuba1a	8.11492e-27	-0.405959	0.596	0.708	1.5437e-22	Artery	Tuba1a
Herc2	1.09591e-26	0.251309	0.329	0.227	2.08474e-22	Artery	Herc2
Mt1	1.15768e-26	1.36853	0.411	0.316	2.20225e-22	Artery	Mt1
Ldb2	1.23954e-26	0.270418	0.454	0.35	2.35798e-22	Artery	Ldb2
Hspg2	1.29384e-26	-0.578984	0.422	0.519	2.46127e-22	Artery	Hspg2
Rpl10a	1.34228e-26	-0.292066	0.941	0.907	2.55341e-22	Artery	Rpl10a
Id3	1.5193e-26	0.431711	0.687	0.58	2.89016e-22	Artery	Id3
Plekho1	1.53283e-26	-0.361584	0.287	0.405	2.91591e-22	Artery	Plekho1
Vps36	1.55127e-26	0.263083	0.454	0.351	2.95099e-22	Artery	Vps36
Sod1	1.56137e-26	0.269183	0.576	0.475	2.9702e-22	Artery	Sod1
Pxdn	1.62374e-26	-0.436711	0.175	0.282	3.08884e-22	Artery	Pxdn
Il10rb	1.66566e-26	0.262102	0.278	0.183	3.16859e-22	Artery	Il10rb
Robo4	1.67359e-26	-0.455367	0.206	0.317	3.18368e-22	Artery	Robo4
Aplp2	2.28272e-26	-0.436383	0.888	0.884	4.34242e-22	Artery	Aplp2
Clec2d	2.56296e-26	0.28254	0.57	0.459	4.87553e-22	Artery	Clec2d
Parp14	2.6105e-26	0.268919	0.439	0.33	4.96595e-22	Artery	Parp14
Kctd12	2.92763e-26	-0.51869	0.303	0.416	5.56924e-22	Artery	Kctd12
Rasip1	3.6472e-26	0.271205	0.753	0.685	6.93806e-22	Artery	Rasip1
Prdx2	4.29775e-26	-0.348084	0.58	0.663	8.17561e-22	Artery	Prdx2
Midn	6.20714e-26	0.261382	0.595	0.509	1.18078e-21	Artery	Midn
Cdkn1c	7.52446e-26	0.264255	0.288	0.186	1.43138e-21	Artery	Cdkn1c
Bcl3	7.93441e-26	0.26625	0.336	0.236	1.50936e-21	Artery	Bcl3
Tcn2	1.03707e-25	-0.370854	0.28	0.391	1.97283e-21	Artery	Tcn2
Fam43a	1.12399e-25	-0.452481	0.242	0.352	2.13816e-21	Artery	Fam43a
Snu13	1.15706e-25	0.307894	0.741	0.651	2.20108e-21	Artery	Snu13
Rela	1.62353e-25	0.261767	0.366	0.267	3.08844e-21	Artery	Rela
Arl5b	1.65679e-25	0.302341	0.382	0.28	3.15171e-21	Artery	Arl5b
Bnip2	2.10179e-25	0.27159	0.612	0.521	3.99823e-21	Artery	Bnip2
Crlf2	2.55093e-25	0.278367	0.352	0.257	4.85264e-21	Artery	Crlf2
Ogt	3.23035e-25	-0.498536	0.302	0.41	6.14509e-21	Artery	Ogt
Lamc1	3.25318e-25	-0.354622	0.352	0.467	6.18853e-21	Artery	Lamc1
Nfatc1	3.69628e-25	-0.554821	0.214	0.313	7.03143e-21	Artery	Nfatc1
Ppp1r16b	3.83603e-25	0.272458	0.329	0.231	7.29728e-21	Artery	Ppp1r16b
Lama5	4.35426e-25	0.274575	0.342	0.242	8.28312e-21	Artery	Lama5
Slc35e4	5.32427e-25	0.300714	0.296	0.206	1.01284e-20	Artery	Slc35e4
Rab6a	5.57523e-25	0.274795	0.445	0.348	1.06058e-20	Artery	Rab6a
Actb	1.13324e-24	-0.262657	0.978	0.966	2.15577e-20	Artery	Actb
Epb41l2	1.16203e-24	-0.382008	0.232	0.34	2.21053e-20	Artery	Epb41l2
Caskin2	1.34576e-24	-0.307634	0.174	0.281	2.56004e-20	Artery	Caskin2
Cebpb	1.38453e-24	-1.04499	0.405	0.497	2.6338e-20	Artery	Cebpb
Pdlim4	1.38595e-24	-0.534515	0.397	0.489	2.63649e-20	Artery	Pdlim4
Dennd4a	2.33217e-24	-0.589475	0.252	0.348	4.43649e-20	Artery	Dennd4a
Tspan7	5.54796e-24	0.260051	0.559	0.447	1.05539e-19	Artery	Tspan7
Ppp1r12a	5.70523e-24	-0.387392	0.389	0.501	1.08531e-19	Artery	Ppp1r12a
Ets2	7.25987e-24	-0.293062	0.463	0.587	1.38105e-19	Artery	Ets2
Hspa2	7.3077e-24	-0.489641	0.219	0.324	1.39014e-19	Artery	Hspa2
Ext1	9.89687e-24	-0.373737	0.165	0.263	1.88268e-19	Artery	Ext1
Eif1a	1.06004e-23	0.255686	0.571	0.471	2.01652e-19	Artery	Eif1a
Srpk2	1.33453e-23	-0.304155	0.239	0.351	2.53868e-19	Artery	Srpk2
Nck1	1.4196e-23	0.269011	0.54	0.444	2.7005e-19	Artery	Nck1
Cpeb4	1.55334e-23	-0.439795	0.233	0.334	2.95492e-19	Artery	Cpeb4
Map3k1	2.02553e-23	-0.390156	0.159	0.252	3.85317e-19	Artery	Map3k1
Ppp1r14b	2.68267e-23	-0.435219	0.458	0.536	5.10324e-19	Artery	Ppp1r14b
Eid1	3.7549e-23	-0.288466	0.379	0.49	7.14296e-19	Artery	Eid1
Glod4	4.97577e-23	0.255591	0.324	0.234	9.46541e-19	Artery	Glod4
Tmem50a	5.89105e-23	0.259962	0.683	0.605	1.12065e-18	Artery	Tmem50a
Ago2	6.26825e-23	0.29176	0.302	0.211	1.19241e-18	Artery	Ago2
Eva1b	6.85938e-23	-0.35401	0.326	0.43	1.30486e-18	Artery	Eva1b
Ppp1cc	7.64141e-23	0.272292	0.549	0.46	1.45363e-18	Artery	Ppp1cc
Pgm2	1.06994e-22	-0.303586	0.269	0.376	2.03534e-18	Artery	Pgm2
Nfkbiz	1.47992e-22	0.276323	0.605	0.516	2.81525e-18	Artery	Nfkbiz
Phc2	1.72504e-22	0.253511	0.43	0.337	3.28155e-18	Artery	Phc2
Ier5l	1.91326e-22	0.279325	0.476	0.372	3.6396e-18	Artery	Ier5l
Plscr2	1.95358e-22	0.333368	0.282	0.194	3.7163e-18	Artery	Plscr2
Fndc3b	1.98741e-22	0.259595	0.372	0.277	3.78065e-18	Artery	Fndc3b
Zfp703	4.09782e-22	-0.391744	0.197	0.29	7.79528e-18	Artery	Zfp703
Rcn3	4.85429e-22	-0.330078	0.192	0.293	9.23432e-18	Artery	Rcn3
Galnt1	5.35307e-22	-0.347214	0.199	0.298	1.01831e-17	Artery	Galnt1
Pbx1	5.69976e-22	0.280272	0.314	0.222	1.08426e-17	Artery	Pbx1
Sbds	6.09834e-22	-0.332981	0.42	0.513	1.16009e-17	Artery	Sbds
Hoxd10	6.28844e-22	0.42019	0.3	0.219	1.19625e-17	Artery	Hoxd10
Jak1	6.71272e-22	-0.361758	0.576	0.644	1.27696e-17	Artery	Jak1
Akap12	1.0423e-21	-0.71034	0.353	0.449	1.98277e-17	Artery	Akap12
Cyb5a	1.16885e-21	-0.357708	0.652	0.692	2.22351e-17	Artery	Cyb5a
Myh9	1.32417e-21	-0.415774	0.597	0.646	2.51897e-17	Artery	Myh9
Smc4	1.83217e-21	-0.369934	0.179	0.276	3.48534e-17	Artery	Smc4
Fam3c	2.84111e-21	0.342996	0.307	0.227	5.40465e-17	Artery	Fam3c
Rps18	3.06996e-21	-0.308063	0.835	0.809	5.83998e-17	Artery	Rps18
Fundc2	3.98814e-21	-0.263226	0.331	0.441	7.58664e-17	Artery	Fundc2
Bex3	4.53244e-21	-0.321449	0.173	0.266	8.62205e-17	Artery	Bex3
Pgls	7.00444e-21	-0.280159	0.308	0.408	1.33245e-16	Artery	Pgls
Tmco1	7.33604e-21	0.251056	0.464	0.375	1.39553e-16	Artery	Tmco1
Atpif1	9.29314e-21	-0.33947	0.547	0.615	1.76783e-16	Artery	Atpif1
Shank3	2.25486e-20	-0.34599	0.186	0.281	4.28943e-16	Artery	Shank3
Npm1	3.07057e-20	-0.267727	0.836	0.826	5.84115e-16	Artery	Npm1
Fli1	7.48963e-20	-0.320095	0.325	0.426	1.42475e-15	Artery	Fli1
Birc2	9.17282e-20	0.28133	0.326	0.243	1.74495e-15	Artery	Birc2
Rhoj	1.05775e-19	-0.360663	0.512	0.586	2.01216e-15	Artery	Rhoj
Glud1	2.27838e-19	-0.499564	0.556	0.615	4.33415e-15	Artery	Glud1
Rel	3.07632e-19	0.259644	0.333	0.251	5.85209e-15	Artery	Rel
Rab5c	4.56076e-19	-0.354696	0.482	0.551	8.67593e-15	Artery	Rab5c
Rap1a	5.02747e-19	-0.285592	0.569	0.645	9.56376e-15	Artery	Rap1a
Npr1	8.10321e-19	-0.291524	0.214	0.31	1.54147e-14	Artery	Npr1
Egln1	1.27303e-18	-0.256603	0.182	0.273	2.42169e-14	Artery	Egln1
S100a10	1.3589e-18	-0.357679	0.84	0.835	2.58503e-14	Artery	S100a10
Sumo3	1.54938e-18	-0.277451	0.286	0.382	2.94739e-14	Artery	Sumo3
Stmn1	1.61854e-18	-0.746165	0.228	0.299	3.07896e-14	Artery	Stmn1
Selenos	1.92597e-18	-0.291806	0.206	0.297	3.66378e-14	Artery	Selenos
Lmna	2.15349e-18	0.255734	0.863	0.826	4.09658e-14	Artery	Lmna
Aldh2	2.21137e-18	0.362011	0.426	0.349	4.20669e-14	Artery	Aldh2
Mylip	4.24052e-18	-0.296055	0.263	0.358	8.06674e-14	Artery	Mylip
Hras	4.48521e-18	-0.298906	0.33	0.424	8.53221e-14	Artery	Hras
Upp1	7.01863e-18	0.311717	0.455	0.371	1.33515e-13	Artery	Upp1
Pgk1	8.12247e-18	0.288692	0.512	0.438	1.54514e-13	Artery	Pgk1
Gm26917	1.18747e-17	-1.95385	0.378	0.462	2.25892e-13	Artery	Gm26917
Ephb4	1.20652e-17	-0.261013	0.193	0.284	2.29517e-13	Artery	Ephb4
Plk2	1.55886e-17	-0.558476	0.471	0.544	2.96543e-13	Artery	Plk2
Lgals3	1.73828e-17	-0.676738	0.199	0.271	3.30672e-13	Artery	Lgals3
Akap11	2.46591e-17	0.254211	0.287	0.211	4.69089e-13	Artery	Akap11
Grrp1	3.9728e-17	-0.350674	0.476	0.552	7.55747e-13	Artery	Grrp1
Lrpap1	5.22424e-17	0.264923	0.444	0.371	9.93807e-13	Artery	Lrpap1
Cxcl1	6.35208e-17	0.775223	0.387	0.307	1.20836e-12	Artery	Cxcl1
Tmem176a	1.01764e-16	-0.553355	0.46	0.496	1.93586e-12	Artery	Tmem176a
Bach1	1.24815e-16	-0.368269	0.275	0.357	2.37436e-12	Artery	Bach1
Dpysl2	1.31296e-16	-0.367549	0.389	0.467	2.49765e-12	Artery	Dpysl2
Arap3	1.98521e-16	-0.339474	0.351	0.442	3.77646e-12	Artery	Arap3
Mgst3	2.49629e-16	0.464868	0.307	0.247	4.7487e-12	Artery	Mgst3
Mtch1	2.68446e-16	-0.302614	0.623	0.682	5.10665e-12	Artery	Mtch1
Tceal9	2.81797e-16	-0.296481	0.479	0.561	5.36062e-12	Artery	Tceal9
Dstn	2.94174e-16	-0.364156	0.671	0.711	5.59607e-12	Artery	Dstn
Ivns1abp	4.25414e-16	-0.264171	0.189	0.273	8.09265e-12	Artery	Ivns1abp
Kcnq1ot1	6.88634e-16	0.271465	0.391	0.31	1.30999e-11	Artery	Kcnq1ot1
Zfp36	9.42068e-16	0.252807	0.774	0.712	1.7921e-11	Artery	Zfp36
Cyb5r3	1.194e-15	0.251829	0.565	0.5	2.27135e-11	Artery	Cyb5r3
Pam	1.86235e-15	0.314139	0.514	0.444	3.54275e-11	Artery	Pam
Ctnnbip1	2.48818e-15	-0.352404	0.281	0.363	4.73327e-11	Artery	Ctnnbip1
Zc3hav1	3.92594e-15	-0.261549	0.231	0.313	7.46831e-11	Artery	Zc3hav1
Sorbs1	4.81905e-15	-0.305105	0.191	0.271	9.16727e-11	Artery	Sorbs1
Tpm4	7.52498e-15	-0.283796	0.738	0.774	1.43148e-10	Artery	Tpm4
Magi1	1.04783e-14	-0.281878	0.175	0.253	1.99328e-10	Artery	Magi1
Hmg20b	1.30989e-14	-0.256986	0.35	0.441	2.4918e-10	Artery	Hmg20b
Tubb6	1.5102e-14	-0.286714	0.198	0.274	2.87286e-10	Artery	Tubb6
2022-09-04	3.00098e-14	-0.30692	0.241	0.323	5.70877e-10	Artery	2022-09-04
Mall	3.33498e-14	0.259873	0.358	0.292	6.34414e-10	Artery	Mall
Tubb5	3.84693e-14	-0.331653	0.738	0.756	7.31802e-10	Artery	Tubb5
Abca1	4.65808e-14	-0.254788	0.346	0.44	8.86106e-10	Artery	Abca1
1700025G04Rik	4.97715e-14	0.280908	0.299	0.238	9.46804e-10	Artery	1700025G04Rik
Neu1	1.45294e-13	-0.298192	0.224	0.298	2.76392e-09	Artery	Neu1
Dlc1	4.37272e-13	-0.36088	0.415	0.474	8.31823e-09	Artery	Dlc1
Fyttd1	5.89455e-13	-0.252388	0.291	0.371	1.12132e-08	Artery	Fyttd1
Hes1	6.30909e-13	-0.475859	0.299	0.367	1.20018e-08	Artery	Hes1
Timp2	9.49121e-13	-0.449315	0.499	0.531	1.80551e-08	Artery	Timp2
Sgk1	1.9075e-12	-0.361729	0.542	0.61	3.62864e-08	Artery	Sgk1
Adrb2	4.52201e-12	-0.340165	0.227	0.296	8.60221e-08	Artery	Adrb2
Xiap	1.59114e-11	-0.272112	0.335	0.411	3.02682e-07	Artery	Xiap
Nfib	2.55431e-11	-0.264095	0.677	0.711	4.85906e-07	Artery	Nfib
Ednrb	3.69813e-11	0.352635	0.31	0.251	7.03495e-07	Artery	Ednrb
Nme1	4.49698e-11	-0.258603	0.384	0.45	8.5546e-07	Artery	Nme1
Vamp5	2.07461e-10	-0.3097	0.329	0.383	3.94652e-06	Artery	Vamp5
Tanc1	2.46856e-10	-0.263492	0.372	0.442	4.69594e-06	Artery	Tanc1
Snhg12	2.55089e-10	-0.254756	0.252	0.322	4.85256e-06	Artery	Snhg12
Sema4c	3.30139e-10	-0.312586	0.23	0.297	6.28024e-06	Artery	Sema4c
Fos	7.76578e-10	0.250801	0.749	0.675	1.47728e-05	Artery	Fos
Id2	1.14154e-09	0.26929	0.309	0.254	2.17155e-05	Artery	Id2
Taf1d	5.24174e-09	-0.255211	0.368	0.433	9.97135e-05	Artery	Taf1d
Jun	4.33549e-08	-0.551116	0.799	0.816	0.00082474	Artery	Jun
Sfpq	4.85689e-08	-0.251796	0.599	0.647	0.000923927	Artery	Sfpq
Csrp2	8.57207e-08	-0.277519	0.409	0.462	0.00163066	Artery	Csrp2
Ptpn14	2.06723e-07	-0.265282	0.25	0.298	0.00393249	Artery	Ptpn14
N4bp3	2.35917e-07	-0.356156	0.294	0.336	0.00448785	Artery	N4bp3
Dab2	2.4407e-07	-0.292972	0.304	0.357	0.00464294	Artery	Dab2
Procr	4.76184e-07	0.307602	0.381	0.33	0.00905846	Artery	Procr
Gm47283	5.9613e-07	-0.319286	0.555	0.6	0.0113402	Artery	Gm47283
Hmgb2	2.53131e-05	-0.389167	0.34	0.381	0.48153	Artery	Hmgb2
Hmox1	7.14704e-05	0.272113	0.281	0.249	1	Artery	Hmox1
Csf2rb	0.000101545	-0.267143	0.329	0.363	1	Artery	Csf2rb
Icam1	0.000114271	0.326682	0.585	0.565	1	Artery	Icam1
Syne1	0.000132478	-0.448427	0.219	0.257	1	Artery	Syne1
Tcim	0.000141151	-0.333559	0.376	0.414	1	Artery	Tcim
Chka	0.000206132	-0.340663	0.257	0.289	1	Artery	Chka
Fabp5	0.000238022	-1.08425	0.403	0.375	1	Artery	Fabp5
Nudt4	0.000440793	-0.290679	0.336	0.369	1	Artery	Nudt4
Mgll	0.000804699	-0.519279	0.581	0.569	1	Artery	Mgll
Marcks	0.003735	-0.285376	0.539	0.53	1	Artery	Marcks
Csf3	0.0041378	-0.378096	0.296	0.255	1	Artery	Csf3
Selp	0	3.97716	0.891	0.06	0	Vein	Selp
Ackr1	0	3.86372	0.823	0.015	0	Vein	Ackr1
Sele	0	3.31191	0.705	0.042	0	Vein	Sele
Aqp1.1	0	2.61025	0.997	0.323	0	Vein	Aqp1
Lrg1.1	0	2.43131	0.989	0.508	0	Vein	Lrg1
Tmem252	0	2.26201	0.854	0.236	0	Vein	Tmem252
Vwf	0	2.24236	0.903	0.261	0	Vein	Vwf
Cd14.1	0	2.08651	0.646	0.164	0	Vein	Cd14
Lgals3.1	0	1.93012	0.803	0.186	0	Vein	Lgals3
Ehd4.1	0	1.92254	0.975	0.503	0	Vein	Ehd4
Il6st	0	1.73866	0.954	0.513	0	Vein	Il6st
Apoe.1	0	1.62718	0.966	0.511	0	Vein	Apoe
Fabp5.1	0	1.62495	0.896	0.317	0	Vein	Fabp5
Ptgs1	0	1.59981	0.751	0.074	0	Vein	Ptgs1
Csrp2.1	0	1.46745	0.863	0.398	0	Vein	Csrp2
Sectm1a	0	1.35344	0.311	0.027	0	Vein	Sectm1a
Slco2a1.1	0	1.30427	0.807	0.225	0	Vein	Slco2a1
Spint2	0	1.29393	0.806	0.214	0	Vein	Spint2
Plvap.1	0	1.27681	0.999	0.661	0	Vein	Plvap
Hdc	0	1.25519	0.4	0.038	0	Vein	Hdc
2200002D01Rik	0	1.25083	0.772	0.204	0	Vein	2200002D01Rik
Chp2	0	1.24002	0.836	0.274	0	Vein	Chp2
Nt5e	0	1.2199	0.512	0.048	0	Vein	Nt5e
Bace2	0	1.1981	0.657	0.109	0	Vein	Bace2
Fkbp11	0	1.16406	0.453	0.041	0	Vein	Fkbp11
Pdia5	0	1.11294	0.704	0.174	0	Vein	Pdia5
Il1r1	0	1.09057	0.593	0.113	0	Vein	Il1r1
Myof	0	0.953528	0.479	0.045	0	Vein	Myof
Acer3	0	0.934277	0.543	0.094	0	Vein	Acer3
Ehd3	0	0.924841	0.369	0.033	0	Vein	Ehd3
Cygb	0	0.92454	0.349	0.013	0	Vein	Cygb
Cysltr1	0	0.834527	0.366	0.01	0	Vein	Cysltr1
Klk8	0	0.750973	0.276	0.012	0	Vein	Klk8
Cadm3	0	0.745665	0.315	0.004	0	Vein	Cadm3
Ret	0	0.737203	0.36	0.027	0	Vein	Ret
Vcan	0	0.730907	0.34	0.034	0	Vein	Vcan
Serpina3n	0	0.612568	0.296	0.021	0	Vein	Serpina3n
Plekha7	0	0.61179	0.314	0.023	0	Vein	Plekha7
Pcdh7	0	0.596622	0.255	0.006	0	Vein	Pcdh7
Tll1	0	0.566286	0.307	0.025	0	Vein	Tll1
Gpr1	0	0.502494	0.262	0.012	0	Vein	Gpr1
Cldn5.1	0	-3.59891	0.137	0.765	0	Vein	Cldn5
Insr	2.28543e-301	0.947559	0.574	0.125	4.34758e-297	Vein	Insr
Steap3	1.2533e-299	0.539935	0.27	0.02	2.38415e-295	Vein	Steap3
Tagln	3.79174e-296	1.87447	0.572	0.135	7.21302e-292	Vein	Tagln
Ppp1r14a	1.55267e-295	0.687326	0.388	0.053	2.95365e-291	Vein	Ppp1r14a
Mustn1.1	5.63006e-295	1.17782	0.673	0.188	1.07101e-290	Vein	Mustn1
Tmem176a.1	1.76321e-294	1.15926	0.906	0.435	3.35415e-290	Vein	Tmem176a
Rasa4.1	8.10918e-294	1.09113	0.667	0.184	1.54261e-289	Vein	Rasa4
Fabp4.1	4.52034e-292	1.34511	0.988	0.625	8.59904e-288	Vein	Fabp4
Mxra8	6.03209e-288	0.730294	0.495	0.094	1.14748e-283	Vein	Mxra8
Sncg.1	9.39273e-288	1.25499	0.64	0.178	1.78678e-283	Vein	Sncg
Cfb	2.41991e-281	0.881348	0.616	0.156	4.6034e-277	Vein	Cfb
Igf1	1.94001e-278	1.02747	0.466	0.087	3.69048e-274	Vein	Igf1
Tmem176b	3.46398e-276	1.10496	0.938	0.515	6.58952e-272	Vein	Tmem176b
Dnm3	8.8843e-274	0.884261	0.627	0.161	1.69006e-269	Vein	Dnm3
Lbp.1	4.76389e-267	1.20588	0.708	0.203	9.06235e-263	Vein	Lbp
Bgn.1	1.47868e-262	1.26372	0.539	0.124	2.81289e-258	Vein	Bgn
Ctnnal1.1	1.54567e-254	0.915203	0.688	0.206	2.94033e-250	Vein	Ctnnal1
AU021092.1	3.05479e-249	0.855523	0.549	0.138	5.81112e-245	Vein	AU021092
Fmo2	3.05681e-243	0.909159	0.345	0.051	5.81498e-239	Vein	Fmo2
Lgmn.1	8.67724e-235	1.05118	0.843	0.383	1.65067e-230	Vein	Lgmn
Ifitm2	2.37683e-234	0.844306	0.993	0.92	4.52145e-230	Vein	Ifitm2
Igfbp4.1	1.02578e-233	0.38501	0.871	0.333	1.95135e-229	Vein	Igfbp4
Mmp2	4.73528e-231	0.55342	0.261	0.028	9.00793e-227	Vein	Mmp2
Procr.1	4.03143e-229	1.46289	0.749	0.29	7.66899e-225	Vein	Procr
Fam167b.1	4.54063e-227	0.740172	0.568	0.15	8.63764e-223	Vein	Fam167b
Cyp4b1	3.11605e-226	0.72623	0.436	0.089	5.92766e-222	Vein	Cyp4b1
C1qtnf9.1	5.62449e-224	0.898348	0.762	0.285	1.06995e-219	Vein	C1qtnf9
Neurl3	8.19838e-224	0.932641	0.441	0.094	1.55958e-219	Vein	Neurl3
Emcn.1	1.77512e-221	1.07748	0.961	0.584	3.37681e-217	Vein	Emcn
Ctla2a.1	4.9775e-218	1.12487	0.984	0.55	9.4687e-214	Vein	Ctla2a
Prss23	6.9248e-218	0.926391	0.541	0.148	1.3173e-213	Vein	Prss23
Tmsb4x.1	2.80654e-216	0.705818	1	0.981	5.33889e-212	Vein	Tmsb4x
Vamp5.1	4.04981e-209	1.01334	0.762	0.321	7.70395e-205	Vein	Vamp5
Golm1	1.92574e-201	0.696109	0.505	0.137	3.66333e-197	Vein	Golm1
Ndufa8.1	1.74193e-189	0.873552	0.878	0.497	3.31367e-185	Vein	Ndufa8
Lepr	1.10225e-187	0.684004	0.475	0.126	2.09681e-183	Vein	Lepr
Lifr	7.59016e-185	0.806983	0.724	0.302	1.44388e-180	Vein	Lifr
Nrp2.1	2.2059e-184	0.735225	0.81	0.355	4.19629e-180	Vein	Nrp2
Mctp1	4.27995e-183	0.84197	0.536	0.165	8.14174e-179	Vein	Mctp1
Prcp	4.40212e-182	0.733323	0.655	0.239	8.37416e-178	Vein	Prcp
Nqo1	1.2193e-181	0.509432	0.346	0.069	2.31947e-177	Vein	Nqo1
Tmsb10.1	1.15204e-177	0.808277	0.994	0.797	2.19152e-173	Vein	Tmsb10
Ecm1	1.51339e-174	0.596624	0.404	0.099	2.87891e-170	Vein	Ecm1
Fbln2.1	1.4737e-173	0.920635	0.862	0.41	2.80341e-169	Vein	Fbln2
Tnfrsf1a	3.54729e-173	0.849136	0.886	0.503	6.74802e-169	Vein	Tnfrsf1a
Dusp23	7.45608e-173	0.507276	0.325	0.065	1.41837e-168	Vein	Dusp23
Cd55	3.33993e-172	0.55764	0.401	0.096	6.35354e-168	Vein	Cd55
Serpinb6a	7.00528e-170	0.866857	0.913	0.605	1.33261e-165	Vein	Serpinb6a
Malat1	3.29679e-169	-0.994077	0.985	0.987	6.27149e-165	Vein	Malat1
Npr1.1	3.87378e-169	0.678912	0.652	0.243	7.36908e-165	Vein	Npr1
Tbc1d8	1.08532e-168	0.536144	0.309	0.059	2.06461e-164	Vein	Tbc1d8
Actn1.1	8.79316e-168	0.827677	0.74	0.324	1.67272e-163	Vein	Actn1
Eng	1.68354e-167	0.80291	0.96	0.698	3.20259e-163	Vein	Eng
Psen2	1.82322e-167	0.716165	0.555	0.182	3.4683e-163	Vein	Psen2
Gda	6.46374e-165	0.759769	0.536	0.177	1.2296e-160	Vein	Gda
Ogfrl1	9.18291e-165	0.547487	0.315	0.064	1.74686e-160	Vein	Ogfrl1
Oat	1.57849e-164	0.805175	0.59	0.216	3.00276e-160	Vein	Oat
Tspan5	1.67758e-161	0.656245	0.545	0.181	3.19126e-157	Vein	Tspan5
Mras	8.63264e-161	0.559898	0.387	0.095	1.64219e-156	Vein	Mras
Eps8	6.075e-160	0.372108	0.256	0.042	1.15565e-155	Vein	Eps8
Arrb1	7.80059e-159	0.551145	0.388	0.098	1.48391e-154	Vein	Arrb1
Rplp0.1	2.89971e-158	0.664403	0.996	0.949	5.51613e-154	Vein	Rplp0
Tspan7.1	1.93127e-157	0.682075	0.852	0.425	3.67386e-153	Vein	Tspan7
Nr2f2.1	5.52643e-157	0.5493	0.587	0.195	1.05129e-152	Vein	Nr2f2
Rab3il1	7.30084e-155	0.471632	0.331	0.073	1.38884e-150	Vein	Rab3il1
Aplnr.1	1.4913e-151	0.621554	0.508	0.159	2.8369e-147	Vein	Aplnr
Grrp1.1	7.29509e-151	0.825234	0.872	0.493	1.38775e-146	Vein	Grrp1
Meox2	1.29662e-148	0.730493	0.672	0.278	2.46656e-144	Vein	Meox2
Thsd7a	1.36769e-148	0.600655	0.512	0.166	2.60176e-144	Vein	Thsd7a
Fbn1.1	1.52653e-148	0.670069	0.568	0.2	2.90392e-144	Vein	Fbn1
Adgrl2.1	8.90633e-146	0.542266	0.629	0.241	1.69425e-141	Vein	Adgrl2
Ifitm3	5.36449e-141	0.596729	1	0.926	1.02049e-136	Vein	Ifitm3
Fam174b	7.90974e-141	0.670403	0.408	0.117	1.50467e-136	Vein	Fam174b
Pdlim1	1.72262e-135	0.790168	0.92	0.625	3.27695e-131	Vein	Pdlim1
Eef1b2	1.70024e-134	0.645069	0.971	0.839	3.23437e-130	Vein	Eef1b2
Fn1.1	2.24276e-134	-1.99318	0.047	0.431	4.2664e-130	Vein	Fn1
Sorbs2	3.60321e-134	0.633275	0.561	0.212	6.85439e-130	Vein	Sorbs2
Ints3	5.04546e-133	0.545625	0.379	0.107	9.59799e-129	Vein	Ints3
Calcrl.1	7.58786e-131	0.751539	0.671	0.304	1.44344e-126	Vein	Calcrl
Hif1a	8.55183e-130	0.768749	0.787	0.431	1.62681e-125	Vein	Hif1a
Tpm1	9.4145e-130	0.61432	0.739	0.366	1.79092e-125	Vein	Tpm1
Rcan1	1.32204e-129	1.29695	0.68	0.356	2.51492e-125	Vein	Rcan1
Filip1l.1	4.11468e-128	0.590439	0.529	0.192	7.82736e-124	Vein	Filip1l
Mgst1.1	1.31934e-127	0.764149	0.704	0.334	2.50978e-123	Vein	Mgst1
St3gal4	9.41616e-127	0.589996	0.567	0.227	1.79124e-122	Vein	St3gal4
Grina.1	8.19744e-125	0.63124	0.738	0.357	1.5594e-120	Vein	Grina
Cd47	1.7827e-123	0.680826	0.941	0.755	3.39123e-119	Vein	Cd47
Sult1a1.1	2.29062e-123	0.672279	0.581	0.241	4.35745e-119	Vein	Sult1a1
Mir155hg	3.89803e-123	0.537432	0.252	0.054	7.41522e-119	Vein	Mir155hg
Gja4.1	2.04325e-121	-1.90638	0.017	0.373	3.88688e-117	Vein	Gja4
Rbp1	1.53524e-118	0.923935	0.291	0.075	2.92049e-114	Vein	Rbp1
Tacr1	2.17442e-116	0.424326	0.278	0.067	4.1364e-112	Vein	Tacr1
Kank1	8.36355e-116	0.453245	0.289	0.073	1.591e-111	Vein	Kank1
Eln.1	6.66205e-114	0.296079	0.762	0.38	1.26732e-109	Vein	Eln
Chst2	2.00264e-113	0.394021	0.304	0.079	3.80962e-109	Vein	Chst2
Rps3.1	1.75942e-112	0.483863	0.996	0.945	3.34695e-108	Vein	Rps3
Pgm5	2.95446e-112	0.427917	0.406	0.127	5.62027e-108	Vein	Pgm5
Hs3st1.1	1.32229e-110	0.615915	0.448	0.16	2.5154e-106	Vein	Hs3st1
Ctsb	5.19796e-110	0.632541	0.894	0.609	9.88809e-106	Vein	Ctsb
Jam2.1	1.2932e-109	0.559567	0.855	0.474	2.46006e-105	Vein	Jam2
Serping1.1	1.32436e-109	0.568796	0.431	0.15	2.51933e-105	Vein	Serping1
Sh3bgrl	5.22039e-108	0.594763	0.786	0.443	9.93075e-104	Vein	Sh3bgrl
Slfn2.1	1.90768e-107	0.593555	0.62	0.274	3.62897e-103	Vein	Slfn2
Isyna1	1.99881e-107	0.495351	0.445	0.16	3.80234e-103	Vein	Isyna1
Vcam1	7.28533e-107	0.786277	0.27	0.068	1.38589e-102	Vein	Vcam1
Upp1.1	8.49569e-107	0.736893	0.704	0.351	1.61613e-102	Vein	Upp1
Plxnb2	1.43699e-106	0.38505	0.296	0.079	2.73359e-102	Vein	Plxnb2
Entpd1.1	2.35396e-106	0.519487	0.82	0.425	4.47795e-102	Vein	Entpd1
Cyb5a.1	3.02977e-106	0.586273	0.91	0.654	5.76353e-102	Vein	Cyb5a
Cd59a.1	4.65698e-106	0.510676	0.61	0.266	8.85898e-102	Vein	Cd59a
Timp1	5.22368e-106	0.47345	0.3	0.083	9.93701e-102	Vein	Timp1
Prpf40b	8.31162e-106	0.420608	0.315	0.09	1.58112e-101	Vein	Prpf40b
Fam171a1	1.45148e-105	0.389196	0.315	0.09	2.76114e-101	Vein	Fam171a1
Rps20	2.55551e-105	0.4522	0.998	0.972	4.86135e-101	Vein	Rps20
Abcg2.1	2.25403e-103	0.588972	0.847	0.503	4.28784e-99	Vein	Abcg2
Rplp1	1.30072e-102	0.421816	0.998	0.974	2.47437e-98	Vein	Rplp1
B3gnt3	2.28061e-102	0.36831	0.307	0.087	4.33841e-98	Vein	B3gnt3
Agtrap	3.81709e-102	0.384016	0.332	0.1	7.26126e-98	Vein	Agtrap
Csf2rb2	9.94924e-102	0.49132	0.559	0.239	1.89264e-97	Vein	Csf2rb2
Cox6c.1	1.55139e-101	0.531735	0.974	0.847	2.95121e-97	Vein	Cox6c
Lhfpl2	1.01628e-100	0.349521	0.282	0.076	1.93328e-96	Vein	Lhfpl2
Tes	1.34446e-100	0.450456	0.432	0.158	2.55757e-96	Vein	Tes
Atp8b1.1	1.11013e-98	0.483914	0.505	0.205	2.1118e-94	Vein	Atp8b1
Cda	1.65138e-98	0.349564	0.344	0.107	3.14143e-94	Vein	Cda
Ctsc	1.72678e-98	0.378657	0.35	0.111	3.28486e-94	Vein	Ctsc
Meox1.1	5.79617e-97	0.46932	0.473	0.185	1.10261e-92	Vein	Meox1
Serf2	1.17824e-96	0.475771	0.981	0.88	2.24136e-92	Vein	Serf2
Pdzd2	8.82786e-96	0.343387	0.496	0.198	1.67932e-91	Vein	Pdzd2
Myh9.1	1.23248e-95	0.560529	0.891	0.603	2.34455e-91	Vein	Myh9
Gm13889.1	1.90721e-95	0.656589	0.488	0.2	3.62809e-91	Vein	Gm13889
Selenop.1	1.96712e-95	0.450436	0.904	0.601	3.74206e-91	Vein	Selenop
S100a4.1	5.13458e-95	-1.9847	0.029	0.327	9.76751e-91	Vein	S100a4
Sema7a.1	1.76026e-94	-1.14479	0.059	0.359	3.34855e-90	Vein	Sema7a
Dipk1a	3.44615e-94	0.37393	0.322	0.1	6.55562e-90	Vein	Dipk1a
Tnfrsf11a	4.16532e-94	0.371021	0.289	0.084	7.92369e-90	Vein	Tnfrsf11a
Lmo1.1	6.85913e-94	0.493379	0.58	0.266	1.30481e-89	Vein	Lmo1
Podxl.1	2.20221e-93	-1.16984	0.429	0.637	4.18926e-89	Vein	Podxl
Tmcc3	1.03233e-92	0.520235	0.563	0.253	1.9638e-88	Vein	Tmcc3
Gadd45b.1	4.64024e-92	-1.7711	0.445	0.643	8.82712e-88	Vein	Gadd45b
Mmrn2.1	1.95998e-91	0.529824	0.903	0.568	3.72847e-87	Vein	Mmrn2
Sulf1.1	4.7696e-91	0.313592	0.339	0.107	9.07322e-87	Vein	Sulf1
Col15a1.1	7.88214e-91	0.404798	0.637	0.291	1.49942e-86	Vein	Col15a1
Csf3.1	9.37534e-91	1.85404	0.493	0.236	1.78347e-86	Vein	Csf3
Rpl23.1	1.04247e-90	0.400762	0.997	0.966	1.98309e-86	Vein	Rpl23
Pde2a.1	1.35905e-90	0.419035	0.562	0.248	2.58532e-86	Vein	Pde2a
Pam.1	2.26641e-90	0.60813	0.741	0.425	4.3114e-86	Vein	Pam
Mgat4a	3.86836e-90	0.302774	0.302	0.092	7.35877e-86	Vein	Mgat4a
Dll4.1	8.74884e-90	-1.0534	0.053	0.344	1.66429e-85	Vein	Dll4
Clic5	1.67259e-89	-0.992569	0.055	0.343	3.18176e-85	Vein	Clic5
Traf1	6.68858e-89	0.382863	0.287	0.086	1.27237e-84	Vein	Traf1
S100a6.1	8.06477e-88	-1.07732	0.845	0.839	1.53416e-83	Vein	S100a6
Emp3.1	3.04817e-87	0.360661	0.829	0.425	5.79853e-83	Vein	Emp3
Fmo1	4.29031e-87	0.436689	0.431	0.167	8.16146e-83	Vein	Fmo1
Ptma.1	1.79619e-86	-0.557247	0.994	0.976	3.4169e-82	Vein	Ptma
Esam	3.98711e-86	0.494247	0.97	0.722	7.58468e-82	Vein	Esam
Scn1b	4.60606e-86	0.455632	0.689	0.352	8.76211e-82	Vein	Scn1b
Aldh2.1	7.00685e-86	0.476367	0.662	0.33	1.33291e-81	Vein	Aldh2
Rpl36a	1.94141e-85	0.544908	0.943	0.745	3.69315e-81	Vein	Rpl36a
Bvht	2.15634e-85	0.463297	0.624	0.307	4.10201e-81	Vein	Bvht
Capg.1	4.73497e-85	0.507855	0.695	0.363	9.00734e-81	Vein	Capg
Icam1.1	5.50218e-84	0.62381	0.854	0.534	1.04668e-79	Vein	Icam1
Plaat3	6.84324e-84	0.414875	0.607	0.291	1.30179e-79	Vein	Plaat3
Tcf7l1	2.31188e-83	0.318703	0.334	0.113	4.39788e-79	Vein	Tcf7l1
Zfp521	2.92505e-82	0.269325	0.251	0.071	5.56433e-78	Vein	Zfp521
Tm6sf1.1	1.18711e-81	0.391401	0.566	0.259	2.25824e-77	Vein	Tm6sf1
Jup	1.38748e-81	-0.906214	0.054	0.328	2.63941e-77	Vein	Jup
Ndrg1.1	1.44314e-81	0.532929	0.87	0.602	2.74528e-77	Vein	Ndrg1
Scarb1.1	2.14282e-81	0.427562	0.846	0.482	4.07629e-77	Vein	Scarb1
Rpl12	5.4895e-81	0.418599	0.984	0.915	1.04427e-76	Vein	Rpl12
Rfk.1	1.11709e-80	0.441848	0.499	0.221	2.12504e-76	Vein	Rfk
Eid1.1	1.36496e-80	0.49931	0.746	0.429	2.59656e-76	Vein	Eid1
Man1a	1.49405e-80	0.492721	0.599	0.311	2.84214e-76	Vein	Man1a
Nuak1	1.52818e-80	0.455007	0.286	0.092	2.90706e-76	Vein	Nuak1
Plscr1.1	1.76525e-80	0.374568	0.553	0.254	3.35803e-76	Vein	Plscr1
Gimap4.1	3.94986e-80	0.420723	0.597	0.293	7.51381e-76	Vein	Gimap4
Nme2	1.5518e-79	0.455303	0.976	0.858	2.95199e-75	Vein	Nme2
Tifa	2.87521e-79	0.479159	0.41	0.167	5.46951e-75	Vein	Tifa
Sptlc2	3.706e-79	0.459767	0.754	0.439	7.04992e-75	Vein	Sptlc2
Ctsh.1	4.42238e-79	0.920891	0.331	0.123	8.41269e-75	Vein	Ctsh
Slco2b1	7.07301e-79	0.351052	0.327	0.114	1.3455e-74	Vein	Slco2b1
Bok.1	2.27087e-78	0.37736	0.447	0.185	4.31987e-74	Vein	Bok
Tcn2.1	4.01625e-78	0.415657	0.649	0.33	7.64011e-74	Vein	Tcn2
Mrrf	8.20356e-78	0.351029	0.381	0.147	1.56056e-73	Vein	Mrrf
Tmed3	1.50813e-77	0.508912	0.599	0.309	2.86892e-73	Vein	Tmed3
Kctd10.1	2.57799e-77	0.451263	0.583	0.29	4.90412e-73	Vein	Kctd10
Rps4x	4.31916e-77	0.385858	0.989	0.944	8.21634e-73	Vein	Rps4x
Calml4.1	4.7404e-77	0.319009	0.271	0.084	9.01766e-73	Vein	Calml4
Rps16	2.66419e-75	0.359186	0.997	0.959	5.06808e-71	Vein	Rps16
Sh3bp5.1	5.99003e-75	0.440375	0.618	0.322	1.13948e-70	Vein	Sh3bp5
Mall.1	2.18145e-74	0.392945	0.568	0.274	4.14977e-70	Vein	Mall
Rab5c.1	2.38195e-74	0.550095	0.785	0.504	4.53118e-70	Vein	Rab5c
Atpif1.1	3.90821e-74	0.475907	0.851	0.568	7.43458e-70	Vein	Atpif1
Cenpt.1	4.54057e-74	0.323965	0.369	0.141	8.63752e-70	Vein	Cenpt
Rpl22.1	5.95909e-74	0.427354	0.99	0.909	1.1336e-69	Vein	Rpl22
Slc9a3r2.1	7.48323e-74	-1.21272	0.461	0.614	1.42354e-69	Vein	Slc9a3r2
Atp13a3.1	8.3058e-74	-1.12642	0.156	0.403	1.58001e-69	Vein	Atp13a3
Itpr1	8.42854e-74	0.438071	0.57	0.28	1.60336e-69	Vein	Itpr1
Rps15a.1	9.46586e-74	0.386412	0.994	0.939	1.80069e-69	Vein	Rps15a
Cxcl12	2.48479e-72	-2.32746	0.465	0.586	4.72681e-68	Vein	Cxcl12
Rps5	3.03741e-72	0.373532	0.996	0.94	5.77806e-68	Vein	Rps5
Ndufa4	4.41848e-72	0.459542	0.949	0.781	8.40527e-68	Vein	Ndufa4
Lrrc42	5.13008e-72	0.295941	0.317	0.113	9.75896e-68	Vein	Lrrc42
Rpsa	5.59671e-72	0.412275	0.993	0.933	1.06466e-67	Vein	Rpsa
Ablim1	9.50398e-72	0.363959	0.752	0.439	1.80794e-67	Vein	Ablim1
Rps8.1	1.09427e-71	0.366696	1	0.968	2.08162e-67	Vein	Rps8
Pkm	1.91464e-71	0.484992	0.853	0.591	3.64222e-67	Vein	Pkm
Marveld1.1	1.96396e-71	0.374401	0.496	0.228	3.73605e-67	Vein	Marveld1
Syt15.1	3.01812e-71	0.334669	0.404	0.167	5.74137e-67	Vein	Syt15
Ctsd.1	6.2867e-71	0.281465	0.832	0.517	1.19592e-66	Vein	Ctsd
Slc27a3	8.18551e-71	0.360414	0.427	0.183	1.55713e-66	Vein	Slc27a3
Efnb2.1	1.58766e-70	-1.02728	0.133	0.382	3.0202e-66	Vein	Efnb2
Ramp2	1.95418e-70	0.456926	0.972	0.844	3.71744e-66	Vein	Ramp2
Cpne8	2.32541e-70	0.369602	0.693	0.382	4.42363e-66	Vein	Cpne8
Cdr2l	2.56029e-70	0.306078	0.282	0.097	4.87044e-66	Vein	Cdr2l
Rps12	4.69578e-70	0.337336	0.999	0.965	8.93277e-66	Vein	Rps12
Slc43a3	7.39994e-70	0.370695	0.541	0.26	1.40769e-65	Vein	Slc43a3
Rps14	1.66774e-69	0.348835	0.996	0.961	3.17254e-65	Vein	Rps14
Serpinb9	2.33952e-69	0.408221	0.261	0.087	4.45047e-65	Vein	Serpinb9
H3f3b.1	2.62524e-69	-0.724675	0.975	0.958	4.99399e-65	Vein	H3f3b
Xbp1	4.61444e-69	0.505118	0.735	0.448	8.77804e-65	Vein	Xbp1
Rps11.1	5.47208e-69	0.365834	0.994	0.958	1.04095e-64	Vein	Rps11
Rpl39.1	7.75445e-69	0.43694	0.988	0.928	1.47513e-64	Vein	Rpl39
Rps7.1	1.02142e-68	0.379658	0.996	0.939	1.94305e-64	Vein	Rps7
H3f3a	1.66913e-68	-0.57225	0.966	0.929	3.17519e-64	Vein	H3f3a
Tmem189	5.19805e-68	0.352464	0.451	0.202	9.88826e-64	Vein	Tmem189
Csf2rb.1	1.88175e-67	0.268185	0.636	0.32	3.57965e-63	Vein	Csf2rb
Il13ra1	1.90075e-67	0.290326	0.351	0.137	3.6158e-63	Vein	Il13ra1
D16Ertd472e	4.38871e-67	0.28607	0.271	0.092	8.34864e-63	Vein	D16Ertd472e
Chst7	4.67366e-67	0.269635	0.254	0.083	8.8907e-63	Vein	Chst7
Gngt2.1	1.9438e-66	0.384043	0.885	0.563	3.6977e-62	Vein	Gngt2
N4bp3.1	2.09075e-66	-0.983698	0.116	0.353	3.97723e-62	Vein	N4bp3
Rbp7	2.23684e-66	-2.32197	0.236	0.463	4.25514e-62	Vein	Rbp7
Clec14a.1	3.6181e-66	0.488675	0.631	0.341	6.88272e-62	Vein	Clec14a
Cd302	4.60325e-66	0.307705	0.311	0.114	8.75677e-62	Vein	Cd302
Timp3.1	2.83816e-65	-1.01861	0.725	0.783	5.39902e-61	Vein	Timp3
Slfn5	2.89253e-65	0.33576	0.865	0.56	5.50246e-61	Vein	Slfn5
Rnf130	3.68919e-65	0.394519	0.605	0.32	7.01795e-61	Vein	Rnf130
Rab13	4.38951e-65	0.381523	0.526	0.265	8.35016e-61	Vein	Rab13
Nt5c.1	8.85946e-65	0.34759	0.454	0.209	1.68534e-60	Vein	Nt5c
Phactr2	1.02196e-64	0.36051	0.541	0.269	1.94408e-60	Vein	Phactr2
Slc38a2	1.21114e-64	-1.06428	0.594	0.696	2.30395e-60	Vein	Slc38a2
Socs2	1.51569e-64	0.545949	0.722	0.448	2.8833e-60	Vein	Socs2
Fkbp10	1.88102e-64	0.301831	0.34	0.135	3.57826e-60	Vein	Fkbp10
Myzap	2.91154e-64	0.26023	0.401	0.171	5.53862e-60	Vein	Myzap
Rps27a	3.68582e-64	0.321438	0.992	0.955	7.01153e-60	Vein	Rps27a
Ltbr	1.02118e-63	0.409464	0.454	0.215	1.94258e-59	Vein	Ltbr
Rps13	3.3422e-63	0.338946	0.991	0.939	6.35788e-59	Vein	Rps13
Pxdc1	1.38622e-62	0.452013	0.484	0.24	2.63701e-58	Vein	Pxdc1
Rps24	2.45086e-62	0.321218	0.999	0.972	4.66228e-58	Vein	Rps24
Tek.1	4.59115e-62	0.361005	0.634	0.344	8.73374e-58	Vein	Tek
Mylk	6.58209e-62	0.262631	0.462	0.214	1.25211e-57	Vein	Mylk
Tgfbr3.1	7.34e-62	0.346335	0.536	0.268	1.39629e-57	Vein	Tgfbr3
Arsa	2.06589e-61	0.252912	0.319	0.124	3.92995e-57	Vein	Arsa
Rps23	4.44707e-61	0.312641	0.995	0.956	8.45966e-57	Vein	Rps23
Fnbp1l	5.99757e-61	0.331313	0.553	0.284	1.14092e-56	Vein	Fnbp1l
Rpl14	7.03326e-61	0.34415	0.982	0.904	1.33794e-56	Vein	Rpl14
Fkbp1a	3.13203e-60	0.414297	0.962	0.806	5.95806e-56	Vein	Fkbp1a
Tmem167	3.72117e-60	0.31158	0.549	0.283	7.07877e-56	Vein	Tmem167
Gdf15	4.58108e-60	-2.76823	0.088	0.312	8.71458e-56	Vein	Gdf15
Trim30a	8.13706e-60	0.264711	0.408	0.181	1.54791e-55	Vein	Trim30a
Il6.1	1.02492e-59	0.510336	0.628	0.364	1.9497e-55	Vein	Il6
Cmtm3	1.18297e-59	0.274739	0.375	0.16	2.25037e-55	Vein	Cmtm3
Timp2.1	1.48916e-59	0.330711	0.805	0.488	2.83283e-55	Vein	Timp2
Tpt1.1	3.95491e-59	0.287345	1	0.981	7.52343e-55	Vein	Tpt1
Mylip.1	5.61257e-59	0.411833	0.565	0.308	1.06768e-54	Vein	Mylip
Pbx1.1	7.03929e-59	0.382429	0.454	0.216	1.33908e-54	Vein	Pbx1
Peg3	7.23981e-59	0.341451	0.282	0.106	1.37723e-54	Vein	Peg3
H2-T23.1	1.45783e-58	0.406847	0.847	0.589	2.77322e-54	Vein	H2-T23
Asah2	3.81991e-58	0.261953	0.277	0.103	7.26661e-54	Vein	Asah2
Shb	2.76075e-57	0.418976	0.425	0.202	5.25178e-53	Vein	Shb
Atp1b3.1	4.47541e-57	0.461758	0.824	0.573	8.51358e-53	Vein	Atp1b3
Rhob.1	5.4981e-57	-1.15958	0.394	0.567	1.0459e-52	Vein	Rhob
Rps6	1.21177e-56	0.348185	0.989	0.908	2.30514e-52	Vein	Rps6
Slc10a6	1.3596e-56	0.255531	0.267	0.098	2.58636e-52	Vein	Slc10a6
Fuca1	1.94381e-56	0.385317	0.565	0.308	3.6977e-52	Vein	Fuca1
Svbp	3.10644e-56	0.349078	0.553	0.289	5.90938e-52	Vein	Svbp
Spns2.1	4.5347e-56	0.281113	0.543	0.283	8.62635e-52	Vein	Spns2
Slc2a1	4.90777e-56	0.30144	0.368	0.161	9.33605e-52	Vein	Slc2a1
Dbi	6.74418e-56	0.461352	0.814	0.583	1.28294e-51	Vein	Dbi
Plcb4	1.37372e-55	0.322818	0.63	0.353	2.61323e-51	Vein	Plcb4
Poglut3	2.52922e-55	0.285913	0.322	0.134	4.81134e-51	Vein	Poglut3
Pecam1.1	6.95324e-55	0.33277	0.988	0.874	1.32271e-50	Vein	Pecam1
Ppdpf	7.63811e-55	0.343699	0.538	0.288	1.453e-50	Vein	Ppdpf
Rasl11a	1.2763e-54	0.565573	0.268	0.105	2.4279e-50	Vein	Rasl11a
Rpl5	1.56106e-54	0.348793	0.984	0.908	2.96961e-50	Vein	Rpl5
Tiparp	3.48917e-54	0.665641	0.611	0.377	6.63746e-50	Vein	Tiparp
Sra1	4.76713e-54	0.347162	0.629	0.356	9.06851e-50	Vein	Sra1
Bik.1	4.98728e-54	0.281738	0.445	0.213	9.4873e-50	Vein	Bik
Nek7	1.17179e-53	0.282602	0.369	0.166	2.2291e-49	Vein	Nek7
Rpl29	2.11545e-53	0.414375	0.973	0.853	4.02421e-49	Vein	Rpl29
Rbm39	7.73706e-53	-0.536847	0.916	0.889	1.47182e-48	Vein	Rbm39
Jak1.1	8.5933e-53	0.411178	0.85	0.6	1.6347e-48	Vein	Jak1
Gnaq	9.79687e-53	0.332408	0.573	0.317	1.86366e-48	Vein	Gnaq
Arpc3	1.87074e-52	0.353348	0.963	0.817	3.55871e-48	Vein	Arpc3
Mfge8	2.21114e-52	0.366082	0.628	0.36	4.20626e-48	Vein	Mfge8
Tmem173	7.2236e-52	0.33294	0.49	0.253	1.37415e-47	Vein	Tmem173
Nsg1.1	9.53478e-52	-1.52973	0.068	0.26	1.8138e-47	Vein	Nsg1
Rnd1	1.02084e-51	0.808958	0.637	0.426	1.94195e-47	Vein	Rnd1
Eif1.1	1.24926e-51	-0.410076	0.983	0.957	2.37646e-47	Vein	Eif1
Rpl11	1.67985e-51	0.295366	0.996	0.946	3.19559e-47	Vein	Rpl11
Tomm5	1.83007e-51	0.29378	0.537	0.284	3.48134e-47	Vein	Tomm5
Nbl1	1.86155e-51	0.264869	0.296	0.122	3.54122e-47	Vein	Nbl1
Pakap.1	3.13687e-51	0.428951	0.793	0.526	5.96726e-47	Vein	Pakap.1
Rgcc	3.77543e-51	-1.42069	0.306	0.494	7.18199e-47	Vein	Rgcc
Imp3	5.23966e-51	0.342749	0.691	0.417	9.96741e-47	Vein	Imp3
Prkch.1	2.33977e-50	0.272032	0.644	0.368	4.45095e-46	Vein	Prkch
Fgl2.1	2.39983e-50	-0.547131	0.48	0.22	4.5652e-46	Vein	Fgl2
Rpl6.1	4.30689e-50	0.315732	0.992	0.934	8.19299e-46	Vein	Rpl6
Ednrb.1	4.91417e-50	-1.06098	0.089	0.286	9.34822e-46	Vein	Ednrb
Ptprb.1	5.49695e-50	0.318901	0.929	0.678	1.04569e-45	Vein	Ptprb
Rpl35	6.36542e-50	0.394361	0.94	0.768	1.21089e-45	Vein	Rpl35
Atox1.1	9.23815e-50	0.372762	0.969	0.829	1.75737e-45	Vein	Atox1
Scarb2	9.43904e-50	0.299016	0.45	0.225	1.79559e-45	Vein	Scarb2
Rer1	1.51222e-49	0.316153	0.66	0.394	2.8767e-45	Vein	Rer1
Cd34	1.82833e-49	0.299025	0.92	0.553	3.47803e-45	Vein	Cd34
Tcf4	2.17404e-49	-0.628161	0.904	0.881	4.13568e-45	Vein	Tcf4
Rpl13	2.88645e-49	0.259951	0.998	0.979	5.49089e-45	Vein	Rpl13
St3gal6.1	4.97447e-49	0.323033	0.648	0.382	9.46294e-45	Vein	St3gal6
mt-Co1	5.1154e-49	0.283534	0.976	0.975	9.73103e-45	Vein	mt-Co1
Rpl32.1	7.35617e-49	0.3054	0.992	0.945	1.39936e-44	Vein	Rpl32
Rpl4	1.56777e-48	0.331502	0.964	0.854	2.98237e-44	Vein	Rpl4
Emp2.1	2.17878e-48	0.345543	0.29	0.121	4.14469e-44	Vein	Emp2
Jak2	2.9633e-48	0.309384	0.496	0.266	5.63708e-44	Vein	Jak2
Adamts9	5.10436e-48	0.495384	0.704	0.473	9.71003e-44	Vein	Adamts9
Jund	1.04726e-47	-0.756263	0.882	0.9	1.99221e-43	Vein	Jund
Sntb2.1	2.27634e-47	0.450497	0.753	0.51	4.33027e-43	Vein	Sntb2
Hoxb7	3.36759e-47	0.262748	0.32	0.142	6.40616e-43	Vein	Hoxb7
Myct1.1	4.46278e-47	0.331863	0.728	0.455	8.48955e-43	Vein	Myct1
Lama4.1	5.2154e-47	-0.912847	0.196	0.383	9.92126e-43	Vein	Lama4
Sec61b	9.49033e-47	0.339649	0.802	0.563	1.80535e-42	Vein	Sec61b
Myo1c	1.12705e-46	0.290815	0.552	0.313	2.144e-42	Vein	Myo1c
Mgp.1	1.89272e-46	-0.501991	0.379	0.18	3.60051e-42	Vein	Mgp
Rell1.1	2.54118e-46	0.401627	0.561	0.332	4.8341e-42	Vein	Rell1
Capns1	3.87077e-46	0.338652	0.89	0.686	7.36337e-42	Vein	Capns1
Tmem140	3.97726e-46	0.267848	0.424	0.211	7.56593e-42	Vein	Tmem140
Rpl34	6.81656e-46	0.297767	0.999	0.947	1.29671e-41	Vein	Rpl34
Rpl10-ps3	8.09527e-46	0.349511	0.715	0.461	1.53996e-41	Vein	Rpl10-ps3
Rpl28.1	1.14216e-45	0.300138	0.995	0.954	2.17272e-41	Vein	Rpl28
Hspa1a.1	1.35908e-45	-1.69085	0.13	0.315	2.58538e-41	Vein	Hspa1a
Ppp2r5a.1	1.73831e-45	0.27474	0.776	0.509	3.30679e-41	Vein	Ppp2r5a
Vta1	2.10836e-45	0.25489	0.39	0.192	4.01073e-41	Vein	Vta1
Rpl7	2.49752e-45	0.291824	0.994	0.938	4.75103e-41	Vein	Rpl7
Rpl37a	4.00557e-45	0.301145	0.995	0.956	7.6198e-41	Vein	Rpl37a
Abca1.1	5.14065e-45	0.307712	0.65	0.389	9.77907e-41	Vein	Abca1
Avpi1.1	6.50503e-45	0.250071	0.654	0.388	1.23745e-40	Vein	Avpi1
Jag2.1	2.07172e-44	-0.750639	0.095	0.279	3.94102e-40	Vein	Jag2
Il4ra	6.247e-44	0.263928	0.452	0.238	1.18837e-39	Vein	Il4ra
Stmn1.1	7.04835e-44	-1.12772	0.123	0.303	1.34081e-39	Vein	Stmn1
Gabarapl1	1.0553e-43	0.482901	0.454	0.256	2.0075e-39	Vein	Gabarapl1
Mrtfb.1	1.09345e-43	0.291415	0.454	0.239	2.08006e-39	Vein	Mrtfb
Rps10	1.37669e-43	0.267497	0.996	0.951	2.61887e-39	Vein	Rps10
Krtcap2.1	1.46673e-43	0.320883	0.832	0.567	2.79015e-39	Vein	Krtcap2
Palmd.1	1.91355e-43	0.25949	0.736	0.442	3.64015e-39	Vein	Palmd
Ptp4a3	3.93522e-43	-0.733124	0.109	0.289	7.48597e-39	Vein	Ptp4a3
1810058I24Rik	9.188e-43	0.320871	0.688	0.438	1.74783e-38	Vein	1810058I24Rik
Cavin3	9.75272e-43	0.334898	0.899	0.677	1.85526e-38	Vein	Cavin3
Syngr2	1.30241e-42	0.263318	0.456	0.245	2.47757e-38	Vein	Syngr2
Slc29a1	1.39294e-42	0.271101	0.521	0.29	2.64978e-38	Vein	Slc29a1
Eci1	1.84704e-42	0.274713	0.452	0.243	3.51362e-38	Vein	Eci1
Klf3.1	2.18516e-42	-0.801092	0.24	0.412	4.15683e-38	Vein	Klf3
Abracl	4.68581e-42	0.28699	0.621	0.372	8.91382e-38	Vein	Abracl
Rps19.1	5.20433e-42	0.272502	0.996	0.96	9.9002e-38	Vein	Rps19
Sod2	7.7031e-42	0.417287	0.675	0.45	1.46536e-37	Vein	Sod2
Hilpda	9.12861e-42	0.449137	0.302	0.143	1.73654e-37	Vein	Hilpda
Map3k8.1	2.28937e-41	0.37307	0.465	0.261	4.35507e-37	Vein	Map3k8
Txndc17.1	5.7578e-41	0.319013	0.806	0.572	1.09531e-36	Vein	Txndc17
Npc2	5.83803e-41	0.31437	0.795	0.564	1.11057e-36	Vein	Npc2
Gm10260	9.8835e-41	0.400067	0.722	0.499	1.88014e-36	Vein	Gm10260
Rps26.1	1.83865e-40	0.292175	0.986	0.925	3.49766e-36	Vein	Rps26
Anxa3.1	1.92782e-40	0.261591	0.654	0.392	3.6673e-36	Vein	Anxa3
Ldha.1	4.3355e-40	0.322548	0.87	0.65	8.24743e-36	Vein	Ldha
Gpx1	4.86002e-40	0.307444	0.926	0.738	9.24522e-36	Vein	Gpx1
Ralb	4.86655e-40	0.259368	0.754	0.477	9.25765e-36	Vein	Ralb
Cnn3	5.71519e-40	0.348042	0.809	0.574	1.0872e-35	Vein	Cnn3
Npdc1	7.28121e-40	0.274246	0.692	0.438	1.38511e-35	Vein	Npdc1
S100a13.1	7.73462e-40	0.30932	0.921	0.73	1.47136e-35	Vein	S100a13
Lamtor2	9.56526e-40	0.262074	0.675	0.423	1.8196e-35	Vein	Lamtor2
Rps17.1	1.28447e-39	0.273702	0.978	0.886	2.44344e-35	Vein	Rps17
Grcc10	2.19867e-39	0.295036	0.848	0.632	4.18252e-35	Vein	Grcc10
Rab5if	2.27049e-39	0.265994	0.592	0.353	4.31915e-35	Vein	Rab5if
Pim3	3.16284e-39	0.419412	0.863	0.672	6.01667e-35	Vein	Pim3
Rack1	3.80657e-39	0.290219	0.976	0.902	7.24123e-35	Vein	Rack1
Rnf19b	1.78265e-38	0.499439	0.384	0.215	3.39113e-34	Vein	Rnf19b
Gpr146	1.83497e-38	0.250179	0.517	0.294	3.49067e-34	Vein	Gpr146
Ly6c1.1	1.89245e-38	-0.975565	0.784	0.677	3.60002e-34	Vein	Ly6c1
Etfb	2.09315e-38	0.260309	0.629	0.388	3.9818e-34	Vein	Etfb
Eif3i	2.70385e-38	0.288315	0.741	0.501	5.14353e-34	Vein	Eif3i
Eif4ebp1	4.42253e-38	0.250487	0.429	0.233	8.41298e-34	Vein	Eif4ebp1
Rpl17	5.2303e-38	0.27004	0.994	0.938	9.94961e-34	Vein	Rpl17
Cd151	1.60948e-37	0.333429	0.781	0.561	3.06172e-33	Vein	Cd151
Shisa5	1.7215e-37	0.263225	0.662	0.411	3.27482e-33	Vein	Shisa5
Rtl8b	2.176e-37	0.282254	0.528	0.311	4.1394e-33	Vein	Rtl8b
Atp6v1g1	2.97892e-37	0.296397	0.78	0.55	5.6668e-33	Vein	Atp6v1g1
Glrx5	7.64372e-37	0.259391	0.508	0.295	1.45406e-32	Vein	Glrx5
Ecscr	8.83511e-37	0.267766	0.944	0.788	1.6807e-32	Vein	Ecscr
Gpihbp1.1	1.08759e-36	-1.56006	0.318	0.446	2.06892e-32	Vein	Gpihbp1
Grn	1.2824e-36	0.269261	0.713	0.465	2.43951e-32	Vein	Grn
Rpl18	1.67182e-36	0.254544	0.996	0.943	3.1803e-32	Vein	Rpl18
Rasgrp3	2.42656e-36	-0.744462	0.23	0.382	4.61605e-32	Vein	Rasgrp3
Rpl26	2.47051e-36	0.256879	0.99	0.945	4.69966e-32	Vein	Rpl26
Rapgef5	3.24557e-36	0.289113	0.657	0.428	6.17405e-32	Vein	Rapgef5
Ctsz	4.6361e-36	0.314391	0.845	0.613	8.81924e-32	Vein	Ctsz
Clec1a	1.00248e-35	0.265062	0.394	0.212	1.90702e-31	Vein	Clec1a
Reep5	1.21775e-35	0.302586	0.787	0.561	2.31653e-31	Vein	Reep5
Fam43a.1	1.40383e-35	0.251973	0.515	0.303	2.67051e-31	Vein	Fam43a
Sri	1.56042e-35	0.289961	0.794	0.566	2.96839e-31	Vein	Sri
Rpl10a.1	3.40097e-35	0.270261	0.988	0.905	6.46966e-31	Vein	Rpl10a
Rpl37	9.79615e-35	0.282749	0.993	0.937	1.86352e-30	Vein	Rpl37
Ece1.1	1.27126e-34	0.31436	0.911	0.715	2.41833e-30	Vein	Ece1
Itm2b.1	1.35488e-34	-0.44628	0.986	0.938	2.57738e-30	Vein	Itm2b
Rps18.1	1.54511e-34	0.329613	0.926	0.801	2.93926e-30	Vein	Rps18
Rps27l	3.12213e-34	0.302417	0.871	0.646	5.93923e-30	Vein	Rps27l
Pkig	3.52421e-34	-0.616176	0.278	0.42	6.70411e-30	Vein	Pkig
Tsc22d1.1	4.47244e-34	0.373885	0.86	0.685	8.50792e-30	Vein	Tsc22d1
Dusp1	4.93227e-33	-0.76929	0.736	0.757	9.38266e-29	Vein	Dusp1
Cyba.1	7.46654e-33	-0.630415	0.305	0.446	1.42036e-28	Vein	Cyba
Micos13	1.58698e-32	0.255439	0.678	0.444	3.01892e-28	Vein	Micos13
Akap13	2.17784e-32	-0.778808	0.522	0.594	4.1429e-28	Vein	Akap13
Ssr4	2.20137e-32	0.292081	0.832	0.613	4.18766e-28	Vein	Ssr4
Cemip2	2.90081e-32	0.320107	0.532	0.333	5.51822e-28	Vein	Cemip2
Sdf4	3.73831e-32	0.251426	0.696	0.463	7.11139e-28	Vein	Sdf4
Iqgap1.1	5.34257e-32	0.265756	0.866	0.651	1.01632e-27	Vein	Iqgap1
Ctsl.1	1.20211e-31	0.283594	0.876	0.709	2.28677e-27	Vein	Ctsl
Ebf1.1	2.65846e-31	0.259323	0.928	0.756	5.05719e-27	Vein	Ebf1
Btg2.1	5.25482e-31	-0.889086	0.717	0.746	9.99625e-27	Vein	Btg2
Gm11808	5.9012e-31	0.306177	0.68	0.47	1.12259e-26	Vein	Gm11808
AW112010	1.43284e-30	-0.819639	0.24	0.374	2.7257e-26	Vein	AW112010
Slc6a6.1	1.53242e-30	-1.59888	0.263	0.379	2.91512e-26	Vein	Slc6a6
Afap1l1	2.2676e-30	-0.58412	0.188	0.335	4.31365e-26	Vein	Afap1l1
Son	2.7604e-30	-0.512875	0.912	0.86	5.25111e-26	Vein	Son
Gem.1	3.2433e-30	-0.254354	0.652	0.41	6.16973e-26	Vein	Gem
Bzw2	3.41656e-30	0.260088	0.378	0.212	6.49933e-26	Vein	Bzw2
Pim1	3.94146e-30	-0.888704	0.499	0.566	7.49783e-26	Vein	Pim1
Myl12b.1	5.75261e-30	0.269222	0.894	0.698	1.09432e-25	Vein	Myl12b
Rpl31	7.56527e-30	0.262061	0.959	0.837	1.43914e-25	Vein	Rpl31
mt-Nd4l	7.58607e-30	0.282098	0.917	0.766	1.4431e-25	Vein	mt-Nd4l
Cox7a2l	1.00112e-29	0.280299	0.896	0.721	1.90442e-25	Vein	Cox7a2l
Arglu1	1.8728e-29	-0.663883	0.579	0.621	3.56264e-25	Vein	Arglu1
Ubl5	2.03048e-29	0.271756	0.837	0.638	3.86257e-25	Vein	Ubl5
Tpm4.1	2.78578e-29	-0.522523	0.789	0.763	5.29939e-25	Vein	Tpm4
Gm26532.1	5.60176e-29	-0.603953	0.143	0.288	1.06562e-24	Vein	Gm26532
Klf7	7.05932e-28	0.297161	0.796	0.611	1.34289e-23	Vein	Klf7
Id1.1	7.66921e-28	-0.963131	0.39	0.509	1.45891e-23	Vein	Id1
Tns1	1.244e-27	-0.710009	0.343	0.447	2.36646e-23	Vein	Tns1
Cav2.1	1.24808e-27	-0.560568	0.704	0.693	2.37423e-23	Vein	Cav2
Srsf2	1.39337e-27	-0.573476	0.715	0.708	2.65061e-23	Vein	Srsf2
Neat1	1.70275e-27	-1.22002	0.705	0.712	3.23913e-23	Vein	Neat1
Anxa1	2.20755e-27	0.327362	0.549	0.358	4.19942e-23	Vein	Anxa1
Lmna.1	3.51304e-27	-0.815987	0.866	0.83	6.68285e-23	Vein	Lmna
Nfkbiz.1	1.12802e-26	0.325407	0.699	0.516	2.14583e-22	Vein	Nfkbiz
Ddx5.1	1.97954e-26	-0.375637	0.964	0.939	3.76568e-22	Vein	Ddx5
Azin1.1	2.55481e-26	-0.891108	0.396	0.481	4.86001e-22	Vein	Azin1
Sptbn1.1	4.99268e-26	-0.48875	0.945	0.902	9.49757e-22	Vein	Sptbn1
Mid1ip1	7.17807e-26	0.250584	0.319	0.18	1.36548e-21	Vein	Mid1ip1
Stmn2.1	1.50818e-25	-1.38339	0.232	0.341	2.869e-21	Vein	Stmn2
Fus	1.76984e-25	-0.527732	0.841	0.813	3.36676e-21	Vein	Fus
Ier2.1	1.39306e-24	-0.726209	0.762	0.772	2.65002e-20	Vein	Ier2
Fbln5.1	1.59989e-24	-0.443456	0.721	0.418	3.04346e-20	Vein	Fbln5
Nav2.1	1.80657e-24	-0.801092	0.178	0.296	3.43665e-20	Vein	Nav2
Ets1.1	3.68173e-24	-0.554519	0.723	0.726	7.00376e-20	Vein	Ets1
Lamb1.1	7.80916e-24	-0.611864	0.15	0.274	1.48554e-19	Vein	Lamb1
Dusp3	6.44327e-23	-0.580187	0.357	0.445	1.2257e-18	Vein	Dusp3
Cdkn1a.1	1.20096e-22	-0.70867	0.646	0.678	2.28459e-18	Vein	Cdkn1a
Serinc3.1	1.89493e-22	-0.473437	0.727	0.706	3.60473e-18	Vein	Serinc3
Hnrnpa2b1	2.38644e-22	-0.444152	0.864	0.826	4.53972e-18	Vein	Hnrnpa2b1
Hnrnph1	5.21708e-22	-0.589639	0.571	0.608	9.92446e-18	Vein	Hnrnph1
Tnfaip8l1	5.57025e-22	-0.603271	0.263	0.367	1.05963e-17	Vein	Tnfaip8l1
Ehd1.1	7.04929e-22	-0.614547	0.331	0.426	1.34099e-17	Vein	Ehd1
Klf4	1.05551e-21	-0.990936	0.762	0.741	2.0079e-17	Vein	Klf4
Cyth3.1	1.72504e-21	-0.611628	0.204	0.311	3.28155e-17	Vein	Cyth3
Ier3.1	1.94461e-21	0.403912	0.847	0.75	3.69922e-17	Vein	Ier3
Irf2bpl.1	2.19159e-21	-0.511099	0.219	0.33	4.16906e-17	Vein	Irf2bpl
Ftl1	2.87181e-21	-0.450648	0.98	0.93	5.46304e-17	Vein	Ftl1
Cd24a	3.04028e-21	-1.31225	0.211	0.317	5.78353e-17	Vein	Cd24a
Btg1.1	3.45961e-21	-0.555616	0.803	0.771	6.58122e-17	Vein	Btg1
Cav1.1	4.25252e-21	-0.559771	0.873	0.797	8.08957e-17	Vein	Cav1
Cebpd	6.26581e-21	0.253312	0.796	0.617	1.19195e-16	Vein	Cebpd
Socs3	7.05984e-21	0.421658	0.771	0.646	1.34299e-16	Vein	Socs3
Junb.1	1.28614e-20	-0.55187	0.898	0.864	2.44662e-16	Vein	Junb
Jun.1	2.15603e-20	-0.97049	0.798	0.814	4.10142e-16	Vein	Jun
Pcp4l1.1	2.26097e-20	-0.638933	0.162	0.277	4.30104e-16	Vein	Pcp4l1
Eif4g2	3.09977e-20	-0.415159	0.796	0.754	5.8967e-16	Vein	Eif4g2
Gata2	4.62765e-20	-0.560455	0.177	0.287	8.80318e-16	Vein	Gata2
Fxyd6.1	9.03962e-20	-1.3708	0.186	0.278	1.71961e-15	Vein	Fxyd6
Ubb	9.53185e-20	-0.456836	0.988	0.958	1.81324e-15	Vein	Ubb
Sparcl1	1.52823e-19	-0.944285	0.801	0.636	2.90716e-15	Vein	Sparcl1
Mast4.1	1.95141e-19	-0.76713	0.588	0.605	3.71216e-15	Vein	Mast4
Col4a1.1	2.82376e-19	-0.898708	0.723	0.712	5.37165e-15	Vein	Col4a1
Sh2b3.1	3.21301e-19	-0.461285	0.196	0.301	6.11211e-15	Vein	Sh2b3
Sox17.1	5.56237e-19	-0.880106	0.37	0.435	1.05813e-14	Vein	Sox17
Mpzl1.1	1.52062e-18	-0.568508	0.312	0.393	2.89268e-14	Vein	Mpzl1
Klf2.1	2.1782e-18	-0.906434	0.778	0.761	4.14359e-14	Vein	Klf2
Uaca.1	2.70816e-18	-0.704268	0.482	0.509	5.15173e-14	Vein	Uaca
Idh2	6.00849e-18	-0.405181	0.152	0.251	1.14299e-13	Vein	Idh2
Brd2	7.49489e-18	-0.629267	0.567	0.579	1.42575e-13	Vein	Brd2
Frmd4b.1	8.54946e-18	-0.518708	0.165	0.263	1.62636e-13	Vein	Frmd4b
Klf6.1	8.843e-18	-0.690643	0.673	0.678	1.6822e-13	Vein	Klf6
Nfat5.1	6.61292e-17	-0.960253	0.655	0.627	1.25798e-12	Vein	Nfat5
Mt2	9.13197e-17	0.289204	0.303	0.188	1.73718e-12	Vein	Mt2
Ier5l.1	2.3237e-16	-0.799719	0.322	0.405	4.42037e-12	Vein	Ier5l
Clec2d.1	4.33732e-16	-0.517911	0.42	0.492	8.25088e-12	Vein	Clec2d
Bhlhe40.1	6.77739e-16	-0.62361	0.455	0.493	1.28926e-11	Vein	Bhlhe40
Sqstm1	7.20168e-16	-0.693174	0.562	0.566	1.36998e-11	Vein	Sqstm1
Arhgap31	7.44554e-16	-0.440193	0.791	0.753	1.41636e-11	Vein	Arhgap31
Cald1.1	7.7303e-16	-0.55191	0.534	0.567	1.47054e-11	Vein	Cald1
Sox4.1	7.82647e-16	-1.06963	0.178	0.264	1.48883e-11	Vein	Sox4
Qk.1	1.14482e-15	-0.512807	0.707	0.667	2.1778e-11	Vein	Qk
Smpdl3a.1	1.83873e-15	-0.514804	0.222	0.312	3.49782e-11	Vein	Smpdl3a
Sptan1	2.50584e-15	-0.554021	0.512	0.543	4.76685e-11	Vein	Sptan1
Rtn4.1	3.00245e-15	-0.434081	0.724	0.682	5.71156e-11	Vein	Rtn4
Arhgap5.1	4.18057e-15	-0.529532	0.337	0.406	7.95269e-11	Vein	Arhgap5
Acox1.1	7.3399e-15	-0.478341	0.193	0.279	1.39627e-10	Vein	Acox1
Sept11.1	7.84012e-15	-0.511416	0.245	0.323	1.49143e-10	Vein	2022-09-11
Jmjd1c	8.36758e-15	-0.595509	0.539	0.562	1.59176e-10	Vein	Jmjd1c
Rsrp1	9.20028e-15	-0.517617	0.607	0.615	1.75017e-10	Vein	Rsrp1
Kdm6b.1	1.27105e-14	-0.626336	0.592	0.59	2.41792e-10	Vein	Kdm6b
Kmt2e	1.5556e-14	-0.517122	0.599	0.589	2.95922e-10	Vein	Kmt2e
Utrn.1	2.2104e-14	-0.586457	0.636	0.613	4.20485e-10	Vein	Utrn
Peak1	2.21412e-14	-0.506964	0.344	0.407	4.21192e-10	Vein	Peak1
Cd81.1	2.29092e-14	-0.413547	0.949	0.841	4.35802e-10	Vein	Cd81
Rassf1.1	2.38152e-14	-0.494587	0.507	0.534	4.53036e-10	Vein	Rassf1
Klf10	2.67678e-14	-0.547673	0.321	0.393	5.09203e-10	Vein	Klf10
S100a1.1	2.95028e-14	-0.486203	0.249	0.325	5.61231e-10	Vein	S100a1
Cdh13.1	3.51396e-14	-0.465479	0.611	0.609	6.68461e-10	Vein	Cdh13
Rgs3.1	3.62163e-14	-0.4698	0.166	0.254	6.88942e-10	Vein	Rgs3
Kdr.1	3.65746e-14	-0.828789	0.662	0.605	6.95759e-10	Vein	Kdr
Clic4.1	7.53502e-14	0.296896	0.85	0.715	1.43339e-09	Vein	Clic4
Sema4c.1	1.22115e-13	-0.579744	0.211	0.29	2.32299e-09	Vein	Sema4c
Atf4	1.72873e-13	-0.420719	0.766	0.724	3.28857e-09	Vein	Atf4
Tra2b	5.40041e-13	-0.487385	0.689	0.662	1.02732e-08	Vein	Tra2b
Kctd12.1	5.58341e-13	-0.678923	0.346	0.395	1.06213e-08	Vein	Kctd12
Ccnl1.1	6.74612e-13	-0.493848	0.776	0.735	1.28331e-08	Vein	Ccnl1
Ly6a.1	1.01307e-12	-0.696563	0.812	0.657	1.92717e-08	Vein	Ly6a
Rsrc2	1.54209e-12	-0.463265	0.553	0.557	2.93352e-08	Vein	Rsrc2
Zyx.1	1.75507e-12	-0.447834	0.271	0.34	3.33867e-08	Vein	Zyx
Itpkb	3.16909e-12	-0.616963	0.409	0.44	6.02856e-08	Vein	Itpkb
Afdn	4.36431e-12	-0.537657	0.59	0.582	8.30223e-08	Vein	Afdn
Plpp1	4.81827e-12	-0.631961	0.499	0.502	9.16579e-08	Vein	Plpp1
Tgfb1	6.63513e-12	-0.466929	0.556	0.547	1.2622e-07	Vein	Tgfb1
Limch1.1	8.19473e-12	-0.520366	0.239	0.306	1.55888e-07	Vein	Limch1
Nasp	8.99044e-12	-0.457199	0.354	0.407	1.71025e-07	Vein	Nasp
Tnfrsf12a	9.6402e-12	-0.60367	0.371	0.418	1.83385e-07	Vein	Tnfrsf12a
Sf3b1	1.16177e-11	-0.338901	0.825	0.744	2.21003e-07	Vein	Sf3b1
Aig1	1.20093e-11	-0.380261	0.188	0.26	2.28453e-07	Vein	Aig1
Hes1.1	1.28393e-11	-0.773278	0.299	0.358	2.44242e-07	Vein	Hes1
Clk1	2.23717e-11	-0.477259	0.522	0.533	4.25577e-07	Vein	Clk1
B3gnt2	2.31314e-11	-0.478946	0.404	0.434	4.40029e-07	Vein	B3gnt2
Slc41a1.1	2.63078e-11	-0.899551	0.226	0.288	5.00453e-07	Vein	Slc41a1
Glul.1	2.74024e-11	-0.860209	0.477	0.477	5.21276e-07	Vein	Glul
4930523C07Rik.1	3.72321e-11	-0.508878	0.312	0.368	7.08266e-07	Vein	4930523C07Rik
Tanc1.1	3.7737e-11	-0.47799	0.389	0.43	7.1787e-07	Vein	Tanc1
Chka.1	5.00384e-11	-0.621303	0.223	0.289	9.51881e-07	Vein	Chka
Hsp90aa1	5.56111e-11	-0.504204	0.838	0.775	1.05789e-06	Vein	Hsp90aa1
Rbm25	7.69097e-11	-0.435646	0.685	0.641	1.46305e-06	Vein	Rbm25
Ctnnb1	1.14111e-10	-0.341152	0.789	0.72	2.17073e-06	Vein	Ctnnb1
Ube2d3	1.55347e-10	-0.306271	0.876	0.797	2.95517e-06	Vein	Ube2d3
Rpl22l1	1.7624e-10	-0.272624	0.884	0.81	3.35262e-06	Vein	Rpl22l1
Stt3b.1	2.26076e-10	-0.543456	0.218	0.276	4.30064e-06	Vein	Stt3b
Myo10	2.76718e-10	-0.463205	0.216	0.278	5.264e-06	Vein	Myo10
Pls3.1	4.48941e-10	-0.525917	0.426	0.443	8.5402e-06	Vein	Pls3
Cst3.1	4.8641e-10	-0.610209	0.976	0.921	9.25298e-06	Vein	Cst3
Zbtb7a.1	9.46955e-10	-0.48078	0.405	0.429	1.80139e-05	Vein	Zbtb7a
Vgll4	1.34555e-09	-0.445956	0.408	0.434	2.55965e-05	Vein	Vgll4
Lamc1.1	1.73422e-09	-0.454783	0.425	0.442	3.299e-05	Vein	Lamc1
Mat2a	1.82473e-09	-0.482296	0.677	0.638	3.47118e-05	Vein	Mat2a
1810026B05Rik	2.14782e-09	-0.428682	0.346	0.392	4.0858e-05	Vein	1810026B05Rik
Maff	2.38094e-09	-0.890809	0.375	0.397	4.52925e-05	Vein	Maff
Hnrnpu	2.89135e-09	-0.363502	0.778	0.714	5.50021e-05	Vein	Hnrnpu
Cd63	2.95278e-09	-0.856867	0.512	0.495	5.61708e-05	Vein	Cd63
Dennd4a.1	3.50544e-09	-0.580263	0.281	0.331	6.66839e-05	Vein	Dennd4a
Litaf.1	3.975e-09	-0.454527	0.57	0.559	7.56164e-05	Vein	Litaf
Notch1.1	4.2074e-09	-0.491289	0.56	0.537	8.00374e-05	Vein	Notch1
Lmo2.1	4.541e-09	-0.632122	0.569	0.532	8.63834e-05	Vein	Lmo2
Git2	4.70895e-09	-0.471047	0.309	0.356	8.95784e-05	Vein	Git2
Ptpre	9.05524e-09	-0.598532	0.321	0.361	0.000172258	Vein	Ptpre
Ncl	1.04616e-08	-0.299474	0.852	0.78	0.000199012	Vein	Ncl
Srsf7	1.13923e-08	-0.332802	0.722	0.681	0.000216716	Vein	Srsf7
Pdgfb.1	1.21934e-08	-0.475536	0.2	0.257	0.000231954	Vein	Pdgfb
Csnk1e	1.23863e-08	-0.376506	0.246	0.296	0.000235625	Vein	Csnk1e
Prnp.1	1.41598e-08	-0.485032	0.409	0.423	0.000269362	Vein	Prnp
Ing2.1	1.42768e-08	-0.405839	0.266	0.321	0.000271588	Vein	Ing2
Clstn1.1	1.72799e-08	-0.493002	0.212	0.265	0.000328716	Vein	Clstn1
Dpysl2.1	2.16047e-08	-0.467439	0.446	0.45	0.000410987	Vein	Dpysl2
Ccnd2.1	2.16997e-08	-0.603818	0.383	0.398	0.000412793	Vein	Ccnd2
Cdk9.1	2.40716e-08	-0.374376	0.356	0.388	0.000457913	Vein	Cdk9
Ccn1	2.6931e-08	-0.651448	0.354	0.407	0.000512308	Vein	Ccn1
Errfi1.1	3.13086e-08	-0.599669	0.261	0.314	0.000595583	Vein	Errfi1
Prpf38b	3.59093e-08	-0.424803	0.376	0.408	0.000683102	Vein	Prpf38b
BC028528.1	4.10039e-08	-0.482157	0.358	0.379	0.000780018	Vein	BC028528
Ccnl2	4.14815e-08	-0.430574	0.5	0.499	0.000789102	Vein	Ccnl2
Efna1.1	4.50248e-08	-0.417069	0.355	0.392	0.000856507	Vein	Efna1
Tuba1a.1	5.20317e-08	-0.556104	0.738	0.675	0.0009898	Vein	Tuba1a
Nufip2	6.96159e-08	-0.458221	0.486	0.497	0.0013243	Vein	Nufip2
Midn.1	7.29841e-08	-0.448099	0.554	0.526	0.00138838	Vein	Midn
Arhgap29.1	7.35832e-08	-0.496151	0.644	0.595	0.00139977	Vein	Arhgap29
Map7d1	9.43152e-08	-0.417878	0.45	0.453	0.00179416	Vein	Map7d1
Arid1a	9.82413e-08	-0.334656	0.209	0.263	0.00186884	Vein	Arid1a
Mapk3.1	1.14361e-07	-0.404346	0.546	0.519	0.0021755	Vein	Mapk3
Sh3glb1	1.14869e-07	-0.261443	0.857	0.777	0.00218516	Vein	Sh3glb1
Pura	1.15607e-07	-0.398289	0.489	0.492	0.0021992	Vein	Pura
Smad1.1	1.42226e-07	-0.510563	0.402	0.415	0.00270556	Vein	Smad1
9930111J21Rik2.1	1.55589e-07	-0.436295	0.224	0.273	0.00295977	Vein	9930111J21Rik2
Syne1.1	2.07495e-07	-0.768779	0.211	0.253	0.00394718	Vein	Syne1
Cebpb.1	2.25752e-07	-0.552726	0.611	0.459	0.00429447	Vein	Cebpb
Ptbp3	2.9388e-07	-0.364196	0.679	0.628	0.00559048	Vein	Ptbp3
Ube2s	3.13712e-07	-0.338711	0.718	0.649	0.00596774	Vein	Ube2s
Cdc42ep5	3.8019e-07	-0.443254	0.207	0.251	0.00723235	Vein	Cdc42ep5
Ddit4.1	4.09198e-07	-0.45747	0.335	0.371	0.00778417	Vein	Ddit4
Mgll.1	4.92866e-07	-0.402905	0.765	0.547	0.00937579	Vein	Mgll
Sertad1	5.30848e-07	-0.457674	0.564	0.541	0.0100983	Vein	Sertad1
Grasp.1	6.54987e-07	-0.361015	0.427	0.444	0.0124598	Vein	Grasp
Phf23	6.647e-07	-0.35492	0.242	0.283	0.0126446	Vein	Phf23
Col4a2.1	7.79121e-07	-0.724865	0.674	0.602	0.0148212	Vein	Col4a2
Sfpq.1	9.7744e-07	-0.350125	0.664	0.633	0.0185938	Vein	Sfpq
Pitpnc1.1	1.09553e-06	-0.436849	0.363	0.384	0.0208404	Vein	Pitpnc1
H2afz	1.11014e-06	-0.406829	0.838	0.75	0.0211183	Vein	H2afz
Znrf1	1.1297e-06	-0.376448	0.381	0.395	0.0214903	Vein	Znrf1
Rapgef1.1	1.22907e-06	-0.381055	0.223	0.266	0.0233806	Vein	Rapgef1
Chd4	1.23657e-06	-0.385731	0.565	0.55	0.0235233	Vein	Chd4
Luzp1.1	1.33781e-06	-0.372937	0.738	0.669	0.0254491	Vein	Luzp1
Marcksl1.1	1.35615e-06	-0.673131	0.345	0.36	0.0257981	Vein	Marcksl1
Actg1.1	1.59818e-06	-0.303718	0.987	0.955	0.0304023	Vein	Actg1
Tob1.1	1.76991e-06	-0.495271	0.4	0.414	0.033669	Vein	Tob1
Tmbim1.1	1.97126e-06	-0.399625	0.395	0.407	0.0374992	Vein	Tmbim1
Ubc	2.05473e-06	-0.33413	0.963	0.928	0.0390871	Vein	Ubc
Ythdc1	2.31264e-06	-0.420675	0.513	0.502	0.0439934	Vein	Ythdc1
Rgs16.1	3.213e-06	-0.604628	0.31	0.346	0.061121	Vein	Rgs16
Tut7	3.23015e-06	-0.475306	0.577	0.539	0.0614471	Vein	Tut7
Cxcl1.1	3.47054e-06	0.255522	0.386	0.318	0.0660201	Vein	Cxcl1
Zbtb20	3.8172e-06	-0.417879	0.781	0.696	0.0726145	Vein	Zbtb20
Id3.1	4.09702e-06	-0.493773	0.609	0.604	0.0779376	Vein	Id3
Fosb	4.34877e-06	-0.437313	0.654	0.676	0.0827266	Vein	Fosb
Reep3	4.88875e-06	-0.370732	0.564	0.529	0.0929986	Vein	Reep3
She.1	5.02566e-06	-0.412899	0.395	0.403	0.0956032	Vein	She
Kansl1	5.89676e-06	-0.326403	0.227	0.267	0.112174	Vein	Kansl1
Sfr1	6.04486e-06	-0.279093	0.815	0.735	0.114991	Vein	Sfr1
Aggf1.1	6.17927e-06	-0.369777	0.225	0.264	0.117548	Vein	Aggf1
Plk2.1	7.6031e-06	-0.58652	0.532	0.526	0.144634	Vein	Plk2
Vezf1	7.65157e-06	-0.348166	0.315	0.34	0.145556	Vein	Vezf1
Chic2	7.85399e-06	-0.361062	0.48	0.463	0.149407	Vein	Chic2
Ddah2.1	8.1903e-06	-0.321134	0.425	0.43	0.155804	Vein	Ddah2
Cdc42bpa.1	1.00438e-05	-0.39605	0.276	0.306	0.191062	Vein	Cdc42bpa
Nav1	1.22987e-05	-0.524376	0.476	0.455	0.233958	Vein	Nav1
Mbnl1.1	1.42471e-05	-0.368674	0.608	0.561	0.271022	Vein	Mbnl1
Khdc4	1.44295e-05	-0.36542	0.241	0.277	0.274492	Vein	Khdc4
Hsp90b1.1	1.87391e-05	-0.270801	0.828	0.743	0.356474	Vein	Hsp90b1
Nfix.1	2.1244e-05	-0.378831	0.298	0.322	0.404124	Vein	Nfix
Cdk12	2.30486e-05	-0.373803	0.389	0.405	0.438453	Vein	Cdk12
Tle5.1	2.45235e-05	-0.315728	0.686	0.618	0.466511	Vein	Tle5
Tsc22d2	2.68974e-05	-0.448936	0.356	0.367	0.51167	Vein	Tsc22d2
Rictor	2.75881e-05	-0.358795	0.247	0.283	0.524808	Vein	Rictor
Srsf5.1	2.78944e-05	-0.26274	0.851	0.77	0.530634	Vein	Srsf5
Wasf2	2.85941e-05	-0.302513	0.696	0.629	0.543946	Vein	Wasf2
Nisch	3.01279e-05	-0.389332	0.37	0.379	0.573122	Vein	Nisch
Sbno1	3.49062e-05	-0.414462	0.35	0.363	0.66402	Vein	Sbno1
Srsf10	3.99139e-05	-0.334112	0.59	0.545	0.759282	Vein	Srsf10
Isg15	4.214e-05	-0.485091	0.507	0.51	0.801629	Vein	Isg15
Slc20a1	4.30512e-05	-0.359246	0.239	0.276	0.818963	Vein	Slc20a1
Cpeb4.1	4.92034e-05	-0.409397	0.291	0.314	0.935996	Vein	Cpeb4
Ddx6	5.1332e-05	-0.355342	0.507	0.489	0.976488	Vein	Ddx6
Wwtr1	5.35958e-05	-0.298851	0.729	0.646	1	Vein	Wwtr1
Hnrnpab	5.74832e-05	-0.290318	0.664	0.595	1	Vein	Hnrnpab
Dab2ip.1	5.80087e-05	-0.355145	0.435	0.433	1	Vein	Dab2ip
Wapl	5.89969e-05	-0.336951	0.378	0.388	1	Vein	Wapl
Ptprg.1	6.374e-05	-0.431032	0.384	0.385	1	Vein	Ptprg
Nudt4.1	6.4814e-05	-0.556977	0.356	0.362	1	Vein	Nudt4
Arl2bp.1	6.68314e-05	-0.279772	0.274	0.298	1	Vein	Arl2bp
Smad7.1	6.8426e-05	-0.421225	0.247	0.276	1	Vein	Smad7
Srrm2	7.32005e-05	-0.283535	0.866	0.787	1	Vein	Srrm2
Tet3	8.02503e-05	-0.387254	0.289	0.312	1	Vein	Tet3
Rbms1	8.15042e-05	-0.339197	0.685	0.611	1	Vein	Rbms1
Mef2a	0.000112395	-0.327317	0.591	0.544	1	Vein	Mef2a
Mkln1	0.000126102	-0.369426	0.358	0.37	1	Vein	Mkln1
Galnt18	0.000133911	-0.361527	0.297	0.314	1	Vein	Galnt18
Ptbp1.1	0.000145057	-0.333301	0.449	0.435	1	Vein	Ptbp1
Ugcg.1	0.000156412	-0.79397	0.453	0.422	1	Vein	Ugcg
Klf13.1	0.000171798	-0.289511	0.68	0.616	1	Vein	Klf13
Picalm	0.000186099	-0.376781	0.618	0.558	1	Vein	Picalm
Nktr	0.000186688	-0.393274	0.493	0.477	1	Vein	Nktr
Fubp1	0.000193179	-0.318261	0.496	0.486	1	Vein	Fubp1
Purb	0.000215599	-0.294023	0.717	0.641	1	Vein	Purb
F11r	0.000223194	-0.341938	0.375	0.375	1	Vein	F11r
Srsf3	0.000226414	-0.250462	0.831	0.749	1	Vein	Srsf3
Tgfbr2	0.000228373	-0.401363	0.501	0.469	1	Vein	Tgfbr2
Arl4a.1	0.000233515	-0.388277	0.667	0.5	1	Vein	Arl4a
Slc39a10	0.00026703	-0.45549	0.305	0.317	1	Vein	Slc39a10
Nfic	0.000268552	-0.416583	0.387	0.384	1	Vein	Nfic
Ppp1r9b	0.000279547	-0.294773	0.238	0.263	1	Vein	Ppp1r9b
Ctnnbip1.1	0.00029655	-0.421087	0.339	0.345	1	Vein	Ctnnbip1
Rsbn1l	0.000306673	-0.347024	0.323	0.336	1	Vein	Rsbn1l
Ppp1cb	0.000308403	-0.309617	0.495	0.481	1	Vein	Ppp1cb
Vim.1	0.000340431	-0.280747	0.993	0.94	1	Vein	Vim
Rab5a	0.000364182	-0.320038	0.438	0.427	1	Vein	Rab5a
Irf1	0.000370139	-0.417253	0.598	0.581	1	Vein	Irf1
Stk11	0.000373381	-0.295731	0.269	0.29	1	Vein	Stk11
Prpf4b	0.000406169	-0.438679	0.426	0.42	1	Vein	Prpf4b
Luc7l3	0.000416202	-0.351302	0.42	0.414	1	Vein	Luc7l3
Amotl1	0.000428446	-0.311268	0.298	0.318	1	Vein	Amotl1
Egr1	0.000464711	-0.656852	0.675	0.639	1	Vein	Egr1
Zfp644	0.000465881	-0.312854	0.406	0.402	1	Vein	Zfp644
Srgap2	0.000471897	-0.334342	0.237	0.261	1	Vein	Srgap2
Luc7l2	0.000475547	-0.29806	0.733	0.664	1	Vein	Luc7l2
Pcf11	0.000515041	-0.399282	0.436	0.421	1	Vein	Pcf11
Wsb1	0.000525013	-0.34137	0.579	0.546	1	Vein	Wsb1
Ctbp2.1	0.000541496	-0.250943	0.224	0.252	1	Vein	Ctbp2
Fermt2	0.000581959	-0.25855	0.778	0.694	1	Vein	Fermt2
Brd1	0.000663732	-0.345628	0.336	0.342	1	Vein	Brd1
Phip	0.000811419	-0.334669	0.316	0.334	1	Vein	Phip
Gm8797	0.000908485	-0.346651	0.242	0.268	1	Vein	Gm8797
Itga1.1	0.000963937	-0.547334	0.303	0.307	1	Vein	Itga1
Rbbp6	0.00106342	-0.337773	0.556	0.507	1	Vein	Rbbp6
Stk24.1	0.00116029	-0.305027	0.238	0.256	1	Vein	Stk24
Dock4.1	0.00123478	-0.333062	0.331	0.342	1	Vein	Dock4
Apold1	0.00129954	-0.251422	0.646	0.631	1	Vein	Apold1
Ppp2ca	0.00133097	-0.30299	0.721	0.637	1	Vein	Ppp2ca
Furin.1	0.00134997	-0.288403	0.315	0.322	1	Vein	Furin
Tra2a	0.00135312	-0.347691	0.594	0.553	1	Vein	Tra2a
Myo6.1	0.00139072	-0.339097	0.24	0.257	1	Vein	Myo6
Atp6v0b	0.00148506	-0.328825	0.608	0.539	1	Vein	Atp6v0b
Zfp36l1.1	0.0016534	-0.314314	0.739	0.661	1	Vein	Zfp36l1
Bcl10	0.00171778	-0.32027	0.499	0.467	1	Vein	Bcl10
Wnk1.1	0.00176167	-0.464547	0.662	0.589	1	Vein	Wnk1
Fxyd5.1	0.00189575	-0.307287	0.865	0.728	1	Vein	Fxyd5
Nrp1	0.00193715	-0.451142	0.711	0.507	1	Vein	Nrp1
Col18a1.1	0.0020882	-0.254204	0.48	0.36	1	Vein	Col18a1
Itsn2	0.00213243	-0.289435	0.29	0.308	1	Vein	Itsn2
Oaz2	0.00213312	-0.392989	0.338	0.332	1	Vein	Oaz2
Txnip	0.00225547	-0.281501	0.629	0.622	1	Vein	Txnip
Ddx3x	0.00234806	-0.325832	0.713	0.64	1	Vein	Ddx3x
Pnn	0.00238468	-0.301245	0.438	0.426	1	Vein	Pnn
Tcf25	0.00240334	-0.322948	0.571	0.525	1	Vein	Tcf25
Marcks.1	0.00261612	-0.412688	0.571	0.527	1	Vein	Marcks
Smg6	0.00288534	-0.321117	0.25	0.268	1	Vein	Smg6
Lgals1.1	0.00303878	-0.262822	0.285	0.222	1	Vein	Lgals1
Ubald2	0.00328159	-0.281056	0.521	0.482	1	Vein	Ubald2
Tubb2a	0.00338896	-0.390063	0.496	0.46	1	Vein	Tubb2a
Ephx1.1	0.00367453	-0.255052	0.254	0.273	1	Vein	Ephx1
Macf1	0.0037928	-0.332755	0.696	0.621	1	Vein	Macf1
Ndfip2	0.00383323	-0.276724	0.419	0.399	1	Vein	Ndfip2
Rnf11	0.00384661	-0.290488	0.375	0.361	1	Vein	Rnf11
Clock	0.00420111	-0.286983	0.251	0.269	1	Vein	Clock
Ppp1r10	0.00475331	-0.510361	0.417	0.398	1	Vein	Ppp1r10
Jcad.1	0.00486316	-0.297023	0.267	0.274	1	Vein	Jcad
Fos.1	0.00499111	-0.574864	0.728	0.688	1	Vein	Fos
Rasgrf2	0.00637213	-0.296729	0.253	0.265	1	Vein	Rasgrf2
Chd2	0.00665021	-0.315331	0.26	0.273	1	Vein	Chd2
Pkn2	0.00672494	-0.322019	0.534	0.488	1	Vein	Pkn2
Tgif1	0.00761649	-0.325341	0.436	0.417	1	Vein	Tgif1
Larp4	0.00858967	-0.320745	0.351	0.347	1	Vein	Larp4
Glud1.1	0.00955332	-0.434747	0.689	0.59	1	Vein	Glud1
Gpihbp1.2	0	1.92903	0.751	0.334	0	Capillary-Kdr	Gpihbp1
Cxcl12.1	0	1.9093	0.825	0.495	0	Capillary-Kdr	Cxcl12
Col4a2.2	0	1.43572	0.806	0.55	0	Capillary-Kdr	Col4a2
Col4a1.2	0	1.42752	0.859	0.669	0	Capillary-Kdr	Col4a1
Cd300lg.1	0	1.38645	0.747	0.381	0	Capillary-Kdr	Cd300lg
Igfbp7.1	0	1.31775	0.907	0.693	0	Capillary-Kdr	Igfbp7
Vim.2	0	-1.0411	0.836	0.98	0	Capillary-Kdr	Vim
Timp2.2	0	-1.48618	0.159	0.635	0	Capillary-Kdr	Timp2
Emp1.1	0	-1.58286	0.576	0.849	0	Capillary-Kdr	Emp1
Cd63.1	0	-1.64909	0.145	0.604	0	Capillary-Kdr	Cd63
Cd9	0	-1.93784	0.55	0.925	0	Capillary-Kdr	Cd9
Nfkbia.1	3.17714e-303	-1.6245	0.744	0.912	6.04388e-299	Capillary-Kdr	Nfkbia
Scarb1.2	2.70754e-298	1.38795	0.783	0.443	5.15056e-294	Capillary-Kdr	Scarb1
Thrsp	4.43156e-295	1.03315	0.327	0.054	8.43016e-291	Capillary-Kdr	Thrsp
Sparcl1.1	3.40225e-273	1.13328	0.84	0.598	6.4721e-269	Capillary-Kdr	Sparcl1
Nrp1.1	4.55138e-273	1.46404	0.732	0.468	8.6581e-269	Capillary-Kdr	Nrp1
Fbln5.2	2.64446e-271	-2.08424	0.143	0.547	5.03056e-267	Capillary-Kdr	Fbln5
Mgll.2	1.78514e-270	1.5635	0.761	0.514	3.39587e-266	Capillary-Kdr	Mgll
Fn1.2	2.09142e-264	-1.79689	0.081	0.482	3.97852e-260	Capillary-Kdr	Fn1
Cd36	7.24819e-261	1.62901	0.747	0.47	1.37882e-256	Capillary-Kdr	Cd36
Sparc	7.07538e-251	0.93585	0.902	0.739	1.34595e-246	Capillary-Kdr	Sparc
Cldn5.2	1.66332e-243	-1.45091	0.466	0.765	3.16413e-239	Capillary-Kdr	Cldn5
Gm12002	7.06406e-234	0.876162	0.303	0.061	1.3438e-229	Capillary-Kdr	Gm12002
Rcan1.1	1.26839e-231	-1.54644	0.107	0.48	2.41286e-227	Capillary-Kdr	Rcan1
Kdr.2	6.16801e-223	1.37478	0.75	0.569	1.17334e-218	Capillary-Kdr	Kdr
Btnl9	3.97186e-218	1.30484	0.373	0.107	7.55567e-214	Capillary-Kdr	Btnl9
Hbegf	6.27882e-214	-1.76317	0.328	0.64	1.19442e-209	Capillary-Kdr	Hbegf
Mcf2l	6.82696e-209	0.982177	0.268	0.052	1.29869e-204	Capillary-Kdr	Mcf2l
Maff.1	1.32405e-208	-1.35911	0.12	0.479	2.51874e-204	Capillary-Kdr	Maff
Lrrc32.1	4.83869e-208	-0.967262	0.186	0.556	9.20464e-204	Capillary-Kdr	Lrrc32
S100a10.1	2.57015e-207	-0.891137	0.659	0.89	4.8892e-203	Capillary-Kdr	S100a10
Rbp7.1	1.78826e-206	1.66569	0.659	0.37	3.40181e-202	Capillary-Kdr	Rbp7
Plaur	3.95485e-205	-1.20698	0.118	0.472	7.52332e-201	Capillary-Kdr	Plaur
Hspg2.1	2.39027e-204	1.27512	0.677	0.441	4.54701e-200	Capillary-Kdr	Hspg2
Pdlim4.1	1.19072e-203	-1.11094	0.193	0.552	2.2651e-199	Capillary-Kdr	Pdlim4
Clu.1	1.28625e-203	-1.77099	0.266	0.604	2.44684e-199	Capillary-Kdr	Clu
Lbp.2	5.01269e-202	-1.65263	0.018	0.333	9.53563e-198	Capillary-Kdr	Lbp
Fxyd6.2	1.56056e-197	-1.95044	0.028	0.341	2.96865e-193	Capillary-Kdr	Fxyd6
Foxp1	8.11704e-196	-0.868331	0.378	0.718	1.5441e-191	Capillary-Kdr	Foxp1
Lmna.2	2.91618e-195	-1.17258	0.704	0.874	5.54745e-191	Capillary-Kdr	Lmna
Lmo2.2	5.56118e-194	-1.15501	0.287	0.612	1.0579e-189	Capillary-Kdr	Lmo2
Col15a1.2	8.88645e-194	1.1587	0.549	0.262	1.69047e-189	Capillary-Kdr	Col15a1
S100a4.2	3.17485e-191	-1.75067	0.05	0.368	6.03951e-187	Capillary-Kdr	S100a4
Stmn2.2	8.97643e-191	-1.76334	0.08	0.405	1.70759e-186	Capillary-Kdr	Stmn2
Tm4sf1.1	3.47638e-189	-1.27033	0.837	0.935	6.61312e-185	Capillary-Kdr	Tm4sf1
Rab11a	2.25619e-188	-0.762693	0.485	0.785	4.29194e-184	Capillary-Kdr	Rab11a
Fth1.1	8.99497e-187	-1.07504	0.893	0.986	1.71111e-182	Capillary-Kdr	Fth1
Pnp.1	1.13336e-185	-1.09973	0.49	0.754	2.156e-181	Capillary-Kdr	Pnp
Rflnb	8.3037e-178	1.15369	0.56	0.298	1.57961e-173	Capillary-Kdr	Rflnb
Tgif1.1	4.99788e-177	-0.824006	0.166	0.496	9.50748e-173	Capillary-Kdr	Tgif1
Aqp7	7.50944e-176	0.884271	0.256	0.058	1.42852e-171	Capillary-Kdr	Aqp7
Jam3	3.48022e-174	0.88404	0.369	0.13	6.62043e-170	Capillary-Kdr	Jam3
Gem.2	1.01321e-172	-1.52133	0.189	0.513	1.92743e-168	Capillary-Kdr	Gem
Atp13a3.2	1.26162e-172	-0.836663	0.125	0.452	2.39998e-168	Capillary-Kdr	Atp13a3
S100a11.1	1.532e-172	-0.733001	0.61	0.867	2.91433e-168	Capillary-Kdr	S100a11
Arid5b.1	8.13681e-172	-0.874564	0.582	0.799	1.54787e-167	Capillary-Kdr	Arid5b
Flt1	3.27917e-170	0.974633	0.817	0.63	6.23797e-166	Capillary-Kdr	Flt1
AW112010.1	1.21434e-169	1.05336	0.555	0.299	2.31005e-165	Capillary-Kdr	AW112010
Ifrd1	4.24752e-164	-0.988967	0.406	0.7	8.08006e-160	Capillary-Kdr	Ifrd1
Fgl2.2	9.36678e-163	-1.91655	0.035	0.315	1.78184e-158	Capillary-Kdr	Fgl2
Pim1.1	1.40707e-161	-0.957479	0.323	0.63	2.67667e-157	Capillary-Kdr	Pim1
Sat1.1	1.05774e-160	-1.02362	0.537	0.784	2.01214e-156	Capillary-Kdr	Sat1
Ctnnbip1.2	2.66678e-158	1.01506	0.525	0.289	5.07302e-154	Capillary-Kdr	Ctnnbip1
Uap1.1	1.47601e-157	-1.25401	0.153	0.449	2.80782e-153	Capillary-Kdr	Uap1
Sqstm1.1	1.67751e-156	-0.912761	0.34	0.634	3.19113e-152	Capillary-Kdr	Sqstm1
Procr.2	1.83943e-156	-1.45567	0.121	0.409	3.49915e-152	Capillary-Kdr	Procr
Nsg1.2	1.48434e-153	-1.64364	0.039	0.299	2.82365e-149	Capillary-Kdr	Nsg1
Vwa1.1	1.50686e-153	0.960532	0.49	0.242	2.86649e-149	Capillary-Kdr	Vwa1
Ushbp1	1.04782e-151	1.08591	0.573	0.34	1.99326e-147	Capillary-Kdr	Ushbp1
Ehd1.2	2.25226e-151	-0.744869	0.179	0.488	4.28448e-147	Capillary-Kdr	Ehd1
Ugcg.2	1.3235e-150	-1.00657	0.192	0.497	2.5177e-146	Capillary-Kdr	Ugcg
Ptpre.1	4.48746e-150	-0.679301	0.124	0.428	8.5365e-146	Capillary-Kdr	Ptpre
Rgcc.1	9.97622e-150	0.856292	0.676	0.41	1.89778e-145	Capillary-Kdr	Rgcc
Pmp22.1	5.20107e-149	-0.638835	0.132	0.427	9.89399e-145	Capillary-Kdr	Pmp22
Nfat5.2	6.17397e-149	-0.927536	0.404	0.699	1.17447e-144	Capillary-Kdr	Nfat5
Mir22hg.1	7.19847e-149	-0.767937	0.225	0.534	1.36937e-144	Capillary-Kdr	Mir22hg
Kdm6b.2	1.04785e-148	-0.624801	0.357	0.662	1.99333e-144	Capillary-Kdr	Kdm6b
Ccdc85b	3.35443e-148	0.911682	0.687	0.539	6.38114e-144	Capillary-Kdr	Ccdc85b
Tnfrsf12a.1	3.58648e-148	-0.845882	0.183	0.483	6.82255e-144	Capillary-Kdr	Tnfrsf12a
Rhoj.1	4.1191e-148	-0.713535	0.343	0.638	7.83577e-144	Capillary-Kdr	Rhoj
Arl4a.2	7.39206e-148	-0.952975	0.288	0.589	1.40619e-143	Capillary-Kdr	Arl4a
Plpp3.1	1.13327e-147	1.15976	0.746	0.571	2.15582e-143	Capillary-Kdr	Plpp3
Adgrl4	3.62501e-147	0.964496	0.687	0.498	6.89586e-143	Capillary-Kdr	Adgrl4
Cebpb.2	4.99017e-147	-1.51966	0.248	0.546	9.49281e-143	Capillary-Kdr	Cebpb
Smco4	9.73304e-147	1.05137	0.598	0.403	1.85152e-142	Capillary-Kdr	Smco4
Map2k3	3.17926e-146	-0.703738	0.273	0.568	6.04791e-142	Capillary-Kdr	Map2k3
Avpi1.2	3.97499e-146	-1.08068	0.195	0.486	7.56163e-142	Capillary-Kdr	Avpi1
Apold1.1	5.76634e-146	-0.7482	0.398	0.704	1.09693e-141	Capillary-Kdr	Apold1
Sept4.1	2.66999e-145	0.995779	0.48	0.25	5.07912e-141	Capillary-Kdr	2022-09-04
Prox1.1	4.71446e-145	-1.61869	0.032	0.286	8.96832e-141	Capillary-Kdr	Prox1
Fstl1.1	1.77532e-143	-0.958162	0.225	0.516	3.3772e-139	Capillary-Kdr	Fstl1
Cystm1	1.0211e-142	-1.06256	0.028	0.273	1.94244e-138	Capillary-Kdr	Cystm1
Ubb.1	6.31574e-142	-0.701987	0.899	0.98	1.20144e-137	Capillary-Kdr	Ubb
Eif1.2	8.09392e-142	-0.467826	0.888	0.982	1.53971e-137	Capillary-Kdr	Eif1
Csf3.2	3.57163e-141	-3.04924	0.068	0.324	6.79431e-137	Capillary-Kdr	Csf3
Ninj1.1	1.32129e-140	-0.768256	0.208	0.497	2.51349e-136	Capillary-Kdr	Ninj1
Ddx5.2	1.40974e-140	-0.529574	0.87	0.964	2.68174e-136	Capillary-Kdr	Ddx5
Anxa2	2.46563e-140	-0.710691	0.628	0.846	4.69037e-136	Capillary-Kdr	Anxa2
Ubc.1	2.78455e-138	-0.718764	0.869	0.951	5.29706e-134	Capillary-Kdr	Ubc
Tmem158.1	3.09594e-137	-1.25649	0.038	0.28	5.88942e-133	Capillary-Kdr	Tmem158
Odc1.1	7.90859e-136	-1.32799	0.171	0.452	1.50445e-131	Capillary-Kdr	Odc1
Cd24a.1	5.26664e-135	-1.57398	0.104	0.366	1.00187e-130	Capillary-Kdr	Cd24a
Id3.2	1.50587e-133	0.87599	0.741	0.563	2.86462e-129	Capillary-Kdr	Id3
Eif5a	1.61366e-132	-0.583267	0.673	0.862	3.06966e-128	Capillary-Kdr	Eif5a
Arl5b.1	1.16239e-130	-0.623687	0.098	0.367	2.21121e-126	Capillary-Kdr	Arl5b
Aplnr.2	4.49004e-130	0.977421	0.357	0.149	8.54141e-126	Capillary-Kdr	Aplnr
Pdlim1.1	5.92412e-127	-0.692556	0.47	0.716	1.12695e-122	Capillary-Kdr	Pdlim1
Hsp90aa1.1	4.60077e-126	-0.565763	0.609	0.836	8.75204e-122	Capillary-Kdr	Hsp90aa1
Id1.2	2.24199e-125	0.910852	0.661	0.445	4.26494e-121	Capillary-Kdr	Id1
Anxa1.1	1.29162e-124	-0.982669	0.178	0.441	2.45706e-120	Capillary-Kdr	Anxa1
Adamts4	2.56019e-124	-1.30052	0.195	0.453	4.87025e-120	Capillary-Kdr	Adamts4
Gask1b	1.23948e-123	0.884763	0.458	0.249	2.35787e-119	Capillary-Kdr	Gask1b
S100a6.2	3.70094e-123	-0.551762	0.65	0.898	7.0403e-119	Capillary-Kdr	S100a6
Hsp90ab1	8.50886e-123	-0.421566	0.904	0.979	1.61864e-118	Capillary-Kdr	Hsp90ab1
Fbln2.2	4.53337e-122	-0.992601	0.251	0.525	8.62384e-118	Capillary-Kdr	Fbln2
Col13a1	4.86452e-122	0.933642	0.269	0.09	9.25379e-118	Capillary-Kdr	Col13a1
Cnn3.1	1.20321e-121	-0.592591	0.396	0.663	2.28887e-117	Capillary-Kdr	Cnn3
Marcksl1.2	3.27441e-121	-0.940823	0.16	0.419	6.22892e-117	Capillary-Kdr	Marcksl1
Fbn1.2	9.78778e-121	-0.541997	0.057	0.298	1.86193e-116	Capillary-Kdr	Fbn1
Gdf15.1	1.40095e-120	-2.59018	0.103	0.343	2.66502e-116	Capillary-Kdr	Gdf15
Casp4.1	6.02724e-120	-0.577062	0.219	0.493	1.14656e-115	Capillary-Kdr	Casp4
Tcim.1	1.58489e-119	1.07851	0.57	0.355	3.01494e-115	Capillary-Kdr	Tcim
Tubb5.1	2.44894e-119	-0.630456	0.574	0.806	4.65862e-115	Capillary-Kdr	Tubb5
BC028528.2	1.13981e-118	0.856872	0.528	0.33	2.16826e-114	Capillary-Kdr	BC028528
Lgmn.2	7.3187e-118	-0.821733	0.235	0.495	1.39224e-113	Capillary-Kdr	Lgmn
Il6.2	1.73903e-116	-2.20011	0.218	0.447	3.30816e-112	Capillary-Kdr	Il6
Txnrd1	4.49894e-116	-0.607059	0.182	0.446	8.55833e-112	Capillary-Kdr	Txnrd1
Eif4a1	2.55886e-115	-0.535573	0.696	0.874	4.86772e-111	Capillary-Kdr	Eif4a1
Csrp2.2	3.32322e-115	-0.837224	0.261	0.508	6.32176e-111	Capillary-Kdr	Csrp2
Pde4b	7.96569e-115	-0.548522	0.268	0.552	1.51531e-110	Capillary-Kdr	Pde4b
Bach1.1	3.40823e-114	-0.637612	0.142	0.398	6.48347e-110	Capillary-Kdr	Bach1
Hspa5	1.29156e-113	-0.569569	0.732	0.888	2.45694e-109	Capillary-Kdr	Hspa5
Txnip.1	7.02637e-113	0.825926	0.74	0.587	1.33663e-108	Capillary-Kdr	Txnip
Ptp4a3.1	1.10638e-112	0.852609	0.426	0.221	2.10467e-108	Capillary-Kdr	Ptp4a3
Dnajb9	2.67161e-112	-0.759104	0.225	0.483	5.08221e-108	Capillary-Kdr	Dnajb9
Ctla2a.2	1.5217e-111	0.571833	0.781	0.542	2.89473e-107	Capillary-Kdr	Ctla2a
Cdkn1a.2	3.26517e-110	-0.831863	0.509	0.725	6.21132e-106	Capillary-Kdr	Cdkn1a
Ppfibp1.1	4.01577e-110	-0.587209	0.348	0.621	7.63921e-106	Capillary-Kdr	Ppfibp1
Ftl1.1	6.45647e-110	-0.596366	0.847	0.963	1.22821e-105	Capillary-Kdr	Ftl1
Itm2c	9.29727e-110	-0.643899	0.391	0.653	1.76862e-105	Capillary-Kdr	Itm2c
Mgp.2	1.26028e-109	-3.87492	0.045	0.251	2.39742e-105	Capillary-Kdr	Mgp
Hoxd10.1	2.57537e-109	-0.658692	0.067	0.29	4.89913e-105	Capillary-Kdr	Hoxd10
Slfn2.2	9.54046e-109	-0.729121	0.124	0.371	1.81488e-104	Capillary-Kdr	Slfn2
Dok4	2.65341e-108	0.592232	0.264	0.095	5.04759e-104	Capillary-Kdr	Dok4
Eln.2	3.70088e-107	-1.60754	0.233	0.481	7.04019e-103	Capillary-Kdr	Eln
Atp6ap2	6.0394e-107	-0.569876	0.216	0.471	1.14887e-102	Capillary-Kdr	Atp6ap2
Cd34.1	7.30969e-107	0.672422	0.741	0.549	1.39052e-102	Capillary-Kdr	Cd34
Sde2	3.78663e-106	-0.480905	0.179	0.438	7.2033e-102	Capillary-Kdr	Sde2
Eif1a.1	5.06844e-106	-0.481373	0.293	0.555	9.64169e-102	Capillary-Kdr	Eif1a
Igfbp4.2	8.05563e-106	-1.62118	0.22	0.446	1.53242e-101	Capillary-Kdr	Igfbp4
Tpt1.2	1.21405e-105	-0.375582	0.947	0.994	2.30948e-101	Capillary-Kdr	Tpt1
Neat1.1	2.34352e-105	-0.595231	0.545	0.762	4.45808e-101	Capillary-Kdr	Neat1
Ppp2ca.1	5.90755e-105	-0.509536	0.461	0.704	1.12379e-100	Capillary-Kdr	Ppp2ca
Nfix.2	6.03506e-105	-0.484432	0.132	0.377	1.14805e-100	Capillary-Kdr	Nfix
Tiparp.1	1.24023e-104	-0.678751	0.21	0.462	2.35928e-100	Capillary-Kdr	Tiparp
Clic1.1	6.00379e-104	-0.576425	0.734	0.89	1.1421e-99	Capillary-Kdr	Clic1
Dennd4a.2	9.67464e-104	-0.593516	0.141	0.383	1.84041e-99	Capillary-Kdr	Dennd4a
Akap13.1	3.16648e-103	-0.610658	0.393	0.645	6.0236e-99	Capillary-Kdr	Akap13
Stmn1.2	4.86079e-103	-1.06944	0.115	0.334	9.24668e-99	Capillary-Kdr	Stmn1
Itga9	1.50996e-101	-0.664774	0.062	0.27	2.8724e-97	Capillary-Kdr	Itga9
Ly6c1.2	2.52159e-101	0.607942	0.831	0.646	4.79683e-97	Capillary-Kdr	Ly6c1
Calm2	3.36403e-101	-0.516811	0.617	0.821	6.39939e-97	Capillary-Kdr	Calm2
Rhoc.1	3.88193e-101	-0.544511	0.512	0.74	7.38459e-97	Capillary-Kdr	Rhoc
Tcf15	5.33902e-101	1.14563	0.321	0.145	1.01564e-96	Capillary-Kdr	Tcf15
Mat2a.1	7.5481e-101	-0.38825	0.442	0.703	1.43588e-96	Capillary-Kdr	Mat2a
H3f3a.1	6.99011e-100	-0.551482	0.843	0.961	1.32973e-95	Capillary-Kdr	H3f3a
Rnf125.1	8.5712e-100	-0.534466	0.251	0.51	1.6305e-95	Capillary-Kdr	Rnf125
Dysf	1.14525e-99	0.788931	0.363	0.177	2.17861e-95	Capillary-Kdr	Dysf
Exoc3l2	3.78226e-99	0.619151	0.258	0.097	7.195e-95	Capillary-Kdr	Exoc3l2
Ctnnal1.2	4.99742e-99	-0.558269	0.09	0.312	9.50659e-95	Capillary-Kdr	Ctnnal1
Tulp4	1.05204e-98	-0.600678	0.219	0.461	2.0013e-94	Capillary-Kdr	Tulp4
Noct	2.47809e-98	-0.600083	0.203	0.442	4.71408e-94	Capillary-Kdr	Noct
Etf1	2.67542e-98	-0.488293	0.243	0.49	5.08946e-94	Capillary-Kdr	Etf1
Ptpn14.1	4.82837e-98	-0.534665	0.114	0.34	9.185e-94	Capillary-Kdr	Ptpn14
Hnrnpf.1	6.52545e-98	-0.477151	0.631	0.82	1.24134e-93	Capillary-Kdr	Hnrnpf
Trp53i11	6.69039e-98	0.821804	0.341	0.16	1.27271e-93	Capillary-Kdr	Trp53i11
Plec.1	1.63077e-97	-0.373157	0.416	0.675	3.10222e-93	Capillary-Kdr	Plec
Tsc22d3	7.10749e-97	0.777077	0.413	0.224	1.35206e-92	Capillary-Kdr	Tsc22d3
Rcn3.1	1.15512e-96	-0.688057	0.106	0.32	2.19739e-92	Capillary-Kdr	Rcn3
Cxcl1.2	1.51831e-96	-1.74598	0.155	0.377	2.88829e-92	Capillary-Kdr	Cxcl1
Sntb2.2	4.67441e-96	-0.532852	0.358	0.592	8.89213e-92	Capillary-Kdr	Sntb2
Nop58	6.03116e-96	-0.505092	0.233	0.475	1.14731e-91	Capillary-Kdr	Nop58
Snu13.1	4.10665e-95	-0.508647	0.504	0.723	7.81209e-91	Capillary-Kdr	Snu13
Ppp1cc.1	5.51756e-95	-0.495072	0.295	0.537	1.04961e-90	Capillary-Kdr	Ppp1cc
Cpne2.1	1.91285e-94	-0.627943	0.082	0.289	3.63881e-90	Capillary-Kdr	Cpne2
Arhgap18	2.4549e-94	0.836568	0.346	0.173	4.66996e-90	Capillary-Kdr	Arhgap18
Mapk6	3.00324e-94	-0.428139	0.14	0.373	5.71307e-90	Capillary-Kdr	Mapk6
Eif6	3.21881e-94	-0.520265	0.352	0.588	6.12314e-90	Capillary-Kdr	Eif6
Aebp1.1	6.55777e-94	-0.737251	0.063	0.262	1.24748e-89	Capillary-Kdr	Aebp1
Aopep.1	1.36674e-93	-0.542693	0.286	0.528	2.59995e-89	Capillary-Kdr	Aopep
Pdgfb.2	2.92592e-93	0.701965	0.398	0.206	5.56597e-89	Capillary-Kdr	Pdgfb
Pdlim7.1	7.09071e-93	-0.349683	0.166	0.406	1.34887e-88	Capillary-Kdr	Pdlim7
Trib1	1.03586e-92	-0.430671	0.212	0.459	1.97052e-88	Capillary-Kdr	Trib1
Atp1a1.1	8.79732e-91	-0.473979	0.39	0.633	1.67351e-86	Capillary-Kdr	Atp1a1
Azin1.2	1.07519e-90	-0.603921	0.293	0.526	2.04533e-86	Capillary-Kdr	Azin1
Itgb4	1.32069e-90	-0.497779	0.113	0.334	2.51234e-86	Capillary-Kdr	Itgb4
Slc41a1.2	1.68102e-90	-0.928722	0.119	0.33	3.1978e-86	Capillary-Kdr	Slc41a1
Gabarap.1	3.73437e-90	-0.422441	0.652	0.847	7.10389e-86	Capillary-Kdr	Gabarap
Zfand5	4.98866e-90	-0.458816	0.614	0.795	9.48992e-86	Capillary-Kdr	Zfand5
Tubb6.1	5.2854e-90	-0.571762	0.097	0.306	1.00544e-85	Capillary-Kdr	Tubb6
C130074G19Rik	6.51642e-90	0.789235	0.464	0.29	1.23962e-85	Capillary-Kdr	C130074G19Rik
Tanc2.1	9.6633e-90	-0.505134	0.067	0.264	1.83825e-85	Capillary-Kdr	Tanc2
Nfe2l2.1	1.30641e-89	-0.547817	0.324	0.556	2.48518e-85	Capillary-Kdr	Nfe2l2
Jund.1	1.36462e-89	-0.53836	0.808	0.926	2.59591e-85	Capillary-Kdr	Jund
Sfr1.1	1.4094e-89	-0.421096	0.588	0.792	2.6811e-85	Capillary-Kdr	Sfr1
Ptpn1	1.93204e-89	-0.467135	0.219	0.453	3.67532e-85	Capillary-Kdr	Ptpn1
Esam.1	6.22126e-89	0.576199	0.806	0.733	1.18347e-84	Capillary-Kdr	Esam
Nfatc1.1	1.30762e-88	-0.392162	0.122	0.342	2.48748e-84	Capillary-Kdr	Nfatc1
Card19.1	1.63901e-88	-0.485795	0.293	0.53	3.11789e-84	Capillary-Kdr	Card19
Emcn.2	1.92701e-88	0.64445	0.72	0.598	3.66575e-84	Capillary-Kdr	Emcn
Jag1.1	2.2971e-88	-0.685014	0.081	0.278	4.36978e-84	Capillary-Kdr	Jag1
Lims2	1.50979e-87	0.889776	0.391	0.217	2.87208e-83	Capillary-Kdr	Lims2
Gsn	1.73246e-87	-0.310997	0.092	0.3	3.29565e-83	Capillary-Kdr	Gsn
Mafk	1.91719e-87	-0.453618	0.177	0.406	3.64708e-83	Capillary-Kdr	Mafk
Atp1b3.2	7.0142e-87	-0.452403	0.42	0.656	1.33431e-82	Capillary-Kdr	Atp1b3
Eif4e	9.34099e-87	-0.416071	0.22	0.452	1.77694e-82	Capillary-Kdr	Eif4e
Add3.1	1.04837e-86	-0.731915	0.09	0.284	1.99432e-82	Capillary-Kdr	Add3
Stt3b.2	1.08488e-86	-0.619237	0.113	0.317	2.06377e-82	Capillary-Kdr	Stt3b
Tmbim1.2	1.28592e-86	-0.50846	0.231	0.459	2.44621e-82	Capillary-Kdr	Tmbim1
Nfkb1	1.46765e-86	-0.486082	0.272	0.507	2.79191e-82	Capillary-Kdr	Nfkb1
H3f3b.2	1.64383e-86	-0.553075	0.9	0.978	3.12706e-82	Capillary-Kdr	H3f3b
Ablim3	8.20913e-86	0.71766	0.261	0.108	1.56162e-81	Capillary-Kdr	Ablim3
Tnfaip3	9.15877e-86	-0.603111	0.099	0.304	1.74227e-81	Capillary-Kdr	Tnfaip3
Top1	1.79287e-85	-0.426533	0.619	0.809	3.41058e-81	Capillary-Kdr	Top1
Stk40	1.67072e-84	-0.425817	0.114	0.321	3.17821e-80	Capillary-Kdr	Stk40
Efhd2.1	1.73004e-84	-0.499091	0.149	0.361	3.29105e-80	Capillary-Kdr	Efhd2
Col18a1.2	2.65953e-84	-0.601018	0.202	0.426	5.05923e-80	Capillary-Kdr	Col18a1
Bcr.1	3.11245e-84	-0.470387	0.207	0.439	5.92082e-80	Capillary-Kdr	Bcr
Csrnp1.1	3.90205e-84	-0.440602	0.26	0.505	7.42286e-80	Capillary-Kdr	Csrnp1
Ecscr.1	4.19405e-84	-0.455924	0.663	0.849	7.97834e-80	Capillary-Kdr	Ecscr
Rnf19b.1	5.38075e-84	-0.503628	0.084	0.28	1.02358e-79	Capillary-Kdr	Rnf19b
Ptma.2	1.18821e-83	-0.425192	0.93	0.993	2.26034e-79	Capillary-Kdr	Ptma
Icam1.2	1.28803e-83	-0.704706	0.393	0.623	2.45022e-79	Capillary-Kdr	Icam1
Fabp4.2	1.36664e-83	1.07733	0.759	0.636	2.59975e-79	Capillary-Kdr	Fabp4
Litaf.2	1.77194e-83	-0.472297	0.386	0.614	3.37077e-79	Capillary-Kdr	Litaf
Gadd45b.2	1.39567e-82	-0.803024	0.448	0.673	2.65498e-78	Capillary-Kdr	Gadd45b
Fam167b.2	2.15136e-82	0.780348	0.32	0.159	4.09253e-78	Capillary-Kdr	Fam167b
Cdc42ep5.1	2.27706e-82	-0.591479	0.099	0.291	4.33164e-78	Capillary-Kdr	Cdc42ep5
Mcl1	8.7166e-82	-0.377705	0.675	0.844	1.65816e-77	Capillary-Kdr	Mcl1
Upp1.2	1.67168e-81	-0.737914	0.234	0.438	3.18004e-77	Capillary-Kdr	Upp1
Dstn.1	1.90433e-81	-0.508512	0.536	0.753	3.62261e-77	Capillary-Kdr	Dstn
Tgoln1	1.03857e-80	-0.32491	0.403	0.642	1.97567e-76	Capillary-Kdr	Tgoln1
Vwf.1	1.46085e-80	-0.965517	0.172	0.381	2.77898e-76	Capillary-Kdr	Vwf
Grina.2	2.00255e-80	-0.468855	0.23	0.452	3.80946e-76	Capillary-Kdr	Grina
Ppp1r14b.1	2.03123e-80	-0.408679	0.333	0.575	3.86401e-76	Capillary-Kdr	Ppp1r14b
Tspan15.1	3.11581e-79	0.622181	0.345	0.179	5.92721e-75	Capillary-Kdr	Tspan15
Vmp1	4.17792e-79	-0.496426	0.243	0.461	7.94765e-75	Capillary-Kdr	Vmp1
Psen2.1	9.44968e-79	-0.479908	0.081	0.268	1.79761e-74	Capillary-Kdr	Psen2
Ctsb.1	1.11099e-78	-0.426413	0.473	0.692	2.11344e-74	Capillary-Kdr	Ctsb
Plekho2	1.26459e-78	-0.358613	0.146	0.359	2.40562e-74	Capillary-Kdr	Plekho2
Tpm3-rs7	1.39228e-77	-0.449725	0.336	0.555	2.64853e-73	Capillary-Kdr	Tpm3-rs7
Rtn4.2	1.67731e-77	-0.412558	0.53	0.734	3.19075e-73	Capillary-Kdr	Rtn4
Hsd3b7.1	3.27313e-77	-0.464103	0.158	0.369	6.22648e-73	Capillary-Kdr	Hsd3b7
Nr2f2.2	1.12822e-76	-0.608243	0.097	0.282	2.14621e-72	Capillary-Kdr	Nr2f2
Gramd1a	1.35081e-76	-0.325641	0.209	0.432	2.56965e-72	Capillary-Kdr	Gramd1a
Cyth3.2	1.80155e-76	-0.351678	0.142	0.348	3.42709e-72	Capillary-Kdr	Cyth3
Slc35e4.1	4.30415e-76	-0.38067	0.086	0.27	8.18779e-72	Capillary-Kdr	Slc35e4
Srgn.1	1.40573e-75	-0.637549	0.679	0.796	2.67411e-71	Capillary-Kdr	Srgn
Rapgef5.1	3.87447e-75	-0.304845	0.275	0.509	7.37041e-71	Capillary-Kdr	Rapgef5
Kank3.1	5.77917e-75	0.643872	0.498	0.334	1.09937e-70	Capillary-Kdr	Kank3
Clic4.2	1.17912e-74	-0.588196	0.638	0.758	2.24303e-70	Capillary-Kdr	Clic4
Glud1.2	2.46385e-74	-0.542226	0.432	0.653	4.68698e-70	Capillary-Kdr	Glud1
Kctd12b.1	3.19268e-74	0.609247	0.297	0.141	6.07344e-70	Capillary-Kdr	Kctd12b
Bag3	1.02155e-73	-0.375413	0.235	0.453	1.94329e-69	Capillary-Kdr	Bag3
Cd38	2.6135e-73	0.631613	0.326	0.17	4.97166e-69	Capillary-Kdr	Cd38
Emp3.2	3.55255e-73	-0.711727	0.322	0.515	6.75801e-69	Capillary-Kdr	Emp3
Clca3a1	5.95136e-73	-0.552819	0.078	0.252	1.13213e-68	Capillary-Kdr	Clca3a1
Shb.1	6.85592e-73	-0.376656	0.088	0.27	1.3042e-68	Capillary-Kdr	Shb
Atf4.1	7.08704e-73	-0.354242	0.583	0.773	1.34817e-68	Capillary-Kdr	Atf4
Ppp3ca.1	8.6267e-73	-0.584934	0.411	0.616	1.64106e-68	Capillary-Kdr	Ppp3ca
Klf9.1	1.15473e-72	-0.408724	0.434	0.66	2.19665e-68	Capillary-Kdr	Klf9
Ctsd.2	1.69476e-72	-0.687237	0.402	0.599	3.22393e-68	Capillary-Kdr	Ctsd
Stc1	1.86378e-72	-0.915091	0.155	0.339	3.54547e-68	Capillary-Kdr	Stc1
Wsb1.1	2.92953e-72	-0.321749	0.369	0.606	5.57284e-68	Capillary-Kdr	Wsb1
Mafg	9.78099e-72	-0.329214	0.134	0.329	1.86064e-67	Capillary-Kdr	Mafg
Gna13.1	2.79744e-71	-0.44798	0.224	0.431	5.32157e-67	Capillary-Kdr	Gna13
Orai1.1	6.40631e-71	-0.402938	0.17	0.371	1.21867e-66	Capillary-Kdr	Orai1
Tpm3	8.24966e-71	-0.313653	0.601	0.798	1.56933e-66	Capillary-Kdr	Tpm3
Etl4	1.37211e-70	0.815316	0.358	0.204	2.61017e-66	Capillary-Kdr	Etl4
Tspan13	2.22704e-70	0.685285	0.686	0.597	4.23649e-66	Capillary-Kdr	Tspan13
Pde2a.2	2.56419e-70	0.708104	0.404	0.246	4.87785e-66	Capillary-Kdr	Pde2a
Vapa	9.88697e-70	-0.393633	0.413	0.619	1.8808e-65	Capillary-Kdr	Vapa
Lrrfip1.1	1.30714e-69	-0.476971	0.414	0.607	2.48657e-65	Capillary-Kdr	Lrrfip1
Serpinh1.1	1.48104e-69	0.641754	0.687	0.626	2.81738e-65	Capillary-Kdr	Serpinh1
Pqlc1.1	3.04902e-68	-0.504571	0.309	0.501	5.80016e-64	Capillary-Kdr	Pqlc1
Cd93.1	3.29281e-68	0.625338	0.741	0.605	6.26392e-64	Capillary-Kdr	Cd93
Tmem88	3.35779e-68	0.68487	0.504	0.355	6.38752e-64	Capillary-Kdr	Tmem88
Btg1.2	4.40721e-68	-0.428963	0.644	0.814	8.38384e-64	Capillary-Kdr	Btg1
Bsg.1	1.61665e-67	-0.438645	0.634	0.823	3.07535e-63	Capillary-Kdr	Bsg
Rel.1	1.63026e-67	-0.367811	0.127	0.313	3.10125e-63	Capillary-Kdr	Rel
Rap1b	1.6409e-67	-0.430869	0.565	0.742	3.12149e-63	Capillary-Kdr	Rap1b
Akap12.1	2.38712e-67	-0.75477	0.277	0.473	4.54102e-63	Capillary-Kdr	Akap12
Ralgds	3.03796e-67	-0.373393	0.149	0.339	5.77911e-63	Capillary-Kdr	Ralgds
Dad1	3.09699e-67	-0.361344	0.587	0.784	5.8914e-63	Capillary-Kdr	Dad1
Txnl1	3.53846e-67	-0.391008	0.36	0.559	6.73122e-63	Capillary-Kdr	Txnl1
Atf3	3.88997e-67	-0.649055	0.441	0.674	7.39989e-63	Capillary-Kdr	Atf3
Pafah1b1	6.24627e-67	-0.274843	0.474	0.686	1.18823e-62	Capillary-Kdr	Pafah1b1
Map3k8.2	9.50215e-67	-0.441468	0.143	0.327	1.80759e-62	Capillary-Kdr	Map3k8
Rfk.2	1.24435e-66	-0.447737	0.119	0.293	2.36713e-62	Capillary-Kdr	Rfk
Chmp4b	1.28754e-66	-0.398191	0.371	0.574	2.44928e-62	Capillary-Kdr	Chmp4b
Arpc2.1	1.62546e-66	-0.353035	0.641	0.812	3.09211e-62	Capillary-Kdr	Arpc2
Arid4b	2.76458e-66	-0.347204	0.334	0.552	5.25906e-62	Capillary-Kdr	Arid4b
Sav1.1	3.20687e-66	-0.393908	0.263	0.467	6.10043e-62	Capillary-Kdr	Sav1
Pdia5.1	3.25389e-66	-0.426612	0.101	0.274	6.18987e-62	Capillary-Kdr	Pdia5
Cd14.2	5.70193e-66	-1.08904	0.093	0.256	1.08468e-61	Capillary-Kdr	Cd14
Golph3	7.30227e-66	-0.349083	0.131	0.314	1.38911e-61	Capillary-Kdr	Golph3
Rnd1.1	7.5501e-66	-0.760718	0.309	0.492	1.43626e-61	Capillary-Kdr	Rnd1
Sod2.1	7.94332e-66	-0.398216	0.321	0.522	1.51106e-61	Capillary-Kdr	Sod2
Hnrnpab.1	1.91908e-65	-0.324989	0.439	0.653	3.65067e-61	Capillary-Kdr	Hnrnpab
Tmem252.1	5.56409e-65	-1.351	0.176	0.344	1.05846e-60	Capillary-Kdr	Tmem252
Hspa8	1.06041e-64	-0.390038	0.893	0.968	2.01722e-60	Capillary-Kdr	Hspa8
Rnh1.1	2.31553e-64	-0.394546	0.323	0.531	4.40484e-60	Capillary-Kdr	Rnh1
Sash1	2.62116e-64	-0.335743	0.341	0.549	4.98624e-60	Capillary-Kdr	Sash1
Actn1.2	3.63284e-64	-0.41727	0.222	0.416	6.91075e-60	Capillary-Kdr	Actn1
Cltb.1	3.80848e-64	-0.40031	0.432	0.626	7.24486e-60	Capillary-Kdr	Cltb
Dnajb4	5.2491e-64	-0.27842	0.124	0.304	9.98537e-60	Capillary-Kdr	Dnajb4
Lgals3.2	6.82843e-64	-0.59995	0.124	0.295	1.29897e-59	Capillary-Kdr	Lgals3
Bcl10.1	6.88261e-64	-0.282491	0.31	0.52	1.30928e-59	Capillary-Kdr	Bcl10
Tmsb4x.2	8.54857e-64	0.473062	0.946	0.995	1.62619e-59	Capillary-Kdr	Tmsb4x
Selenok.1	8.6038e-64	-0.359651	0.629	0.816	1.6367e-59	Capillary-Kdr	Selenok
Sdcbp	9.88793e-64	-0.368664	0.54	0.718	1.88098e-59	Capillary-Kdr	Sdcbp
Plscr1.2	1.25497e-63	-0.906955	0.159	0.327	2.38733e-59	Capillary-Kdr	Plscr1
Tax1bp1	1.47519e-63	-0.32825	0.498	0.701	2.80625e-59	Capillary-Kdr	Tax1bp1
Fbl	1.49914e-63	-0.376207	0.252	0.45	2.85182e-59	Capillary-Kdr	Fbl
Vamp5.2	2.774e-63	0.598874	0.485	0.335	5.27697e-59	Capillary-Kdr	Vamp5
Trip10.1	7.87082e-63	-0.340449	0.211	0.405	1.49727e-58	Capillary-Kdr	Trip10
Pgk1.1	8.42448e-63	-0.430022	0.302	0.502	1.60259e-58	Capillary-Kdr	Pgk1
Pttg1ip.1	1.21051e-62	-0.424238	0.404	0.603	2.30274e-58	Capillary-Kdr	Pttg1ip
Prr7	3.68741e-62	-0.360109	0.098	0.262	7.01456e-58	Capillary-Kdr	Prr7
Slc25a4.1	6.7376e-62	-0.458031	0.613	0.797	1.28169e-57	Capillary-Kdr	Slc25a4
Slc9a3r2.2	6.91809e-62	0.543173	0.676	0.573	1.31603e-57	Capillary-Kdr	Slc9a3r2
Rela.1	7.27784e-62	-0.261316	0.147	0.334	1.38446e-57	Capillary-Kdr	Rela
Pmepa1.1	1.4242e-61	-0.393628	0.097	0.261	2.70926e-57	Capillary-Kdr	Pmepa1
Sema3g.1	1.70364e-61	-0.690291	0.097	0.254	3.24083e-57	Capillary-Kdr	Sema3g
Zfp703.1	2.15949e-61	-0.375153	0.137	0.31	4.10799e-57	Capillary-Kdr	Zfp703
Ier5l.2	2.37466e-61	0.854401	0.504	0.363	4.51731e-57	Capillary-Kdr	Ier5l
Cd81.2	3.72711e-61	0.465762	0.829	0.86	7.09009e-57	Capillary-Kdr	Cd81
Skil.1	4.36897e-61	-0.348344	0.188	0.374	8.3111e-57	Capillary-Kdr	Skil
Mef2c	5.4121e-61	0.946398	0.616	0.539	1.02954e-56	Capillary-Kdr	Mef2c
Atp6v0c	5.91907e-61	-0.359769	0.582	0.778	1.12599e-56	Capillary-Kdr	Atp6v0c
Ube2d2a	6.80994e-61	-0.297853	0.416	0.623	1.29545e-56	Capillary-Kdr	Ube2d2a
Cd200	6.8326e-61	0.745355	0.565	0.452	1.29976e-56	Capillary-Kdr	Cd200
Sbno2.1	9.15223e-61	-0.264472	0.456	0.66	1.74103e-56	Capillary-Kdr	Sbno2
Nos3.1	1.05307e-60	-0.380834	0.189	0.377	2.00326e-56	Capillary-Kdr	Nos3
Eif5	1.29605e-60	-0.27959	0.566	0.761	2.46547e-56	Capillary-Kdr	Eif5
Nr4a2.1	3.10006e-60	-0.50194	0.181	0.365	5.89725e-56	Capillary-Kdr	Nr4a2
Fscn1	7.01015e-60	0.669688	0.291	0.156	1.33354e-55	Capillary-Kdr	Fscn1
Ube2s.1	9.09333e-60	-0.329624	0.51	0.701	1.72982e-55	Capillary-Kdr	Ube2s
Itih5	9.40753e-60	0.712983	0.303	0.164	1.78959e-55	Capillary-Kdr	Itih5
Morf4l2	1.27189e-59	-0.298879	0.353	0.558	2.41952e-55	Capillary-Kdr	Morf4l2
Il2rg	1.42007e-59	-0.39648	0.139	0.312	2.7014e-55	Capillary-Kdr	Il2rg
B4galt1.1	1.59746e-59	-0.31154	0.135	0.306	3.03884e-55	Capillary-Kdr	B4galt1
Gpx1.1	1.66891e-59	-0.40194	0.628	0.799	3.17477e-55	Capillary-Kdr	Gpx1
Ifitm3.1	3.6294e-59	-0.36252	0.883	0.95	6.90421e-55	Capillary-Kdr	Ifitm3
Sept11.2	4.47935e-59	-0.406651	0.177	0.356	8.52107e-55	Capillary-Kdr	2022-09-11
Sumo1	5.12159e-59	-0.328075	0.466	0.658	9.74281e-55	Capillary-Kdr	Sumo1
Aff4	6.28228e-59	-0.26598	0.241	0.44	1.19508e-54	Capillary-Kdr	Aff4
Npm1.1	6.78571e-59	-0.341955	0.702	0.867	1.29085e-54	Capillary-Kdr	Npm1
Scn1b.1	1.07579e-58	-0.402213	0.242	0.434	2.04648e-54	Capillary-Kdr	Scn1b
Npepps	1.56484e-58	-0.301394	0.125	0.298	2.9768e-54	Capillary-Kdr	Npepps
Csnk1e.1	3.44255e-58	-0.313562	0.154	0.332	6.54876e-54	Capillary-Kdr	Csnk1e
Slfn5.1	3.69112e-58	0.631841	0.697	0.563	7.02161e-54	Capillary-Kdr	Slfn5
Tmem11	5.25392e-58	-0.32321	0.154	0.332	9.99453e-54	Capillary-Kdr	Tmem11
Ypel2	5.81672e-58	-0.374258	0.136	0.305	1.10651e-53	Capillary-Kdr	Ypel2
Fabp5.2	1.61983e-57	1.10161	0.491	0.348	3.08141e-53	Capillary-Kdr	Fabp5
Mrps6.1	1.7049e-57	-0.275005	0.16	0.338	3.24323e-53	Capillary-Kdr	Mrps6
Sbds.1	2.33647e-57	-0.364219	0.343	0.537	4.44466e-53	Capillary-Kdr	Sbds
[truncated: 4,763 more rows]

## Sheet: Endothelial_DEGenes_Telo
Symbl	p_val	avg_log2FC	pct.1	pct.2	p_val_adj	cluster	gene
Sema3g	0	2.30502	0.807	0.038	0	Artery	Sema3g
Htra1	9.5644e-227	2.19582	0.626	0.043	1.81944e-222	Artery	Htra1
Fbln5	1.87248e-215	2.78371	0.952	0.35	3.56202e-211	Artery	Fbln5
Nebl	1.24299e-214	1.86548	0.45	0.004	2.36455e-210	Artery	Nebl
Clu	1.26195e-207	2.81536	0.893	0.248	2.4006e-203	Artery	Clu
Atp2a3	3.63045e-203	1.27185	0.519	0.023	6.90621e-199	Artery	Atp2a3
Vegfc	4.44308e-197	1.51098	0.562	0.04	8.45206e-193	Artery	Vegfc
Kcnn4	7.4025e-197	1.18929	0.457	0.012	1.40818e-192	Artery	Kcnn4
Egfl8	1.32242e-188	1.59471	0.49	0.024	2.51564e-184	Artery	Egfl8
Stmn2	3.31882e-187	2.26981	0.86	0.198	6.31338e-183	Artery	Stmn2
Serpinf1	1.08252e-183	1.42293	0.417	0.008	2.05928e-179	Artery	Serpinf1
Gkn3	2.94533e-162	2.23578	0.348	0.003	5.6029e-158	Artery	Gkn3
Pcsk5	8.76776e-161	1.11276	0.412	0.016	1.66789e-156	Artery	Pcsk5
Mgp	1.29645e-159	4.841	0.581	0.079	2.46623e-155	Artery	Mgp
Msx1	4.2468e-157	1.27865	0.46	0.031	8.07868e-153	Artery	Msx1
Emp3	4.89448e-155	1.85165	0.812	0.218	9.31077e-151	Artery	Emp3
Gja5	5.84852e-154	1.20026	0.321	0.001	1.11256e-149	Artery	Gja5
Edn1	1.66324e-152	1.81851	0.571	0.071	3.16398e-148	Artery	Edn1
Ccnd2	4.05025e-152	1.73624	0.807	0.234	7.70478e-148	Artery	Ccnd2
Col8a1	1.73621e-149	1.4662	0.5	0.048	3.3028e-145	Artery	Col8a1
Tox2	1.82607e-145	0.783723	0.319	0.004	3.47374e-141	Artery	Tox2
Cst3	5.12591e-137	2.02901	0.993	0.869	9.75103e-133	Artery	Cst3
Gja4	1.63687e-132	2.00134	0.783	0.229	3.11381e-128	Artery	Gja4
Gprc5a	4.55016e-131	1.11498	0.445	0.044	8.65578e-127	Artery	Gprc5a
Epas1	1.28532e-128	1.46084	0.95	0.472	2.44507e-124	Artery	Epas1
Ace	3.71771e-127	1.47639	0.714	0.189	7.0722e-123	Artery	Ace
Dkk2	6.65574e-127	1.17751	0.302	0.008	1.26612e-122	Artery	Dkk2
Heg1	1.07283e-125	1.45175	0.774	0.239	2.04084e-121	Artery	Heg1
Eps8l2	3.36435e-124	0.93935	0.371	0.024	6.4e-120	Artery	Eps8l2
Ptprb	8.68517e-124	1.63867	0.952	0.553	1.65218e-119	Artery	Ptprb
Smpdl3a	1.03584e-123	1.32799	0.65	0.148	1.97048e-119	Artery	Smpdl3a
Alpl	4.06394e-123	0.825403	0.255	0	7.73083e-119	Artery	Alpl
Emp2	1.08231e-122	1.72018	0.495	0.07	2.05887e-118	Artery	Emp2
Fbln2	9.13484e-122	1.47468	0.888	0.333	1.73772e-117	Artery	Fbln2
Lox	5.28697e-121	1.23099	0.333	0.017	1.00574e-116	Artery	Lox
Bmx	9.25437e-118	1.02081	0.393	0.035	1.76046e-113	Artery	Bmx
Npnt	2.09696e-115	1.31191	0.471	0.067	3.98905e-111	Artery	Npnt
Sox17	5.10394e-115	1.67035	0.733	0.216	9.70923e-111	Artery	Sox17
Sulf1	2.06673e-112	1.64013	0.46	0.066	3.93154e-108	Artery	Sulf1
Fez1	7.77487e-109	0.902783	0.26	0.007	1.47901e-104	Artery	Fez1
Cytl1	1.40878e-108	2.96286	0.34	0.026	2.67992e-104	Artery	Cytl1
Azin1	4.94526e-107	1.73607	0.843	0.4	9.40737e-103	Artery	Azin1
Jag1	3.86844e-105	1.3599	0.562	0.126	7.35892e-101	Artery	Jag1
Igf2	5.68371e-105	1.72766	0.629	0.159	1.08121e-100	Artery	Igf2
Icam2	3.18491e-104	1.39269	0.89	0.524	6.05866e-100	Artery	Icam2
Ptprr	1.29108e-102	1.16071	0.398	0.049	2.45603e-98	Artery	Ptprr
Dusp26	3.03585e-102	0.812493	0.336	0.028	5.7751e-98	Artery	Dusp26
Igfbp4	2.48288e-100	2.71945	0.698	0.26	4.72318e-96	Artery	Igfbp4
Tm4sf1	6.1155e-100	1.36365	0.99	0.812	1.16335e-95	Artery	Tm4sf1
Slc9a3r2	3.13533e-99	1.46204	0.855	0.389	5.96434e-95	Artery	Slc9a3r2
Srgn	2.66694e-98	1.41364	0.938	0.592	5.07332e-94	Artery	Srgn
Rgs10	7.90867e-98	0.861786	0.352	0.037	1.50447e-93	Artery	Rgs10
Ly6a	1.36233e-97	1.53625	0.888	0.387	2.59156e-93	Artery	Ly6a
Tmsb10	4.76081e-97	-1.94562	0.569	0.869	9.05649e-93	Artery	Tmsb10
Lap3	9.01838e-97	1.19217	0.59	0.154	1.71557e-92	Artery	Lap3
Smad7	4.2188e-95	1.09045	0.617	0.169	8.02542e-91	Artery	Smad7
Pls3	1.92797e-94	1.29044	0.757	0.302	3.66757e-90	Artery	Pls3
Ptprj	5.10456e-94	0.940838	0.295	0.022	9.7104e-90	Artery	Ptprj
Uaca	2.3912e-93	1.34558	0.769	0.303	4.54878e-89	Artery	Uaca
Fam107a	3.69496e-92	0.780791	0.274	0.017	7.02892e-88	Artery	Fam107a
Cx3cl1	4.45917e-91	0.945408	0.34	0.038	8.48268e-87	Artery	Cx3cl1
Tspo	8.95922e-91	1.28402	0.919	0.629	1.70431e-86	Artery	Tspo
Eln	1.98864e-90	2.82603	0.795	0.35	3.78299e-86	Artery	Eln
Jag2	6.23422e-90	1.08685	0.531	0.123	1.18593e-85	Artery	Jag2
Mmrn2	3.8865e-89	1.20212	0.831	0.362	7.39329e-85	Artery	Mmrn2
Pdgfd	1.76725e-88	0.765141	0.383	0.054	3.36184e-84	Artery	Pdgfd
S100a4	6.14539e-88	1.90894	0.667	0.228	1.16904e-83	Artery	S100a4
Glul	8.80039e-88	1.5289	0.738	0.308	1.6741e-83	Artery	Glul
Avpi1	1.37083e-87	1.47135	0.695	0.246	2.60774e-83	Artery	Avpi1
Prdm16	1.89515e-87	0.778866	0.324	0.033	3.60515e-83	Artery	Prdm16
Pi16	3.15682e-87	1.48762	0.283	0.024	6.00523e-83	Artery	Pi16
Mast4	2.28761e-85	1.33663	0.85	0.404	4.35172e-81	Artery	Mast4
Ltbp4	9.48826e-85	1.25086	0.879	0.511	1.80495e-80	Artery	Ltbp4
Ly6c1	1.41453e-84	1.03363	0.969	0.39	2.69086e-80	Artery	Ly6c1
Itprid2	2.94702e-84	1.02563	0.517	0.13	5.60611e-80	Artery	Itprid2
Crispld1	1.21831e-83	0.769887	0.286	0.025	2.31759e-79	Artery	Crispld1
Tmem100	9.51997e-83	1.0826	0.307	0.033	1.81098e-78	Artery	Tmem100
Cyth3	2.66762e-82	1.15961	0.66	0.234	5.07462e-78	Artery	Cyth3
Cd93	1.27629e-79	1.09404	0.893	0.42	2.42789e-75	Artery	Cd93
Tnfaip2	1.30249e-79	1.23458	0.419	0.082	2.47772e-75	Artery	Tnfaip2
Ctsd	1.36191e-79	1.56661	0.795	0.447	2.59077e-75	Artery	Ctsd
Abr	1.69522e-77	0.842702	0.393	0.07	3.22481e-73	Artery	Abr
Fxyd5	6.38779e-76	1.1553	0.898	0.567	1.21515e-71	Artery	Fxyd5
Fads3	6.92128e-76	0.609356	0.269	0.026	1.31664e-71	Artery	Fads3
Plscr1	1.28863e-75	1.49363	0.464	0.117	2.45136e-71	Artery	Plscr1
Plcg2	5.68126e-74	0.575819	0.267	0.025	1.08075e-69	Artery	Plcg2
Anxa3	1.06596e-72	1.14487	0.667	0.252	2.02778e-68	Artery	Anxa3
Zeb2	1.24193e-72	0.661907	0.302	0.039	2.36252e-68	Artery	Zeb2
Igfbp3	1.41803e-72	1.21953	0.421	0.086	2.69751e-68	Artery	Igfbp3
Gadd45g	2.85841e-72	1.40146	0.802	0.37	5.43756e-68	Artery	Gadd45g
Uap1	9.44978e-72	1.92653	0.645	0.25	1.79763e-67	Artery	Uap1
Mecom	4.96053e-71	0.93904	0.495	0.13	9.43642e-67	Artery	Mecom
Dhh	6.86597e-71	0.809093	0.369	0.069	1.30611e-66	Artery	Dhh
Kitl	2.02392e-70	1.17633	0.821	0.366	3.8501e-66	Artery	Kitl
Cgnl1	6.85335e-70	0.788385	0.338	0.055	1.30371e-65	Artery	Cgnl1
Lmo2	9.31173e-70	1.20637	0.81	0.462	1.77137e-65	Artery	Lmo2
Bcam	9.6759e-70	0.944652	0.686	0.264	1.84065e-65	Artery	Bcam
Col5a2	2.78775e-69	1.13053	0.405	0.088	5.30313e-65	Artery	Col5a2
Cd81	1.2871e-68	0.883457	0.957	0.716	2.44845e-64	Artery	Cd81
Myo1e	4.29978e-66	0.911067	0.479	0.132	8.17946e-62	Artery	Myo1e
Sh3kbp1	1.43254e-65	0.542556	0.252	0.027	2.72511e-61	Artery	Sh3kbp1
Acvrl1	1.68291e-65	0.988819	0.726	0.337	3.2014e-61	Artery	Acvrl1
Sdc1	5.58858e-65	0.894078	0.31	0.051	1.06312e-60	Artery	Sdc1
Phlda3	2.70742e-64	0.827773	0.383	0.082	5.15033e-60	Artery	Phlda3
Ceacam1	5.44325e-64	0.794292	0.407	0.094	1.03547e-59	Artery	Ceacam1
She	5.68131e-64	0.971481	0.74	0.358	1.08076e-59	Artery	She
Arl6ip5	6.5419e-64	0.951577	0.798	0.417	1.24446e-59	Artery	Arl6ip5
Gcnt2	1.62624e-63	1.00225	0.529	0.169	3.0936e-59	Artery	Gcnt2
Tinagl1	2.64465e-63	0.948809	0.831	0.394	5.03091e-59	Artery	Tinagl1
Tmod3	3.50908e-63	0.981817	0.879	0.566	6.67533e-59	Artery	Tmod3
Podxl	1.50245e-62	1.04207	0.852	0.504	2.8581e-58	Artery	Podxl
Itpr3	1.63368e-62	0.687151	0.307	0.05	3.10774e-58	Artery	Itpr3
Kazald1	1.13105e-61	0.651457	0.283	0.042	2.1516e-57	Artery	Kazald1
Nod2	1.29027e-60	0.723366	0.307	0.052	2.45449e-56	Artery	Nod2
Epha4	4.0021e-60	0.784174	0.379	0.085	7.6132e-56	Artery	Epha4
Col18a1	4.61361e-60	1.14126	0.617	0.26	8.77647e-56	Artery	Col18a1
Cd2ap	4.33326e-59	1.00835	0.805	0.447	8.24317e-55	Artery	Cd2ap
Tnfaip8	5.25331e-59	0.851968	0.421	0.108	9.99336e-55	Artery	Tnfaip8
Ly6e	1.07968e-58	0.852186	0.974	0.675	2.05387e-54	Artery	Ly6e
Hspa1a	1.09012e-58	1.2602	0.536	0.179	2.07374e-54	Artery	Hspa1a
Nsg1	1.27162e-58	-2.20144	0.014	0.44	2.419e-54	Artery	Nsg1
Prox1	1.86651e-58	-2.66986	0.045	0.469	3.55067e-54	Artery	Prox1
Lrg1	2.34716e-58	-2.45282	0.129	0.544	4.46499e-54	Artery	Lrg1
Sema7a	3.06991e-58	0.71738	0.54	0.163	5.83989e-54	Artery	Sema7a
Fas	7.81333e-58	0.952312	0.452	0.132	1.48633e-53	Artery	Fas
Eogt	9.09864e-58	0.677341	0.288	0.049	1.73083e-53	Artery	Eogt
Crip1	1.21169e-57	1.0279	0.952	0.79	2.30499e-53	Artery	Crip1
Mcfd2	1.24851e-57	0.887164	0.54	0.195	2.37505e-53	Artery	Mcfd2
Fth1	1.61662e-57	-1.27444	0.979	0.974	3.0753e-53	Artery	Fth1
Gsto1	2.16489e-57	0.745727	0.321	0.065	4.11826e-53	Artery	Gsto1
Lbp	2.18104e-57	-2.04318	0.012	0.432	4.149e-53	Artery	Lbp
Fryl	2.84129e-57	0.967228	0.6	0.233	5.40498e-53	Artery	Fryl
Adgrf5	1.79795e-56	1.06602	0.862	0.553	3.42024e-52	Artery	Adgrf5
Lrmp	1.42306e-55	0.548181	0.255	0.037	2.70709e-51	Artery	Lrmp
Dll4	1.57366e-55	0.769149	0.548	0.187	2.99357e-51	Artery	Dll4
Ptprm	2.22006e-54	0.737154	0.567	0.207	4.22322e-50	Artery	Ptprm
Dap	2.50638e-54	1.0528	0.557	0.227	4.76788e-50	Artery	Dap
Palld	2.99836e-54	0.806175	0.352	0.081	5.70379e-50	Artery	Palld
Mpzl1	3.05978e-54	0.989427	0.626	0.279	5.82063e-50	Artery	Mpzl1
Gngt2	4.58767e-54	-1.36268	0.248	0.626	8.72712e-50	Artery	Gngt2
Vcam1	2.13973e-53	1.45673	0.257	0.041	4.07041e-49	Artery	Vcam1
Slc6a6	2.25459e-53	2.13332	0.545	0.254	4.28891e-49	Artery	Slc6a6
Cdk19	1.68924e-52	0.907316	0.371	0.096	3.21344e-48	Artery	Cdk19
Cltb	1.79992e-52	0.860811	0.752	0.422	3.42399e-48	Artery	Cltb
Prr13	2.16278e-52	1.00849	0.631	0.293	4.11426e-48	Artery	Prr13
Rhob	3.44955e-52	1.02318	0.805	0.448	6.56208e-48	Artery	Rhob
Tshz2	4.23675e-52	-1.32165	0.243	0.618	8.05957e-48	Artery	Tshz2
Entpd1	5.56779e-52	0.779928	0.633	0.248	1.05916e-47	Artery	Entpd1
Ankrd33b	5.90451e-52	0.775991	0.312	0.067	1.12322e-47	Artery	Ankrd33b
Alas1	1.68257e-51	0.938521	0.414	0.127	3.20076e-47	Artery	Alas1
Trpv4	2.6788e-51	0.719855	0.383	0.105	5.09587e-47	Artery	Trpv4
Fgl2	6.85728e-51	-3.10447	0.069	0.454	1.30446e-46	Artery	Fgl2
Notch4	9.06846e-51	0.634177	0.352	0.083	1.72509e-46	Artery	Notch4
Mtmr11	9.5986e-51	0.610049	0.338	0.08	1.82594e-46	Artery	Mtmr11
Sat1	1.19485e-50	1.25081	0.893	0.64	2.27296e-46	Artery	Sat1
Ass1	1.41472e-50	0.773281	0.31	0.07	2.69122e-46	Artery	Ass1
Cmip	1.81358e-50	0.768106	0.648	0.294	3.44997e-46	Artery	Cmip
Itm2b	1.9288e-50	0.593368	0.983	0.905	3.66915e-46	Artery	Itm2b
Nr2f2	1.13526e-49	-1.48046	0.031	0.416	2.1596e-45	Artery	Nr2f2
Clec14a	1.21937e-49	0.928812	0.507	0.179	2.31961e-45	Artery	Clec14a
Pecam1	2.81233e-49	0.760589	0.971	0.784	5.3499e-45	Artery	Pecam1
Adam15	3.55707e-49	0.760392	0.633	0.269	6.76661e-45	Artery	Adam15
Mapk3	4.13384e-49	0.818437	0.683	0.348	7.86381e-45	Artery	Mapk3
Pard6g	8.01513e-49	-1.7659	0.007	0.379	1.52472e-44	Artery	Pard6g
Tsc22d1	1.0679e-48	0.9356	0.86	0.582	2.03147e-44	Artery	Tsc22d1
Aggf1	2.44501e-48	0.963876	0.521	0.205	4.65114e-44	Artery	Aggf1
Cldn15	5.42474e-48	0.541467	0.324	0.074	1.03195e-43	Artery	Cldn15
S1pr1	1.2744e-47	0.939469	0.817	0.489	2.42429e-43	Artery	S1pr1
Itga1	2.17423e-47	0.940605	0.555	0.219	4.13603e-43	Artery	Itga1
Nrp2	4.81359e-47	-1.44385	0.09	0.465	9.15689e-43	Artery	Nrp2
Rfk	7.2314e-47	0.756949	0.521	0.205	1.37563e-42	Artery	Rfk
Clic4	1.02819e-46	0.89025	0.902	0.643	1.95593e-42	Artery	Clic4
Lima1	1.21463e-46	0.895463	0.66	0.332	2.31059e-42	Artery	Lima1
Orai1	1.70729e-46	0.80015	0.526	0.211	3.24777e-42	Artery	Orai1
Lmo7	1.8839e-46	0.639827	0.438	0.139	3.58374e-42	Artery	Lmo7
Clstn1	3.12721e-46	0.901281	0.49	0.183	5.9489e-42	Artery	Clstn1
Actn4	3.15306e-46	0.792788	0.855	0.585	5.99807e-42	Artery	Actn4
Slc3a2	5.54659e-46	0.853027	0.848	0.553	1.05513e-41	Artery	Slc3a2
St6galnac2	6.27281e-46	0.587743	0.283	0.061	1.19328e-41	Artery	St6galnac2
Atp8b1	1.04585e-45	0.73674	0.431	0.144	1.98953e-41	Artery	Atp8b1
Apbb2	6.01448e-45	0.843046	0.662	0.321	1.14414e-40	Artery	Apbb2
Lrrc8c	1.07775e-44	0.699105	0.631	0.277	2.0502e-40	Artery	Lrrc8c
Fxyd6	1.42953e-44	-1.95895	0.114	0.463	2.7194e-40	Artery	Fxyd6
Efhd1	7.87546e-44	0.611329	0.255	0.051	1.49815e-39	Artery	Efhd1
Sh3bp4	1.23211e-43	0.530075	0.3	0.071	2.34383e-39	Artery	Sh3bp4
Adgrg1	1.3206e-43	0.764214	0.655	0.308	2.51218e-39	Artery	Adgrg1
Fstl1	1.51545e-43	0.932355	0.71	0.38	2.88284e-39	Artery	Fstl1
Kdr	1.53102e-43	-1.27053	0.281	0.628	2.91246e-39	Artery	Kdr
Ssu2	3.11562e-43	0.762607	0.271	0.059	5.92685e-39	Artery	Ssu2
Nuak1	9.79777e-43	0.538951	0.298	0.07	1.86383e-38	Artery	Nuak1
P4ha2	1.02641e-42	0.436661	0.264	0.056	1.95255e-38	Artery	P4ha2
Hotairm1	1.15403e-42	0.590339	0.279	0.062	2.19532e-38	Artery	Hotairm1
Adipor2	1.41456e-42	0.870088	0.543	0.248	2.69091e-38	Artery	Adipor2
Enah	2.38146e-42	0.562548	0.321	0.084	4.53025e-38	Artery	Enah
Card19	1.69982e-41	0.73809	0.662	0.339	3.23357e-37	Artery	Card19
Notch1	3.99442e-41	0.787408	0.798	0.503	7.59859e-37	Artery	Notch1
Tgfb2	8.7248e-41	0.763692	0.276	0.065	1.65972e-36	Artery	Tgfb2
Pqlc1	9.2235e-41	0.941294	0.643	0.34	1.75459e-36	Artery	Pqlc1
Sav1	1.06924e-40	0.768583	0.617	0.313	2.03401e-36	Artery	Sav1
Arpc2	2.02075e-40	0.702216	0.917	0.708	3.84407e-36	Artery	Arpc2
Gng11	7.42003e-40	-1.33858	0.702	0.813	1.41151e-35	Artery	Gng11
Arl15	7.63203e-40	0.618937	0.448	0.162	1.45184e-35	Artery	Arl15
Tm6sf1	8.05564e-40	0.685647	0.49	0.2	1.53242e-35	Artery	Tm6sf1
Palmd	8.62582e-40	0.702997	0.576	0.252	1.64089e-35	Artery	Palmd
Cyyr1	8.96114e-40	0.708018	0.795	0.446	1.70468e-35	Artery	Cyyr1
Fcgrt	9.06478e-40	-1.1551	0.295	0.593	1.72439e-35	Artery	Fcgrt
Iqgap1	1.06445e-39	0.745794	0.862	0.606	2.02491e-35	Artery	Iqgap1
Bsg	1.24526e-39	0.78448	0.876	0.674	2.36886e-35	Artery	Bsg
Cldn11	1.94247e-39	-1.82377	0.007	0.322	3.69516e-35	Artery	Cldn11
Cenpt	2.26545e-39	0.609032	0.329	0.096	4.30956e-35	Artery	Cenpt
Swap70	2.55251e-39	0.812413	0.679	0.373	4.85564e-35	Artery	Swap70
Serinc3	4.60683e-39	0.655862	0.902	0.652	8.76356e-35	Artery	Serinc3
Gpm6a	9.21714e-39	-1.24404	0.007	0.319	1.75338e-34	Artery	Gpm6a
Marveld1	1.32718e-38	0.549657	0.443	0.166	2.5247e-34	Artery	Marveld1
Pmp22	1.72973e-38	0.977046	0.588	0.3	3.29046e-34	Artery	Pmp22
Flt1	2.93151e-38	0.580996	0.864	0.44	5.57661e-34	Artery	Flt1
Rhoc	3.13127e-38	0.788893	0.848	0.561	5.95661e-34	Artery	Rhoc
Actg1	3.62372e-38	0.637383	0.983	0.925	6.8934e-34	Artery	Actg1
Ctnnal1	4.56126e-38	-1.07894	0.033	0.35	8.67689e-34	Artery	Ctnnal1
Chd3	9.19108e-38	0.575582	0.343	0.104	1.74842e-33	Artery	Chd3
Sms	1.3141e-37	0.568436	0.324	0.095	2.49981e-33	Artery	Sms
Syt15	3.32638e-37	0.653797	0.286	0.077	6.32777e-33	Artery	Syt15
Mmrn1	4.37131e-37	-2.23592	0.005	0.304	8.31554e-33	Artery	Mmrn1
Specc1	4.83871e-37	0.422051	0.255	0.058	9.20468e-33	Artery	Specc1
Zfp704	5.95495e-37	0.732421	0.395	0.144	1.13281e-32	Artery	Zfp704
Sox13	8.90243e-37	0.489795	0.25	0.057	1.69351e-32	Artery	Sox13
Adamts1	1.28499e-36	0.970213	0.833	0.541	2.44443e-32	Artery	Adamts1
Tmed10	1.40948e-36	0.639632	0.833	0.601	2.68126e-32	Artery	Tmed10
Nrarp	1.80389e-36	0.593706	0.352	0.112	3.43155e-32	Artery	Nrarp
Esam	1.99438e-36	0.599771	0.893	0.542	3.7939e-32	Artery	Esam
Smagp	1.99807e-36	-0.996454	0.16	0.49	3.80093e-32	Artery	Smagp
Maf	2.92871e-36	-1.57965	0.026	0.327	5.57129e-32	Artery	Maf
Nos3	3.04218e-36	0.829903	0.56	0.276	5.78715e-32	Artery	Nos3
Sos1	3.55159e-36	0.662689	0.333	0.107	6.75619e-32	Artery	Sos1
Pdia3	5.08289e-36	0.675965	0.864	0.655	9.66919e-32	Artery	Pdia3
Tmem158	5.86792e-36	0.924053	0.488	0.203	1.11625e-31	Artery	Tmem158
Jam2	6.74439e-36	0.895822	0.631	0.319	1.28299e-31	Artery	Jam2
Ctsh	1.39314e-35	1.36472	0.35	0.124	2.65017e-31	Artery	Ctsh
Cdh5	1.57132e-35	0.522045	0.95	0.758	2.98912e-31	Artery	Cdh5
Fam129b	2.40064e-35	0.574539	0.443	0.178	4.56673e-31	Artery	Fam129b
Rbp1	3.06248e-35	0.957925	0.26	0.067	5.82575e-31	Artery	Rbp1
Gem	4.48718e-35	-1.92961	0.24	0.534	8.53596e-31	Artery	Gem
Slc45a4	4.64106e-35	0.621703	0.281	0.076	8.82869e-31	Artery	Slc45a4
1810037I17Rik	4.65632e-35	0.695529	0.795	0.562	8.85771e-31	Artery	1810037I17Rik
Lrrc32	5.84366e-35	0.800663	0.669	0.361	1.11164e-30	Artery	Lrrc32
Selenop	8.49923e-35	-1.30313	0.445	0.654	1.61681e-30	Artery	Selenop
Olfm1	1.23033e-34	-1.30121	0.026	0.317	2.34046e-30	Artery	Olfm1
Nedd9	1.62575e-34	0.732644	0.631	0.333	3.09266e-30	Artery	Nedd9
Atp1b3	1.6773e-34	0.639592	0.755	0.469	3.19072e-30	Artery	Atp1b3
Pmepa1	1.88957e-34	0.740559	0.49	0.214	3.59453e-30	Artery	Pmepa1
Ppic	2.21163e-34	0.634156	0.75	0.44	4.20718e-30	Artery	Ppic
Zfp36l1	5.08387e-34	0.787057	0.86	0.588	9.67105e-30	Artery	Zfp36l1
Rapgef2	5.68877e-34	0.703314	0.436	0.18	1.08217e-29	Artery	Rapgef2
Shroom4	6.71651e-34	0.462638	0.252	0.065	1.27768e-29	Artery	Shroom4
Fut8	1.66811e-33	0.59308	0.281	0.079	3.17324e-29	Artery	Fut8
Casp4	1.85725e-33	0.81787	0.6	0.311	3.53305e-29	Artery	Casp4
Tagln2	2.46174e-33	0.667702	0.9	0.668	4.68297e-29	Artery	Tagln2
Fchsd2	4.02639e-33	0.556339	0.364	0.131	7.6594e-29	Artery	Fchsd2
Abi3bp	5.50449e-33	-1.42071	0.017	0.294	1.04712e-28	Artery	Abi3bp
Nhsl2	5.8305e-33	0.552389	0.379	0.139	1.10914e-28	Artery	Nhsl2
Rps6ka3	9.76934e-33	0.717324	0.529	0.259	1.85842e-28	Artery	Rps6ka3
Diaph1	1.14438e-32	0.6573	0.543	0.268	2.17694e-28	Artery	Diaph1
Wnk1	1.26291e-32	-1.11968	0.581	0.736	2.40244e-28	Artery	Wnk1
Atp1a1	1.85735e-32	0.678488	0.757	0.519	3.53323e-28	Artery	Atp1a1
Atp2b4	2.26498e-32	0.56547	0.476	0.204	4.30868e-28	Artery	Atp2b4
Gm14964	2.2689e-32	-1.20153	0.002	0.269	4.31612e-28	Artery	Gm14964
Prex2	3.32738e-32	0.680894	0.688	0.402	6.32967e-28	Artery	Prex2
Nfe2l2	3.82018e-32	0.845207	0.655	0.4	7.26712e-28	Artery	Nfe2l2
Syne2	4.41311e-32	0.681885	0.588	0.302	8.39507e-28	Artery	Syne2
Arl2bp	4.44126e-32	0.579607	0.452	0.194	8.44861e-28	Artery	Arl2bp
Sema3d	6.22663e-32	-1.08091	0.002	0.266	1.18449e-27	Artery	Sema3d
Cdkn1a	6.85427e-32	0.979332	0.829	0.62	1.30389e-27	Artery	Cdkn1a
Arl4a	8.39589e-32	-1.39157	0.495	0.667	1.59715e-27	Artery	Arl4a
Ctla2a	1.16899e-31	-1.58808	0.281	0.548	2.22377e-27	Artery	Ctla2a
Thy1	1.17864e-31	-1.3969	0.002	0.264	2.24212e-27	Artery	Thy1
Crip2	1.19451e-31	0.633589	0.921	0.752	2.27233e-27	Artery	Crip2
Prnp	1.2909e-31	0.586715	0.505	0.227	2.45567e-27	Artery	Prnp
Snx18	1.65129e-31	0.447265	0.293	0.088	3.14125e-27	Artery	Snx18
Pik3r3	1.90056e-31	0.433631	0.298	0.09	3.61544e-27	Artery	Pik3r3
Elf1	1.98388e-31	0.775474	0.719	0.463	3.77393e-27	Artery	Elf1
Cav1	2.49536e-31	0.542268	0.931	0.704	4.74692e-27	Artery	Cav1
Osmr	2.56525e-31	0.699306	0.624	0.339	4.87987e-27	Artery	Osmr
Synpo	2.84389e-31	0.677797	0.431	0.188	5.40993e-27	Artery	Synpo
Igfbp5	3.61284e-31	-2.53145	0.024	0.289	6.8727e-27	Artery	Igfbp5
Nr4a3	4.95327e-31	0.586261	0.29	0.091	9.42261e-27	Artery	Nr4a3
Angpt2	4.96932e-31	-1.09024	0.012	0.274	9.45314e-27	Artery	Angpt2
Tmem44	5.40809e-31	0.450663	0.264	0.075	1.02878e-26	Artery	Tmem44
Tspan2	6.58628e-31	0.544823	0.376	0.142	1.25291e-26	Artery	Tspan2
Sox4	6.6659e-31	-1.80379	0.129	0.407	1.26805e-26	Artery	Sox4
Irf2bpl	8.25472e-31	0.660394	0.51	0.242	1.5703e-26	Artery	Irf2bpl
Pdlim5	9.19681e-31	0.534575	0.548	0.268	1.74951e-26	Artery	Pdlim5
Lamb1	9.79752e-31	-1.02425	0.086	0.367	1.86378e-26	Artery	Lamb1
Lama4	1.06679e-30	-1.12002	0.183	0.463	2.02935e-26	Artery	Lama4
H2-D1	1.26734e-30	0.48384	0.979	0.897	2.41086e-26	Artery	H2-D1
Gclm	1.61427e-30	0.65084	0.498	0.237	3.07083e-26	Artery	Gclm
Atox1	3.50291e-30	0.540293	0.929	0.721	6.66359e-26	Artery	Atox1
Map4k3	4.18273e-30	0.511645	0.369	0.135	7.95681e-26	Artery	Map4k3
Ptprk	4.74017e-30	-0.941242	0.107	0.386	9.01723e-26	Artery	Ptprk
Rapgef1	5.62271e-30	0.499994	0.431	0.178	1.06961e-25	Artery	Rapgef1
Rnf125	9.84169e-30	0.645244	0.631	0.36	1.87218e-25	Artery	Rnf125
Arhgef28	1.03778e-29	0.433706	0.317	0.105	1.97418e-25	Artery	Arhgef28
Ccdc141	1.05768e-29	-1.39521	0.021	0.275	2.01202e-25	Artery	Ccdc141
Fyn	1.11969e-29	0.56306	0.552	0.277	2.12999e-25	Artery	Fyn
Litaf	1.88978e-29	0.722672	0.712	0.468	3.59492e-25	Artery	Litaf
Lrrfip1	1.91147e-29	0.826826	0.731	0.487	3.6362e-25	Artery	Lrrfip1
Ablim1	6.55382e-29	0.56224	0.669	0.364	1.24673e-24	Artery	Ablim1
S100a13	6.90458e-29	0.538193	0.867	0.61	1.31346e-24	Artery	S100a13
Pdgfb	7.07735e-29	0.590356	0.383	0.153	1.34633e-24	Artery	Pdgfb
Tpt1	7.29475e-29	0.47013	1	0.979	1.38768e-24	Artery	Tpt1
Aplp2	9.81557e-29	-0.782924	0.926	0.893	1.86722e-24	Artery	Aplp2
Gpr4	2.78139e-28	0.651092	0.362	0.146	5.29104e-24	Artery	Gpr4
Bgn	5.52454e-28	1.36409	0.343	0.141	1.05093e-23	Artery	Bgn
Krtcap2	6.18878e-28	0.559675	0.679	0.4	1.17729e-23	Artery	Krtcap2
Eva1a	6.34946e-28	0.655403	0.376	0.155	1.20786e-23	Artery	Eva1a
Aebp1	8.74809e-28	-1.16386	0.076	0.338	1.66415e-23	Artery	Aebp1
Mcam	1.63516e-27	0.524111	0.417	0.179	3.11056e-23	Artery	Mcam
2022-09-11	1.91524e-27	0.606757	0.595	0.324	3.64336e-23	Artery	2022-09-11
Fn1	1.91541e-27	0.304203	0.838	0.428	3.64368e-23	Artery	Fn1
Ormdl3	3.4697e-27	0.481264	0.329	0.123	6.60041e-23	Artery	Ormdl3
Sparcl1	3.47957e-27	0.304039	0.776	0.388	6.61919e-23	Artery	Sparcl1
Ppp3ca	4.30759e-27	-1.10483	0.507	0.67	8.19433e-23	Artery	Ppp3ca
Ano6	6.57894e-27	0.516048	0.474	0.228	1.25151e-22	Artery	Ano6
Gap43	6.96156e-27	0.90528	0.25	0.078	1.3243e-22	Artery	Gap43
Rexo2	8.88182e-27	0.610092	0.686	0.439	1.68959e-22	Artery	Rexo2
Tmem47	1.13484e-26	0.494878	0.352	0.14	2.15881e-22	Artery	Tmem47
Ankrd28	1.64119e-26	0.472732	0.338	0.132	3.12203e-22	Artery	Ankrd28
Palm	2.36632e-26	-0.971786	0.067	0.313	4.50145e-22	Artery	Palm
Rhbdf2	5.29752e-26	0.46756	0.3	0.106	1.00775e-21	Artery	Rhbdf2
Luzp1	5.46209e-26	0.580933	0.845	0.633	1.03905e-21	Artery	Luzp1
Col15a1	6.10703e-26	-1.12483	0.026	0.258	1.16174e-21	Artery	Col15a1
Utrn	6.31769e-26	0.544635	0.85	0.619	1.20181e-21	Artery	Utrn
Pik3c2a	9.12202e-26	0.510352	0.431	0.199	1.73528e-21	Artery	Pik3c2a
Arid5b	1.26463e-25	0.655755	0.867	0.65	2.40571e-21	Artery	Arid5b
Sparc	1.71273e-25	0.291524	0.983	0.525	3.25813e-21	Artery	Sparc
Hmox2	1.79885e-25	0.505021	0.414	0.189	3.42196e-21	Artery	Hmox2
Slc25a4	2.34464e-25	-0.850851	0.664	0.752	4.46021e-21	Artery	Slc25a4
Pcdh1	3.02593e-25	0.504817	0.369	0.154	5.75622e-21	Artery	Pcdh1
Arpc1b	3.20208e-25	0.475632	0.921	0.775	6.09131e-21	Artery	Arpc1b
Hey1	4.15246e-25	0.477514	0.26	0.083	7.89922e-21	Artery	Hey1
Myo1d	5.59741e-25	0.357418	0.271	0.092	1.0648e-20	Artery	Myo1d
Ehd2	7.90817e-25	0.542209	0.714	0.465	1.50437e-20	Artery	Ehd2
Nav2	8.59605e-25	-1.24838	0.131	0.375	1.63523e-20	Artery	Nav2
Pkhd1l1	9.57523e-25	-1.03852	0.026	0.251	1.8215e-20	Artery	Pkhd1l1
Slc12a7	1.15461e-24	0.422548	0.295	0.108	2.19642e-20	Artery	Slc12a7
Efna1	1.1573e-24	0.638121	0.517	0.277	2.20152e-20	Artery	Efna1
Ldha	1.90225e-24	0.456459	0.81	0.542	3.61865e-20	Artery	Ldha
Odc1	2.035e-24	-1.54583	0.233	0.459	3.87118e-20	Artery	Odc1
Rnf7	2.03925e-24	0.521545	0.664	0.424	3.87927e-20	Artery	Rnf7
Ifngr1	2.03973e-24	0.605938	0.56	0.309	3.88017e-20	Artery	Ifngr1
Itgb1	3.17946e-24	0.481738	0.919	0.723	6.04828e-20	Artery	Itgb1
Smad1	3.93948e-24	-0.989657	0.3	0.52	7.49408e-20	Artery	Smad1
AU021092	4.14925e-24	0.441595	0.274	0.096	7.89312e-20	Artery	AU021092
Grina	5.70104e-24	-0.913018	0.174	0.415	1.08451e-19	Artery	Grina
Atp6v0e	5.76465e-24	0.500607	0.74	0.512	1.09661e-19	Artery	Atp6v0e
Cr1l	6.04966e-24	0.584858	0.669	0.428	1.15083e-19	Artery	Cr1l
B4galt1	7.71333e-24	0.550827	0.44	0.219	1.46731e-19	Artery	B4galt1
Tapbp	8.08718e-24	0.523806	0.633	0.387	1.53842e-19	Artery	Tapbp
Arhgap29	1.39502e-23	-0.897461	0.471	0.652	2.65375e-19	Artery	Arhgap29
Ypel3	1.40422e-23	0.461139	0.471	0.235	2.67125e-19	Artery	Ypel3
Tnks1bp1	1.64834e-23	0.456289	0.307	0.121	3.13563e-19	Artery	Tnks1bp1
Dock4	1.67952e-23	-0.81353	0.2	0.444	3.19494e-19	Artery	Dock4
Bin1	2.37928e-23	-0.78599	0.055	0.279	4.52611e-19	Artery	Bin1
Pgm5	2.54816e-23	-0.857402	0.045	0.266	4.84737e-19	Artery	Pgm5
Ak3	3.05163e-23	0.429989	0.34	0.14	5.80511e-19	Artery	Ak3
Irak2	4.12305e-23	0.354619	0.255	0.087	7.84328e-19	Artery	Irak2
Timp3	4.67128e-23	0.884276	0.876	0.751	8.88618e-19	Artery	Timp3
Lzts2	5.09444e-23	0.484579	0.345	0.146	9.69116e-19	Artery	Lzts2
Btg3	5.17631e-23	0.531468	0.55	0.305	9.84689e-19	Artery	Btg3
Clic1	8.02496e-23	0.590596	0.917	0.777	1.52659e-18	Artery	Clic1
Adcy4	8.87171e-23	0.446382	0.517	0.275	1.68766e-18	Artery	Adcy4
Aprt	1.14114e-22	-0.851909	0.293	0.507	2.1708e-18	Artery	Aprt
Stt3b	1.21914e-22	-1.05919	0.217	0.43	2.31918e-18	Artery	Stt3b
Ppfibp1	1.23472e-22	-0.92893	0.552	0.69	2.34881e-18	Artery	Ppfibp1
Stab1	1.4406e-22	-1.11291	0.143	0.379	2.74045e-18	Artery	Stab1
Msn	1.56542e-22	0.511777	0.905	0.743	2.9779e-18	Artery	Msn
Ehbp1l1	1.93056e-22	0.432496	0.34	0.148	3.6725e-18	Artery	Ehbp1l1
Stom	1.97894e-22	0.620089	0.429	0.219	3.76454e-18	Artery	Stom
Id1	2.53493e-22	0.730328	0.667	0.409	4.8222e-18	Artery	Id1
St6galnac3	2.63575e-22	0.434022	0.252	0.088	5.01399e-18	Artery	St6galnac3
Sptbn1	2.65412e-22	-0.665781	0.938	0.911	5.04894e-18	Artery	Sptbn1
Grap	2.92381e-22	-0.751655	0.048	0.262	5.56196e-18	Artery	Grap
Ugcg	5.47541e-22	-1.36678	0.369	0.534	1.04159e-17	Artery	Ugcg
Ifi47	5.797e-22	0.471037	0.281	0.106	1.10276e-17	Artery	Ifi47
Cavin1	5.92708e-22	0.440908	0.855	0.674	1.12751e-17	Artery	Cavin1
Kank3	7.13053e-22	-0.885875	0.174	0.404	1.35644e-17	Artery	Kank3
Arhgap5	7.1511e-22	0.568733	0.633	0.394	1.36035e-17	Artery	Arhgap5
Rtn4	9.13274e-22	0.512006	0.857	0.655	1.73732e-17	Artery	Rtn4
Depp1	9.86109e-22	0.727281	0.312	0.129	1.87587e-17	Artery	Depp1
Nr4a2	1.1196e-21	0.840113	0.5	0.286	2.12981e-17	Artery	Nr4a2
Sox18	1.21327e-21	0.649696	0.55	0.317	2.30801e-17	Artery	Sox18
Rgs3	1.77873e-21	0.430351	0.41	0.192	3.38368e-17	Artery	Rgs3
Tmbim1	1.86358e-21	0.555947	0.605	0.369	3.54508e-17	Artery	Tmbim1
Txn1	2.74718e-21	0.510362	0.886	0.716	5.22596e-17	Artery	Txn1
Pdgfa	3.17414e-21	0.679654	0.383	0.181	6.03817e-17	Artery	Pdgfa
Capg	3.2377e-21	0.407819	0.44	0.218	6.15907e-17	Artery	Capg
Ptprg	3.52435e-21	0.508994	0.507	0.267	6.70437e-17	Artery	Ptprg
Lmcd1	3.68989e-21	0.559347	0.445	0.231	7.01929e-17	Artery	Lmcd1
Gars	4.1276e-21	0.433239	0.371	0.176	7.85193e-17	Artery	Gars
Msrb3	4.7418e-21	0.413238	0.402	0.195	9.02033e-17	Artery	Msrb3
Pakap.1	5.05597e-21	0.49159	0.69	0.435	9.61796e-17	Artery	Pakap.1
Tspan7	5.0745e-21	0.471166	0.6	0.343	9.65323e-17	Artery	Tspan7
Ppp2r5a	5.92665e-21	-0.778563	0.414	0.593	1.12743e-16	Artery	Ppp2r5a
Pgrmc2	7.1092e-21	0.444087	0.355	0.164	1.35238e-16	Artery	Pgrmc2
Fzd4	7.81756e-21	0.438129	0.45	0.228	1.48714e-16	Artery	Fzd4
Pnpla2	7.85932e-21	0.494534	0.495	0.276	1.49508e-16	Artery	Pnpla2
Acox1	8.27868e-21	0.399297	0.46	0.24	1.57485e-16	Artery	Acox1
H2-T23	8.30859e-21	-0.879036	0.426	0.59	1.58054e-16	Artery	H2-T23
Dpysl3	1.47839e-20	-0.710513	0.083	0.299	2.81233e-16	Artery	Dpysl3
Lamb2	1.47865e-20	0.487821	0.569	0.331	2.81283e-16	Artery	Lamb2
Txndc17	1.53331e-20	0.42831	0.702	0.463	2.91682e-16	Artery	Txndc17
Tgfbr3	2.20507e-20	-0.734947	0.129	0.352	4.19471e-16	Artery	Tgfbr3
Mdfic	2.70645e-20	-0.716646	0.067	0.273	5.14848e-16	Artery	Mdfic
Laptm4a	3.57205e-20	0.424511	0.895	0.743	6.79511e-16	Artery	Laptm4a
Ppp2r2a	4.07364e-20	0.480233	0.564	0.346	7.74929e-16	Artery	Ppp2r2a
Add3	4.2643e-20	-1.01607	0.195	0.397	8.11198e-16	Artery	Add3
Tanc2	5.23817e-20	0.40862	0.507	0.268	9.96457e-16	Artery	Tanc2
Apc	6.29563e-20	-1.05048	0.312	0.501	1.19762e-15	Artery	Apc
Rnase4	6.4015e-20	-1.13458	0.086	0.287	1.21776e-15	Artery	Rnase4
Klhl4	6.61088e-20	-0.808535	0.074	0.276	1.25759e-15	Artery	Klhl4
Nme2	7.22546e-20	0.391832	0.943	0.795	1.3745e-15	Artery	Nme2
Ece1	7.82647e-20	0.451865	0.84	0.67	1.48883e-15	Artery	Ece1
Gch1	9.19736e-20	0.357925	0.464	0.234	1.74961e-15	Artery	Gch1
Ccser2	9.47712e-20	0.440753	0.533	0.311	1.80283e-15	Artery	Ccser2
Tek	1.18138e-19	0.458434	0.521	0.299	2.24734e-15	Artery	Tek
Ipo11	1.36539e-19	-0.74669	0.1	0.307	2.59739e-15	Artery	Ipo11
Kctd10	1.42668e-19	0.424034	0.483	0.268	2.71398e-15	Artery	Kctd10
Mrps6	1.50359e-19	0.376833	0.5	0.277	2.86027e-15	Artery	Mrps6
Tmed5	1.82664e-19	0.50919	0.733	0.504	3.47482e-15	Artery	Tmed5
Atp5j	1.88303e-19	0.443818	0.879	0.713	3.58208e-15	Artery	Atp5j
Psmb8	2.05524e-19	0.417369	0.626	0.388	3.90968e-15	Artery	Psmb8
Mt1	2.2336e-19	1.48507	0.448	0.252	4.24898e-15	Artery	Mt1
Vwf	2.26003e-19	0.297076	0.386	0.176	4.29926e-15	Artery	Vwf
Kctd12b	3.83268e-19	0.468358	0.269	0.106	7.2909e-15	Artery	Kctd12b
Efnb2	4.1737e-19	0.383044	0.598	0.359	7.93962e-15	Artery	Efnb2
Ctbp2	5.20423e-19	0.440657	0.44	0.236	9.90001e-15	Artery	Ctbp2
Mir22hg	5.39553e-19	0.650233	0.555	0.35	1.02639e-14	Artery	Mir22hg
Pkp4	5.47073e-19	-0.76885	0.326	0.517	1.0407e-14	Artery	Pkp4
Cldn5	5.69235e-19	0.434538	0.955	0.724	1.08285e-14	Artery	Cldn5
Tmem184b	6.52496e-19	0.36765	0.374	0.181	1.24124e-14	Artery	Tmem184b
Plcb1	7.3815e-19	0.501128	0.402	0.202	1.40418e-14	Artery	Plcb1
Ezr	7.48298e-19	0.417514	0.281	0.117	1.42349e-14	Artery	Ezr
Ier3	7.80165e-19	0.626463	0.831	0.65	1.48411e-14	Artery	Ier3
Adgre5	7.85215e-19	0.3278	0.36	0.164	1.49371e-14	Artery	Adgre5
Tmem109	8.04933e-19	0.492385	0.557	0.337	1.53122e-14	Artery	Tmem109
Mgst1	8.07509e-19	0.454942	0.507	0.286	1.53612e-14	Artery	Mgst1
Smco4	8.23716e-19	0.359385	0.521	0.29	1.56696e-14	Artery	Smco4
Cd82	8.74054e-19	0.356469	0.29	0.119	1.66271e-14	Artery	Cd82
Hs3st1	1.00186e-18	0.60544	0.35	0.165	1.90585e-14	Artery	Hs3st1
Pkn3	1.09204e-18	0.436126	0.324	0.146	2.07739e-14	Artery	Pkn3
Sgk3	1.28144e-18	-0.774294	0.09	0.288	2.43768e-14	Artery	Sgk3
Amd1	1.36068e-18	0.478298	0.3	0.134	2.58842e-14	Artery	Amd1
Hoxb4	1.38533e-18	0.466299	0.321	0.146	2.63531e-14	Artery	Hoxb4
Sncg	1.64046e-18	0.323703	0.305	0.126	3.12064e-14	Artery	Sncg
Ier5	1.68642e-18	0.556042	0.764	0.583	3.20807e-14	Artery	Ier5
Tmod2	2.08344e-18	-0.927807	0.081	0.27	3.96333e-14	Artery	Tmod2
Pik3r1	2.26811e-18	0.399536	0.431	0.229	4.31462e-14	Artery	Pik3r1
Cald1	2.3089e-18	0.509379	0.798	0.61	4.39222e-14	Artery	Cald1
Cd59a	2.31707e-18	0.431438	0.448	0.24	4.40776e-14	Artery	Cd59a
Scarb1	2.46225e-18	-1.57244	0.2	0.377	4.68394e-14	Artery	Scarb1
Cox5a	2.58622e-18	0.40512	0.824	0.612	4.91976e-14	Artery	Cox5a
Plpp1	3.439e-18	0.310173	0.681	0.433	6.54202e-14	Artery	Plpp1
Slc50a1	4.07417e-18	0.454213	0.576	0.36	7.7503e-14	Artery	Slc50a1
Nfat5	4.31942e-18	-1.2745	0.7	0.714	8.21684e-14	Artery	Nfat5
Pdlim7	4.44046e-18	0.397043	0.483	0.275	8.44709e-14	Artery	Pdlim7
Nr4a1	4.7468e-18	0.544124	0.529	0.313	9.02983e-14	Artery	Nr4a1
Agpat3	5.0902e-18	0.278632	0.312	0.136	9.68309e-14	Artery	Agpat3
Myct1	5.33317e-18	0.367467	0.595	0.35	1.01453e-13	Artery	Myct1
Trak1	5.50818e-18	0.322178	0.324	0.148	1.04782e-13	Artery	Trak1
Lmo1	5.59317e-18	0.465444	0.34	0.165	1.06399e-13	Artery	Lmo1
Tcf15	6.47504e-18	0.437403	0.298	0.128	1.23175e-13	Artery	Tcf15
Fosl2	6.65713e-18	0.535119	0.617	0.417	1.26639e-13	Artery	Fosl2
Pdcd4	6.81304e-18	0.422956	0.39	0.199	1.29605e-13	Artery	Pdcd4
Jcad	9.1072e-18	0.423265	0.467	0.261	1.73246e-13	Artery	Jcad
Dock9	1.02409e-17	-0.735311	0.371	0.569	1.94814e-13	Artery	Dock9
Itga5	1.02743e-17	0.391272	0.443	0.242	1.95449e-13	Artery	Itga5
Calcrl	1.1784e-17	-0.764488	0.155	0.349	2.24166e-13	Artery	Calcrl
Stx3	1.18726e-17	-0.618009	0.067	0.256	2.25852e-13	Artery	Stx3
Cyba	1.25083e-17	0.408142	0.586	0.361	2.37945e-13	Artery	Cyba
4930523C07Rik	1.28267e-17	0.595774	0.526	0.324	2.44002e-13	Artery	4930523C07Rik
Fabp4	1.37061e-17	-0.506403	0.9	0.483	2.60732e-13	Artery	Fabp4
Dag1	1.53207e-17	0.394801	0.386	0.199	2.91445e-13	Artery	Dag1
Itpripl2	1.67094e-17	0.333238	0.257	0.105	3.17862e-13	Artery	Itpripl2
Sorbs2	1.7232e-17	0.280453	0.348	0.163	3.27804e-13	Artery	Sorbs2
Bik	1.76847e-17	-0.606811	0.076	0.268	3.36416e-13	Artery	Bik
Il6	1.86153e-17	1.19117	0.381	0.193	3.54118e-13	Artery	Il6
Cdc42bpa	1.92041e-17	0.452952	0.507	0.302	3.6532e-13	Artery	Cdc42bpa
Ubxn4	1.97826e-17	0.438911	0.655	0.451	3.76324e-13	Artery	Ubxn4
Blmh	2.73865e-17	0.326826	0.419	0.22	5.20974e-13	Artery	Blmh
Ripk3	2.83919e-17	0.436982	0.286	0.127	5.40098e-13	Artery	Ripk3
Socs5	3.09101e-17	0.411738	0.255	0.107	5.88003e-13	Artery	Socs5
Prdx4	3.52877e-17	0.44877	0.548	0.345	6.71277e-13	Artery	Prdx4
Nectin2	3.60832e-17	-0.784715	0.19	0.381	6.86411e-13	Artery	Nectin2
Tbx1	3.87919e-17	-0.827151	0.074	0.254	7.37938e-13	Artery	Tbx1
Ndrg1	4.52908e-17	-0.740804	0.543	0.678	8.61567e-13	Artery	Ndrg1
Herc2	5.89899e-17	0.423701	0.448	0.248	1.12217e-12	Artery	Herc2
Gpihbp1	5.90656e-17	-1.24698	0.188	0.392	1.12361e-12	Artery	Gpihbp1
Eng	7.55706e-17	0.341244	0.817	0.568	1.43758e-12	Artery	Eng
Camk2d	7.71209e-17	0.427441	0.49	0.282	1.46707e-12	Artery	Camk2d
Btbd3	8.39901e-17	-0.999265	0.229	0.415	1.59774e-12	Artery	Btbd3
Dynlt3	9.28571e-17	0.4044	0.521	0.32	1.76642e-12	Artery	Dynlt3
Smarca2	1.10295e-16	0.410001	0.49	0.285	2.09814e-12	Artery	Smarca2
Fosl1	1.36933e-16	0.373729	0.262	0.111	2.60488e-12	Artery	Fosl1
Hsd3b7	1.62981e-16	-0.7128	0.183	0.378	3.10038e-12	Artery	Hsd3b7
Aopep	1.8416e-16	0.527939	0.583	0.383	3.50327e-12	Artery	Aopep
Calr	1.87081e-16	0.432782	0.914	0.763	3.55884e-12	Artery	Calr
Dab2ip	1.93526e-16	0.400842	0.605	0.392	3.68144e-12	Artery	Dab2ip
Crybg3	2.11358e-16	0.38022	0.36	0.179	4.02066e-12	Artery	Crybg3
Slc30a1	2.14243e-16	0.40761	0.314	0.149	4.07554e-12	Artery	Slc30a1
Rabac1	2.16158e-16	0.378658	0.845	0.631	4.11197e-12	Artery	Rabac1
Il4ra	2.34395e-16	0.370548	0.371	0.193	4.45891e-12	Artery	Il4ra
Hspa4l	2.57023e-16	-0.671314	0.071	0.251	4.88934e-12	Artery	Hspa4l
Ncor2	2.6006e-16	0.376137	0.321	0.151	4.94711e-12	Artery	Ncor2
Parp14	3.10719e-16	0.498712	0.462	0.263	5.9108e-12	Artery	Parp14
Zbtb7a	3.11945e-16	0.519286	0.607	0.408	5.93413e-12	Artery	Zbtb7a
Cavin3	4.01133e-16	0.427308	0.805	0.556	7.63075e-12	Artery	Cavin3
4931406P16Rik	4.49643e-16	0.424237	0.669	0.475	8.55356e-12	Artery	4931406P16Rik
Anxa5	4.60262e-16	0.368881	0.888	0.732	8.75557e-12	Artery	Anxa5
Ehd1	4.67337e-16	0.334617	0.645	0.41	8.89015e-12	Artery	Ehd1
Kdm6b	5.14926e-16	0.51404	0.717	0.539	9.79543e-12	Artery	Kdm6b
Cdkn2d	5.62882e-16	0.545653	0.433	0.25	1.07077e-11	Artery	Cdkn2d
Hyal2	9.72023e-16	0.283767	0.36	0.184	1.84908e-11	Artery	Hyal2
Skap2	1.04154e-15	0.389697	0.41	0.227	1.98132e-11	Artery	Skap2
Cthrc1	1.12786e-15	0.373089	0.269	0.119	2.14552e-11	Artery	Cthrc1
Tm7sf3	1.21065e-15	0.265655	0.286	0.13	2.30302e-11	Artery	Tm7sf3
Ago2	1.2859e-15	0.582032	0.457	0.275	2.44617e-11	Artery	Ago2
Ralb	1.58132e-15	0.449817	0.583	0.383	3.00814e-11	Artery	Ralb
St3gal1	1.86311e-15	0.36337	0.288	0.137	3.54419e-11	Artery	St3gal1
Ptma	2.08695e-15	0.315829	0.99	0.976	3.97e-11	Artery	Ptma
Abracl	2.23331e-15	0.311115	0.51	0.298	4.24843e-11	Artery	Abracl
Rtp4	3.22342e-15	0.329308	0.29	0.133	6.1319e-11	Artery	Rtp4
Tmem255b	3.79334e-15	0.356502	0.336	0.168	7.21607e-11	Artery	Tmem255b
Tmco1	4.0988e-15	0.323029	0.512	0.311	7.79714e-11	Artery	Tmco1
Mrtfb	4.52344e-15	0.388641	0.34	0.175	8.60494e-11	Artery	Mrtfb
Dync1li1	4.57719e-15	0.36695	0.39	0.214	8.70718e-11	Artery	Dync1li1
Birc2	4.81125e-15	0.449229	0.39	0.216	9.15245e-11	Artery	Birc2
Fhl1	5.06861e-15	0.289076	0.252	0.109	9.64201e-11	Artery	Fhl1
Dennd5b	5.3757e-15	0.366686	0.383	0.211	1.02262e-10	Artery	Dennd5b
Plec	5.52587e-15	0.458124	0.786	0.626	1.05119e-10	Artery	Plec
Marcksl1	5.95264e-15	-0.936059	0.283	0.445	1.13237e-10	Artery	Marcksl1
Cpd	5.9623e-15	0.335611	0.605	0.398	1.13421e-10	Artery	Cpd
Hsp90b1	6.14542e-15	0.333751	0.914	0.754	1.16904e-10	Artery	Hsp90b1
Ppp1r16b	6.33856e-15	0.413199	0.369	0.192	1.20578e-10	Artery	Ppp1r16b
Lpar6	7.86487e-15	0.316041	0.298	0.141	1.49614e-10	Artery	Lpar6
Fbxo22	7.99483e-15	0.272609	0.269	0.122	1.52086e-10	Artery	Fbxo22
Emp1	9.60975e-15	0.522061	0.871	0.741	1.82806e-10	Artery	Emp1
Pnp	9.69696e-15	0.487782	0.805	0.626	1.84465e-10	Artery	Pnp
Pdlim1	1.00705e-14	0.313246	0.767	0.519	1.91571e-10	Artery	Pdlim1
Cdh13	1.02277e-14	0.487424	0.69	0.518	1.94562e-10	Artery	Cdh13
Ing2	1.03493e-14	0.385538	0.433	0.249	1.96875e-10	Artery	Ing2
Gbp2	1.06684e-14	0.354131	0.317	0.154	2.02945e-10	Artery	Gbp2
Rras	1.19329e-14	0.400304	0.69	0.5	2.27e-10	Artery	Rras
Cdk17	1.20978e-14	0.337439	0.429	0.248	2.30136e-10	Artery	Cdk17
Grasp	1.28129e-14	0.35386	0.567	0.365	2.4374e-10	Artery	Grasp
Ier2	1.33066e-14	0.393019	0.86	0.691	2.53131e-10	Artery	Ier2
Dbndd2	1.38829e-14	0.361146	0.267	0.125	2.64094e-10	Artery	Dbndd2
Inpp1	1.53566e-14	0.251558	0.262	0.118	2.9213e-10	Artery	Inpp1
Plvap	1.53683e-14	-1.70588	0.471	0.545	2.92351e-10	Artery	Plvap
Pelo	1.66557e-14	0.374339	0.333	0.176	3.16842e-10	Artery	Pelo
Esd	1.68372e-14	0.396324	0.607	0.417	3.20294e-10	Artery	Esd
Med31	1.71811e-14	0.330382	0.333	0.172	3.26836e-10	Artery	Med31
Cish	1.79234e-14	0.453973	0.35	0.19	3.40957e-10	Artery	Cish
Trim47	1.81006e-14	0.415274	0.593	0.404	3.44328e-10	Artery	Trim47
Dennd4a	1.83038e-14	-0.938661	0.324	0.474	3.48194e-10	Artery	Dennd4a
Selenok	1.94601e-14	0.342165	0.871	0.717	3.70189e-10	Artery	Selenok
Ccnyl1	1.98319e-14	0.32328	0.279	0.131	3.77262e-10	Artery	Ccnyl1
Emcn	2.04385e-14	-0.963731	0.407	0.513	3.88801e-10	Artery	Emcn
Mgat4b	2.04899e-14	-0.585993	0.16	0.339	3.89779e-10	Artery	Mgat4b
Bhlhe40	2.21413e-14	0.487823	0.581	0.391	4.21193e-10	Artery	Bhlhe40
Rasip1	2.27205e-14	0.44813	0.783	0.615	4.32211e-10	Artery	Rasip1
Dusp2	2.30749e-14	-1.05703	0.279	0.456	4.38954e-10	Artery	Dusp2
Ckb	2.68397e-14	1.00314	0.343	0.202	5.10572e-10	Artery	Ckb
Cpne2	2.77453e-14	-0.732599	0.164	0.335	5.27798e-10	Artery	Cpne2
Lims2	2.91086e-14	0.251163	0.345	0.175	5.53734e-10	Artery	Lims2
Cd300lg	3.09535e-14	-0.863463	0.167	0.346	5.88829e-10	Artery	Cd300lg
Klf3	3.59412e-14	0.318321	0.598	0.384	6.8371e-10	Artery	Klf3
Tpm1	3.76544e-14	0.267956	0.514	0.316	7.16299e-10	Artery	Tpm1
Stx12	4.82563e-14	0.397002	0.545	0.356	9.1798e-10	Artery	Stx12
Rflnb	4.89739e-14	0.437191	0.438	0.254	9.31631e-10	Artery	Rflnb
Rab18	5.19255e-14	0.380761	0.576	0.392	9.87779e-10	Artery	Rab18
Limch1	5.7864e-14	-0.682028	0.229	0.411	1.10075e-09	Artery	Limch1
Eif1	5.95917e-14	0.253058	0.974	0.954	1.13361e-09	Artery	Eif1
Nsa2	6.52932e-14	0.304317	0.636	0.419	1.24207e-09	Artery	Nsa2
Gnaq	6.56226e-14	0.39979	0.512	0.329	1.24834e-09	Artery	Gnaq
Kif5b	6.97593e-14	0.43472	0.81	0.647	1.32703e-09	Artery	Kif5b
Atp2b1	7.10228e-14	-0.66701	0.524	0.638	1.35107e-09	Artery	Atp2b1
Atxn1	8.51291e-14	0.339253	0.31	0.157	1.61941e-09	Artery	Atxn1
Arhgap23	8.92919e-14	0.30286	0.317	0.162	1.6986e-09	Artery	Arhgap23
Cmas	9.27691e-14	0.286982	0.312	0.158	1.76475e-09	Artery	Cmas
Asap2	1.12734e-13	0.354727	0.374	0.205	2.14454e-09	Artery	Asap2
Dnajb11	1.14618e-13	0.327571	0.507	0.323	2.18039e-09	Artery	Dnajb11
Nedd4	1.15987e-13	0.331141	0.812	0.67	2.20641e-09	Artery	Nedd4
Ptpn18	1.16784e-13	-0.65062	0.143	0.318	2.22157e-09	Artery	Ptpn18
Bcl6b	1.22408e-13	0.260546	0.362	0.193	2.32856e-09	Artery	Bcl6b
Mt2	1.30636e-13	0.935123	0.255	0.121	2.48508e-09	Artery	Mt2
Asah1	1.33735e-13	0.316389	0.424	0.246	2.54403e-09	Artery	Asah1
Ebf1	1.41342e-13	0.521198	0.819	0.69	2.68875e-09	Artery	Ebf1
Cav2	1.54019e-13	0.312503	0.788	0.607	2.92991e-09	Artery	Cav2
Abl2	1.61098e-13	0.387817	0.312	0.163	3.06456e-09	Artery	Abl2
Carhsp1	1.6589e-13	-0.590516	0.164	0.335	3.15573e-09	Artery	Carhsp1
Mical3	1.75977e-13	-0.658205	0.121	0.283	3.34761e-09	Artery	Mical3
Furin	1.77815e-13	0.367975	0.45	0.277	3.38258e-09	Artery	Furin
Actn1	1.79855e-13	-0.564481	0.29	0.463	3.42138e-09	Artery	Actn1
Rilpl2	1.89483e-13	0.347663	0.271	0.132	3.60453e-09	Artery	Rilpl2
Kcnq1ot1	1.89929e-13	0.550245	0.488	0.314	3.61302e-09	Artery	Kcnq1ot1
Sh2b3	2.0411e-13	0.324554	0.438	0.257	3.88278e-09	Artery	Sh2b3
Pdlim4	2.1019e-13	-0.899844	0.376	0.51	3.99844e-09	Artery	Pdlim4
Ninj1	2.2912e-13	0.523807	0.507	0.335	4.35855e-09	Artery	Ninj1
Jmy	2.29838e-13	-0.62881	0.164	0.331	4.37221e-09	Artery	Jmy
S100a1	2.30575e-13	0.292783	0.4	0.224	4.38623e-09	Artery	S100a1
Usp25	2.31317e-13	-0.668739	0.262	0.418	4.40034e-09	Artery	Usp25
Zc3h12a	2.38769e-13	0.30814	0.288	0.145	4.5421e-09	Artery	Zc3h12a
Nid1	2.43024e-13	-0.587506	0.271	0.442	4.62305e-09	Artery	Nid1
Zcchc14	2.66437e-13	0.300982	0.412	0.233	5.06843e-09	Artery	Zcchc14
Ddah2	2.90198e-13	0.394905	0.521	0.337	5.52044e-09	Artery	Ddah2
Slc12a2	3.05205e-13	0.393643	0.298	0.153	5.80592e-09	Artery	Slc12a2
Trim25	3.20493e-13	0.313271	0.379	0.21	6.09675e-09	Artery	Trim25
Ogt	3.2255e-13	-0.847049	0.34	0.486	6.13586e-09	Artery	Ogt
Sod1	3.41815e-13	0.345204	0.574	0.396	6.50234e-09	Artery	Sod1
Txnrd1	3.51859e-13	0.413343	0.519	0.339	6.69342e-09	Artery	Txnrd1
Plxna2	3.99262e-13	0.399424	0.49	0.313	7.59516e-09	Artery	Plxna2
Atp13a3	4.00066e-13	0.321275	0.65	0.438	7.61046e-09	Artery	Atp13a3
Ccdc88c	4.1356e-13	0.343738	0.374	0.205	7.86715e-09	Artery	Ccdc88c
Dnaja1	4.4571e-13	0.391936	0.902	0.787	8.47875e-09	Artery	Dnaja1
Cflar	4.64222e-13	0.388036	0.517	0.334	8.8309e-09	Artery	Cflar
9930111J21Rik2	4.70008e-13	0.357702	0.4	0.23	8.94097e-09	Artery	9930111J21Rik2
Vdac3	5.51687e-13	0.387464	0.574	0.394	1.04947e-08	Artery	Vdac3
Filip1l	6.10021e-13	0.329148	0.357	0.195	1.16044e-08	Artery	Filip1l
Stx6	6.13067e-13	0.300198	0.383	0.222	1.16624e-08	Artery	Stx6
Lman1	6.24435e-13	0.375344	0.562	0.385	1.18786e-08	Artery	Lman1
Pttg1ip	6.37704e-13	0.383374	0.662	0.473	1.2131e-08	Artery	Pttg1ip
Glud1	6.4382e-13	-0.810174	0.59	0.652	1.22474e-08	Artery	Glud1
Cxcl1	6.99877e-13	1.15844	0.462	0.295	1.33138e-08	Artery	Cxcl1
Tmbim6	7.19193e-13	0.29526	0.84	0.659	1.36812e-08	Artery	Tmbim6
Cd38	7.46158e-13	0.295646	0.252	0.119	1.41942e-08	Artery	Cd38
Zyx	7.50584e-13	0.358243	0.498	0.315	1.42784e-08	Artery	Zyx
Nfe2l1	7.51531e-13	0.344798	0.605	0.409	1.42964e-08	Artery	Nfe2l1
Ccdc50	8.34823e-13	0.288065	0.471	0.285	1.58808e-08	Artery	Ccdc50
Id3	8.43958e-13	0.564084	0.733	0.568	1.60546e-08	Artery	Id3
Pdia6	8.73378e-13	0.344469	0.674	0.483	1.66143e-08	Artery	Pdia6
Myl12b	9.12346e-13	0.362185	0.762	0.573	1.73556e-08	Artery	Myl12b
Pgk1	9.35929e-13	0.430957	0.579	0.414	1.78042e-08	Artery	Pgk1
Casp8	9.69521e-13	0.313893	0.381	0.215	1.84432e-08	Artery	Casp8
Aqp1	1.08498e-12	-2.5213	0.205	0.331	2.06396e-08	Artery	Aqp1
Dusp7	1.1193e-12	0.283363	0.281	0.139	2.12925e-08	Artery	Dusp7
Plaat3	1.13284e-12	0.322908	0.355	0.197	2.155e-08	Artery	Plaat3
Yipf1	1.16327e-12	0.353461	0.357	0.203	2.2129e-08	Artery	Yipf1
Pde2a	1.19069e-12	-0.528763	0.095	0.252	2.26505e-08	Artery	Pde2a
Arid5a	1.45122e-12	0.341624	0.471	0.301	2.76066e-08	Artery	Arid5a
Tnfaip3	1.52949e-12	0.459335	0.36	0.2	2.90954e-08	Artery	Tnfaip3
Bmpr2	1.6003e-12	0.361947	0.65	0.463	3.04425e-08	Artery	Bmpr2
Chchd2	1.8165e-12	0.266101	0.969	0.867	3.45552e-08	Artery	Chchd2
Cdc42ep3	2.01398e-12	0.342789	0.469	0.282	3.8312e-08	Artery	Cdc42ep3
Myo6	2.15695e-12	-0.541447	0.174	0.335	4.10317e-08	Artery	Myo6
Fam3c	2.23677e-12	0.41799	0.336	0.19	4.25502e-08	Artery	Fam3c
Dusp6	2.57401e-12	0.336623	0.312	0.164	4.89654e-08	Artery	Dusp6
Plekhf2	2.76821e-12	0.299455	0.257	0.127	5.26597e-08	Artery	Plekhf2
Ets1	2.89734e-12	0.571026	0.776	0.667	5.51162e-08	Artery	Ets1
Birc3	3.15271e-12	0.28648	0.269	0.132	5.9974e-08	Artery	Birc3
Tuba1a	3.46821e-12	-0.637665	0.629	0.734	6.59758e-08	Artery	Tuba1a
Ube2n	3.825e-12	0.343148	0.619	0.453	7.27629e-08	Artery	Ube2n
Mgst3	4.47467e-12	0.710345	0.321	0.195	8.51216e-08	Artery	Mgst3
Mob2	4.56788e-12	0.365207	0.414	0.256	8.68948e-08	Artery	Mob2
Galnt15	4.7702e-12	0.334007	0.314	0.17	9.07434e-08	Artery	Galnt15
Stmn1	4.83596e-12	-1.00634	0.262	0.398	9.19944e-08	Artery	Stmn1
Ube2b	4.89353e-12	0.298223	0.724	0.516	9.30897e-08	Artery	Ube2b
Mbnl1	6.07587e-12	0.341442	0.724	0.545	1.15581e-07	Artery	Mbnl1
Prdx1	7.40655e-12	0.266841	0.9	0.748	1.40895e-07	Artery	Prdx1
Nfkbib	7.82231e-12	0.288248	0.312	0.173	1.48804e-07	Artery	Nfkbib
Btg1	8.13111e-12	0.321582	0.881	0.743	1.54678e-07	Artery	Btg1
Erc1	8.878e-12	0.291407	0.395	0.236	1.68886e-07	Artery	Erc1
Rab6a	9.20324e-12	0.341916	0.507	0.339	1.75073e-07	Artery	Rab6a
Tpd52l2	1.05678e-11	0.285236	0.476	0.303	2.01031e-07	Artery	Tpd52l2
Cfl1	1.08102e-11	0.281946	0.917	0.806	2.05642e-07	Artery	Cfl1
Nfkbia	1.11926e-11	0.43063	0.94	0.832	2.12918e-07	Artery	Nfkbia
Epb41l2	1.24008e-11	-0.62065	0.271	0.421	2.359e-07	Artery	Epb41l2
Noct	1.26094e-11	0.347295	0.448	0.293	2.39869e-07	Artery	Noct
Ddx5	1.27016e-11	0.328065	0.979	0.902	2.41623e-07	Artery	Ddx5
Nck1	1.33254e-11	0.373498	0.55	0.391	2.5349e-07	Artery	Nck1
Aida	1.73249e-11	0.254647	0.374	0.22	3.29571e-07	Artery	Aida
Rgl1	1.84567e-11	-0.513502	0.174	0.339	3.51102e-07	Artery	Rgl1
Cers5	1.86135e-11	0.288689	0.31	0.17	3.54084e-07	Artery	Cers5
Enpp4	1.90797e-11	0.312956	0.364	0.211	3.62953e-07	Artery	Enpp4
Rgs16	2.01987e-11	-1.09822	0.183	0.326	3.8424e-07	Artery	Rgs16
Upp1	2.09297e-11	0.431623	0.431	0.265	3.98147e-07	Artery	Upp1
Kctd17	2.15163e-11	-0.542917	0.117	0.262	4.09304e-07	Artery	Kctd17
BC028528	2.16447e-11	-0.614346	0.155	0.301	4.11747e-07	Artery	BC028528
Mpp7	2.19284e-11	-0.70495	0.145	0.293	4.17144e-07	Artery	Mpp7
Tpst2	2.33599e-11	-0.585907	0.231	0.379	4.44375e-07	Artery	Tpst2
Stk24	3.20009e-11	0.281694	0.421	0.257	6.08754e-07	Artery	Stk24
Gm26532	3.91518e-11	0.339633	0.374	0.221	7.44784e-07	Artery	Gm26532
Dstn	4.14772e-11	-0.646292	0.671	0.699	7.89021e-07	Artery	Dstn
H2-K1	4.43257e-11	0.30608	0.938	0.787	8.43208e-07	Artery	H2-K1
Tob1	4.84711e-11	0.394284	0.543	0.388	9.22065e-07	Artery	Tob1
Hjurp	4.94981e-11	-0.702548	0.124	0.267	9.41603e-07	Artery	Hjurp
Rassf1	4.99991e-11	0.369368	0.645	0.48	9.51132e-07	Artery	Rassf1
Csrnp1	5.32023e-11	0.371158	0.533	0.37	1.01207e-06	Artery	Csrnp1
Gja1	5.50344e-11	-0.745196	0.29	0.439	1.04692e-06	Artery	Gja1
Cebpb	5.64434e-11	-1.14489	0.502	0.605	1.07372e-06	Artery	Cebpb
Pbx1	5.80154e-11	0.404632	0.421	0.267	1.10363e-06	Artery	Pbx1
Myd88	6.34372e-11	0.278151	0.252	0.13	1.20677e-06	Artery	Myd88
Eif6	6.44215e-11	0.330852	0.636	0.455	1.22549e-06	Artery	Eif6
Erg	6.65041e-11	0.371884	0.367	0.221	1.26511e-06	Artery	Erg
Ralgapa1	6.70023e-11	0.267354	0.443	0.277	1.27458e-06	Artery	Ralgapa1
Gimap9	7.05058e-11	-0.46267	0.117	0.259	1.34123e-06	Artery	Gimap9
Ssh1	7.05275e-11	0.437531	0.355	0.219	1.34164e-06	Artery	Ssh1
Bcl3	7.44424e-11	0.260453	0.319	0.177	1.41612e-06	Artery	Bcl3
Nupr1	7.52349e-11	-0.743563	0.133	0.283	1.43119e-06	Artery	Nupr1
Timp2	7.73182e-11	-0.833148	0.517	0.569	1.47082e-06	Artery	Timp2
Spag9	7.82609e-11	0.304456	0.862	0.723	1.48876e-06	Artery	Spag9
Pak1ip1	7.98473e-11	0.378424	0.471	0.31	1.51894e-06	Artery	Pak1ip1
Gltp	8.36879e-11	0.302077	0.338	0.196	1.592e-06	Artery	Gltp
Rftn1	8.66981e-11	0.37461	0.329	0.195	1.64926e-06	Artery	Rftn1
Eif5a	1.09846e-10	0.319296	0.864	0.744	2.0896e-06	Artery	Eif5a
Frmd4b	1.12425e-10	0.385924	0.398	0.245	2.13866e-06	Artery	Frmd4b
Psma7	1.15222e-10	0.294035	0.8	0.617	2.19186e-06	Artery	Psma7
Esyt1	1.24369e-10	0.260518	0.383	0.233	2.36588e-06	Artery	Esyt1
Plscr2	1.26895e-10	0.528008	0.271	0.148	2.41392e-06	Artery	Plscr2
Btbd7	1.33005e-10	0.267357	0.655	0.477	2.53016e-06	Artery	Btbd7
Myl12a	1.43802e-10	0.293449	0.905	0.782	2.73554e-06	Artery	Myl12a
Pitpnc1	1.57704e-10	-0.511159	0.271	0.426	3.00001e-06	Artery	Pitpnc1
Pon2	1.58937e-10	0.253799	0.421	0.267	3.02346e-06	Artery	Pon2
Tmem64	1.74043e-10	-0.502328	0.126	0.265	3.31082e-06	Artery	Tmem64
Qk	1.80984e-10	-0.523735	0.643	0.705	3.44286e-06	Artery	Qk
Ctnnd1	1.81104e-10	0.287876	0.464	0.303	3.44514e-06	Artery	Ctnnd1
Hnrnpf	1.94352e-10	0.312816	0.86	0.734	3.69716e-06	Artery	Hnrnpf
Ldb2	1.99799e-10	0.270275	0.521	0.352	3.80078e-06	Artery	Ldb2
Lgals1	2.06566e-10	-0.808975	0.186	0.328	3.92951e-06	Artery	Lgals1
Cd34	2.41813e-10	0.292301	0.586	0.378	4.60002e-06	Artery	Cd34
Eif1a	2.54125e-10	0.294346	0.6	0.429	4.83422e-06	Artery	Eif1a
Fndc3b	2.54139e-10	0.346465	0.471	0.314	4.83448e-06	Artery	Fndc3b
Atg101	2.76382e-10	0.26616	0.319	0.184	5.25762e-06	Artery	Atg101
Rbp7	3.13066e-10	0.480024	0.45	0.282	5.95546e-06	Artery	Rbp7
Crlf2	3.27916e-10	0.286922	0.343	0.205	6.23795e-06	Artery	Crlf2
Sult1a1	3.40076e-10	-0.584651	0.179	0.326	6.46927e-06	Artery	Sult1a1
Rela	3.42119e-10	0.278487	0.393	0.245	6.50812e-06	Artery	Rela
Gimap6	3.46673e-10	-0.524635	0.583	0.655	6.59476e-06	Artery	Gimap6
Map2k3	3.65447e-10	0.3684	0.638	0.475	6.9519e-06	Artery	Map2k3
Tcn2	3.73017e-10	-0.589085	0.243	0.375	7.0959e-06	Artery	Tcn2
Vps53	3.81302e-10	0.268303	0.257	0.138	7.2535e-06	Artery	Vps53
Wars	4.52136e-10	0.307438	0.262	0.14	8.60098e-06	Artery	Wars
Calu	4.82481e-10	0.32055	0.555	0.398	9.17823e-06	Artery	Calu
Dram2	5.27258e-10	0.277055	0.319	0.186	1.003e-05	Artery	Dram2
Akap12	5.56591e-10	-0.788004	0.376	0.519	1.0588e-05	Artery	Akap12
Rac1	6.14556e-10	0.267908	0.814	0.694	1.16907e-05	Artery	Rac1
Gnas	6.27099e-10	-0.335646	0.99	0.951	1.19293e-05	Artery	Gnas
Gimap4	7.08387e-10	-0.492714	0.148	0.288	1.34756e-05	Artery	Gimap4
Ppp1cb	7.34172e-10	0.328993	0.607	0.447	1.39662e-05	Artery	Ppp1cb
Sntb2	7.76957e-10	-0.512202	0.421	0.553	1.478e-05	Artery	Sntb2
Sec14l1	7.7825e-10	0.274855	0.414	0.264	1.48046e-05	Artery	Sec14l1
Ctsl	8.30657e-10	-0.570704	0.712	0.721	1.58016e-05	Artery	Ctsl
Map3k1	8.73006e-10	-0.629382	0.2	0.329	1.66072e-05	Artery	Map3k1
Rel	9.74156e-10	0.36992	0.35	0.219	1.85314e-05	Artery	Rel
Taf7	1.05346e-09	0.290251	0.424	0.276	2.004e-05	Artery	Taf7
G3bp1	1.21265e-09	0.330139	0.643	0.475	2.30682e-05	Artery	G3bp1
Rasgrf2	1.50193e-09	0.306738	0.398	0.25	2.85712e-05	Artery	Rasgrf2
Stk40	1.6175e-09	0.271843	0.405	0.254	3.07697e-05	Artery	Stk40
Bcr	1.64114e-09	-0.670249	0.338	0.466	3.12193e-05	Artery	Bcr
Lrpap1	1.69586e-09	0.339802	0.464	0.318	3.22604e-05	Artery	Lrpap1
Lgmn	1.69885e-09	0.410984	0.452	0.31	3.23173e-05	Artery	Lgmn
Hspa4	1.80725e-09	0.262309	0.521	0.363	3.43794e-05	Artery	Hspa4
Ndufb9	2.17887e-09	0.262049	0.705	0.528	4.14486e-05	Artery	Ndufb9
Shisa5	2.4309e-09	0.263889	0.495	0.342	4.62431e-05	Artery	Shisa5
Mall	2.6148e-09	0.390067	0.407	0.279	4.97413e-05	Artery	Mall
Nus1	2.62609e-09	0.324296	0.493	0.343	4.99561e-05	Artery	Nus1
Arl5b	2.6742e-09	0.304032	0.5	0.342	5.08714e-05	Artery	Arl5b
Cemip2	2.70924e-09	0.297313	0.502	0.352	5.15378e-05	Artery	Cemip2
Rps11	2.99514e-09	-0.276306	0.974	0.935	5.69765e-05	Artery	Rps11
Selenow	3.25691e-09	0.250705	0.838	0.679	6.19562e-05	Artery	Selenow
Aldh2	3.63913e-09	0.473012	0.426	0.29	6.92273e-05	Artery	Aldh2
Las1l	3.75078e-09	0.274765	0.257	0.142	7.13511e-05	Artery	Las1l
Tnfaip1	4.10255e-09	0.258653	0.51	0.353	7.80427e-05	Artery	Tnfaip1
Rnh1	5.1733e-09	0.258899	0.557	0.407	9.84118e-05	Artery	Rnh1
Lyn	5.40588e-09	-0.468331	0.129	0.254	0.000102836	Artery	Lyn
Csrp1	5.70713e-09	0.258294	0.588	0.427	0.000108567	Artery	Csrp1
Schip1	6.45916e-09	0.275452	0.279	0.163	0.000122873	Artery	Schip1
Rapgef3	6.50347e-09	0.325677	0.35	0.22	0.000123716	Artery	Rapgef3
Fermt2	7.24479e-09	0.319433	0.805	0.663	0.000137818	Artery	Fermt2
Ppia	7.79043e-09	-0.299656	0.983	0.946	0.000148197	Artery	Ppia
Map3k8	8.38763e-09	-0.526706	0.148	0.272	0.000159558	Artery	Map3k8
Kctd12	9.08882e-09	-0.664437	0.402	0.512	0.000172897	Artery	Kctd12
Flot1	9.33152e-09	-0.463953	0.162	0.284	0.000177513	Artery	Flot1
Pam	9.42301e-09	0.417336	0.529	0.383	0.000179254	Artery	Pam
Trip10	9.57473e-09	0.307568	0.421	0.283	0.00018214	Artery	Trip10
H2-Q7	1.01229e-08	0.296827	0.364	0.23	0.000192568	Artery	H2-Q7
Tmed9	1.01515e-08	0.272156	0.75	0.59	0.000193111	Artery	Tmed9
Tnfrsf12a	1.03591e-08	0.278427	0.54	0.372	0.000197061	Artery	Tnfrsf12a
Itga6	1.07377e-08	-0.572511	0.51	0.605	0.000204262	Artery	Itga6
Bnip3l	1.23615e-08	0.263284	0.655	0.505	0.000235153	Artery	Bnip3l
Kdelr2	1.34377e-08	0.25088	0.495	0.34	0.000255625	Artery	Kdelr2
Fgd5	1.68039e-08	0.302813	0.521	0.384	0.00031966	Artery	Fgd5
Mef2d	1.99891e-08	0.263687	0.34	0.219	0.000380253	Artery	Mef2d
Brwd1	2.03135e-08	0.276228	0.457	0.306	0.000386425	Artery	Brwd1
Bnip2	2.73826e-08	0.255129	0.657	0.504	0.000520899	Artery	Bnip2
Tmsb4x	2.80655e-08	-0.441647	0.998	0.975	0.00053389	Artery	Tmsb4x
Xbp1	3.01089e-08	0.299914	0.574	0.42	0.000572762	Artery	Xbp1
Cdk9	3.20556e-08	0.250953	0.471	0.327	0.000609793	Artery	Cdk9
Arrdc3	3.74779e-08	-0.654511	0.181	0.299	0.000712941	Artery	Arrdc3
Psmd11	4.3363e-08	0.288217	0.521	0.39	0.000824894	Artery	Psmd11
Nfatc1	4.4011e-08	-0.777147	0.3	0.404	0.000837221	Artery	Nfatc1
Prkd2	4.55491e-08	-0.454702	0.26	0.376	0.00086648	Artery	Prkd2
Apoe	4.72959e-08	-0.982478	0.398	0.472	0.00089971	Artery	Apoe
Oaz2	7.28022e-08	0.257144	0.398	0.272	0.00138492	Artery	Oaz2
S100a10	7.64817e-08	-0.46136	0.874	0.848	0.00145491	Artery	S100a10
Cox6c	7.6622e-08	-0.403806	0.833	0.782	0.00145758	Artery	Cox6c
Ier5l	7.79279e-08	0.28641	0.493	0.341	0.00148242	Artery	Ier5l
Myo1b	8.30663e-08	-0.48139	0.221	0.342	0.00158017	Artery	Myo1b
Ephb4	8.47327e-08	-0.368519	0.183	0.305	0.00161187	Artery	Ephb4
Son	8.4895e-08	-0.471474	0.855	0.829	0.00161496	Artery	Son
Sumo1	9.59839e-08	0.274065	0.683	0.543	0.0018259	Artery	Sumo1
Nop58	1.02949e-07	0.251932	0.507	0.363	0.0019584	Artery	Nop58
Smc1a	1.06703e-07	0.256503	0.643	0.483	0.00202981	Artery	Smc1a
Smc4	1.07221e-07	-0.589144	0.202	0.317	0.00203966	Artery	Smc4
Rplp0	1.16172e-07	-0.372669	0.962	0.94	0.00220994	Artery	Rplp0
Bex3	1.23534e-07	-0.473319	0.157	0.271	0.00234998	Artery	Bex3
Marcks	1.29838e-07	-0.6389	0.607	0.626	0.00246992	Artery	Marcks
Hint1	1.41316e-07	-0.370359	0.798	0.778	0.00268825	Artery	Hint1
Ednrb	1.45681e-07	0.673884	0.379	0.28	0.00277128	Artery	Ednrb
Abhd17b	1.56887e-07	-0.507828	0.186	0.297	0.00298447	Artery	Abhd17b
Stc1	1.67721e-07	0.434391	0.364	0.244	0.00319056	Artery	Stc1
Tubb5	1.8145e-07	-0.498743	0.802	0.764	0.00345173	Artery	Tubb5
Sumo3	2.04926e-07	-0.450481	0.276	0.383	0.0038983	Artery	Sumo3
Snu13	2.06816e-07	0.277917	0.721	0.594	0.00393426	Artery	Snu13
Slc44a2	2.18187e-07	0.266384	0.407	0.279	0.00415058	Artery	Slc44a2
Igfbp7	2.24023e-07	-1.61849	0.59	0.569	0.00426159	Artery	Igfbp7
Zswim6	2.44894e-07	0.254472	0.405	0.274	0.00465863	Artery	Zswim6
Bbip1	2.45841e-07	0.271255	0.333	0.22	0.00467663	Artery	Bbip1
Fam189a2	2.80332e-07	-0.500624	0.179	0.282	0.00533275	Artery	Fam189a2
Jun	3.01712e-07	-0.971954	0.829	0.831	0.00573947	Artery	Jun
Pde8a	3.4612e-07	-0.369258	0.181	0.294	0.00658423	Artery	Pde8a
Rassf9	3.6804e-07	-0.65499	0.183	0.28	0.00700122	Artery	Rassf9
Slc41a1	3.74188e-07	-1.22316	0.305	0.382	0.00711817	Artery	Slc41a1
Fundc2	3.7449e-07	-0.432118	0.29	0.404	0.00712392	Artery	Fundc2
Hdgf	3.81202e-07	0.268692	0.562	0.43	0.00725161	Artery	Hdgf
Stim2	4.41691e-07	0.274324	0.364	0.246	0.00840229	Artery	Stim2
Akap11	5.13146e-07	0.284342	0.314	0.203	0.00976157	Artery	Akap11
Arhgef7	5.17415e-07	-0.464031	0.262	0.374	0.00984279	Artery	Arhgef7
Ptbp1	5.25004e-07	0.283953	0.533	0.419	0.00998716	Artery	Ptbp1
Cxcl2	5.67939e-07	0.584304	0.374	0.255	0.0108039	Artery	Cxcl2
Efhd2	7.00396e-07	-0.531199	0.193	0.301	0.0133236	Artery	Efhd2
Agap1	7.43437e-07	-0.490007	0.157	0.258	0.0141424	Artery	Agap1
Cpeb4	7.87862e-07	-0.581309	0.288	0.385	0.0149875	Artery	Cpeb4
Slco2a1	8.50019e-07	0.294189	0.317	0.197	0.0161699	Artery	Slco2a1
Lmna	8.98549e-07	0.347075	0.879	0.814	0.0170931	Artery	Lmna
Itga9	1.00709e-06	-0.595898	0.25	0.341	0.0191579	Artery	Itga9
Tspan5	1.33267e-06	-0.35169	0.155	0.265	0.0253514	Artery	Tspan5
Rab10	1.33628e-06	0.262983	0.571	0.433	0.02542	Artery	Rab10
Degs1	1.49127e-06	-0.472706	0.388	0.469	0.0283684	Artery	Degs1
Nfkbiz	1.63654e-06	0.355409	0.59	0.483	0.0311319	Artery	Nfkbiz
Ltbp1	2.48467e-06	-0.487133	0.162	0.259	0.0472659	Artery	Ltbp1
Pgm2	2.56538e-06	-0.427413	0.255	0.352	0.0488012	Artery	Pgm2
Sdc4	2.831e-06	-0.634452	0.164	0.254	0.0538542	Artery	Sdc4
Zfp36	2.94257e-06	0.394193	0.762	0.661	0.0559765	Artery	Zfp36
Galnt1	3.11162e-06	-0.45733	0.236	0.333	0.0591923	Artery	Galnt1
Pfdn5	3.471e-06	-0.302249	0.817	0.794	0.0660289	Artery	Pfdn5
Cyb5a	3.69175e-06	-0.440913	0.657	0.663	0.0702281	Artery	Cyb5a
Tes	4.03056e-06	0.271098	0.286	0.196	0.0766733	Artery	Tes
Sh3bp5	4.97263e-06	-0.36946	0.255	0.363	0.0945943	Artery	Sh3bp5
Stat2	6.03466e-06	0.252402	0.31	0.21	0.114797	Artery	Stat2
Sh2d3c	6.06364e-06	-0.39367	0.157	0.253	0.115349	Artery	Sh2d3c
Rpl39	6.76897e-06	-0.31071	0.948	0.868	0.128766	Artery	Rpl39
Selenos	7.10931e-06	-0.448256	0.252	0.35	0.13524	Artery	Selenos
St3gal6	7.19344e-06	-0.432717	0.295	0.382	0.136841	Artery	St3gal6
Syne1	7.39869e-06	-0.807044	0.248	0.352	0.140745	Artery	Syne1
Ext1	7.50401e-06	-0.506327	0.212	0.306	0.142749	Artery	Ext1
Prdx2	8.68746e-06	-0.42216	0.621	0.647	0.165262	Artery	Prdx2
Eid1	8.90277e-06	-0.33148	0.39	0.476	0.169357	Artery	Eid1
Hmox1	1.29816e-05	0.359627	0.393	0.291	0.246949	Artery	Hmox1
Icam1	1.31687e-05	0.583391	0.612	0.51	0.250508	Artery	Icam1
Ttc3	1.6429e-05	-0.425062	0.233	0.327	0.312529	Artery	Ttc3
Abcg2	1.67829e-05	-0.578366	0.395	0.447	0.319261	Artery	Abcg2
Rhoj	1.72138e-05	-0.454221	0.545	0.587	0.327458	Artery	Rhoj
Plekho1	1.81283e-05	-0.381728	0.274	0.37	0.344854	Artery	Plekho1
Tanc1	1.93179e-05	-0.392165	0.412	0.495	0.367483	Artery	Tanc1
Clca3a1	1.94023e-05	-0.549327	0.207	0.293	0.369091	Artery	Clca3a1
2410006H16Rik	1.96913e-05	-0.429198	0.352	0.432	0.374588	Artery	2410006H16Rik
Hes1	2.63398e-05	-0.685355	0.345	0.421	0.501063	Artery	Hes1
Tpm4	2.68451e-05	-0.356156	0.795	0.787	0.510674	Artery	Tpm4
Plk2	2.81485e-05	-0.739984	0.493	0.545	0.535468	Artery	Plk2
Rnd1	2.94286e-05	0.352502	0.41	0.304	0.55982	Artery	Rnd1
Gdf15	3.25522e-05	-0.845213	0.26	0.355	0.619241	Artery	Gdf15
Ppp1r14b	3.27702e-05	-0.520986	0.51	0.536	0.623387	Artery	Ppp1r14b
Mtch1	3.9278e-05	-0.411501	0.631	0.659	0.747185	Artery	Mtch1
Zfp36l2	4.2554e-05	-0.437854	0.457	0.516	0.809505	Artery	Zfp36l2
Slfn2	4.30508e-05	-0.312139	0.179	0.27	0.818955	Artery	Slfn2
Net1	4.37061e-05	-0.584288	0.169	0.25	0.831421	Artery	Net1
Pacsin2	4.56906e-05	-0.418746	0.219	0.299	0.869173	Artery	Pacsin2
Malat1	4.70469e-05	-0.413425	0.99	0.98	0.894973	Artery	Malat1
Atpif1	5.48813e-05	-0.444466	0.5	0.531	1	Artery	Atpif1
Srpk2	5.53153e-05	-0.288571	0.255	0.352	1	Artery	Srpk2
Hoxd10	5.53868e-05	0.377248	0.274	0.193	1	Artery	Hoxd10
4932438A13Rik	7.09458e-05	-0.400129	0.24	0.321	1	Artery	4932438A13Rik
Ptpn14	7.14847e-05	-0.492173	0.345	0.411	1	Artery	Ptpn14
Spns2	8.0961e-05	-0.350167	0.217	0.301	1	Artery	Spns2
Polr1d	0.00013283	-0.33132	0.545	0.581	1	Artery	Polr1d
Ppp1r12a	0.00013286	-0.441869	0.517	0.555	1	Artery	Ppp1r12a
Lamc1	0.000139155	-0.362552	0.426	0.481	1	Artery	Lamc1
Tceal9	0.000158344	-0.438583	0.524	0.563	1	Artery	Tceal9
Rock2	0.000163482	-0.384904	0.652	0.675	1	Artery	Rock2
Cd24a	0.000202391	-1.09046	0.417	0.423	1	Artery	Cd24a
Bag3	0.000205388	0.253875	0.457	0.376	1	Artery	Bag3
Pxdn	0.000206421	-0.389167	0.181	0.256	1	Artery	Pxdn
Fus	0.000220424	-0.307292	0.8	0.795	1	Artery	Fus
Slc29a1	0.000237117	-0.306166	0.198	0.277	1	Artery	Slc29a1
Hipk1	0.000257915	-0.373089	0.383	0.44	1	Artery	Hipk1
N4bp3	0.000305717	-0.522191	0.307	0.363	1	Artery	N4bp3
Ivns1abp	0.000307126	-0.365109	0.238	0.312	1	Artery	Ivns1abp
Kif2a	0.000315962	-0.304503	0.21	0.285	1	Artery	Kif2a
Cnot6l	0.000352324	-0.366609	0.274	0.345	1	Artery	Cnot6l
Irf1	0.00043137	0.258982	0.612	0.507	1	Artery	Irf1
Piezo1	0.000457697	-0.466152	0.41	0.463	1	Artery	Piezo1
Id2	0.000462373	0.298318	0.35	0.27	1	Artery	Id2
Cdc42ep5	0.000493303	-0.457292	0.224	0.285	1	Artery	Cdc42ep5
Cystm1	0.000501359	-0.6738	0.236	0.283	1	Artery	Cystm1
Hmg20b	0.000535938	-0.343258	0.338	0.41	1	Artery	Hmg20b
Elmo1	0.000570107	-0.375872	0.279	0.352	1	Artery	Elmo1
Ikbkb	0.000592479	-0.352759	0.221	0.292	1	Artery	Ikbkb
Gas5	0.000607261	-0.324524	0.717	0.691	1	Artery	Gas5
Kdm1a	0.000612388	-0.342615	0.224	0.295	1	Artery	Kdm1a
Cmtm8	0.000632536	-0.280366	0.205	0.281	1	Artery	Cmtm8
Gimap5	0.000638097	-0.341299	0.302	0.37	1	Artery	Gimap5
Cstb	0.000655641	-0.344145	0.307	0.368	1	Artery	Cstb
Ndufa8	0.000708858	-0.473005	0.436	0.445	1	Artery	Ndufa8
Crem	0.000776659	0.263329	0.352	0.28	1	Artery	Crem
Dpysl2	0.00079662	-0.454343	0.436	0.478	1	Artery	Dpysl2
Hras	0.000858718	-0.364919	0.348	0.397	1	Artery	Hras
Rsbn1l	0.0008596	-0.362164	0.329	0.399	1	Artery	Rsbn1l
Npr1	0.000869633	-0.34626	0.198	0.263	1	Artery	Npr1
Sptssa	0.00094819	-0.405345	0.426	0.472	1	Artery	Sptssa
Arhgap17	0.000950267	-0.391521	0.343	0.407	1	Artery	Arhgap17
Col4a2	0.00105465	-0.479256	0.483	0.53	1	Artery	Col4a2
Ppp1r2	0.00121901	-0.283988	0.752	0.723	1	Artery	Ppp1r2
Caskin2	0.00123921	-0.311775	0.212	0.278	1	Artery	Caskin2
Trio	0.00142874	-0.307054	0.205	0.265	1	Artery	Trio
Atp2c1	0.00148889	-0.328391	0.193	0.252	1	Artery	Atp2c1
Mif	0.00151852	-0.284385	0.345	0.416	1	Artery	Mif
Gna13	0.00153046	-0.407013	0.364	0.41	1	Artery	Gna13
Rcn3	0.00168993	-0.3359	0.267	0.332	1	Artery	Rcn3
Cdk4	0.0018193	-0.297464	0.229	0.288	1	Artery	Cdk4
Sbds	0.00191204	-0.325824	0.438	0.477	1	Artery	Sbds
Arap3	0.00195213	-0.330137	0.357	0.417	1	Artery	Arap3
Kdm7a	0.0023946	-0.317961	0.293	0.354	1	Artery	Kdm7a
Clic5	0.00244895	-0.316117	0.283	0.349	1	Artery	Clic5
Cd47	0.002907	-0.271961	0.771	0.736	1	Artery	Cd47
Cdkn1b	0.00297967	-0.339351	0.324	0.377	1	Artery	Cdkn1b
Sfpq	0.00310469	-0.317525	0.664	0.686	1	Artery	Sfpq
Srpk1	0.00329909	-0.277112	0.29	0.347	1	Artery	Srpk1
Cers4	0.00340968	-0.343575	0.307	0.358	1	Artery	Cers4
Mtdh	0.00343525	-0.360638	0.581	0.58	1	Artery	Mtdh
Arhgdib	0.00364796	-0.404013	0.243	0.294	1	Artery	Arhgdib
Gm42418	0.00370769	-0.464629	1	1	1	Artery	Gm42418
Nktr	0.00388638	-0.322183	0.481	0.522	1	Artery	Nktr
Bach1	0.00453651	-0.46257	0.34	0.374	1	Artery	Bach1
Ncl	0.00454994	-0.259418	0.817	0.78	1	Artery	Ncl
Sbf2	0.00476608	-0.315904	0.226	0.279	1	Artery	Sbf2
Ptbp3	0.0054553	-0.290462	0.671	0.666	1	Artery	Ptbp3
mt-Nd6	0.00561431	-0.294068	0.3	0.348	1	Artery	mt-Nd6
Pde4b	0.00594594	-0.295942	0.457	0.504	1	Artery	Pde4b
Uvrag	0.00606889	-0.289297	0.231	0.287	1	Artery	Uvrag
Ucp2	0.00613702	-0.299323	0.288	0.341	1	Artery	Ucp2
Sec61a1	0.00626821	-0.271957	0.255	0.309	1	Artery	Sec61a1
Nova2	0.00660934	-0.252665	0.195	0.251	1	Artery	Nova2
Col4a1	0.00697488	-0.517466	0.636	0.659	1	Artery	Col4a1
Egln1	0.00821741	-0.273988	0.207	0.257	1	Artery	Egln1
Tra2a	0.00822375	-0.313151	0.602	0.618	1	Artery	Tra2a
Tmcc1	0.00838229	-0.293377	0.207	0.261	1	Artery	Tmcc1
Sh3glb2	0.00879434	-0.343673	0.248	0.287	1	Artery	Sh3glb2
Elk3	0.00923198	-0.320225	0.4	0.444	1	Artery	Elk3
Arhgef12	0.00935719	-0.252795	0.617	0.641	1	Artery	Arhgef12
Eif4a2	0.00936014	-0.279561	0.652	0.671	1	Artery	Eif4a2
Arid4a	0.00949746	-0.283079	0.314	0.358	1	Artery	Arid4a
Gm26917	0.00966747	-2.50229	0.438	0.46	1	Artery	Gm26917
Gm11808	0.00968815	-0.263802	0.293	0.339	1	Artery	Gm11808
Snhg3	0.00979214	-0.291949	0.214	0.268	1	Artery	Snhg3
Ackr1	0	3.60412	0.837	0.014	0	Vein	Ackr1
Selp	0	3.5579	0.861	0.043	0	Vein	Selp
Sele	3.60412e-259	2.96218	0.669	0.024	6.85611e-255	Vein	Sele
Ptgs1	9.45846e-203	1.64461	0.777	0.075	1.79928e-198	Vein	Ptgs1
Aqp1.1	1.69032e-189	3.01559	1	0.235	3.21549e-185	Vein	Aqp1
Cadm3	1.1714e-175	0.95221	0.375	0.004	2.22835e-171	Vein	Cadm3
Nt5e	2.04116e-168	1.56262	0.578	0.042	3.8829e-164	Vein	Nt5e
Vwf.1	4.77219e-168	2.46783	0.857	0.14	9.07813e-164	Vein	Vwf
Ret	8.73687e-156	0.819396	0.422	0.016	1.66201e-151	Vein	Ret
Spint2	7.76483e-154	1.42094	0.785	0.118	1.4771e-149	Vein	Spint2
Bace2	1.04851e-152	1.24762	0.637	0.068	1.99457e-148	Vein	Bace2
Cysltr1	2.67411e-150	0.810905	0.382	0.011	5.08697e-146	Vein	Cysltr1
Il1r1	1.173e-147	1.21736	0.594	0.058	2.23139e-143	Vein	Il1r1
2200002D01Rik	6.87019e-145	1.21612	0.677	0.085	1.30692e-140	Vein	2200002D01Rik
Tmem252	4.53721e-143	2.36576	0.869	0.174	8.63114e-139	Vein	Tmem252
Plekha7	3.78542e-139	0.744171	0.41	0.02	7.201e-135	Vein	Plekha7
Lgals3	1.40766e-134	2.0098	0.817	0.174	2.6778e-130	Vein	Lgals3
Fabp5	1.12982e-133	2.09149	0.98	0.281	2.14926e-129	Vein	Fabp5
Tagln	2.55235e-133	2.06523	0.594	0.069	4.85533e-129	Vein	Tagln
Lrg1.1	4.88338e-130	2.36917	0.984	0.419	9.28966e-126	Vein	Lrg1
Plvap.1	5.10286e-123	2.16912	0.996	0.483	9.70716e-119	Vein	Plvap
Ehd4	1.65046e-121	2.01381	0.988	0.481	3.13967e-117	Vein	Ehd4
Myof	6.75062e-116	0.916579	0.478	0.045	1.28417e-111	Vein	Myof
Klk8	7.45699e-113	0.883772	0.323	0.014	1.41854e-108	Vein	Klk8
Sncg.1	1.8289e-106	1.37922	0.622	0.105	3.47911e-102	Vein	Sncg
Rasa4	1.93196e-105	1.2015	0.622	0.098	3.67517e-101	Vein	Rasa4
Tmem176a	3.03929e-103	1.44274	0.928	0.326	5.78163e-99	Vein	Tmem176a
Hdc	1.95093e-102	1.15015	0.422	0.041	3.71125e-98	Vein	Hdc
Cfb	4.33491e-102	0.945838	0.625	0.104	8.2463e-98	Vein	Cfb
Bst1	1.27655e-99	0.530582	0.267	0.009	2.42838e-95	Vein	Bst1
AU021092.1	5.50077e-98	0.943502	0.542	0.08	1.04641e-93	Vein	AU021092
Chp2	1.95983e-97	1.26604	0.884	0.251	3.72819e-93	Vein	Chp2
Fkbp11	2.16995e-97	0.719918	0.402	0.038	4.12789e-93	Vein	Fkbp11
Slco2a1.1	2.09062e-96	1.2282	0.741	0.16	3.97699e-92	Vein	Slco2a1
Fabp4.1	2.33465e-96	1.76321	1	0.503	4.44121e-92	Vein	Fabp4
Fam167b	3.95758e-94	0.949932	0.542	0.081	7.5285e-90	Vein	Fam167b
Ppp1r14a	4.77617e-94	0.67086	0.386	0.035	9.08571e-90	Vein	Ppp1r14a
Pdia5	8.10843e-93	1.03194	0.629	0.119	1.54247e-88	Vein	Pdia5
Apoe.1	2.47081e-92	1.74192	0.952	0.405	4.70023e-88	Vein	Apoe
Aplnr	9.01482e-92	1.1519	0.586	0.098	1.71489e-87	Vein	Aplnr
Cldn5.1	1.42343e-91	-3.72596	0.175	0.826	2.70779e-87	Vein	Cldn5
Mxra8	2.60326e-89	0.707143	0.482	0.065	4.95219e-85	Vein	Mxra8
Il6st	2.94559e-88	1.66972	0.96	0.488	5.6034e-84	Vein	Il6st
Insr	1.332e-86	0.872542	0.538	0.088	2.53386e-82	Vein	Insr
C1qtnf9	3.12627e-85	1.1313	0.749	0.185	5.9471e-81	Vein	C1qtnf9
Tmem176b	5.46891e-84	1.31455	0.916	0.369	1.04035e-79	Vein	Tmem176b
Vamp5	7.42686e-83	1.22955	0.781	0.223	1.41281e-78	Vein	Vamp5
Prcp	7.44797e-83	0.984295	0.753	0.195	1.41683e-78	Vein	Prcp
Steap3	2.7887e-81	0.457908	0.255	0.014	5.30494e-77	Vein	Steap3
Ehd3	7.6385e-80	0.72245	0.311	0.026	1.45307e-75	Vein	Ehd3
Mustn1	3.63154e-79	0.990169	0.637	0.14	6.90828e-75	Vein	Mustn1
Mctp1	1.43884e-78	0.950928	0.558	0.107	2.73711e-74	Vein	Mctp1
Lifr	1.39226e-77	1.04497	0.801	0.242	2.6485e-73	Vein	Lifr
Entpd1.1	2.53451e-77	1.1013	0.829	0.255	4.8214e-73	Vein	Entpd1
Acer3	1.43136e-74	0.810132	0.506	0.091	2.72288e-70	Vein	Acer3
Ndufa8.1	1.25594e-73	1.14193	0.912	0.392	2.38917e-69	Vein	Ndufa8
Meox2	2.07591e-72	1.07214	0.681	0.178	3.949e-68	Vein	Meox2
Igfbp4.1	2.80395e-72	0.486661	0.884	0.272	5.33396e-68	Vein	Igfbp4
Tmsb4x.1	5.86495e-71	0.915837	1	0.976	1.11569e-66	Vein	Tmsb4x
Ctla2a.1	6.25903e-71	1.31501	0.988	0.451	1.19065e-66	Vein	Ctla2a
Fbln2.1	2.61704e-70	1.51328	0.904	0.372	4.97839e-66	Vein	Fbln2
Cd14	4.46284e-69	1.65963	0.562	0.129	8.48966e-65	Vein	Cd14
Samd5	1.88582e-68	0.56409	0.311	0.032	3.5874e-64	Vein	Samd5
Dnm3	3.61165e-68	0.914971	0.618	0.149	6.87043e-64	Vein	Dnm3
Tspan7.1	1.42048e-67	1.01515	0.884	0.331	2.70219e-63	Vein	Tspan7
Tll1	1.89313e-67	0.563927	0.319	0.035	3.60129e-63	Vein	Tll1
Abcg2.1	1.05126e-66	1.12909	0.9	0.387	1.99982e-62	Vein	Abcg2
Ctsc	2.40519e-65	0.526378	0.367	0.05	4.57539e-61	Vein	Ctsc
Csrp2	3.94012e-65	1.30846	0.884	0.442	7.49529e-61	Vein	Csrp2
Jam2.1	4.93008e-65	0.985248	0.888	0.314	9.37849e-61	Vein	Jam2
Malat1.1	1.19078e-64	-1.3499	0.98	0.982	2.26522e-60	Vein	Malat1
Capg.1	2.21516e-64	0.855032	0.709	0.205	4.2139e-60	Vein	Capg
Emcn.1	3.93189e-64	1.1646	0.948	0.446	7.47964e-60	Vein	Emcn
Mmp2	1.04604e-63	0.713295	0.299	0.034	1.98989e-59	Vein	Mmp2
Tnfrsf1a	1.12308e-62	1.07996	0.876	0.367	2.13644e-58	Vein	Tnfrsf1a
Scarb1.1	5.70087e-62	1.08396	0.849	0.293	1.08448e-57	Vein	Scarb1
Adgrl2	2.46745e-61	0.790228	0.661	0.182	4.69383e-57	Vein	Adgrl2
Lmo1.1	4.9612e-61	0.750039	0.594	0.15	9.4377e-57	Vein	Lmo1
Csf2rb2	5.10655e-60	0.740524	0.586	0.144	9.71418e-56	Vein	Csf2rb2
Rplp0.1	7.32536e-60	0.919754	0.996	0.938	1.3935e-55	Vein	Rplp0
Lepr	4.30732e-59	0.616717	0.398	0.068	8.19381e-55	Vein	Lepr
Dusp23	5.34058e-59	0.529322	0.347	0.051	1.01594e-54	Vein	Dusp23
Bvht	5.44683e-59	0.796317	0.602	0.162	1.03615e-54	Vein	Bvht
Ifitm2	5.907e-59	0.903225	0.992	0.893	1.12369e-54	Vein	Ifitm2
Ecm1	1.48916e-58	0.656564	0.414	0.077	2.83284e-54	Vein	Ecm1
Eln.1	9.71421e-58	0.812066	0.884	0.373	1.84793e-53	Vein	Eln
Ccn3	3.4864e-57	0.505485	0.299	0.038	6.63218e-53	Vein	Ccn3
B3gnt3	7.55063e-57	0.570528	0.347	0.054	1.43636e-52	Vein	B3gnt3
Golm1	2.5238e-56	0.611141	0.502	0.113	4.80103e-52	Vein	Golm1
Grrp1	1.34938e-55	0.982939	0.825	0.326	2.56693e-51	Vein	Grrp1
Cd34.1	6.63683e-55	0.874812	0.948	0.353	1.26252e-50	Vein	Cd34
Procr	2.9983e-54	1.49849	0.713	0.257	5.70366e-50	Vein	Procr
Upp1.1	3.87449e-54	0.991249	0.729	0.245	7.37043e-50	Vein	Upp1
Gda	5.59714e-54	0.846308	0.574	0.163	1.06474e-49	Vein	Gda
Lgmn.1	1.20417e-53	0.827627	0.777	0.285	2.29069e-49	Vein	Lgmn
Emp3.1	1.64812e-53	0.672644	0.801	0.263	3.13521e-49	Vein	Emp3
Mmrn2.1	2.31696e-53	0.916222	0.908	0.388	4.40756e-49	Vein	Mmrn2
Bgn.1	5.63086e-53	1.31016	0.526	0.136	1.07116e-48	Vein	Bgn
Gm13889	1.00321e-52	0.992791	0.51	0.128	1.90841e-48	Vein	Gm13889
Npr1.1	1.28102e-52	0.70976	0.665	0.207	2.43689e-48	Vein	Npr1
Plpp3	2.8811e-52	0.853135	0.936	0.44	5.48071e-48	Vein	Plpp3
Pdlim1.1	3.5384e-52	1.02454	0.936	0.519	6.73111e-48	Vein	Pdlim1
Calcrl.1	8.30773e-52	0.970436	0.733	0.271	1.58038e-47	Vein	Calcrl
Eng.1	9.29237e-52	1.03877	0.952	0.571	1.76769e-47	Vein	Eng
Col15a1.1	1.16834e-51	0.853168	0.618	0.176	2.22252e-47	Vein	Col15a1
St3gal4	2.8296e-51	0.702321	0.538	0.145	5.38275e-47	Vein	St3gal4
Serpinb6a	4.60538e-50	0.99043	0.908	0.521	8.76082e-46	Vein	Serpinb6a
Nqo1	1.10417e-49	0.555959	0.386	0.075	2.10046e-45	Vein	Nqo1
Tspan5.1	3.93602e-49	0.76317	0.641	0.204	7.48749e-45	Vein	Tspan5
Cd36	5.2717e-49	0.584309	0.936	0.371	1.00284e-44	Vein	Cd36
Fbn1	6.50185e-49	0.886769	0.653	0.221	1.23685e-44	Vein	Fbn1
Pde2a.1	9.29661e-49	0.617377	0.622	0.182	1.76849e-44	Vein	Pde2a
Eps8	2.35992e-48	0.383498	0.283	0.041	4.48928e-44	Vein	Eps8
Prpf40b	5.40964e-48	0.512254	0.382	0.076	1.02908e-43	Vein	Prpf40b
Ifitm3	1.45777e-47	0.813902	1	0.864	2.77311e-43	Vein	Ifitm3
Tmcc3	2.03066e-47	0.685341	0.633	0.199	3.86292e-43	Vein	Tmcc3
Psen2	3.8185e-47	0.682376	0.606	0.185	7.26392e-43	Vein	Psen2
Cd59a.1	3.93968e-47	0.798254	0.681	0.23	7.49445e-43	Vein	Cd59a
Aldh2.1	4.05191e-47	0.790378	0.733	0.267	7.70794e-43	Vein	Aldh2
Cyp4b1	1.459e-46	0.591587	0.458	0.11	2.77545e-42	Vein	Cyp4b1
Nrp2.1	3.35597e-46	0.671465	0.857	0.353	6.38406e-42	Vein	Nrp2
Oat	5.64097e-46	0.911204	0.641	0.23	1.07308e-41	Vein	Oat
Ogfrl1	8.7221e-46	0.511955	0.303	0.051	1.6592e-41	Vein	Ogfrl1
Rplp1	9.78774e-46	0.655102	0.996	0.968	1.86192e-41	Vein	Rplp1
Fn1.1	1.99172e-45	-2.49763	0.064	0.543	3.78886e-41	Vein	Fn1
Rps3	2.67832e-45	0.660099	0.988	0.936	5.09497e-41	Vein	Rps3
Pxdn.1	1.29147e-44	0.691176	0.622	0.202	2.45676e-40	Vein	Pxdn
Csf2rb	1.41665e-44	0.48432	0.657	0.207	2.69489e-40	Vein	Csf2rb
Eef1b2	2.41545e-44	0.77896	0.968	0.801	4.59492e-40	Vein	Eef1b2
Sult1a1.1	3.99333e-44	0.749419	0.701	0.258	7.59652e-40	Vein	Sult1a1
Esam.1	4.46093e-44	0.834331	0.976	0.559	8.48602e-40	Vein	Esam
Ndufa4	6.29451e-44	0.844851	0.956	0.675	1.19741e-39	Vein	Ndufa4
Plxnb2	1.30757e-43	0.416641	0.363	0.075	2.48739e-39	Vein	Plxnb2
Sh3bgrl	2.10992e-43	0.784285	0.825	0.37	4.01371e-39	Vein	Sh3bgrl
Sorbs2.1	3.54505e-43	0.718867	0.53	0.157	6.74376e-39	Vein	Sorbs2
Ctnnal1.1	1.52164e-42	0.705579	0.705	0.253	2.89462e-38	Vein	Ctnnal1
Prss23	2.20294e-42	0.779062	0.554	0.171	4.19065e-38	Vein	Prss23
Slc27a3	1.03762e-41	0.473117	0.414	0.1	1.97387e-37	Vein	Slc27a3
Tbc1d8	1.83246e-41	0.462031	0.311	0.058	3.48588e-37	Vein	Tbc1d8
Slc43a3	2.10748e-41	0.595912	0.657	0.228	4.00906e-37	Vein	Slc43a3
Atp8b1.1	4.97382e-41	0.557574	0.526	0.154	9.4617e-37	Vein	Atp8b1
Plaat3.1	1.48586e-40	0.547229	0.578	0.184	2.82655e-36	Vein	Plaat3
Mgst1.1	1.74863e-40	0.754317	0.705	0.281	3.32641e-36	Vein	Mgst1
Clec14a.1	2.429e-40	0.854664	0.578	0.196	4.62069e-36	Vein	Clec14a
Amigo2	4.12555e-40	0.569892	0.251	0.04	7.84803e-36	Vein	Amigo2
Timp1	4.4144e-40	0.558759	0.299	0.056	8.39751e-36	Vein	Timp1
Ints3	1.5581e-39	0.481139	0.367	0.085	2.96397e-35	Vein	Ints3
Vcan	1.8249e-39	0.399954	0.251	0.039	3.47151e-35	Vein	Vcan
Syt15.1	2.15494e-39	0.487693	0.367	0.083	4.09935e-35	Vein	Syt15
Hif1a	3.72181e-39	0.754313	0.777	0.344	7.07999e-35	Vein	Hif1a
Rpl39.1	9.85707e-39	0.714839	0.992	0.869	1.87511e-34	Vein	Rpl39
Fmo2	1.66881e-38	0.686414	0.263	0.046	3.17457e-34	Vein	Fmo2
Thsd7a	2.10925e-38	0.658429	0.629	0.225	4.01243e-34	Vein	Thsd7a
Slfn2.1	3.7438e-38	0.632736	0.618	0.215	7.12183e-34	Vein	Slfn2
Rpsa	5.7482e-38	0.692975	1	0.916	1.09348e-33	Vein	Rpsa
Cd47.1	1.22713e-37	0.773878	0.952	0.719	2.33437e-33	Vein	Cd47
Fam171a1	2.57315e-37	0.432226	0.299	0.061	4.89491e-33	Vein	Fam171a1
Neurl3	1.07479e-36	0.662227	0.39	0.099	2.04458e-32	Vein	Neurl3
Kctd10.1	3.83145e-36	0.615064	0.665	0.264	7.28856e-32	Vein	Kctd10
Man1a	4.82312e-36	0.554058	0.685	0.285	9.17503e-32	Vein	Man1a
Tpm1.1	4.90942e-36	0.589572	0.725	0.308	9.33919e-32	Vein	Tpm1
Rps20	6.2876e-36	0.578134	1	0.963	1.19609e-31	Vein	Rps20
Igf1	9.63729e-36	0.744208	0.498	0.161	1.8333e-31	Vein	Igf1
Rpl23	1.0125e-35	0.564908	0.996	0.954	1.92607e-31	Vein	Rpl23
Tm6sf1.1	1.17235e-35	0.506864	0.602	0.209	2.23016e-31	Vein	Tm6sf1
Igfbp7.1	2.0914e-35	0.796071	0.916	0.535	3.97847e-31	Vein	Igfbp7
Ablim1.1	2.1871e-35	0.658302	0.813	0.37	4.16052e-31	Vein	Ablim1
Arrb1	3.86453e-35	0.492795	0.438	0.125	7.3515e-31	Vein	Arrb1
Tnfrsf11a	8.57648e-35	0.452693	0.343	0.082	1.6315e-30	Vein	Tnfrsf11a
Palmd.1	8.79408e-35	0.54506	0.697	0.263	1.6729e-30	Vein	Palmd
Sp100	9.74972e-35	0.458284	0.474	0.142	1.85469e-30	Vein	Sp100
Chst2	1.05465e-34	0.36912	0.271	0.053	2.00626e-30	Vein	Chst2
Pecam1.1	1.25071e-34	0.665955	0.988	0.796	2.37922e-30	Vein	Pecam1
Pkm	1.42534e-34	0.727886	0.865	0.485	2.71143e-30	Vein	Pkm
Chst7	1.47093e-34	0.366257	0.279	0.056	2.79816e-30	Vein	Chst7
Plscr1.1	1.93989e-34	0.511717	0.474	0.142	3.69025e-30	Vein	Plscr1
Myh9	3.49725e-34	0.717537	0.908	0.566	6.65283e-30	Vein	Myh9
Cox6c.1	3.56449e-34	0.640405	0.976	0.77	6.78073e-30	Vein	Cox6c
Vsig2	3.6638e-34	0.42976	0.279	0.058	6.96965e-30	Vein	Vsig2
Gimap4.1	4.07766e-34	0.542124	0.614	0.226	7.75693e-30	Vein	Gimap4
Mrrf	4.46998e-34	0.404715	0.454	0.133	8.50324e-30	Vein	Mrrf
Rps4x	7.11452e-34	0.568902	0.992	0.927	1.3534e-29	Vein	Rps4x
Rps15a	7.12199e-34	0.562325	0.996	0.919	1.35482e-29	Vein	Rps15a
Rps24	7.30488e-34	0.541723	1	0.967	1.38961e-29	Vein	Rps24
Pdzd2	8.78062e-34	0.367939	0.542	0.182	1.67034e-29	Vein	Pdzd2
Rpl12	9.68916e-34	0.571427	0.984	0.9	1.84317e-29	Vein	Rpl12
Filip1l.1	1.03421e-33	0.668221	0.538	0.187	1.96738e-29	Vein	Filip1l
Ace.1	1.52241e-33	0.466345	0.641	0.236	2.89608e-29	Vein	Ace
Nrros	1.78873e-33	0.365408	0.287	0.061	3.4027e-29	Vein	Nrros
Rcan1	2.32126e-33	1.31649	0.645	0.303	4.41573e-29	Vein	Rcan1
Ebf3	2.68154e-33	0.405533	0.426	0.123	5.1011e-29	Vein	Ebf3
Rab3il1	2.87042e-33	0.3874	0.319	0.074	5.46041e-29	Vein	Rab3il1
Myct1.1	3.94608e-33	0.572271	0.789	0.347	7.50662e-29	Vein	Myct1
Tinagl1.1	4.17085e-33	0.662152	0.876	0.421	7.93421e-29	Vein	Tinagl1
Bok	7.47063e-33	0.462798	0.49	0.156	1.42114e-28	Vein	Bok
Nostrin	8.88977e-33	0.360494	0.251	0.048	1.6911e-28	Vein	Nostrin
Rpl36a	9.95317e-33	0.706964	0.924	0.605	1.89339e-28	Vein	Rpl36a
Slfn5	2.89823e-32	0.523664	0.908	0.464	5.51331e-28	Vein	Slfn5
Krtcap2.1	6.06677e-32	0.646047	0.829	0.404	1.15408e-27	Vein	Krtcap2
Rasal2	6.06717e-32	0.30843	0.498	0.158	1.15416e-27	Vein	Rasal2
Abcc4	1.13016e-31	0.371155	0.275	0.06	2.1499e-27	Vein	Abcc4
Tek.1	1.20205e-31	0.583764	0.705	0.295	2.28666e-27	Vein	Tek
Cyb5a.1	3.05621e-31	0.651602	0.944	0.631	5.81382e-27	Vein	Cyb5a
H3f3b	6.15854e-31	-1.0004	0.968	0.951	1.17154e-26	Vein	H3f3b
Tmem140	7.01171e-31	0.424247	0.502	0.17	1.33384e-26	Vein	Tmem140
Nme2.1	1.07074e-30	0.641157	0.98	0.802	2.03688e-26	Vein	Nme2
Ralb.1	1.08703e-30	0.570651	0.789	0.375	2.06785e-26	Vein	Ralb
Ptprb.1	1.26116e-30	0.627443	0.956	0.582	2.3991e-26	Vein	Ptprb
Traf1	1.51115e-30	0.393618	0.315	0.078	2.87466e-26	Vein	Traf1
Sparc.1	1.97102e-30	0.614864	0.992	0.558	3.74947e-26	Vein	Sparc
Actn1.1	2.06264e-30	0.638947	0.789	0.396	3.92377e-26	Vein	Actn1
Rps7	3.66048e-30	0.563581	0.992	0.92	6.96334e-26	Vein	Rps7
Rps5	4.16156e-30	0.533886	0.992	0.927	7.91653e-26	Vein	Rps5
Pakap.1.1	4.93187e-30	0.719142	0.841	0.438	9.38189e-26	Vein	Pakap.1
Ppic.1	6.169e-30	0.61064	0.876	0.449	1.17353e-25	Vein	Ppic
Prox1.1	8.94949e-30	-2.5063	0.076	0.435	1.70246e-25	Vein	Prox1
Trim30a	9.56918e-30	0.415236	0.41	0.125	1.82034e-25	Vein	Trim30a
Tmem255b.1	1.03028e-29	0.39462	0.49	0.164	1.9599e-25	Vein	Tmem255b
Rps14	1.17635e-29	0.51387	0.996	0.954	2.23777e-25	Vein	Rps14
Il6.1	1.21611e-29	1.13065	0.51	0.193	2.31341e-25	Vein	Il6
Cavin3.1	1.26994e-29	0.619234	0.928	0.561	2.41581e-25	Vein	Cavin3
Rab5c	1.38691e-29	0.585163	0.821	0.432	2.63831e-25	Vein	Rab5c
Klhl3	1.4912e-29	0.289763	0.259	0.055	2.83672e-25	Vein	Klhl3
Abracl.1	1.52666e-29	0.536413	0.685	0.294	2.90416e-25	Vein	Abracl
S100a6	3.27197e-29	-1.34388	0.749	0.801	6.22427e-25	Vein	S100a6
Atp13a3.1	3.82854e-29	-1.46636	0.183	0.505	7.28304e-25	Vein	Atp13a3
Ramp2	4.55257e-29	0.650058	0.98	0.777	8.66035e-25	Vein	Ramp2
Emp2.1	5.64249e-29	0.680214	0.382	0.114	1.07337e-24	Vein	Emp2
Gpr182	6.03972e-29	0.329678	0.343	0.092	1.14894e-24	Vein	Gpr182
Phactr2	7.92714e-29	0.449019	0.657	0.271	1.50798e-24	Vein	Phactr2
Tyms	8.0509e-29	0.405667	0.438	0.14	1.53152e-24	Vein	Tyms
Kitl.1	1.0532e-28	0.51617	0.841	0.398	2.0035e-24	Vein	Kitl
Serf2	1.35979e-28	0.523401	0.984	0.834	2.58674e-24	Vein	Serf2
Cenpt.1	1.6571e-28	0.417074	0.371	0.108	3.1523e-24	Vein	Cenpt
Sulf1.1	2.69873e-28	0.392628	0.371	0.105	5.13379e-24	Vein	Sulf1
Bcam.1	3.24166e-28	0.494741	0.693	0.294	6.16661e-24	Vein	Bcam
Pard6g.1	3.46201e-28	-1.69737	0.004	0.352	6.58578e-24	Vein	Pard6g
Ltbr	3.66071e-28	0.492136	0.498	0.182	6.96376e-24	Vein	Ltbr
Myd88.1	4.01934e-28	0.357193	0.402	0.123	7.646e-24	Vein	Myd88
Rps27a	4.04126e-28	0.466133	0.992	0.938	7.68769e-24	Vein	Rps27a
Myo1c	6.00087e-28	0.544791	0.669	0.301	1.14155e-23	Vein	Myo1c
D16Ertd472e	1.01198e-27	0.375234	0.295	0.075	1.92509e-23	Vein	D16Ertd472e
Arhgap26	1.18555e-27	0.301181	0.315	0.083	2.25527e-23	Vein	Arhgap26
Chn2	1.51908e-27	0.283544	0.251	0.056	2.88975e-23	Vein	Chn2
Slc2a1	1.87765e-27	0.392458	0.43	0.14	3.57186e-23	Vein	Slc2a1
Rps8	1.90714e-27	0.472094	1	0.959	3.62796e-23	Vein	Rps8
Nsg1.1	2.05051e-27	-2.03496	0.068	0.403	3.90069e-23	Vein	Nsg1
Meox1	2.07801e-27	0.432786	0.422	0.137	3.953e-23	Vein	Meox1
Rpl22	3.59385e-27	0.512722	0.992	0.866	6.83658e-23	Vein	Rpl22
Rps16	3.92619e-27	0.487979	1	0.945	7.4688e-23	Vein	Rps16
Tomm5	4.0571e-27	0.452153	0.637	0.267	7.71782e-23	Vein	Tomm5
Lhfpl2	4.55964e-27	0.2661	0.351	0.099	8.67381e-23	Vein	Lhfpl2
Nuak1.1	6.60565e-27	0.623428	0.307	0.086	1.25659e-22	Vein	Nuak1
Nt5c	7.01363e-27	0.427009	0.506	0.19	1.3342e-22	Vein	Nt5c
Zfp462	7.20944e-27	0.259755	0.263	0.062	1.37145e-22	Vein	Zfp462
Ldha.1	7.64723e-27	0.57173	0.904	0.551	1.45473e-22	Vein	Ldha
Sec61b	7.83435e-27	0.536296	0.884	0.521	1.49033e-22	Vein	Sec61b
Hs3st1.1	9.0287e-27	0.510206	0.462	0.167	1.71753e-22	Vein	Hs3st1
Txndc17.1	9.82736e-27	0.557908	0.849	0.465	1.86946e-22	Vein	Txndc17
Clic5.1	1.02027e-26	-1.22148	0.036	0.371	1.94085e-22	Vein	Clic5
Slco2b1	1.08565e-26	0.318148	0.299	0.078	2.06524e-22	Vein	Slco2b1
Rpl32	1.41934e-26	0.535772	0.996	0.926	2.70001e-22	Vein	Rpl32
Arpc3	3.04815e-26	0.563457	0.972	0.749	5.7985e-22	Vein	Arpc3
Anxa3.1	3.20344e-26	0.428752	0.673	0.281	6.09391e-22	Vein	Anxa3
Dipk1a	4.67479e-26	0.334034	0.283	0.073	8.89285e-22	Vein	Dipk1a
Tspan15	5.02109e-26	0.332234	0.45	0.155	9.55162e-22	Vein	Tspan15
Rpl14	5.11248e-26	0.493752	0.984	0.882	9.72546e-22	Vein	Rpl14
Iigp1	5.14857e-26	0.344298	0.749	0.359	9.79412e-22	Vein	Iigp1
Mfng	7.5844e-26	0.347962	0.378	0.119	1.44278e-21	Vein	Mfng
S100a13.1	7.7738e-26	0.564301	0.924	0.623	1.47881e-21	Vein	S100a13
Rps6	8.83253e-26	0.495222	0.988	0.89	1.68021e-21	Vein	Rps6
Serpinb9	1.04574e-25	0.438333	0.283	0.075	1.9893e-21	Vein	Serpinb9
Tmed3	1.33364e-25	0.506677	0.586	0.248	2.53698e-21	Vein	Tmed3
Il13ra1	1.41208e-25	0.34488	0.335	0.099	2.6862e-21	Vein	Il13ra1
Gja4.1	1.72887e-25	-1.75356	0.028	0.353	3.28883e-21	Vein	Gja4
Gadd45b	1.91259e-25	-1.93382	0.47	0.664	3.63832e-21	Vein	Gadd45b
Unc45b	2.82587e-25	0.314128	0.534	0.202	5.37565e-21	Vein	Unc45b
Tes.1	3.57271e-25	0.441044	0.482	0.181	6.79636e-21	Vein	Tes
Rtl8a	3.6065e-25	0.514171	0.709	0.334	6.86065e-21	Vein	Rtl8a
Tmsb10.1	3.88397e-25	0.464479	0.992	0.8	7.38848e-21	Vein	Tmsb10
Cpne8	7.62539e-25	0.449235	0.705	0.332	1.45058e-20	Vein	Cpne8
Grcc10	1.25975e-24	0.49447	0.873	0.528	2.39643e-20	Vein	Grcc10
Rack1	1.27287e-24	0.507613	0.976	0.879	2.42138e-20	Vein	Rack1
Eid1.1	1.35343e-24	0.592145	0.793	0.425	2.57463e-20	Vein	Eid1
Tcf7l1	1.52524e-24	0.321071	0.363	0.115	2.90145e-20	Vein	Tcf7l1
Galnt15.1	2.52684e-24	0.384122	0.454	0.165	4.80681e-20	Vein	Galnt15
Rps11.1	2.5938e-24	0.436877	0.996	0.936	4.93418e-20	Vein	Rps11
Rpl10a	3.32663e-24	0.506989	0.992	0.867	6.32824e-20	Vein	Rpl10a
Imp3	4.3805e-24	0.462453	0.709	0.336	8.33302e-20	Vein	Imp3
Cd55	4.45678e-24	0.32474	0.418	0.143	8.47813e-20	Vein	Cd55
Atox1.1	6.07734e-24	0.540028	0.972	0.732	1.15609e-19	Vein	Atox1
Rpl13	6.12789e-24	0.396239	1	0.979	1.16571e-19	Vein	Rpl13
Rps12	7.69324e-24	0.445602	1	0.961	1.46348e-19	Vein	Rps12
Atpif1.1	9.09539e-24	0.519904	0.857	0.49	1.73022e-19	Vein	Atpif1
Mras	1.10308e-23	0.428275	0.378	0.127	2.0984e-19	Vein	Mras
Scarb2	1.15295e-23	0.363269	0.482	0.182	2.19325e-19	Vein	Scarb2
Ifngr1.1	1.24015e-23	0.412612	0.689	0.313	2.35913e-19	Vein	Ifngr1
Rtl8b	1.36118e-23	0.466474	0.518	0.217	2.58937e-19	Vein	Rtl8b
Rfk.1	1.54617e-23	0.422395	0.542	0.226	2.94128e-19	Vein	Rfk
S100a4.1	1.77148e-23	-1.73787	0.028	0.33	3.36989e-19	Vein	S100a4
Tmem167	2.28534e-23	0.373818	0.582	0.253	4.34741e-19	Vein	Tmem167
Fkbp1a	2.45548e-23	0.549072	0.972	0.767	4.67106e-19	Vein	Fkbp1a
Gata6	2.71753e-23	0.487416	0.255	0.067	5.16956e-19	Vein	Gata6
Mfge8	3.65536e-23	0.42497	0.653	0.3	6.95359e-19	Vein	Mfge8
Airn	4.21762e-23	0.311429	0.283	0.079	8.02318e-19	Vein	Airn
Mgat4a	4.54509e-23	0.296731	0.335	0.105	8.64613e-19	Vein	Mgat4a
Rpl37a	5.07428e-23	0.418412	0.992	0.926	9.6528e-19	Vein	Rpl37a
Csf3	6.481e-23	2.16975	0.386	0.152	1.23288e-18	Vein	Csf3
Adamts9	6.77749e-23	0.738666	0.733	0.417	1.28928e-18	Vein	Adamts9
Cdc42ep3.1	6.85345e-23	0.359916	0.629	0.278	1.30373e-18	Vein	Cdc42ep3
Mylip	7.15012e-23	0.505764	0.641	0.302	1.36017e-18	Vein	Mylip
Marveld1.1	8.31503e-23	0.360579	0.466	0.184	1.58177e-18	Vein	Marveld1
Cd151	1.20426e-22	0.523725	0.793	0.445	2.29086e-18	Vein	Cd151
Sptlc2	1.53075e-22	0.432593	0.737	0.386	2.91194e-18	Vein	Sptlc2
Tnfsf10	1.56397e-22	0.385993	0.283	0.082	2.97514e-18	Vein	Tnfsf10
Rpl5	1.67444e-22	0.48568	0.988	0.887	3.1853e-18	Vein	Rpl5
Rps17	1.70788e-22	0.419995	0.984	0.858	3.2489e-18	Vein	Rps17
Ppdpf	1.97866e-22	0.390796	0.514	0.209	3.76401e-18	Vein	Ppdpf
Svbp	2.04953e-22	0.442875	0.554	0.238	3.89882e-18	Vein	Svbp
Igf2r	2.28081e-22	0.326102	0.458	0.173	4.33879e-18	Vein	Igf2r
Asah2	2.39507e-22	0.290295	0.319	0.1	4.55614e-18	Vein	Asah2
As3mt	2.64443e-22	0.314626	0.327	0.103	5.0305e-18	Vein	As3mt
Qsox1	4.72173e-22	0.357297	0.454	0.174	8.98214e-18	Vein	Qsox1
Scn1b	5.12739e-22	0.360604	0.665	0.3	9.75383e-18	Vein	Scn1b
Mrtfb.1	7.14671e-22	0.336179	0.454	0.175	1.35952e-17	Vein	Mrtfb
Lbp.1	7.17169e-22	0.542622	0.697	0.326	1.36427e-17	Vein	Lbp
Adam15.1	8.27478e-22	0.372322	0.653	0.294	1.57411e-17	Vein	Adam15
Mgll	9.16934e-22	0.280822	0.825	0.42	1.74428e-17	Vein	Mgll
Rps23	1.17939e-21	0.382507	0.992	0.942	2.24355e-17	Vein	Rps23
Cystm1.1	1.4832e-21	-1.3072	0.02	0.303	2.8215e-17	Vein	Cystm1
Lims2.1	1.60903e-21	0.290477	0.458	0.175	3.06087e-17	Vein	Lims2
Rps19	2.3877e-21	0.411682	0.992	0.955	4.54212e-17	Vein	Rps19
Jup	2.77781e-21	-0.967492	0.096	0.383	5.28424e-17	Vein	Jup
Abcg1	2.82156e-21	0.341743	0.347	0.117	5.36745e-17	Vein	Abcg1
Poglut3	2.99818e-21	0.399672	0.315	0.1	5.70344e-17	Vein	Poglut3
Crtap	3.22046e-21	0.334863	0.355	0.123	6.12628e-17	Vein	Crtap
Stom.1	3.27566e-21	0.44799	0.522	0.224	6.23129e-17	Vein	Stom
N4bp3.1	3.46055e-21	-1.20067	0.1	0.382	6.58301e-17	Vein	N4bp3
Maf.1	3.5827e-21	-1.50916	0.024	0.305	6.81537e-17	Vein	Maf
Cldn11.1	3.99604e-21	-1.72913	0.02	0.297	7.60166e-17	Vein	Cldn11
Tmem88	4.32355e-21	0.357375	0.618	0.287	8.2247e-17	Vein	Tmem88
Cda	4.38039e-21	0.253202	0.331	0.106	8.33282e-17	Vein	Cda
Neat1	4.62804e-21	-1.69608	0.705	0.787	8.80391e-17	Vein	Neat1
Rps13	5.34568e-21	0.421555	0.996	0.918	1.01691e-16	Vein	Rps13
Atp2b4.1	6.06423e-21	0.411433	0.51	0.22	1.1536e-16	Vein	Atp2b4
Fkbp5	6.31206e-21	0.30075	0.255	0.072	1.20074e-16	Vein	Fkbp5
Mmrn1.1	6.49866e-21	-2.15019	0.008	0.281	1.23624e-16	Vein	Mmrn1
Rps27l	7.06828e-21	0.443179	0.904	0.537	1.3446e-16	Vein	Rps27l
Cdr2l	7.99686e-21	0.260002	0.303	0.095	1.52124e-16	Vein	Cdr2l
Fam174b	8.2219e-21	0.440317	0.418	0.161	1.56405e-16	Vein	Fam174b
Cmtm3	8.7078e-21	0.309592	0.398	0.146	1.65649e-16	Vein	Cmtm3
Vkorc1	9.27786e-21	0.315363	0.47	0.186	1.76493e-16	Vein	Vkorc1
Icam1.1	9.66778e-21	0.450851	0.865	0.49	1.8391e-16	Vein	Icam1
Shisa5.1	9.94375e-21	0.391552	0.681	0.333	1.8916e-16	Vein	Shisa5
Hspg2	1.07935e-20	0.274037	0.749	0.366	2.05324e-16	Vein	Hspg2
Rpl18a	1.08505e-20	0.419831	1	0.931	2.06409e-16	Vein	Rpl18a
C130074G19Rik	1.09072e-20	0.378309	0.478	0.198	2.07487e-16	Vein	C130074G19Rik
Fmc1	1.40445e-20	0.287912	0.418	0.158	2.67168e-16	Vein	Fmc1
Rab13	1.70101e-20	0.377112	0.558	0.25	3.23584e-16	Vein	Rab13
Timp3.1	1.77207e-20	-1.21724	0.753	0.774	3.37101e-16	Vein	Timp3
Mall.1	1.83122e-20	0.392328	0.59	0.268	3.48352e-16	Vein	Mall
Ptma.1	2.07405e-20	-0.527237	0.996	0.976	3.94547e-16	Vein	Ptma
Ech1	2.1497e-20	0.382861	0.673	0.325	4.08937e-16	Vein	Ech1
Hpcal1	2.20611e-20	0.346046	0.426	0.164	4.19669e-16	Vein	Hpcal1
Fxyd6.1	2.51715e-20	-1.75053	0.167	0.431	4.78838e-16	Vein	Fxyd6
Tmem47.1	3.66056e-20	0.381733	0.402	0.151	6.96347e-16	Vein	Tmem47
Ndufc2	3.95861e-20	0.4605	0.837	0.483	7.53046e-16	Vein	Ndufc2
Rbp1.1	5.10797e-20	0.633946	0.263	0.081	9.71689e-16	Vein	Rbp1
Ifi203	5.90013e-20	0.432735	0.562	0.257	1.12238e-15	Vein	Ifi203
Oxct1	5.97835e-20	0.262182	0.287	0.089	1.13726e-15	Vein	Oxct1
Rpl18	6.23239e-20	0.397405	1	0.929	1.18559e-15	Vein	Rpl18
Sra1	6.28905e-20	0.34659	0.614	0.284	1.19637e-15	Vein	Sra1
Jak1	7.12244e-20	0.510778	0.88	0.577	1.3549e-15	Vein	Jak1
Clec1a	9.6731e-20	0.385999	0.43	0.172	1.84011e-15	Vein	Clec1a
Ctsd.1	1.10252e-19	0.285312	0.841	0.468	2.09733e-15	Vein	Ctsd
Gapdh	1.14318e-19	0.417948	0.825	0.481	2.17467e-15	Vein	Gapdh
Sigmar1	1.16216e-19	0.310628	0.251	0.073	2.21077e-15	Vein	Sigmar1
Ppib	1.36108e-19	0.453869	0.964	0.783	2.58918e-15	Vein	Ppib
Gdf15.1	1.37329e-19	-3.12029	0.1	0.365	2.61241e-15	Vein	Gdf15
St3gal6.1	1.54028e-19	0.409114	0.669	0.335	2.93007e-15	Vein	St3gal6
Ass1.1	1.63391e-19	0.251897	0.287	0.09	3.10819e-15	Vein	Ass1
Mndal	1.76229e-19	0.285928	0.542	0.237	3.3524e-15	Vein	Mndal
Tcn2.1	1.81588e-19	0.366763	0.657	0.32	3.45434e-15	Vein	Tcn2
Cpd.1	2.08817e-19	0.374647	0.745	0.398	3.97233e-15	Vein	Cpd
Sft2d2	2.10317e-19	0.251146	0.382	0.14	4.00085e-15	Vein	Sft2d2
Rpl34	2.29856e-19	0.385893	0.996	0.924	4.37256e-15	Vein	Rpl34
Rpl11	2.3798e-19	0.385284	0.992	0.929	4.52708e-15	Vein	Rpl11
Uap1.1	2.47553e-19	0.286374	0.598	0.284	4.70919e-15	Vein	Uap1
Ccnd1	2.48946e-19	0.412327	0.478	0.202	4.7357e-15	Vein	Ccnd1
Fam129a	2.95662e-19	0.260649	0.299	0.097	5.62438e-15	Vein	Fam129a
Rps10	3.11524e-19	0.397392	0.988	0.932	5.92613e-15	Vein	Rps10
Ckap4	3.35897e-19	0.361516	0.502	0.221	6.38977e-15	Vein	Ckap4
Jund	3.92581e-19	-0.980652	0.869	0.912	7.46806e-15	Vein	Jund
Rpl6	4.49906e-19	0.405228	0.988	0.911	8.55857e-15	Vein	Rpl6
Slc38a2	4.92347e-19	-1.26103	0.669	0.735	9.36592e-15	Vein	Slc38a2
Acer2	5.17639e-19	0.264668	0.311	0.103	9.84706e-15	Vein	Acer2
Snapc5	5.76512e-19	0.309452	0.498	0.209	1.0967e-14	Vein	Snapc5
Erp29	6.56831e-19	0.357453	0.745	0.386	1.24949e-14	Vein	Erp29
Ndufab1	7.99909e-19	0.349919	0.741	0.384	1.52167e-14	Vein	Ndufab1
Sptbn1.1	8.59514e-19	-0.762305	0.956	0.911	1.63505e-14	Vein	Sptbn1
Cops9	9.60452e-19	0.327851	0.59	0.271	1.82707e-14	Vein	Cops9
Rer1	1.02737e-18	0.408947	0.685	0.34	1.95436e-14	Vein	Rer1
Rnf130	1.09784e-18	0.365941	0.566	0.263	2.08842e-14	Vein	Rnf130
Hmox2.1	1.34774e-18	0.318819	0.47	0.2	2.56381e-14	Vein	Hmox2
Mrpl33	1.34849e-18	0.320486	0.737	0.4	2.56523e-14	Vein	Mrpl33
Fzd4.1	1.60639e-18	0.3844	0.526	0.236	3.05583e-14	Vein	Fzd4
Itih5	1.72963e-18	0.276263	0.271	0.086	3.29028e-14	Vein	Itih5
Cd24a.1	2.02884e-18	-1.81217	0.203	0.445	3.85947e-14	Vein	Cd24a
Smim11	2.51382e-18	0.320776	0.606	0.286	4.78204e-14	Vein	Smim11
Capns1	2.59553e-18	0.411014	0.908	0.603	4.93747e-14	Vein	Capns1
Tmem258	2.92203e-18	0.272543	0.478	0.201	5.55858e-14	Vein	Tmem258
Lamtor2	3.13976e-18	0.294365	0.689	0.346	5.97276e-14	Vein	Lamtor2
Ssr4	3.18848e-18	0.488075	0.865	0.55	6.06545e-14	Vein	Ssr4
Hilpda	3.44091e-18	0.604538	0.307	0.11	6.54564e-14	Vein	Hilpda
Ccdc141.1	3.69505e-18	-1.33082	0.012	0.257	7.02909e-14	Vein	Ccdc141
Cd93.1	4.13215e-18	0.260477	0.9	0.454	7.8606e-14	Vein	Cd93
Cds2	4.57246e-18	0.259264	0.51	0.224	8.69819e-14	Vein	Cds2
Eci2	4.68395e-18	0.317098	0.486	0.214	8.91027e-14	Vein	Eci2
Gpx1	5.38232e-18	0.413451	0.916	0.662	1.02388e-13	Vein	Gpx1
Srgn.1	5.9625e-18	0.471879	0.928	0.618	1.13425e-13	Vein	Srgn
Pdia6.1	6.19938e-18	0.488901	0.797	0.483	1.17931e-13	Vein	Pdia6
Tpt1.1	6.54306e-18	0.325126	1	0.981	1.24469e-13	Vein	Tpt1
Rbm39	6.94459e-18	-0.663988	0.916	0.864	1.32107e-13	Vein	Rbm39
Itpr1	7.74947e-18	0.33167	0.618	0.299	1.47418e-13	Vein	Itpr1
Sdhaf4	7.97786e-18	0.332905	0.331	0.122	1.51763e-13	Vein	Sdhaf4
Gm11808.1	8.65987e-18	0.367321	0.606	0.301	1.64737e-13	Vein	Gm11808
Palm.1	8.79123e-18	-0.995847	0.048	0.297	1.67236e-13	Vein	Palm
Rpl37	9.65426e-18	0.444381	0.984	0.874	1.83653e-13	Vein	Rpl37
Cfdp1	1.07888e-17	0.335906	0.717	0.375	2.05235e-13	Vein	Cfdp1
Eif4ebp1	1.12065e-17	0.320086	0.486	0.216	2.13181e-13	Vein	Eif4ebp1
Dbi	1.19151e-17	0.414632	0.829	0.517	2.2666e-13	Vein	Dbi
Jak2	1.36301e-17	0.267053	0.538	0.248	2.59285e-13	Vein	Jak2
Fli1	1.37025e-17	0.385432	0.709	0.374	2.60663e-13	Vein	Fli1
Mydgf	1.54977e-17	0.329602	0.598	0.287	2.94813e-13	Vein	Mydgf
Rpl28	2.13227e-17	0.40283	0.992	0.931	4.05621e-13	Vein	Rpl28
Ctsz	2.13752e-17	0.483951	0.88	0.568	4.06621e-13	Vein	Ctsz
H3f3a	2.1891e-17	-0.6438	0.976	0.924	4.16433e-13	Vein	H3f3a
Csf1	2.93097e-17	0.250963	0.295	0.103	5.57559e-13	Vein	Csf1
Lrp5	3.01985e-17	0.26794	0.311	0.111	5.74465e-13	Vein	Lrp5
Btg3.1	3.13959e-17	0.335107	0.625	0.315	5.97244e-13	Vein	Btg3
Efnb2.1	3.43624e-17	-1.13385	0.187	0.422	6.53676e-13	Vein	Efnb2
Tspo.1	3.89329e-17	0.374696	0.932	0.649	7.4062e-13	Vein	Tspo
Rpl23a	3.99361e-17	0.421456	0.98	0.853	7.59705e-13	Vein	Rpl23a
Mrpl17	4.63792e-17	0.333081	0.61	0.296	8.82271e-13	Vein	Mrpl17
Fnbp1l	4.6561e-17	0.337075	0.594	0.295	8.85729e-13	Vein	Fnbp1l
Reep5	5.24624e-17	0.370176	0.833	0.509	9.97991e-13	Vein	Reep5
Sdhd	5.82868e-17	0.341759	0.49	0.216	1.10879e-12	Vein	Sdhd
Nucb1	7.717e-17	0.366191	0.598	0.309	1.468e-12	Vein	Nucb1
Rab20	8.51485e-17	0.330989	0.279	0.096	1.61978e-12	Vein	Rab20
Snap23	8.55006e-17	0.343819	0.462	0.208	1.62648e-12	Vein	Snap23
Vta1	9.05758e-17	0.270493	0.382	0.156	1.72302e-12	Vein	Vta1
Rbx1	9.57879e-17	0.360746	0.873	0.541	1.82217e-12	Vein	Rbx1
Glrx2	9.8382e-17	0.26515	0.454	0.196	1.87152e-12	Vein	Glrx2
Exoc6	1.04652e-16	0.272016	0.327	0.122	1.9908e-12	Vein	Exoc6
Hmgn5	1.12383e-16	0.372228	0.522	0.249	2.13787e-12	Vein	Hmgn5
Ndufs5	1.14327e-16	0.340957	0.837	0.498	2.17485e-12	Vein	Ndufs5
Nfat5.1	1.26027e-16	-1.48487	0.717	0.711	2.39742e-12	Vein	Nfat5
Manf	1.50278e-16	0.452156	0.809	0.514	2.85875e-12	Vein	Manf
Rpl4	1.51486e-16	0.397992	0.96	0.823	2.88173e-12	Vein	Rpl4
Sh3bp5.1	1.57192e-16	0.367454	0.614	0.315	2.99026e-12	Vein	Sh3bp5
Rnd1.1	1.83091e-16	0.973733	0.546	0.297	3.48294e-12	Vein	Rnd1
Rps26	1.84326e-16	0.429951	0.984	0.877	3.50644e-12	Vein	Rps26
Tifa	1.93741e-16	0.31845	0.335	0.128	3.68554e-12	Vein	Tifa
Rpl31	1.98203e-16	0.431941	0.964	0.775	3.77042e-12	Vein	Rpl31
Rpl35	2.05147e-16	0.449904	0.916	0.66	3.90251e-12	Vein	Rpl35
Slirp	2.19971e-16	0.30112	0.39	0.164	4.1845e-12	Vein	Slirp
Psmb9	2.44208e-16	0.284692	0.442	0.191	4.64557e-12	Vein	Psmb9
Eef1a1	2.54129e-16	0.340889	0.996	0.969	4.8343e-12	Vein	Eef1a1
Rpl7	2.56978e-16	0.374139	0.996	0.917	4.8885e-12	Vein	Rpl7
Gngt2.1	2.79571e-16	0.320191	0.88	0.529	5.31828e-12	Vein	Gngt2
Gcnt2.1	3.20923e-16	0.258037	0.458	0.203	6.10492e-12	Vein	Gcnt2
Etfb	3.38122e-16	0.2813	0.645	0.331	6.4321e-12	Vein	Etfb
Pqlc1.1	3.69065e-16	0.300932	0.669	0.36	7.02073e-12	Vein	Pqlc1
Iqgap1.1	3.93202e-16	0.434291	0.908	0.62	7.47988e-12	Vein	Iqgap1
Psma6	4.48229e-16	0.358897	0.705	0.377	8.52666e-12	Vein	Psma6
Sdc4.1	5.35958e-16	-1.16083	0.036	0.262	1.01955e-11	Vein	Sdc4
Ppia.1	6.66029e-16	0.324936	0.996	0.947	1.26699e-11	Vein	Ppia
Stmn1.1	7.39757e-16	-1.31863	0.171	0.397	1.40724e-11	Vein	Stmn1
Ndufb7	7.59644e-16	0.252724	0.785	0.446	1.44507e-11	Vein	Ndufb7
2610001J05Rik	8.72084e-16	0.272761	0.458	0.202	1.65897e-11	Vein	2610001J05Rik
Rab5if	8.72792e-16	0.319287	0.59	0.294	1.66031e-11	Vein	Rab5if
Plcb4	8.90033e-16	0.396412	0.618	0.338	1.69311e-11	Vein	Plcb4
Gpi1	9.15789e-16	0.357771	0.697	0.387	1.74211e-11	Vein	Gpi1
Uqcrb	9.39033e-16	0.400807	0.932	0.672	1.78632e-11	Vein	Uqcrb
Ctsb	1.15352e-15	0.376325	0.892	0.584	2.19434e-11	Vein	Ctsb
Mid1ip1	1.29493e-15	0.402048	0.295	0.111	2.46335e-11	Vein	Mid1ip1
Hsd17b10	1.74448e-15	0.296454	0.554	0.268	3.31853e-11	Vein	Hsd17b10
Myl12b.1	1.81772e-15	0.423351	0.869	0.575	3.45784e-11	Vein	Myl12b
Mcts1	1.95827e-15	0.265893	0.466	0.215	3.72521e-11	Vein	Mcts1
Mgp.1	2.02207e-15	-0.473199	0.351	0.141	3.84659e-11	Vein	Mgp
Bzw2	2.05014e-15	0.287652	0.394	0.17	3.89999e-11	Vein	Bzw2
Tspan6	2.07152e-15	0.283538	0.307	0.116	3.94064e-11	Vein	Tspan6
Avpi1.1	2.09065e-15	0.355032	0.57	0.293	3.97704e-11	Vein	Avpi1
Rab9	2.43444e-15	0.250497	0.518	0.237	4.63104e-11	Vein	Rab9
Akap13	2.50956e-15	-1.10443	0.542	0.64	4.77393e-11	Vein	Akap13
Calm3	2.54704e-15	0.26093	0.633	0.32	4.84524e-11	Vein	Calm3
Txn1.1	3.08506e-15	0.361336	0.944	0.722	5.86872e-11	Vein	Txn1
Tmem106b	3.10842e-15	0.300896	0.382	0.162	5.91314e-11	Vein	Tmem106b
Pxdc1	3.43155e-15	0.426717	0.478	0.233	6.52784e-11	Vein	Pxdc1
Psmb8.1	3.45214e-15	0.310953	0.713	0.396	6.567e-11	Vein	Psmb8
Lsm1	4.21078e-15	0.269323	0.402	0.176	8.01017e-11	Vein	Lsm1
Ssr2	4.79271e-15	0.328789	0.733	0.407	9.11717e-11	Vein	Ssr2
Gch1.1	5.30419e-15	0.273057	0.506	0.247	1.00902e-10	Vein	Gch1
Fam114a2	5.46979e-15	0.262987	0.498	0.234	1.04052e-10	Vein	Fam114a2
Atp1b3.1	5.61701e-15	0.420191	0.793	0.486	1.06852e-10	Vein	Atp1b3
Adamts4	6.26572e-15	0.524692	0.55	0.281	1.19193e-10	Vein	Adamts4
Cd2ap.1	6.54511e-15	0.258819	0.813	0.473	1.24508e-10	Vein	Cd2ap
Xbp1.1	6.98811e-15	0.390241	0.709	0.417	1.32935e-10	Vein	Xbp1
Arhgef7.1	8.06936e-15	0.263734	0.633	0.325	1.53503e-10	Vein	Arhgef7
Uqcr11	8.2663e-15	0.348972	0.849	0.532	1.5725e-10	Vein	Uqcr11
Snrpg	8.76564e-15	0.372105	0.865	0.548	1.66749e-10	Vein	Snrpg
Zfp46	1.03577e-14	0.274181	0.255	0.091	1.97035e-10	Vein	Zfp46
Tspan4	1.17376e-14	0.289269	0.558	0.281	2.23285e-10	Vein	Tspan4
Tnfaip1.1	1.29682e-14	0.303151	0.645	0.35	2.46694e-10	Vein	Tnfaip1
Rps25	1.33545e-14	0.349769	0.988	0.891	2.54042e-10	Vein	Rps25
Rpl17	1.46728e-14	0.381512	0.992	0.913	2.79122e-10	Vein	Rpl17
Tanc2.1	1.55884e-14	-0.865346	0.112	0.329	2.96539e-10	Vein	Tanc2
Tmod2.1	1.56907e-14	-0.986365	0.048	0.26	2.98485e-10	Vein	Tmod2
Gnaq.1	1.70363e-14	0.304355	0.625	0.33	3.24081e-10	Vein	Gnaq
Tmem173	2.06579e-14	0.281024	0.486	0.235	3.92975e-10	Vein	Tmem173
Nid1.1	2.12983e-14	0.257775	0.697	0.383	4.05157e-10	Vein	Nid1
Maged1	2.18022e-14	0.29299	0.482	0.231	4.14743e-10	Vein	Maged1
Fmo1	2.28245e-14	0.27736	0.438	0.199	4.34191e-10	Vein	Fmo1
mt-Atp6	2.31077e-14	0.293876	0.98	0.971	4.39578e-10	Vein	mt-Atp6
Smap2	2.61895e-14	0.270814	0.414	0.19	4.98203e-10	Vein	Smap2
Dll4.1	3.03412e-14	-0.88553	0.056	0.267	5.77181e-10	Vein	Dll4
2022-03-02	3.10498e-14	0.329994	0.725	0.408	5.9066e-10	Vein	2022-03-02
Spns2.1	3.3017e-14	0.269985	0.518	0.262	6.28082e-10	Vein	Spns2
Rpl15	3.3534e-14	0.336671	0.996	0.903	6.37918e-10	Vein	Rpl15
Chmp2b	3.42292e-14	0.255193	0.53	0.257	6.51143e-10	Vein	Chmp2b
Rpl10-ps3	4.61346e-14	0.318894	0.661	0.368	8.77619e-10	Vein	Rpl10-ps3
Atp5j2	4.7974e-14	0.370229	0.876	0.615	9.1261e-10	Vein	Atp5j2
Ctnnbl1	5.61684e-14	0.251923	0.335	0.138	1.06849e-09	Vein	Ctnnbl1
Ugcg.1	5.67756e-14	-1.51615	0.39	0.52	1.08004e-09	Vein	Ugcg
Frg1	6.17408e-14	0.259843	0.434	0.201	1.17449e-09	Vein	Frg1
Mrpl57	6.5853e-14	0.262558	0.418	0.195	1.25272e-09	Vein	Mrpl57
Rpl27a	6.93446e-14	0.31435	1	0.947	1.31914e-09	Vein	Rpl27a
Tsc22d1.1	7.30508e-14	0.478751	0.865	0.602	1.38965e-09	Vein	Tsc22d1
Cyyr1.1	7.42083e-14	0.338896	0.801	0.471	1.41167e-09	Vein	Cyyr1
Klf7	7.69652e-14	0.479784	0.801	0.539	1.46411e-09	Vein	Klf7
Spr	7.69972e-14	0.279897	0.402	0.181	1.46472e-09	Vein	Spr
Nedd8	7.75205e-14	0.32045	0.884	0.56	1.47467e-09	Vein	Nedd8
Igfbp5.1	7.93132e-14	-2.40134	0.064	0.265	1.50878e-09	Vein	Igfbp5
Cox5b	8.03108e-14	0.353033	0.817	0.5	1.52775e-09	Vein	Cox5b
Eif3m	8.9551e-14	0.313859	0.753	0.442	1.70353e-09	Vein	Eif3m
Snrpd2	9.00628e-14	0.254439	0.777	0.447	1.71327e-09	Vein	Snrpd2
Bik.1	9.06957e-14	0.271144	0.458	0.212	1.7253e-09	Vein	Bik
Tmod3.1	9.37961e-14	0.331484	0.9	0.587	1.78428e-09	Vein	Tmod3
Scp2	9.87522e-14	0.321054	0.729	0.415	1.87856e-09	Vein	Scp2
Micos13	1.01035e-13	0.274387	0.677	0.368	1.92199e-09	Vein	Micos13
Shb	1.10122e-13	0.277274	0.414	0.19	2.09485e-09	Vein	Shb
Snrpf	1.10335e-13	0.258714	0.725	0.391	2.09891e-09	Vein	Snrpf
Selenow.1	1.30257e-13	0.316197	0.904	0.684	2.47788e-09	Vein	Selenow
Rab8b	1.30496e-13	0.257675	0.398	0.184	2.48243e-09	Vein	Rab8b
Eef1g	1.35493e-13	0.368314	0.92	0.724	2.57749e-09	Vein	Eef1g
Lamtor4	1.46903e-13	0.285185	0.534	0.271	2.79454e-09	Vein	Lamtor4
Npc2	1.55449e-13	0.293199	0.833	0.524	2.95711e-09	Vein	Npc2
Rpl19	1.61048e-13	0.294188	1	0.955	3.06361e-09	Vein	Rpl19
Eci1	1.69074e-13	0.278256	0.486	0.241	3.21629e-09	Vein	Eci1
Adipor2.1	1.7291e-13	0.259461	0.534	0.271	3.28926e-09	Vein	Adipor2
Fuca1	1.80826e-13	0.391117	0.51	0.26	3.43986e-09	Vein	Fuca1
Klf4	1.92798e-13	-1.44342	0.717	0.745	3.66759e-09	Vein	Klf4
Ier3.1	1.9719e-13	0.761918	0.821	0.665	3.75115e-09	Vein	Ier3
Nsa2.1	2.21768e-13	0.326779	0.737	0.424	4.2187e-09	Vein	Nsa2
Sdhb	2.28121e-13	0.268819	0.602	0.317	4.33955e-09	Vein	Sdhb
Pam.1	2.32841e-13	0.323219	0.653	0.38	4.42934e-09	Vein	Pam
Nfib	2.78181e-13	0.325036	0.916	0.64	5.29184e-09	Vein	Nfib
Rpl29	3.12811e-13	0.384567	0.964	0.793	5.9506e-09	Vein	Rpl29
Ecscr	3.19997e-13	0.313708	0.964	0.742	6.08731e-09	Vein	Ecscr
Rpl7a	3.2213e-13	0.340231	0.968	0.808	6.12788e-09	Vein	Rpl7a
Glrx5	3.61786e-13	0.283212	0.502	0.253	6.88226e-09	Vein	Glrx5
Tns1	3.86644e-13	-1.02197	0.418	0.531	7.35512e-09	Vein	Tns1
Rpl26	3.98674e-13	0.322244	0.992	0.937	7.58398e-09	Vein	Rpl26
Cnn3	4.12422e-13	0.419442	0.797	0.518	7.84551e-09	Vein	Cnn3
Rpl27	4.14201e-13	0.336037	0.98	0.879	7.87934e-09	Vein	Rpl27
Mrps18c	4.16177e-13	0.293987	0.43	0.202	7.91693e-09	Vein	Mrps18c
Cyfip1	4.20506e-13	0.266701	0.538	0.271	7.99928e-09	Vein	Cyfip1
Atp5g1	4.29917e-13	0.287547	0.813	0.51	8.17831e-09	Vein	Atp5g1
Ly6e.1	4.30719e-13	0.326566	0.956	0.699	8.19357e-09	Vein	Ly6e
Hspb1	4.57283e-13	0.291389	0.952	0.719	8.69889e-09	Vein	Hspb1
Polr2c	4.89309e-13	0.286157	0.574	0.298	9.30813e-09	Vein	Polr2c
Gng11.1	4.9791e-13	0.29376	0.984	0.774	9.47175e-09	Vein	Gng11
Ostf1	5.19434e-13	0.330474	0.797	0.501	9.88119e-09	Vein	Ostf1
Hspe1	5.51556e-13	0.307495	0.514	0.266	1.04922e-08	Vein	Hspe1
Pgm5.1	5.65328e-13	0.297648	0.434	0.207	1.07542e-08	Vein	Pgm5
Kdelr2.1	5.90074e-13	0.261551	0.622	0.337	1.1225e-08	Vein	Kdelr2
Cox7b	6.17907e-13	0.276162	0.821	0.507	1.17544e-08	Vein	Cox7b
Ndrg1.1	6.27586e-13	0.368649	0.884	0.63	1.19386e-08	Vein	Ndrg1
Fstl1.1	6.82151e-13	0.304218	0.713	0.404	1.29766e-08	Vein	Fstl1
Sec61g	6.8723e-13	0.2811	0.781	0.489	1.30732e-08	Vein	Sec61g
Atp5h	7.28037e-13	0.30257	0.968	0.766	1.38494e-08	Vein	Atp5h
P4hb	7.86963e-13	0.276495	0.745	0.451	1.49704e-08	Vein	P4hb
Rplp2	8.12421e-13	0.310358	0.972	0.892	1.54547e-08	Vein	Rplp2
Add3.1	8.71232e-13	-1.05534	0.195	0.382	1.65734e-08	Vein	Add3
Rps9	9.74834e-13	0.297553	1	0.936	1.85443e-08	Vein	Rps9
Ranbp1	1.13474e-12	0.264617	0.733	0.427	2.15862e-08	Vein	Ranbp1
Rpl24	1.18934e-12	0.314623	0.984	0.909	2.26248e-08	Vein	Rpl24
Ndufb5	1.3128e-12	0.34178	0.793	0.499	2.49734e-08	Vein	Ndufb5
Grn	1.51945e-12	0.336344	0.665	0.385	2.89045e-08	Vein	Grn
Rps15	1.63224e-12	0.296304	0.992	0.93	3.10501e-08	Vein	Rps15
Trnau1ap	2.06851e-12	0.252219	0.375	0.171	3.93493e-08	Vein	Trnau1ap
Mrps33	2.0837e-12	0.250707	0.606	0.328	3.96382e-08	Vein	Mrps33
Creld2	2.22832e-12	0.258006	0.283	0.113	4.23894e-08	Vein	Creld2
Ndufa12	2.25925e-12	0.259219	0.685	0.389	4.29778e-08	Vein	Ndufa12
Son.1	3.27176e-12	-0.707986	0.892	0.826	6.22386e-08	Vein	Son
Emc10	3.5263e-12	0.255517	0.673	0.374	6.70808e-08	Vein	Emc10
Ube2l3	3.65611e-12	0.346587	0.665	0.387	6.95502e-08	Vein	Ube2l3
Tbrg1	3.71594e-12	0.2781	0.721	0.428	7.06883e-08	Vein	Tbrg1
Edn1.1	3.82145e-12	0.426848	0.311	0.136	7.26954e-08	Vein	Edn1
Ctsh.1	3.93767e-12	0.774808	0.311	0.145	7.49062e-08	Vein	Ctsh
Rhob.1	4.57377e-12	-1.18019	0.367	0.523	8.70068e-08	Vein	Rhob
Atp5mpl	4.88663e-12	0.274438	0.677	0.385	9.29584e-08	Vein	Atp5mpl
Tagln2.1	5.13383e-12	0.306203	0.94	0.681	9.76608e-08	Vein	Tagln2
Abi3bp.1	5.29978e-12	-1.17225	0.08	0.267	1.00818e-07	Vein	Abi3bp
Crim1	5.47521e-12	0.268696	0.669	0.385	1.04155e-07	Vein	Crim1
Rps18	5.77417e-12	0.604181	0.805	0.646	1.09842e-07	Vein	Rps18
Podxl.1	6.94623e-12	-0.970939	0.482	0.57	1.32138e-07	Vein	Podxl
Psmb1	7.34596e-12	0.315784	0.845	0.59	1.39742e-07	Vein	Psmb1
Dlc1	8.45494e-12	0.371617	0.598	0.352	1.60838e-07	Vein	Dlc1
Ubl5	8.73855e-12	0.291458	0.777	0.498	1.66234e-07	Vein	Ubl5
Arl6ip5.1	1.06187e-11	0.317844	0.737	0.452	2.02e-07	Vein	Arl6ip5
Atp5e	1.12547e-11	0.307034	0.912	0.7	2.14099e-07	Vein	Atp5e
Rpl41	1.13385e-11	0.280939	0.992	0.942	2.15692e-07	Vein	Rpl41
Nop58.1	1.16985e-11	0.368264	0.614	0.362	2.22541e-07	Vein	Nop58
Cox6b1	1.1714e-11	0.310806	0.873	0.646	2.22835e-07	Vein	Cox6b1
Pbx1.1	1.22385e-11	0.252954	0.514	0.268	2.32813e-07	Vein	Pbx1
Ehd2.1	1.28429e-11	0.251109	0.785	0.476	2.44311e-07	Vein	Ehd2
Swi5	1.49571e-11	0.255097	0.773	0.469	2.84528e-07	Vein	Swi5
Tpst2.1	1.65658e-11	0.287105	0.594	0.329	3.15132e-07	Vein	Tpst2
Sox4.1	1.73287e-11	-1.68469	0.211	0.377	3.29644e-07	Vein	Sox4
Snx3	1.77494e-11	0.305005	0.869	0.575	3.37647e-07	Vein	Snx3
Ifi27	1.99178e-11	0.265464	0.661	0.389	3.78897e-07	Vein	Ifi27
Tmed9.1	2.06354e-11	0.311603	0.873	0.588	3.92548e-07	Vein	Tmed9
Klf6	2.36103e-11	-0.925509	0.689	0.719	4.49139e-07	Vein	Klf6
Sem1	2.43302e-11	0.308419	0.964	0.747	4.62833e-07	Vein	Sem1
Dusp5	2.80883e-11	-1.02644	0.104	0.28	5.34324e-07	Vein	Dusp5
Ece1.1	2.89668e-11	0.315988	0.92	0.674	5.51036e-07	Vein	Ece1
Uqcr10	2.9009e-11	0.264046	0.737	0.442	5.51838e-07	Vein	Uqcr10
Klf3.1	2.94453e-11	-0.925847	0.275	0.435	5.60138e-07	Vein	Klf3
Eif1.1	2.97505e-11	-0.388308	0.996	0.953	5.65944e-07	Vein	Eif1
Rell1	3.29772e-11	0.357013	0.522	0.295	6.27325e-07	Vein	Rell1
Socs2	3.3617e-11	0.353539	0.701	0.42	6.39496e-07	Vein	Socs2
Pim3	3.97231e-11	0.388943	0.849	0.592	7.55653e-07	Vein	Pim3
Rpl36al	4.00009e-11	0.37872	0.924	0.705	7.60937e-07	Vein	Rpl36al
Pim1	4.05443e-11	-1.13627	0.498	0.563	7.71274e-07	Vein	Pim1
Kctd12.1	4.07178e-11	-1.10692	0.398	0.504	7.74575e-07	Vein	Kctd12
Rps29	4.30524e-11	0.29008	0.972	0.886	8.18986e-07	Vein	Rps29
Btg1.1	5.44122e-11	-0.837914	0.789	0.764	1.03508e-06	Vein	Btg1
Gm11361	7.41172e-11	0.337834	0.406	0.213	1.40993e-06	Vein	Gm11361
Actb	7.48426e-11	0.275082	0.992	0.956	1.42373e-06	Vein	Actb
Ddost	7.53909e-11	0.276918	0.633	0.38	1.43416e-06	Vein	Ddost
Myl6	8.0478e-11	0.257546	0.984	0.902	1.53093e-06	Vein	Myl6
Snrpe	8.23409e-11	0.254848	0.797	0.499	1.56637e-06	Vein	Snrpe
Ppp1ca	8.33596e-11	0.31156	0.829	0.541	1.58575e-06	Vein	Ppp1ca
Pfn1	8.41216e-11	0.315379	0.94	0.748	1.60025e-06	Vein	Pfn1
Lama4.1	1.07846e-10	-1.00066	0.291	0.431	2.05155e-06	Vein	Lama4
Rpl30	1.09439e-10	0.262202	1	0.928	2.08187e-06	Vein	Rpl30
Tma7	1.11327e-10	0.283831	0.777	0.498	2.11777e-06	Vein	Tma7
Gpm6a.1	1.15114e-10	-0.864284	0.112	0.284	2.18981e-06	Vein	Gpm6a
Sdf4	1.15354e-10	0.259227	0.701	0.414	2.19438e-06	Vein	Sdf4
Sri	1.18259e-10	0.263466	0.817	0.528	2.24965e-06	Vein	Sri
Ubb	1.22361e-10	-0.648154	0.988	0.959	2.32768e-06	Vein	Ubb
Rtraf	1.22876e-10	0.250319	0.757	0.469	2.33746e-06	Vein	Rtraf
Nav2.1	1.28646e-10	-1.25697	0.199	0.349	2.44723e-06	Vein	Nav2
Gja1.1	1.3568e-10	0.321219	0.641	0.389	2.58104e-06	Vein	Gja1
Psmb2	1.42495e-10	0.275996	0.757	0.469	2.71067e-06	Vein	Psmb2
Rsrp1	1.43803e-10	-0.744756	0.705	0.703	2.73557e-06	Vein	Rsrp1
Mrpl20	1.7531e-10	0.258248	0.705	0.421	3.33491e-06	Vein	Mrpl20
Tmem14c	1.81783e-10	0.295637	0.669	0.397	3.45806e-06	Vein	Tmem14c
Fus.1	2.01529e-10	-0.680773	0.825	0.792	3.83368e-06	Vein	Fus
Cp	2.10635e-10	-1.12775	0.116	0.286	4.00692e-06	Vein	Cp
Ssr3	2.31838e-10	0.288497	0.614	0.352	4.41025e-06	Vein	Ssr3
Igf2.1	2.62111e-10	-1.11165	0.084	0.253	4.98613e-06	Vein	Igf2
Micos10	3.50964e-10	0.273176	0.821	0.566	6.67639e-06	Vein	Micos10
Tpm4.1	3.51364e-10	-0.590425	0.857	0.781	6.684e-06	Vein	Tpm4
Sparcl1.1	4.05497e-10	-0.288889	0.829	0.411	7.71376e-06	Vein	Sparcl1
Gata2	4.2612e-10	-0.892391	0.207	0.361	8.10608e-06	Vein	Gata2
Txnrd1.1	4.97317e-10	0.308384	0.578	0.346	9.46047e-06	Vein	Txnrd1
Utrn.1	5.13139e-10	-0.842326	0.661	0.657	9.76145e-06	Vein	Utrn
Cct3	5.33782e-10	0.25498	0.669	0.398	1.01541e-05	Vein	Cct3
Rpl8	5.95336e-10	0.270724	1	0.933	1.13251e-05	Vein	Rpl8
Cct5	6.16552e-10	0.282799	0.741	0.472	1.17287e-05	Vein	Cct5
Naca	6.95284e-10	0.259947	0.98	0.852	1.32264e-05	Vein	Naca
Nupr1.1	7.44113e-10	-1.30342	0.112	0.274	1.41553e-05	Vein	Nupr1
Erh	7.56888e-10	0.250807	0.474	0.262	1.43983e-05	Vein	Erh
Sntb2.1	8.64893e-10	0.321147	0.789	0.503	1.64529e-05	Vein	Sntb2
Bmpr2.1	9.32939e-10	0.267044	0.721	0.469	1.77473e-05	Vein	Bmpr2
Jun.1	1.10501e-09	-1.25023	0.829	0.831	2.10207e-05	Vein	Jun
Polr1d.1	1.12583e-09	0.289797	0.821	0.548	2.14167e-05	Vein	Polr1d
Ftl1	1.14811e-09	-0.633738	0.984	0.924	2.18406e-05	Vein	Ftl1
Rpl35a	1.23866e-09	0.273182	0.992	0.911	2.3563e-05	Vein	Rpl35a
Rapgef5	1.60951e-09	0.273774	0.673	0.424	3.06178e-05	Vein	Rapgef5
Lamb1.1	2.26945e-09	-0.846732	0.187	0.335	4.31717e-05	Vein	Lamb1
Btg2	2.40606e-09	-0.993411	0.749	0.771	4.57704e-05	Vein	Btg2
Rnase4.1	2.75413e-09	-1.10104	0.12	0.269	5.23918e-05	Vein	Rnase4
Atp5f1	3.10548e-09	0.263728	0.873	0.595	5.90755e-05	Vein	Atp5f1
Tpp1	3.13063e-09	0.254021	0.367	0.191	5.9554e-05	Vein	Tpp1
Maff	3.77233e-09	-1.29874	0.359	0.461	7.1761e-05	Vein	Maff
Prdx1.1	4.23263e-09	0.25958	0.956	0.753	8.05173e-05	Vein	Prdx1
Aurkaip1	5.97493e-09	0.250329	0.478	0.274	0.000113661	Vein	Aurkaip1
Agap1.1	8.35295e-09	-0.743584	0.112	0.255	0.000158898	Vein	Agap1
Cox6a1	9.00329e-09	0.253871	0.896	0.621	0.00017127	Vein	Cox6a1
Cald1.1	1.20069e-08	-0.734699	0.61	0.644	0.000228406	Vein	Cald1
Cox7a2l	1.28271e-08	0.253461	0.912	0.676	0.000244009	Vein	Cox7a2l
Dennd4a.1	1.53048e-08	-0.916401	0.351	0.46	0.000291142	Vein	Dennd4a
Cd63	1.6095e-08	-1.06261	0.606	0.614	0.000306175	Vein	Cd63
Glud1.1	1.79785e-08	-0.891573	0.693	0.636	0.000342005	Vein	Glud1
Clic4.1	1.9748e-08	0.459248	0.888	0.664	0.000375666	Vein	Clic4
Ednrb.1	2.12523e-08	-1.00492	0.171	0.31	0.000404282	Vein	Ednrb
Ndufb8	2.96027e-08	0.26162	0.745	0.503	0.000563133	Vein	Ndufb8
Sod2	2.96729e-08	0.289295	0.637	0.418	0.000564467	Vein	Sod2
Itgb1.1	3.0712e-08	0.345455	0.944	0.734	0.000584234	Vein	Itgb1
Marcksl1.1	3.65585e-08	-0.999087	0.323	0.429	0.000695453	Vein	Marcksl1
Gm26532.1	4.27462e-08	-0.633542	0.116	0.26	0.00081316	Vein	Gm26532
Ppfibp1.1	4.28342e-08	-0.802787	0.713	0.662	0.000814835	Vein	Ppfibp1
Rasgrp3	5.17616e-08	-0.761023	0.295	0.408	0.000984661	Vein	Rasgrp3
Kcnq1ot1.1	5.77548e-08	0.277567	0.522	0.323	0.00109867	Vein	Kcnq1ot1
Zbtb20	6.76021e-08	-0.636782	0.817	0.744	0.00128599	Vein	Zbtb20
Cavin2	1.19045e-07	0.348386	0.88	0.685	0.00226459	Vein	Cavin2
Tiparp	1.29358e-07	0.536794	0.57	0.38	0.00246078	Vein	Tiparp
Apold1	2.03442e-07	-0.705373	0.598	0.66	0.00387007	Vein	Apold1
Gbp2.1	2.17987e-07	0.253472	0.311	0.167	0.00414678	Vein	Gbp2
Arrdc3.1	2.22847e-07	-0.839006	0.163	0.292	0.00423921	Vein	Arrdc3
Jmjd1c	2.78958e-07	-0.780832	0.554	0.585	0.00530662	Vein	Jmjd1c
Wnk1.1	3.9174e-07	-0.770309	0.769	0.704	0.00745207	Vein	Wnk1
Slc41a1.1	6.01904e-07	-1.3535	0.287	0.378	0.01145	Vein	Slc41a1
Srsf2	6.3253e-07	-0.643566	0.777	0.712	0.0120326	Vein	Srsf2
Qk.1	6.33224e-07	-0.618662	0.753	0.688	0.0120458	Vein	Qk
Hnrnpa2b1	6.52755e-07	-0.455663	0.912	0.848	0.0124174	Vein	Hnrnpa2b1
Brd2	7.42431e-07	-0.790608	0.665	0.643	0.0141233	Vein	Brd2
Sqstm1	7.48781e-07	-0.91381	0.534	0.565	0.0142441	Vein	Sqstm1
Rnf19b	7.85192e-07	0.463785	0.39	0.246	0.0149367	Vein	Rnf19b
Cdc42ep5.1	8.51578e-07	-0.692502	0.167	0.286	0.0161996	Vein	Cdc42ep5
Tcf4	9.65814e-07	-0.467758	0.936	0.851	0.0183727	Vein	Tcf4
Mt2.1	1.01109e-06	0.39795	0.251	0.131	0.0192339	Vein	Mt2
Eif4g2	1.01335e-06	-0.462392	0.865	0.756	0.0192769	Vein	Eif4g2
Peak1	1.02816e-06	-0.665785	0.363	0.442	0.0195586	Vein	Peak1
Limch1.1	1.03856e-06	-0.77203	0.299	0.39	0.0197565	Vein	Limch1
Gm10260	1.0801e-06	0.282795	0.422	0.265	0.0205467	Vein	Gm10260
Dusp1	1.1686e-06	-0.743469	0.705	0.723	0.0222303	Vein	Dusp1
Afap1l1	1.33537e-06	-0.619342	0.215	0.329	0.0254028	Vein	Afap1l1
Sbno1	1.46067e-06	-0.644198	0.347	0.437	0.0277863	Vein	Sbno1
Sgk3.1	1.4973e-06	-0.665855	0.151	0.267	0.0284832	Vein	Sgk3
Stt3b.1	2.38302e-06	-0.862042	0.331	0.402	0.0453323	Vein	Stt3b
Cox7c	3.15348e-06	0.250809	0.924	0.705	0.0599887	Vein	Cox7c
Hsp90aa1	3.63067e-06	-0.635683	0.896	0.828	0.0690662	Vein	Hsp90aa1
Arglu1	3.84298e-06	-0.645999	0.625	0.61	0.0731049	Vein	Arglu1
Ehd1.1	5.24037e-06	-0.673333	0.39	0.455	0.0996876	Vein	Ehd1
Sptan1	5.40571e-06	-0.712671	0.602	0.599	0.102833	Vein	Sptan1
Ccnl1	6.00417e-06	-0.647124	0.773	0.728	0.114217	Vein	Ccnl1
Kmt2e	7.15235e-06	-0.57549	0.661	0.622	0.136059	Vein	Kmt2e
Ccnl2	7.53907e-06	-0.656757	0.546	0.544	0.143416	Vein	Ccnl2
Hnrnph1	8.17208e-06	-0.566239	0.725	0.675	0.155457	Vein	Hnrnph1
Hist1h1c	8.50519e-06	-0.825177	0.187	0.294	0.161794	Vein	Hist1h1c
Crip1.1	9.20363e-06	0.295732	0.972	0.8	0.175081	Vein	Crip1
Dleu2	1.05226e-05	-0.740439	0.211	0.316	0.200172	Vein	Dleu2
Tcim	1.10247e-05	-0.372108	0.49	0.284	0.209723	Vein	Tcim
Hjurp.1	1.11808e-05	-0.767887	0.151	0.253	0.212692	Vein	Hjurp
Clk1	1.37243e-05	-0.662924	0.574	0.568	0.261077	Vein	Clk1
Luc7l2	1.40492e-05	-0.54302	0.685	0.652	0.267258	Vein	Luc7l2
Ier2.1	1.77604e-05	-0.785443	0.741	0.717	0.337856	Vein	Ier2
Junb	2.09088e-05	-0.488541	0.857	0.849	0.397749	Vein	Junb
Klhl4.1	2.15583e-05	-0.629404	0.155	0.252	0.410104	Vein	Klhl4
Frmd4b.1	2.39929e-05	-0.635199	0.187	0.28	0.456418	Vein	Frmd4b
Chka	3.28293e-05	-0.820552	0.299	0.38	0.624512	Vein	Chka
Srsf5	3.62233e-05	-0.530315	0.809	0.722	0.689075	Vein	Srsf5
Sf3b1	3.6327e-05	-0.441159	0.849	0.737	0.691048	Vein	Sf3b1
Ptpre	3.82907e-05	-0.800492	0.355	0.417	0.728403	Vein	Ptpre
Gabarapl1	4.08444e-05	0.282276	0.386	0.251	0.776983	Vein	Gabarapl1
Smad1.1	4.81346e-05	-0.624814	0.446	0.488	0.915664	Vein	Smad1
Clu.1	5.1502e-05	-0.332427	0.53	0.336	0.979723	Vein	Clu
Klf2	5.56851e-05	-0.860295	0.785	0.751	1	Vein	Klf2
Jmy.1	5.89444e-05	-0.605042	0.231	0.312	1	Vein	Jmy
Syne1.1	5.94528e-05	-1.15901	0.271	0.342	1	Vein	Syne1
Tulp4	6.01635e-05	-0.66138	0.466	0.483	1	Vein	Tulp4
Lmna.1	6.7804e-05	-0.776466	0.884	0.818	1	Vein	Lmna
Rtn4.1	6.90269e-05	-0.523767	0.777	0.679	1	Vein	Rtn4
Plk2.1	7.19491e-05	-0.963155	0.514	0.539	1	Vein	Plk2
Tanc1.1	7.54878e-05	-0.593114	0.466	0.483	1	Vein	Tanc1
Tgfb1	7.74388e-05	-0.538268	0.546	0.534	1	Vein	Tgfb1
Sept11.1	8.04024e-05	-0.622076	0.315	0.375	1	Vein	2022-09-11
Bhlhe40.1	8.27705e-05	-0.667284	0.378	0.428	1	Vein	Bhlhe40
Map3k1.1	8.58523e-05	-0.666665	0.235	0.315	1	Vein	Map3k1
Ppp3ca.1	9.30906e-05	-0.686092	0.697	0.637	1	Vein	Ppp3ca
Cyba.1	0.000113423	-0.551598	0.343	0.404	1	Vein	Cyba
Nfatc1.1	0.000119998	-0.869576	0.351	0.391	1	Vein	Nfatc1
Pmepa1.1	0.000125889	-0.490691	0.175	0.269	1	Vein	Pmepa1
Slc9a3r2.1	0.000132584	-0.907799	0.454	0.467	1	Vein	Slc9a3r2
Azin1.1	0.000146941	-0.854434	0.45	0.476	1	Vein	Azin1
Rsrc2	0.000161639	-0.503101	0.657	0.599	1	Vein	Rsrc2
Ube2d3	0.00019142	-0.390174	0.857	0.778	1	Vein	Ube2d3
Aplp2.1	0.000234281	-0.399243	0.964	0.891	1	Vein	Aplp2
Cxcl2.1	0.000245024	-1.75821	0.203	0.282	1	Vein	Cxcl2
Chd4	0.000247809	-0.53854	0.618	0.607	1	Vein	Chd4
Csnk1e	0.000257727	-0.523274	0.259	0.329	1	Vein	Csnk1e
Ddx5.1	0.000280644	-0.284479	0.968	0.909	1	Vein	Ddx5
Srrm2	0.000300749	-0.415119	0.892	0.798	1	Vein	Srrm2
Rock2.1	0.000355478	-0.496439	0.753	0.662	1	Vein	Rock2
Tuba1a.1	0.000367793	-0.654327	0.789	0.709	1	Vein	Tuba1a
Fosb	0.000391916	-0.739297	0.637	0.664	1	Vein	Fosb
Irf2bpl.1	0.000396857	-0.475354	0.219	0.293	1	Vein	Irf2bpl
Hes1.1	0.000423901	-0.977648	0.371	0.412	1	Vein	Hes1
Sh2b3.1	0.000428896	-0.498867	0.223	0.294	1	Vein	Sh2b3
Pkig	0.00045416	-0.481262	0.311	0.368	1	Vein	Pkig
Vezf1	0.000458762	-0.491502	0.323	0.375	1	Vein	Vezf1
Tra2b	0.000489163	-0.51495	0.681	0.631	1	Vein	Tra2b
Prpf38b	0.00052189	-0.565575	0.426	0.456	1	Vein	Prpf38b
Tmcc1.1	0.00061277	-0.535235	0.187	0.259	1	Vein	Tmcc1
Rbm25	0.000671365	-0.466297	0.777	0.658	1	Vein	Rbm25
Arhgap29.1	0.000674575	-0.612458	0.689	0.615	1	Vein	Arhgap29
Tnfaip8l1	0.000692364	-0.553688	0.255	0.316	1	Vein	Tnfaip8l1
Pdlim4.1	0.000786644	-0.885952	0.514	0.485	1	Vein	Pdlim4
Ly6c1.1	0.000793542	-0.373961	0.781	0.453	1	Vein	Ly6c1
Aig1	0.000826654	-0.50197	0.211	0.276	1	Vein	Aig1
Stab1.1	0.00086765	-0.353018	0.514	0.321	1	Vein	Stab1
Rps2	0.00092187	0.435367	0.522	0.454	1	Vein	Rps2
Macf1	0.000957223	-0.49852	0.689	0.637	1	Vein	Macf1
Cdkn1a.1	0.000989765	-0.531286	0.641	0.656	1	Vein	Cdkn1a
Cyth3.1	0.00101559	-0.60949	0.255	0.31	1	Vein	Cyth3
Cxcl12	0.00114429	-1.99689	0.331	0.357	1	Vein	Cxcl12
Cav2.1	0.00127181	-0.49581	0.705	0.629	1	Vein	Cav2
Git2	0.0013213	-0.565075	0.327	0.37	1	Vein	Git2
Ptbp3.1	0.00143606	-0.4633	0.757	0.657	1	Vein	Ptbp3
Tnfrsf12a.1	0.00153085	-0.680303	0.363	0.404	1	Vein	Tnfrsf12a
Lamc1.1	0.00158083	-0.510323	0.482	0.471	1	Vein	Lamc1
Tra2a.1	0.00158957	-0.584401	0.677	0.609	1	Vein	Tra2a
Nav1	0.00161509	-0.720645	0.594	0.527	1	Vein	Nav1
Zyx.1	0.00173002	-0.469709	0.307	0.349	1	Vein	Zyx
Klf10	0.00183953	-0.581862	0.331	0.371	1	Vein	Klf10
Dpysl2.1	0.00184265	-0.656683	0.51	0.467	1	Vein	Dpysl2
Sfpq.1	0.00203473	-0.457463	0.757	0.674	1	Vein	Sfpq
Ogt.1	0.00220002	-0.684225	0.454	0.462	1	Vein	Ogt
Arhgap5.1	0.00236787	-0.527593	0.41	0.436	1	Vein	Arhgap5
Itm2b.1	0.00243743	-0.253657	0.984	0.911	1	Vein	Itm2b
Arl4a.1	0.00259284	-0.842098	0.749	0.626	1	Vein	Arl4a
Pura	0.00283337	-0.497106	0.526	0.506	1	Vein	Pura
Nfic	0.00285252	-0.642742	0.43	0.436	1	Vein	Nfic
Ddx6	0.00286429	-0.495519	0.518	0.499	1	Vein	Ddx6
Wapl	0.00293374	-0.47174	0.39	0.418	1	Vein	Wapl
Rsbn1l.1	0.0029575	-0.540719	0.363	0.39	1	Vein	Rsbn1l
Smg6	0.00307854	-0.539246	0.255	0.306	1	Vein	Smg6
Ncl.1	0.00314419	-0.331126	0.865	0.777	1	Vein	Ncl
Wwtr1	0.0032444	-0.408667	0.789	0.681	1	Vein	Wwtr1
Stk24.1	0.003412	-0.447966	0.235	0.289	1	Vein	Stk24
Ythdc1	0.00349475	-0.596266	0.53	0.507	1	Vein	Ythdc1
Mbnl1.1	0.0039782	-0.51484	0.649	0.567	1	Vein	Mbnl1
Egr1	0.00423083	-0.762499	0.641	0.632	1	Vein	Egr1
Ranbp2	0.00427795	-0.550155	0.434	0.445	1	Vein	Ranbp2
Atp6v0b	0.00432846	-0.459946	0.681	0.596	1	Vein	Atp6v0b
Agrn	0.00435876	-0.441432	0.215	0.274	1	Vein	Agrn
Stk11	0.00437879	-0.47522	0.287	0.326	1	Vein	Stk11
Cdk12	0.00439378	-0.513247	0.43	0.445	1	Vein	Cdk12
Atf4	0.00453137	-0.417936	0.789	0.711	1	Vein	Atf4
Vim	0.0057794	-0.365265	0.992	0.945	1	Vein	Vim
Cdh13.1	0.00582861	-0.420617	0.586	0.542	1	Vein	Cdh13
Stmn2.1	0.00585619	-1.08049	0.275	0.311	1	Vein	Stmn2
Rictor	0.0061431	-0.478433	0.299	0.342	1	Vein	Rictor
Ppp2ca	0.00661997	-0.446285	0.741	0.641	1	Vein	Ppp2ca
Arid1a	0.00680594	-0.403414	0.259	0.305	1	Vein	Arid1a
Itga9.1	0.00685483	-0.611306	0.311	0.328	1	Vein	Itga9
Acin1	0.00688377	-0.505307	0.49	0.474	1	Vein	Acin1
Marcks.1	0.00749804	-0.472753	0.661	0.618	1	Vein	Marcks
Brd1	0.00752474	-0.482234	0.347	0.365	1	Vein	Brd1
Acox1.1	0.0078999	-0.481014	0.239	0.281	1	Vein	Acox1
Map4k4	0.00821036	-0.421866	0.713	0.625	1	Vein	Map4k4
Fos	0.00864443	-0.807542	0.673	0.653	1	Vein	Fos
Fam189a2.1	0.00864828	-0.462986	0.223	0.269	1	Vein	Fam189a2
Tcf25	0.00866051	-0.542557	0.546	0.506	1	Vein	Tcf25
Plpp1.1	0.00915881	-0.637476	0.502	0.471	1	Vein	Plpp1
1810026B05Rik	0.00960494	-0.50957	0.386	0.401	1	Vein	1810026B05Rik
Serinc3.1	0.00977661	-0.337168	0.793	0.682	1	Vein	Serinc3
Trim24	0.00984399	-0.436474	0.215	0.265	1	Vein	Trim24
Cd9	4.06437e-144	-2.33841	0.457	0.916	7.73165e-140	Capillary-Kdr	Cd9
Cxcl12.1	3.6582e-98	2.5594	0.698	0.278	6.95898e-94	Capillary-Kdr	Cxcl12
Ccdc85a	1.87827e-96	1.03879	0.31	0.026	3.57304e-92	Capillary-Kdr	Ccdc85a
Cldn5.2	2.60123e-94	-2.00122	0.455	0.831	4.94833e-90	Capillary-Kdr	Cldn5
Thrsp	3.03723e-92	1.27374	0.351	0.044	5.77773e-88	Capillary-Kdr	Thrsp
Timp2.1	4.45471e-86	-1.56596	0.108	0.662	8.47419e-82	Capillary-Kdr	Timp2
Vim.1	7.37446e-86	-1.12495	0.849	0.973	1.40284e-81	Capillary-Kdr	Vim
Gpihbp1.1	1.50497e-84	1.92041	0.679	0.287	2.8629e-80	Capillary-Kdr	Gpihbp1
Fn1.2	1.84897e-79	-2.16717	0.08	0.588	3.5173e-75	Capillary-Kdr	Fn1
Aqp7	3.15564e-78	1.13145	0.304	0.038	6.00298e-74	Capillary-Kdr	Aqp7
Cd300lg.1	1.42499e-74	1.61832	0.612	0.25	2.71075e-70	Capillary-Kdr	Cd300lg
Gm12002	6.07858e-74	0.965933	0.297	0.038	1.15633e-69	Capillary-Kdr	Gm12002
Cd63.1	1.05554e-72	-1.52416	0.207	0.704	2.00796e-68	Capillary-Kdr	Cd63
Fth1.1	2.37028e-71	-1.24141	0.901	0.991	4.50899e-67	Capillary-Kdr	Fth1
Fxyd6.2	1.99108e-70	-2.15875	0.024	0.49	3.78762e-66	Capillary-Kdr	Fxyd6
Pdlim4.2	1.89231e-68	-1.60044	0.103	0.573	3.59975e-64	Capillary-Kdr	Pdlim4
Igfbp7.2	2.93443e-67	1.67006	0.797	0.522	5.58217e-63	Capillary-Kdr	Igfbp7
Cd36.1	3.14232e-66	1.80924	0.696	0.367	5.97763e-62	Capillary-Kdr	Cd36
Sparc.2	7.69702e-66	1.35523	0.817	0.552	1.4642e-61	Capillary-Kdr	Sparc
Mcf2l	5.38576e-64	1.02018	0.3	0.05	1.02453e-59	Capillary-Kdr	Mcf2l
Rbp7.1	8.2941e-63	1.84572	0.597	0.245	1.57779e-58	Capillary-Kdr	Rbp7
Nrp1	3.76739e-62	1.58482	0.638	0.33	7.16671e-58	Capillary-Kdr	Nrp1
Lbp.2	1.13871e-61	-1.9008	0.019	0.439	2.16617e-57	Capillary-Kdr	Lbp
Foxp1	7.67283e-60	-1.14271	0.371	0.76	1.4596e-55	Capillary-Kdr	Foxp1
Nsg1.2	4.63728e-59	-2.03023	0.039	0.444	8.8215e-55	Capillary-Kdr	Nsg1
Nfat5.2	1.76253e-58	-1.13001	0.381	0.785	3.35286e-54	Capillary-Kdr	Nfat5
Col4a2.1	5.99126e-58	1.45878	0.709	0.481	1.13972e-53	Capillary-Kdr	Col4a2
Rgcc	3.47082e-57	1.2965	0.64	0.308	6.60254e-53	Capillary-Kdr	Rgcc
Rab11a	7.94297e-57	-0.961532	0.384	0.783	1.51099e-52	Capillary-Kdr	Rab11a
Mgll.1	9.82449e-57	1.49327	0.683	0.41	1.86891e-52	Capillary-Kdr	Mgll
Col4a1.1	1.10352e-56	1.43407	0.782	0.627	2.09922e-52	Capillary-Kdr	Col4a1
Emp1.1	1.11137e-56	-1.53952	0.526	0.815	2.11416e-52	Capillary-Kdr	Emp1
Ugcg.2	2.36179e-55	-1.43004	0.166	0.583	4.49284e-51	Capillary-Kdr	Ugcg
Sparcl1.2	9.94891e-55	1.4074	0.685	0.4	1.89258e-50	Capillary-Kdr	Sparcl1
Timp4	4.24415e-54	1.90645	0.392	0.117	8.07365e-50	Capillary-Kdr	Timp4
Col15a1.2	3.0407e-53	1.25954	0.47	0.164	5.78432e-49	Capillary-Kdr	Col15a1
Scarb1.2	4.24036e-53	1.33285	0.621	0.287	8.06643e-49	Capillary-Kdr	Scarb1
Prox1.2	8.2832e-52	-1.84654	0.073	0.472	1.57571e-47	Capillary-Kdr	Prox1
Cd24a.2	1.11804e-49	-1.68775	0.11	0.491	2.12685e-45	Capillary-Kdr	Cd24a
Btnl9	7.74272e-49	1.25139	0.358	0.101	1.4729e-44	Capillary-Kdr	Btnl9
Tcim.1	8.0041e-49	1.46101	0.55	0.25	1.52262e-44	Capillary-Kdr	Tcim
Atp13a3.2	9.16165e-49	-1.02535	0.153	0.544	1.74282e-44	Capillary-Kdr	Atp13a3
Arl4a.2	4.04785e-48	-0.954291	0.33	0.707	7.70022e-44	Capillary-Kdr	Arl4a
S100a10.1	1.99165e-47	-0.858654	0.629	0.902	3.78872e-43	Capillary-Kdr	S100a10
Rflnb.1	2.62654e-47	1.31443	0.517	0.233	4.99647e-43	Capillary-Kdr	Rflnb
Stt3b.2	3.90264e-47	-1.11295	0.095	0.462	7.42399e-43	Capillary-Kdr	Stt3b
Ctnnbip1	3.56406e-46	1.24801	0.511	0.241	6.77991e-42	Capillary-Kdr	Ctnnbip1
S100a6.1	4.30151e-46	-0.857179	0.509	0.86	8.18277e-42	Capillary-Kdr	S100a6
Fabp4.2	4.82451e-46	1.43486	0.763	0.505	9.17767e-42	Capillary-Kdr	Fabp4
Adgrl4	2.82836e-45	1.18906	0.619	0.365	5.38039e-41	Capillary-Kdr	Adgrl4
Pard6g.2	3.50547e-45	-1.3196	0.03	0.381	6.66846e-41	Capillary-Kdr	Pard6g
Fbln5.1	4.49689e-45	-1.78317	0.162	0.514	8.55443e-41	Capillary-Kdr	Fbln5
Fgl2.1	5.85314e-45	-1.8664	0.088	0.458	1.11344e-40	Capillary-Kdr	Fgl2
AW112010	1.86472e-43	1.05762	0.403	0.146	3.54725e-39	Capillary-Kdr	AW112010
Ly6c1.2	4.3054e-43	1.1513	0.707	0.436	8.19016e-39	Capillary-Kdr	Ly6c1
Maff.1	7.32661e-43	-1.25156	0.153	0.517	1.39374e-38	Capillary-Kdr	Maff
Dennd4a.2	9.09358e-43	-0.824914	0.155	0.515	1.72987e-38	Capillary-Kdr	Dennd4a
Vwa1	9.38323e-43	1.09835	0.409	0.151	1.78497e-38	Capillary-Kdr	Vwa1
Lmo2.1	1.31724e-42	-1.12313	0.25	0.579	2.50578e-38	Capillary-Kdr	Lmo2
Cldn11.2	1.50761e-42	-1.71945	0.011	0.328	2.86792e-38	Capillary-Kdr	Cldn11
Gpm6a.2	1.85047e-41	-1.11833	0.011	0.325	3.52014e-37	Capillary-Kdr	Gpm6a
Lrrc32.1	2.87808e-41	-1.03427	0.129	0.475	5.47497e-37	Capillary-Kdr	Lrrc32
Cystm1.2	3.00803e-41	-1.26077	0.019	0.332	5.72217e-37	Capillary-Kdr	Cystm1
Clu.2	3.28408e-41	-1.85818	0.086	0.415	6.24731e-37	Capillary-Kdr	Clu
H3f3a.1	5.77586e-41	-0.787916	0.787	0.961	1.09874e-36	Capillary-Kdr	H3f3a
Ppp3ca.2	1.77938e-40	-1.02985	0.392	0.699	3.38492e-36	Capillary-Kdr	Ppp3ca
Olfm1.1	3.16377e-40	-1.24441	0.017	0.326	6.01845e-36	Capillary-Kdr	Olfm1
S100a11	5.82748e-40	-0.728369	0.528	0.832	1.10856e-35	Capillary-Kdr	S100a11
Nfkbia.1	9.4438e-40	-1.2415	0.711	0.881	1.79649e-35	Capillary-Kdr	Nfkbia
Hspg2.1	1.38669e-39	1.21108	0.593	0.362	2.63791e-35	Capillary-Kdr	Hspg2
Itga9.2	6.5016e-39	-0.955223	0.067	0.384	1.2368e-34	Capillary-Kdr	Itga9
Arl5b.1	7.79328e-39	-0.919544	0.099	0.428	1.48251e-34	Capillary-Kdr	Arl5b
Plaur	9.61978e-39	-1.12963	0.108	0.439	1.82997e-34	Capillary-Kdr	Plaur
Gem.1	1.34568e-38	-1.45953	0.207	0.547	2.55989e-34	Capillary-Kdr	Gem
Tulp4.1	1.86307e-38	-0.764453	0.207	0.543	3.54412e-34	Capillary-Kdr	Tulp4
Pde4b.1	1.56457e-37	-0.911967	0.224	0.557	2.97628e-33	Capillary-Kdr	Pde4b
Rcn3.1	2.39066e-37	-0.96482	0.073	0.376	4.54775e-33	Capillary-Kdr	Rcn3
Add3.2	4.84568e-37	-0.983629	0.103	0.421	9.21794e-33	Capillary-Kdr	Add3
Dstn.1	8.40636e-37	-0.86295	0.446	0.75	1.59914e-32	Capillary-Kdr	Dstn
Map2k3.1	1.02207e-36	-0.736361	0.233	0.562	1.94428e-32	Capillary-Kdr	Map2k3
Rcan1.1	1.86301e-36	-1.24361	0.086	0.392	3.544e-32	Capillary-Kdr	Rcan1
Hbegf	2.43414e-36	-1.59047	0.287	0.573	4.63046e-32	Capillary-Kdr	Hbegf
Stmn1.2	2.98902e-36	-1.31441	0.127	0.43	5.68601e-32	Capillary-Kdr	Stmn1
Ptpn14.1	3.02419e-36	-0.810981	0.14	0.458	5.75291e-32	Capillary-Kdr	Ptpn14
Rassf9.1	4.89559e-36	-0.762224	0.026	0.317	9.31287e-32	Capillary-Kdr	Rassf9
Slc41a1.2	4.92962e-36	-1.17372	0.11	0.427	9.37762e-32	Capillary-Kdr	Slc41a1
Pim1.1	5.75495e-36	-0.878218	0.295	0.615	1.09476e-31	Capillary-Kdr	Pim1
Ptpre.1	8.78358e-36	-0.70841	0.142	0.47	1.6709e-31	Capillary-Kdr	Ptpre
Rnase4.2	9.67739e-36	-1.09448	0.022	0.306	1.84093e-31	Capillary-Kdr	Rnase4
Aplnr.1	1.76747e-35	1.02802	0.323	0.107	3.36226e-31	Capillary-Kdr	Aplnr
Ppfibp1.2	1.89218e-35	-0.750606	0.416	0.723	3.5995e-31	Capillary-Kdr	Ppfibp1
Tmem158.1	2.43856e-35	-1.36893	0.024	0.301	4.63887e-31	Capillary-Kdr	Tmem158
Calm2	3.71245e-35	-0.67797	0.491	0.804	7.06219e-31	Capillary-Kdr	Calm2
Odc1.1	3.8802e-35	-1.35229	0.166	0.479	7.38131e-31	Capillary-Kdr	Odc1
Fabp5.1	5.26895e-35	1.45425	0.565	0.303	1.00231e-30	Capillary-Kdr	Fabp5
Ushbp1	9.51277e-35	0.990152	0.515	0.272	1.80961e-30	Capillary-Kdr	Ushbp1
Flt1.1	1.69341e-34	1.00046	0.69	0.47	3.22137e-30	Capillary-Kdr	Flt1
Procr.1	2.8303e-34	-1.488	0.071	0.354	5.38408e-30	Capillary-Kdr	Procr
Ogt.2	3.43537e-34	-0.747365	0.203	0.519	6.5351e-30	Capillary-Kdr	Ogt
Cd34.2	3.53629e-34	0.972832	0.612	0.367	6.72709e-30	Capillary-Kdr	Cd34
Gdf15.2	3.56185e-34	-2.20369	0.095	0.393	6.77571e-30	Capillary-Kdr	Gdf15
Tubb5.1	4.06922e-34	-0.747529	0.55	0.819	7.74087e-30	Capillary-Kdr	Tubb5
Csrp2.1	4.21176e-34	-0.925052	0.237	0.541	8.01203e-30	Capillary-Kdr	Csrp2
Cp.1	5.64555e-34	-1.06454	0.034	0.321	1.07395e-29	Capillary-Kdr	Cp
St8sia4	7.89231e-34	0.665639	0.276	0.081	1.50135e-29	Capillary-Kdr	St8sia4
Atp6ap2	1.35243e-33	-0.692133	0.166	0.477	2.57273e-29	Capillary-Kdr	Atp6ap2
Ppp2ca.1	1.56778e-33	-0.724422	0.407	0.706	2.98238e-29	Capillary-Kdr	Ppp2ca
Sqstm1.1	1.5994e-33	-0.882	0.319	0.616	3.04253e-29	Capillary-Kdr	Sqstm1
Tanc2.2	1.63062e-33	-0.730355	0.071	0.36	3.10193e-29	Capillary-Kdr	Tanc2
Rhoj.1	4.41251e-33	-0.664105	0.33	0.636	8.39392e-29	Capillary-Kdr	Rhoj
Dok4	5.22552e-33	0.607046	0.259	0.074	9.9405e-29	Capillary-Kdr	Dok4
Anxa2	6.01337e-33	-0.690797	0.554	0.827	1.14392e-28	Capillary-Kdr	Anxa2
Smco4.1	6.91944e-33	1.11163	0.5	0.29	1.31629e-28	Capillary-Kdr	Smco4
Marcksl1.2	1.05389e-32	-0.834896	0.166	0.475	2.00482e-28	Capillary-Kdr	Marcksl1
Plpp3.1	1.05778e-32	1.24463	0.638	0.456	2.01222e-28	Capillary-Kdr	Plpp3
Ninj1.1	1.49282e-32	-0.772569	0.125	0.417	2.83979e-28	Capillary-Kdr	Ninj1
Tcf15.1	1.88251e-32	0.96058	0.328	0.117	3.5811e-28	Capillary-Kdr	Tcf15
Tgif1	1.93009e-32	-0.701463	0.149	0.45	3.67161e-28	Capillary-Kdr	Tgif1
Arhgap18	2.76031e-32	0.913603	0.341	0.133	5.25094e-28	Capillary-Kdr	Arhgap18
Tmod2.2	2.88403e-32	-0.909873	0.024	0.287	5.4863e-28	Capillary-Kdr	Tmod2
Nfix	3.89726e-32	-0.625431	0.125	0.427	7.41375e-28	Capillary-Kdr	Nfix
Aplp2.2	4.00295e-32	-0.646064	0.726	0.937	7.61481e-28	Capillary-Kdr	Aplp2
Fstl1.2	4.28893e-32	-1.05221	0.194	0.488	8.15884e-28	Capillary-Kdr	Fstl1
Itgb4	6.53645e-32	-0.650712	0.084	0.379	1.24343e-27	Capillary-Kdr	Itgb4
Tnfrsf12a.2	8.46344e-32	-0.760979	0.151	0.456	1.61e-27	Capillary-Kdr	Tnfrsf12a
Ube2d2a	1.05395e-31	-0.694743	0.31	0.61	2.00492e-27	Capillary-Kdr	Ube2d2a
Itm2c	1.11267e-31	-0.74204	0.343	0.649	2.11663e-27	Capillary-Kdr	Itm2c
Ccdc141.2	1.18083e-31	-1.12702	0.022	0.28	2.2463e-27	Capillary-Kdr	Ccdc141
Pmp22.1	1.47041e-31	-0.650288	0.108	0.401	2.79717e-27	Capillary-Kdr	Pmp22
Stmn2.2	2.32901e-31	-1.42635	0.078	0.358	4.43047e-27	Capillary-Kdr	Stmn2
Kdm6b.1	2.55261e-31	-0.684042	0.312	0.626	4.85583e-27	Capillary-Kdr	Kdm6b
Gm14964.1	4.63536e-31	-0.860855	0.017	0.271	8.81785e-27	Capillary-Kdr	Gm14964
S100a4.2	5.59886e-31	-1.07115	0.069	0.352	1.06507e-26	Capillary-Kdr	S100a4
Clca3a1.1	6.17303e-31	-0.835719	0.06	0.328	1.1743e-26	Capillary-Kdr	Clca3a1
Mmrn1.2	6.72742e-31	-1.65401	0.039	0.303	1.27976e-26	Capillary-Kdr	Mmrn1
Pgm5.2	7.01032e-31	-0.735538	0.022	0.276	1.33357e-26	Capillary-Kdr	Pgm5
Ppp1r14b.1	9.41106e-31	-0.574259	0.284	0.586	1.79027e-26	Capillary-Kdr	Ppp1r14b
Dnajb9	1.02177e-30	-0.816202	0.194	0.491	1.94371e-26	Capillary-Kdr	Dnajb9
Ablim3	1.52728e-30	0.797274	0.289	0.098	2.90534e-26	Capillary-Kdr	Ablim3
Ddx5.2	1.763e-30	-0.534821	0.767	0.948	3.35375e-26	Capillary-Kdr	Ddx5
Ctla2a.2	2.42583e-30	0.891191	0.696	0.461	4.61465e-26	Capillary-Kdr	Ctla2a
2022-09-04	3.11363e-30	0.929462	0.369	0.157	5.92305e-26	Capillary-Kdr	2022-09-04
Ftl1.1	3.82551e-30	-0.738062	0.817	0.955	7.27728e-26	Capillary-Kdr	Ftl1
Lmna.2	5.27154e-30	-0.825832	0.675	0.858	1.00281e-25	Capillary-Kdr	Lmna
Cebpb.1	8.13806e-30	-1.08174	0.351	0.641	1.5481e-25	Capillary-Kdr	Cebpb
Sde2	8.3719e-30	-0.686846	0.151	0.441	1.59259e-25	Capillary-Kdr	Sde2
Sema3d.1	1.28315e-29	-0.820743	0.019	0.267	2.44094e-25	Capillary-Kdr	Sema3d
Dysf	1.73091e-29	0.856841	0.347	0.141	3.29271e-25	Capillary-Kdr	Dysf
Gask1b	1.79721e-29	0.902762	0.418	0.206	3.41883e-25	Capillary-Kdr	Gask1b
Eif1.2	1.8773e-29	-0.460333	0.862	0.978	3.57119e-25	Capillary-Kdr	Eif1
Tbx1.1	2.05321e-29	-0.739816	0.022	0.269	3.90582e-25	Capillary-Kdr	Tbx1
Hecw2	2.25578e-29	0.745941	0.269	0.089	4.29117e-25	Capillary-Kdr	Hecw2
Cpne2.1	2.60457e-29	-0.724322	0.086	0.356	4.95468e-25	Capillary-Kdr	Cpne2
Abi3bp.2	3.93397e-29	-0.98101	0.039	0.295	7.48359e-25	Capillary-Kdr	Abi3bp
[truncated: 5,168 more rows]

## Sheet: Endothelial_DEGenes_Ana
Symbl	p_val	avg_log2FC	pct.1	pct.2	p_val_adj	cluster	gene
Mgp	0	4.22288	0.533	0.11	0	Artery	Mgp
Fbln5	0	2.96044	0.957	0.283	0	Artery	Fbln5
Stmn2	0	2.72199	0.892	0.15	0	Artery	Stmn2
Gkn3	0	2.52285	0.308	0.005	0	Artery	Gkn3
Eln	0	2.44393	0.744	0.314	0	Artery	Eln
Clu	0	2.34855	0.915	0.471	0	Artery	Clu
Htra1	0	2.23556	0.628	0.056	0	Artery	Htra1
Gja4	0	2.17389	0.769	0.193	0	Artery	Gja4
S100a4	0	2.11901	0.682	0.16	0	Artery	S100a4
Sema3g	0	2.11168	0.761	0.059	0	Artery	Sema3g
Igf2	0	1.95567	0.508	0.062	0	Artery	Igf2
Col8a1	0	1.82722	0.542	0.025	0	Artery	Col8a1
Egfl8	0	1.75628	0.505	0.04	0	Artery	Egfl8
Serpinf1	0	1.74841	0.453	0.007	0	Artery	Serpinf1
Fbln2	0	1.6919	0.879	0.337	0	Artery	Fbln2
Azin1	0	1.55511	0.789	0.364	0	Artery	Azin1
Edn1	0	1.54406	0.471	0.083	0	Artery	Edn1
Vegfc	0	1.50782	0.535	0.036	0	Artery	Vegfc
Jag1	0	1.49279	0.569	0.134	0	Artery	Jag1
Nebl	0	1.48368	0.411	0.009	0	Artery	Nebl
Lmo2	0	1.46122	0.809	0.452	0	Artery	Lmo2
Col18a1	0	1.37159	0.717	0.284	0	Artery	Col18a1
Ltbp4	0	1.3373	0.912	0.599	0	Artery	Ltbp4
Ptprr	0	1.32294	0.478	0.075	0	Artery	Ptprr
Cst3	0	1.24548	0.996	0.922	0	Artery	Cst3
Gprc5a	0	1.2221	0.427	0.053	0	Artery	Gprc5a
Atp2a3	0	1.18205	0.435	0.028	0	Artery	Atp2a3
Fn1	0	1.16732	0.732	0.224	0	Artery	Fn1
Epas1	0	1.13627	0.909	0.61	0	Artery	Epas1
Tm4sf1	0	1.13483	0.997	0.915	0	Artery	Tm4sf1
Kcnn4	0	1.13293	0.375	0.011	0	Artery	Kcnn4
Pcsk5	0	1.08477	0.375	0.018	0	Artery	Pcsk5
Rgs10	0	1.0802	0.409	0.03	0	Artery	Rgs10
Msx1	0	0.98821	0.399	0.052	0	Artery	Msx1
Alpl	0	0.966452	0.255	0.004	0	Artery	Alpl
Gngt2	0	-1.50132	0.255	0.73	0	Artery	Gngt2
Tmsb10	0	-1.94281	0.627	0.883	0	Artery	Tmsb10
Ctla2a	0	-2.25337	0.309	0.738	0	Artery	Ctla2a
Icam2	9.73199e-303	1.13434	0.906	0.665	1.85132e-298	Artery	Icam2
Col5a2	2.50523e-301	1.233	0.405	0.061	4.7657e-297	Artery	Col5a2
Ptprb	1.0597e-300	1.09601	0.944	0.665	2.01586e-296	Artery	Ptprb
Smpdl3a	2.03712e-300	1.19029	0.64	0.221	3.87521e-296	Artery	Smpdl3a
Bmx	1.09243e-285	0.990343	0.366	0.049	2.07813e-281	Artery	Bmx
Igfbp4	5.22058e-285	2.42104	0.694	0.32	9.93111e-281	Artery	Igfbp4
Jag2	6.63214e-268	1.09968	0.577	0.182	1.26163e-263	Artery	Jag2
Glul	2.03415e-267	1.55373	0.752	0.429	3.86957e-263	Artery	Glul
Slc6a6	5.48822e-267	2.2231	0.643	0.302	1.04402e-262	Artery	Slc6a6
Scarb1	6.77504e-267	-2.04115	0.292	0.679	1.28882e-262	Artery	Scarb1
Emp3	5.28663e-265	1.23898	0.798	0.43	1.00568e-260	Artery	Emp3
Lox	6.14233e-263	1.00965	0.258	0.015	1.16846e-258	Artery	Lox
Pi16	2.20724e-261	1.3236	0.258	0.016	4.19883e-257	Artery	Pi16
Eps8l2	4.50499e-261	0.86059	0.375	0.06	8.56984e-257	Artery	Eps8l2
Ace	4.45146e-259	1.26136	0.702	0.328	8.46801e-255	Artery	Ace
Ccnd2	1.55795e-253	1.11474	0.7	0.325	2.96369e-249	Artery	Ccnd2
Col15a1	4.64366e-252	-1.55306	0.033	0.478	8.83363e-248	Artery	Col15a1
Emp2	2.04544e-250	1.22921	0.367	0.064	3.89104e-246	Artery	Emp2
Cldn5	4.14771e-250	0.976258	0.956	0.577	7.89019e-246	Artery	Cldn5
Itm2b	1.61056e-243	0.62421	0.99	0.939	3.06376e-239	Artery	Itm2b
Tshz2	1.41715e-240	-1.28148	0.283	0.702	2.69585e-236	Artery	Tshz2
Hspa1a	2.37748e-236	1.54618	0.59	0.222	4.52269e-232	Artery	Hspa1a
Crispld1	6.55927e-229	0.805048	0.29	0.035	1.24777e-224	Artery	Crispld1
Lrg1	4.47304e-225	-2.26117	0.325	0.68	8.50907e-221	Artery	Lrg1
Aqp1	5.55324e-223	-3.02298	0.137	0.526	1.05639e-218	Artery	Aqp1
Ly6a	3.06872e-222	0.986515	0.94	0.677	5.83762e-218	Artery	Ly6a
Slc9a3r2	1.62404e-219	1.0693	0.86	0.569	3.08942e-215	Artery	Slc9a3r2
Cdk19	4.78868e-212	0.863277	0.385	0.089	9.1095e-208	Artery	Cdk19
Ctsd	7.75514e-212	1.3382	0.774	0.5	1.47526e-207	Artery	Ctsd
Gadd45g	1.47148e-207	1.24505	0.833	0.511	2.7992e-203	Artery	Gadd45g
Prdm16	1.23879e-206	0.684337	0.282	0.038	2.35654e-202	Artery	Prdm16
Cd300lg	5.34613e-205	-1.43919	0.224	0.617	1.01699e-200	Artery	Cd300lg
Igfbp7	3.00836e-204	-1.92865	0.721	0.828	5.72281e-200	Artery	Igfbp7
Kdr	6.42204e-199	-1.3877	0.348	0.718	1.22166e-194	Artery	Kdr
Plscr1	5.85983e-198	1.5697	0.558	0.248	1.11472e-193	Artery	Plscr1
Fads3	6.71168e-197	0.626428	0.254	0.031	1.27676e-192	Artery	Fads3
Nrp2	3.49475e-194	-1.27072	0.115	0.504	6.64807e-190	Artery	Nrp2
Uaca	6.28893e-194	1.01165	0.769	0.475	1.19634e-189	Artery	Uaca
Tspo	2.27497e-193	0.837739	0.93	0.788	4.32767e-189	Artery	Tspo
Cyth3	9.55091e-193	0.915203	0.542	0.216	1.81687e-188	Artery	Cyth3
Acvrl1	1.18716e-187	0.90187	0.707	0.403	2.25833e-183	Artery	Acvrl1
Sulf1	7.98521e-187	1.24142	0.323	0.069	1.51903e-182	Artery	Sulf1
Pls3	8.48286e-187	1.00745	0.68	0.39	1.61369e-182	Artery	Pls3
Plvap	4.29973e-186	-1.78715	0.688	0.777	8.17937e-182	Artery	Plvap
Lap3	1.06189e-185	0.875794	0.516	0.206	2.02002e-181	Artery	Lap3
Npnt	6.78409e-185	0.907498	0.368	0.095	1.29054e-180	Artery	Npnt
Crip1	1.06221e-181	0.906072	0.97	0.889	2.02064e-177	Artery	Crip1
Avpi1	2.87758e-181	1.14409	0.684	0.372	5.47401e-177	Artery	Avpi1
She	2.9053e-180	0.892256	0.63	0.318	5.52674e-176	Artery	She
Palld	2.12445e-179	0.710539	0.268	0.043	4.04134e-175	Artery	Palld
Mpzl1	7.50704e-176	1.01336	0.625	0.324	1.42806e-171	Artery	Mpzl1
Dusp26	1.64395e-172	0.714735	0.304	0.063	3.12729e-168	Artery	Dusp26
Gng11	7.17528e-172	-1.17529	0.781	0.876	1.36495e-167	Artery	Gng11
Selenop	8.6184e-171	-1.13336	0.431	0.709	1.63948e-166	Artery	Selenop
Atp13a3	5.43718e-169	0.825288	0.591	0.259	1.03432e-164	Artery	Atp13a3
S1pr1	3.63945e-166	0.880697	0.81	0.575	6.92332e-162	Artery	S1pr1
Tmem158	1.31449e-165	1.10951	0.432	0.141	2.50056e-161	Artery	Tmem158
Emcn	1.95122e-164	-1.1265	0.499	0.728	3.7118e-160	Artery	Emcn
Srgn	7.22975e-164	0.812949	0.932	0.767	1.37532e-159	Artery	Srgn
Sox17	2.82469e-161	1.01702	0.7	0.393	5.37341e-157	Artery	Sox17
Sat1	1.84545e-160	1.22518	0.871	0.698	3.5106e-156	Artery	Sat1
Ssu2	3.79033e-158	0.751216	0.254	0.045	7.21035e-154	Artery	Ssu2
Heg1	5.85109e-156	0.891273	0.631	0.335	1.11305e-151	Artery	Heg1
Cd81	1.61924e-155	0.58521	0.971	0.857	3.08029e-151	Artery	Cd81
Calml4	2.83361e-154	0.630393	0.281	0.061	5.39038e-150	Artery	Calml4
Fstl1	1.46979e-153	0.99771	0.666	0.38	2.79599e-149	Artery	Fstl1
Rhob	3.79459e-150	0.984357	0.766	0.494	7.21845e-146	Artery	Rhob
Vwa1	5.69119e-150	-1.0594	0.09	0.417	1.08263e-145	Artery	Vwa1
Chd3	3.9519e-148	0.618133	0.321	0.083	7.5177e-144	Artery	Chd3
Mapk3	1.77924e-146	0.783984	0.74	0.502	3.38465e-142	Artery	Mapk3
Cx3cl1	1.11259e-144	0.617948	0.27	0.059	2.11648e-140	Artery	Cx3cl1
Podxl	3.32306e-143	0.757961	0.821	0.568	6.32146e-139	Artery	Podxl
Fam167b	6.9869e-139	-0.917238	0.012	0.291	1.32912e-134	Artery	Fam167b
Cd2ap	1.01788e-136	0.887787	0.711	0.466	1.93632e-132	Artery	Cd2ap
Lbp	3.70948e-136	-1.57254	0.018	0.293	7.05655e-132	Artery	Lbp
Tnfaip2	9.60864e-135	0.936814	0.459	0.202	1.82785e-130	Artery	Tnfaip2
Mmrn2	3.22069e-134	0.678845	0.845	0.601	6.12671e-130	Artery	Mmrn2
Tmed10	4.68011e-134	0.7238	0.826	0.672	8.90297e-130	Artery	Tmed10
Tmod3	2.72465e-133	0.7475	0.805	0.612	5.1831e-129	Artery	Tmod3
Cltb	4.96776e-133	0.746024	0.767	0.565	9.45017e-129	Artery	Cltb
1810037I17Rik	7.15068e-130	0.696253	0.835	0.692	1.36027e-125	Artery	1810037I17Rik
Smagp	1.57929e-129	-0.835228	0.222	0.538	3.00427e-125	Artery	Smagp
Sav1	6.8186e-128	0.819894	0.623	0.377	1.2971e-123	Artery	Sav1
Mecom	1.20842e-127	0.704196	0.462	0.2	2.29877e-123	Artery	Mecom
Itprid2	1.94499e-127	0.661656	0.369	0.132	3.69995e-123	Artery	Itprid2
Mast4	8.34733e-127	0.661074	0.831	0.584	1.58791e-122	Artery	Mast4
Apoe	9.93451e-127	-1.4784	0.423	0.654	1.88984e-122	Artery	Apoe
Bok	1.43823e-126	-0.701835	0.022	0.29	2.73595e-122	Artery	Bok
Pdgfd	3.24979e-126	0.577794	0.312	0.092	6.18207e-122	Artery	Pdgfd
Meox1	3.49695e-125	-0.777352	0.033	0.303	6.65225e-121	Artery	Meox1
Aplnr	8.5593e-125	-0.950794	0.019	0.281	1.62824e-120	Artery	Aplnr
Alas1	3.55072e-122	0.818238	0.369	0.143	6.75454e-118	Artery	Alas1
Itih5	2.90343e-120	-0.988041	0.032	0.293	5.5232e-116	Artery	Itih5
Uap1	6.94682e-120	1.4171	0.575	0.344	1.32149e-115	Artery	Uap1
Rpl39	7.72989e-120	-0.599224	0.968	0.949	1.47046e-115	Artery	Rpl39
Nr2f2	3.01159e-119	-0.913688	0.014	0.262	5.72895e-115	Artery	Nr2f2
Clec14a	1.13385e-118	0.800778	0.619	0.355	2.15692e-114	Artery	Clec14a
Amd1	5.80737e-118	0.648265	0.292	0.088	1.10474e-113	Artery	Amd1
Gpihbp1	8.16122e-118	-1.57816	0.241	0.529	1.55251e-113	Artery	Gpihbp1
Mcfd2	1.04391e-117	0.764593	0.457	0.219	1.98583e-113	Artery	Mcfd2
Fxyd5	5.99674e-117	0.656636	0.905	0.744	1.14076e-112	Artery	Fxyd5
Tgfb2	1.53716e-116	0.856592	0.258	0.069	2.92414e-112	Artery	Tgfb2
Actg1	7.12165e-116	0.584448	0.989	0.959	1.35475e-111	Artery	Actg1
Clstn1	5.4043e-115	0.903636	0.446	0.208	1.02806e-110	Artery	Clstn1
Lrrc32	6.92984e-115	0.82117	0.663	0.43	1.31826e-110	Artery	Lrrc32
Bsg	4.63567e-114	0.795082	0.887	0.775	8.81844e-110	Artery	Bsg
Efnb2	3.61552e-113	0.702221	0.54	0.272	6.87779e-109	Artery	Efnb2
Fth1	4.60304e-113	-0.992974	0.971	0.957	8.75636e-109	Artery	Fth1
Gm13889	6.01037e-113	-1.13232	0.058	0.32	1.14335e-108	Artery	Gm13889
Ceacam1	5.36599e-111	0.630662	0.338	0.119	1.02077e-106	Artery	Ceacam1
Arl6ip5	1.16259e-110	0.615542	0.79	0.596	2.2116e-106	Artery	Arl6ip5
Mustn1	1.60718e-109	-0.901311	0.068	0.325	3.05733e-105	Artery	Mustn1
Actn4	5.32064e-109	0.578229	0.87	0.71	1.01215e-104	Artery	Actn4
Smad7	7.87951e-109	0.719433	0.464	0.222	1.49892e-104	Artery	Smad7
Calcrl	3.85369e-108	-0.782245	0.146	0.424	7.33088e-104	Artery	Calcrl
Aggf1	6.11177e-108	0.782937	0.432	0.203	1.16264e-103	Artery	Aggf1
Dap	2.85378e-107	0.820533	0.528	0.299	5.42875e-103	Artery	Dap
Tm6sf1	2.8866e-107	0.658837	0.49	0.247	5.49119e-103	Artery	Tm6sf1
Pdia3	1.11398e-106	0.586537	0.86	0.723	2.11912e-102	Artery	Pdia3
Bcam	2.43289e-106	0.647199	0.779	0.535	4.62809e-102	Artery	Bcam
Arl15	5.49085e-106	0.696851	0.4	0.171	1.04452e-101	Artery	Arl15
Lima1	1.1532e-104	0.761582	0.593	0.361	2.19374e-100	Artery	Lima1
Hey1	1.36902e-103	0.681029	0.318	0.112	2.60428e-99	Artery	Hey1
Ly6e	1.89973e-103	0.502159	0.967	0.848	3.61385e-99	Artery	Ly6e
Rplp0	3.38816e-103	-0.584122	0.972	0.952	6.44529e-99	Artery	Rplp0
Ctnnal1	2.80024e-102	-0.780809	0.062	0.309	5.32689e-98	Artery	Ctnnal1
Slc3a2	7.64539e-102	0.715161	0.806	0.659	1.45438e-97	Artery	Slc3a2
Zfp704	1.41866e-101	0.604052	0.308	0.107	2.69871e-97	Artery	Zfp704
Ly6c1	2.87352e-99	0.547488	0.965	0.689	5.4663e-95	Artery	Ly6c1
Fcgrt	8.69711e-99	-0.818093	0.369	0.61	1.65445e-94	Artery	Fcgrt
Gja1	1.27421e-98	-1.02987	0.356	0.609	2.42392e-94	Artery	Gja1
Sult1a1	1.46118e-97	-0.768712	0.086	0.333	2.77959e-93	Artery	Sult1a1
Orai1	1.67598e-97	0.66786	0.515	0.288	3.18821e-93	Artery	Orai1
Fryl	2.76463e-97	0.643663	0.553	0.317	5.25916e-93	Artery	Fryl
Serinc3	8.4314e-97	0.582112	0.83	0.674	1.6039e-92	Artery	Serinc3
Laptm4a	4.46062e-96	0.480241	0.929	0.84	8.48543e-92	Artery	Laptm4a
Ehd1	8.85502e-96	0.562152	0.592	0.341	1.68449e-91	Artery	Ehd1
Kitl	1.71967e-94	0.758654	0.764	0.562	3.27133e-90	Artery	Kitl
Pdgfa	1.01621e-93	0.752265	0.332	0.128	1.93313e-89	Artery	Pdgfa
Abr	6.42786e-93	0.465956	0.257	0.08	1.22277e-88	Artery	Abr
Rasa4	1.42404e-91	-0.755375	0.088	0.328	2.70895e-87	Artery	Rasa4
Elf1	2.97909e-90	0.76926	0.691	0.518	5.66712e-86	Artery	Elf1
Fhl1	3.55445e-90	0.530945	0.271	0.092	6.76164e-86	Artery	Fhl1
Prr13	1.03266e-89	0.698815	0.552	0.344	1.96443e-85	Artery	Prr13
Ezr	1.03643e-89	0.535535	0.251	0.08	1.9716e-85	Artery	Ezr
Igfbp3	1.56458e-89	0.723554	0.312	0.112	2.97631e-85	Artery	Igfbp3
2022-09-11	1.71312e-89	0.629566	0.461	0.241	3.25887e-85	Artery	2022-09-11
Plpp3	4.11212e-89	-1.22833	0.557	0.687	7.82248e-85	Artery	Plpp3
Adgrf5	6.86678e-89	0.567282	0.83	0.689	1.30627e-84	Artery	Adgrf5
Phlda3	5.40534e-88	0.590025	0.324	0.127	1.02826e-83	Artery	Phlda3
Ptprk	1.80863e-87	-0.685674	0.128	0.372	3.44056e-83	Artery	Ptprk
Cthrc1	4.75993e-87	0.513105	0.302	0.112	9.05482e-83	Artery	Cthrc1
Fgl2	2.07078e-86	-1.84426	0.047	0.253	3.93925e-82	Artery	Fgl2
Nos3	6.95949e-86	0.644573	0.498	0.283	1.3239e-81	Artery	Nos3
Arpc2	7.67553e-86	0.513972	0.862	0.755	1.46012e-81	Artery	Arpc2
Rpl28	3.07782e-85	-0.422513	0.981	0.962	5.85493e-81	Artery	Rpl28
Lamb1	6.7256e-85	-0.725033	0.074	0.296	1.27941e-80	Artery	Lamb1
Mtmr11	7.28614e-85	0.540436	0.366	0.168	1.38604e-80	Artery	Mtmr11
Bik	1.18549e-83	-0.544946	0.074	0.294	2.25517e-79	Artery	Bik
Rps15a	1.94738e-83	-0.424706	0.968	0.946	3.70451e-79	Artery	Rps15a
Adamts1	3.10726e-83	0.768455	0.816	0.64	5.91094e-79	Artery	Adamts1
Card19	1.21717e-82	0.604122	0.639	0.456	2.31543e-78	Artery	Card19
Anxa3	3.95606e-82	0.64249	0.605	0.406	7.52562e-78	Artery	Anxa3
Gimap6	1.64087e-81	-0.647633	0.617	0.776	3.12144e-77	Artery	Gimap6
Btg1	2.83467e-81	0.548298	0.863	0.749	5.39239e-77	Artery	Btg1
Jam3	3.5788e-81	-0.672581	0.064	0.275	6.80795e-77	Artery	Jam3
Sms	7.52726e-81	0.472338	0.279	0.105	1.43191e-76	Artery	Sms
Itgb1	1.15668e-80	0.477851	0.871	0.742	2.20035e-76	Artery	Itgb1
Notch4	1.48079e-80	0.467768	0.362	0.159	2.81691e-76	Artery	Notch4
Rpl23	1.69686e-80	-0.387441	0.991	0.968	3.22793e-76	Artery	Rpl23
Ier2	1.92201e-80	0.690437	0.887	0.756	3.65624e-76	Artery	Ier2
Dll4	1.97797e-80	0.653839	0.497	0.279	3.76268e-76	Artery	Dll4
Lama4	2.50321e-80	-0.801394	0.167	0.402	4.76186e-76	Artery	Lama4
Cd9	2.58309e-80	0.352201	0.941	0.805	4.91382e-76	Artery	Cd9
Cd82	1.05402e-79	0.450673	0.251	0.085	2.00507e-75	Artery	Cd82
Rpl36	1.69224e-79	-0.387441	0.965	0.957	3.21915e-75	Artery	Rpl36
St6galnac2	2.08108e-79	0.563406	0.326	0.143	3.95883e-75	Artery	St6galnac2
Tspan15	3.37364e-79	-0.582925	0.071	0.283	6.41767e-75	Artery	Tspan15
Ccnd1	4.19711e-79	-0.837816	0.187	0.414	7.98417e-75	Artery	Ccnd1
Tmsb4x	4.80819e-79	-0.519062	0.997	0.981	9.14663e-75	Artery	Tmsb4x
Col4a2	1.00709e-78	-0.977309	0.495	0.689	1.91578e-74	Artery	Col4a2
Trp53i11	2.09092e-78	-0.812767	0.063	0.265	3.97755e-74	Artery	Trp53i11
Tanc2	3.45002e-78	0.504417	0.331	0.139	6.56297e-74	Artery	Tanc2
Grina	4.95988e-78	-0.733525	0.237	0.465	9.43517e-74	Artery	Grina
Pde2a	7.66079e-78	-0.689855	0.135	0.359	1.45731e-73	Artery	Pde2a
Ebf1	1.07413e-77	0.651792	0.854	0.777	2.04332e-73	Artery	Ebf1
BC028528	2.91841e-77	-0.668881	0.231	0.471	5.55169e-73	Artery	BC028528
Clic1	6.17728e-77	0.519324	0.931	0.851	1.1751e-72	Artery	Clic1
Pdcd4	5.95066e-76	0.634649	0.435	0.24	1.13199e-71	Artery	Pdcd4
Swap70	6.47941e-76	0.540208	0.633	0.443	1.23258e-71	Artery	Swap70
Timp3	8.75844e-76	0.815563	0.851	0.754	1.66612e-71	Artery	Timp3
Fas	2.444e-75	0.642203	0.391	0.202	4.64922e-71	Artery	Fas
Dpysl3	3.06451e-75	-0.531419	0.061	0.261	5.82961e-71	Artery	Dpysl3
Gem	3.52678e-75	-1.27409	0.253	0.477	6.709e-71	Artery	Gem
Nav2	4.19272e-75	-0.79852	0.108	0.319	7.97581e-71	Artery	Nav2
Clic4	2.31296e-74	0.520151	0.857	0.707	4.39995e-70	Artery	Clic4
Trpv4	9.18987e-74	0.474559	0.266	0.103	1.74819e-69	Artery	Trpv4
Nfe2l2	1.4384e-72	0.639945	0.64	0.482	2.73626e-68	Artery	Nfe2l2
Tspan2	1.48519e-72	0.467943	0.326	0.144	2.82528e-68	Artery	Tspan2
Crip2	1.74574e-72	0.477231	0.932	0.859	3.32092e-68	Artery	Crip2
Rps11	2.10548e-72	-0.337156	0.984	0.964	4.00526e-68	Artery	Rps11
Ndufa8	2.56397e-72	-0.697995	0.442	0.616	4.87745e-68	Artery	Ndufa8
Pmp22	7.78932e-72	0.746508	0.494	0.317	1.48176e-67	Artery	Pmp22
Nid1	2.13262e-71	-0.634825	0.179	0.408	4.05689e-67	Artery	Nid1
Cdkn1a	2.19917e-71	0.761595	0.759	0.654	4.18348e-67	Artery	Cdkn1a
Fbn1	2.46382e-71	0.562118	0.376	0.186	4.68693e-67	Artery	Fbn1
Epha4	1.49249e-70	0.470772	0.277	0.112	2.83915e-66	Artery	Epha4
Nr4a1	4.26004e-70	0.816022	0.584	0.391	8.10387e-66	Artery	Nr4a1
Gcnt2	9.20162e-70	0.588644	0.445	0.253	1.75042e-65	Artery	Gcnt2
Tagln2	9.30835e-70	0.451133	0.91	0.782	1.77073e-65	Artery	Tagln2
Litaf	5.25585e-69	0.605177	0.688	0.541	9.99821e-65	Artery	Litaf
H3f3b	5.83442e-69	0.319277	0.984	0.954	1.10988e-64	Artery	H3f3b
Fut8	6.96078e-69	0.578107	0.273	0.114	1.32415e-64	Artery	Fut8
Pmepa1	1.23894e-68	0.564184	0.344	0.165	2.35684e-64	Artery	Pmepa1
Adam15	1.31672e-68	0.49251	0.658	0.461	2.50479e-64	Artery	Adam15
Fchsd2	2.19183e-68	0.499649	0.299	0.132	4.16952e-64	Artery	Fchsd2
Cyba	5.14503e-68	0.487067	0.591	0.392	9.78739e-64	Artery	Cyba
Odc1	1.63997e-67	-1.2882	0.222	0.425	3.11971e-63	Artery	Odc1
Cmip	1.74886e-67	0.538118	0.52	0.331	3.32685e-63	Artery	Cmip
Map4k3	2.72983e-67	0.466704	0.368	0.182	5.19296e-63	Artery	Map4k3
Cald1	4.99084e-67	0.535729	0.673	0.492	9.49408e-63	Artery	Cald1
Rpl27	5.48579e-67	-0.40377	0.934	0.928	1.04356e-62	Artery	Rpl27
Actn1	1.11808e-66	-0.55874	0.182	0.404	2.12693e-62	Artery	Actn1
Arhgap5	2.67989e-66	0.516143	0.531	0.338	5.09795e-62	Artery	Arhgap5
Eif1	3.4642e-66	0.337625	0.988	0.952	6.58995e-62	Artery	Eif1
Gimap9	4.781e-66	-0.525499	0.099	0.297	9.09489e-62	Artery	Gimap9
Col4a1	5.20662e-66	-1.05748	0.653	0.76	9.90456e-62	Artery	Col4a1
Fxyd6	5.58418e-66	-1.6136	0.089	0.265	1.06228e-61	Artery	Fxyd6
Lamb2	1.04423e-65	0.593259	0.531	0.346	1.98645e-61	Artery	Lamb2
Ptma	1.89367e-65	0.343328	0.993	0.973	3.60234e-61	Artery	Ptma
Cd59a	1.95824e-65	0.595401	0.452	0.268	3.72517e-61	Artery	Cd59a
Eva1a	3.31273e-65	0.519483	0.36	0.184	6.30181e-61	Artery	Eva1a
Ing2	4.24173e-65	0.65999	0.465	0.281	8.06905e-61	Artery	Ing2
Nfix	4.83623e-65	0.449311	0.447	0.254	9.19996e-61	Artery	Nfix
Ece1	5.27807e-65	0.450545	0.843	0.719	1.00405e-60	Artery	Ece1
Hspa1b	1.95317e-64	0.464477	0.351	0.169	3.71551e-60	Artery	Hspa1b
Utrn	2.50097e-64	0.475645	0.717	0.563	4.7576e-60	Artery	Utrn
Kank3	3.13107e-64	-0.639568	0.213	0.429	5.95623e-60	Artery	Kank3
Ppp2r5a	3.34956e-64	-0.624782	0.376	0.581	6.37186e-60	Artery	Ppp2r5a
Tgfbr3	3.99118e-64	-0.532926	0.138	0.343	7.59242e-60	Artery	Tgfbr3
Mgst1	1.13911e-63	0.492204	0.541	0.344	2.16693e-59	Artery	Mgst1
Rps8	1.21433e-63	-0.340475	0.99	0.97	2.31002e-59	Artery	Rps8
Ipo11	2.78884e-63	-0.541267	0.093	0.28	5.30521e-59	Artery	Ipo11
Tpst2	4.58308e-63	-0.518429	0.214	0.433	8.7184e-59	Artery	Tpst2
Vim	7.35455e-63	0.405186	0.99	0.929	1.39906e-58	Artery	Vim
Rps3	7.55569e-63	-0.346293	0.972	0.947	1.43732e-58	Artery	Rps3
Gimap5	1.90804e-62	-0.629857	0.323	0.525	3.62966e-58	Artery	Gimap5
Adipor2	3.61166e-62	0.488819	0.413	0.236	6.87047e-58	Artery	Adipor2
Cd14	4.20463e-62	-1.13197	0.095	0.28	7.99848e-58	Artery	Cd14
Tmem44	7.60305e-62	0.469666	0.275	0.121	1.44633e-57	Artery	Tmem44
Ptprm	9.74068e-62	0.454157	0.447	0.265	1.85297e-57	Artery	Ptprm
Cav1	1.11973e-61	0.38627	0.909	0.8	2.13007e-57	Artery	Cav1
Slco2a1	1.14903e-61	-0.76304	0.166	0.364	2.18581e-57	Artery	Slco2a1
Ddit4	1.19956e-61	0.513773	0.499	0.309	2.28193e-57	Artery	Ddit4
Arl2bp	1.77542e-61	0.492504	0.447	0.271	3.37737e-57	Artery	Arl2bp
Ypel3	4.206e-61	0.545428	0.516	0.334	8.00108e-57	Artery	Ypel3
Ehd2	5.55736e-61	0.489	0.684	0.532	1.05718e-56	Artery	Ehd2
Myo1e	7.10105e-61	0.506552	0.385	0.216	1.35083e-56	Artery	Myo1e
Smad1	9.6391e-61	-0.673661	0.236	0.44	1.83365e-56	Artery	Smad1
Rhoc	1.43399e-60	0.492838	0.816	0.678	2.72788e-56	Artery	Rhoc
Hmox2	1.25055e-59	0.501645	0.46	0.289	2.37893e-55	Artery	Hmox2
Tppp3	1.26882e-59	0.384861	0.251	0.1	2.41367e-55	Artery	Tppp3
Enah	2.06273e-59	0.380155	0.25	0.104	3.92393e-55	Artery	Enah
Atox1	2.27712e-59	0.384216	0.935	0.854	4.33176e-55	Artery	Atox1
Ddx5	2.45965e-59	0.36647	0.977	0.943	4.67899e-55	Artery	Ddx5
Arid5b	2.74169e-59	0.527309	0.866	0.737	5.21551e-55	Artery	Arid5b
Efhd1	3.15689e-59	0.462155	0.276	0.124	6.00535e-55	Artery	Efhd1
Pnpla2	3.50588e-59	0.541225	0.531	0.361	6.66924e-55	Artery	Pnpla2
Kctd17	5.84399e-59	-0.5035	0.136	0.33	1.1117e-54	Artery	Kctd17
S100a13	7.91193e-59	0.396073	0.87	0.757	1.50509e-54	Artery	S100a13
Arhgef28	9.7664e-59	0.426689	0.272	0.121	1.85786e-54	Artery	Arhgef28
Grap	1.09768e-58	-0.510109	0.083	0.261	2.08811e-54	Artery	Grap
Diaph1	2.13567e-58	0.470024	0.402	0.231	4.06269e-54	Artery	Diaph1
Ankrd33b	1.56191e-57	0.454037	0.268	0.122	2.97123e-53	Artery	Ankrd33b
Arhgap29	2.12629e-57	-0.615831	0.449	0.642	4.04485e-53	Artery	Arhgap29
Rpl6	3.30135e-57	-0.331438	0.967	0.942	6.28015e-53	Artery	Rpl6
Mrps6	4.82583e-57	0.486416	0.419	0.247	9.18017e-53	Artery	Mrps6
Entpd1	5.59574e-57	0.455661	0.677	0.471	1.06448e-52	Artery	Entpd1
Rps26	6.75405e-57	-0.372034	0.967	0.94	1.28482e-52	Artery	Rps26
Hsd3b7	7.35552e-57	-0.54398	0.164	0.359	1.39924e-52	Artery	Hsd3b7
Notch1	1.49607e-56	0.496515	0.645	0.5	2.84597e-52	Artery	Notch1
Sh3bp4	2.37881e-56	0.432313	0.276	0.129	4.52522e-52	Artery	Sh3bp4
Dock4	2.89101e-56	-0.568102	0.173	0.368	5.49956e-52	Artery	Dock4
Sox4	6.30994e-56	-0.997079	0.092	0.261	1.20034e-51	Artery	Sox4
Itga1	7.19925e-56	0.402694	0.455	0.271	1.36951e-51	Artery	Itga1
Ehd4	8.71534e-56	-0.909021	0.45	0.602	1.65792e-51	Artery	Ehd4
Rgl1	9.14835e-56	-0.527938	0.194	0.396	1.74029e-51	Artery	Rgl1
Marveld1	1.12539e-55	0.499616	0.399	0.232	2.14082e-51	Artery	Marveld1
Pnp	2.02077e-55	0.636937	0.789	0.676	3.84411e-51	Artery	Pnp
Tmem109	1.62739e-54	0.55576	0.53	0.376	3.09578e-50	Artery	Tmem109
C1qtnf9	1.75824e-54	-0.717172	0.232	0.418	3.34469e-50	Artery	C1qtnf9
Rps19	2.54084e-54	-0.324481	0.98	0.961	4.83344e-50	Artery	Rps19
Abi3	4.14088e-54	-0.440631	0.087	0.256	7.8772e-50	Artery	Abi3
H2-T23	6.02837e-54	-0.6039	0.522	0.675	1.14678e-49	Artery	H2-T23
Anxa5	2.67232e-53	0.370222	0.842	0.752	5.08355e-49	Artery	Anxa5
Nt5c	2.94796e-53	-0.402435	0.107	0.286	5.6079e-49	Artery	Nt5c
Cox6c	5.99496e-53	-0.394941	0.887	0.884	1.14042e-48	Artery	Cox6c
Rpl37a	7.81682e-53	-0.292117	0.982	0.966	1.48699e-48	Artery	Rpl37a
Rfk	1.18051e-52	0.481263	0.369	0.211	2.24569e-48	Artery	Rfk
Rpl41	2.38894e-52	-0.269477	0.991	0.975	4.54449e-48	Artery	Rpl41
Rpl24	2.71764e-52	-0.305892	0.963	0.941	5.16978e-48	Artery	Rpl24
S100a6	5.51609e-52	0.324942	0.932	0.829	1.04933e-47	Artery	S100a6
Nedd4	5.84382e-52	0.412915	0.821	0.716	1.11167e-47	Artery	Nedd4
Rras	7.80031e-52	0.406323	0.743	0.613	1.48385e-47	Artery	Rras
Sos1	1.41077e-51	0.435244	0.263	0.123	2.68372e-47	Artery	Sos1
Rpl22	3.74252e-51	-0.324719	0.947	0.926	7.1194e-47	Artery	Rpl22
Tinagl1	7.29471e-51	0.387528	0.814	0.619	1.38767e-46	Artery	Tinagl1
Lmo1	1.56805e-50	0.520987	0.457	0.297	2.9829e-46	Artery	Lmo1
Serping1	3.02563e-50	0.336794	0.309	0.153	5.75565e-46	Artery	Serping1
Rpl13a	4.38579e-50	-0.283909	0.975	0.958	8.3431e-46	Artery	Rpl13a
Tmbim1	4.98613e-50	0.493892	0.517	0.367	9.48512e-46	Artery	Tmbim1
Prex2	6.18927e-50	0.400011	0.658	0.504	1.17738e-45	Artery	Prex2
2410006H16Rik	7.81593e-50	-0.527335	0.386	0.564	1.48682e-45	Artery	2410006H16Rik
Atp5j	8.58895e-50	0.36657	0.89	0.824	1.63388e-45	Artery	Atp5j
S100a11	1.03205e-49	0.294559	0.897	0.79	1.96328e-45	Artery	S100a11
Ptpn18	1.06241e-49	-0.532871	0.189	0.373	2.02102e-45	Artery	Ptpn18
Mir22hg	1.14481e-49	0.561886	0.593	0.453	2.17777e-45	Artery	Mir22hg
Jam2	1.17534e-49	0.569418	0.669	0.531	2.23585e-45	Artery	Jam2
Rps24	1.3156e-49	-0.298792	0.993	0.971	2.50267e-45	Artery	Rps24
Ccdc50	2.22317e-49	0.433927	0.426	0.265	4.22913e-45	Artery	Ccdc50
Plec	2.84943e-49	0.466967	0.692	0.571	5.42048e-45	Artery	Plec
Pecam1	2.88705e-49	0.306567	0.974	0.891	5.49204e-45	Artery	Pecam1
Sh2d3c	2.97073e-49	-0.45459	0.108	0.276	5.65121e-45	Artery	Sh2d3c
Pcdh1	7.60188e-49	0.415106	0.38	0.221	1.44611e-44	Artery	Pcdh1
Gadd45b	9.08138e-49	0.368042	0.722	0.576	1.72755e-44	Artery	Gadd45b
Rps7	9.49198e-49	-0.344939	0.971	0.946	1.80566e-44	Artery	Rps7
Cenpt	1.24028e-48	0.448546	0.281	0.143	2.35938e-44	Artery	Cenpt
Cdkn2d	2.90746e-48	0.509816	0.47	0.315	5.53085e-44	Artery	Cdkn2d
Ctsl	3.15519e-48	-0.572815	0.658	0.755	6.00212e-44	Artery	Ctsl
Rps27a	4.04824e-48	-0.285503	0.985	0.958	7.70097e-44	Artery	Rps27a
Nrarp	4.1622e-48	0.454212	0.327	0.175	7.91776e-44	Artery	Nrarp
Rpl32	5.22993e-48	-0.365041	0.976	0.949	9.9489e-44	Artery	Rpl32
Cav2	6.73199e-48	0.372777	0.794	0.686	1.28063e-43	Artery	Cav2
Cdc42bpa	7.03469e-48	0.42289	0.41	0.251	1.33821e-43	Artery	Cdc42bpa
Nectin2	8.4216e-48	-0.548118	0.236	0.419	1.60204e-43	Artery	Nectin2
Rpl11	1.31047e-47	-0.274815	0.977	0.95	2.4929e-43	Artery	Rpl11
Iqgap1	1.97333e-47	0.423004	0.777	0.653	3.75386e-43	Artery	Iqgap1
Rnf125	2.59036e-47	0.54178	0.575	0.427	4.92765e-43	Artery	Rnf125
Serpinh1	2.94798e-47	-0.579575	0.574	0.68	5.60795e-43	Artery	Serpinh1
Tpt1	3.06937e-47	0.280565	0.998	0.978	5.83886e-43	Artery	Tpt1
Rtn4	4.18029e-47	0.401378	0.759	0.661	7.95216e-43	Artery	Rtn4
Rpl38	5.48522e-47	-0.354608	0.926	0.922	1.04345e-42	Artery	Rpl38
Id1	5.97602e-47	0.677758	0.633	0.469	1.13682e-42	Artery	Id1
Ephx1	6.67291e-47	0.410955	0.416	0.251	1.26939e-42	Artery	Ephx1
Rapgef2	6.69439e-47	0.357764	0.351	0.2	1.27347e-42	Artery	Rapgef2
Klf3	7.78494e-47	0.38325	0.509	0.342	1.48093e-42	Artery	Klf3
Rpl13	8.69977e-47	-0.294088	0.994	0.976	1.65496e-42	Artery	Rpl13
Ppp1r2	9.28404e-47	-0.477684	0.703	0.803	1.7661e-42	Artery	Ppp1r2
Srsf5	1.14096e-46	0.368606	0.849	0.778	2.17044e-42	Artery	Srsf5
Atp1a1	1.45453e-46	0.432657	0.679	0.549	2.76695e-42	Artery	Atp1a1
Ppic	1.82898e-46	0.412448	0.725	0.582	3.47927e-42	Artery	Ppic
Depp1	1.97949e-46	0.724192	0.327	0.184	3.76558e-42	Artery	Depp1
Mgat4b	2.03288e-46	-0.420274	0.171	0.346	3.86715e-42	Artery	Mgat4b
Pqlc1	2.66448e-46	0.559838	0.574	0.447	5.06864e-42	Artery	Pqlc1
Cd93	2.9346e-46	0.262144	0.823	0.637	5.5825e-42	Artery	Cd93
Mif	3.31503e-46	-0.539659	0.417	0.57	6.30618e-42	Artery	Mif
Stap2	4.21552e-46	-0.394005	0.099	0.259	8.01918e-42	Artery	Stap2
Hyal2	7.65959e-46	0.420336	0.383	0.229	1.45708e-41	Artery	Hyal2
Tsc22d1	7.98676e-46	0.338102	0.844	0.693	1.51932e-41	Artery	Tsc22d1
Rpl37	1.27417e-45	-0.291061	0.974	0.959	2.42385e-41	Artery	Rpl37
Pkp4	1.4625e-45	-0.544009	0.224	0.4	2.78211e-41	Artery	Pkp4
Stom	1.62671e-45	0.528965	0.377	0.231	3.09449e-41	Artery	Stom
Pgrmc2	1.70628e-45	0.485346	0.309	0.172	3.24585e-41	Artery	Pgrmc2
Nenf	3.62714e-45	0.414055	0.63	0.497	6.89991e-41	Artery	Nenf
Bhlhe40	3.92026e-45	0.508555	0.609	0.478	7.4575e-41	Artery	Bhlhe40
Rps17	5.02741e-45	-0.335533	0.915	0.902	9.56364e-41	Artery	Rps17
Rdx	6.76743e-45	0.519476	0.693	0.586	1.28737e-40	Artery	Rdx
Dusp2	7.23057e-45	-0.711239	0.239	0.423	1.37547e-40	Artery	Dusp2
Rpl30	1.43114e-44	-0.265845	0.982	0.952	2.72245e-40	Artery	Rpl30
H2-D1	2.07024e-44	0.284879	0.989	0.952	3.93822e-40	Artery	H2-D1
Ybx1	3.52233e-44	0.257761	0.949	0.909	6.70053e-40	Artery	Ybx1
Degs1	3.68675e-44	-0.468028	0.322	0.498	7.01331e-40	Artery	Degs1
Arid5a	4.20499e-44	0.391795	0.458	0.302	7.99916e-40	Artery	Arid5a
Ier5	6.24768e-44	0.499222	0.733	0.643	1.1885e-39	Artery	Ier5
Zyx	6.59929e-44	0.504708	0.439	0.29	1.25538e-39	Artery	Zyx
Nr4a2	6.61613e-44	0.666271	0.429	0.286	1.25859e-39	Artery	Nr4a2
Ndrg1	1.76487e-43	-0.478175	0.506	0.663	3.35732e-39	Artery	Ndrg1
Nhsl2	2.80667e-43	0.385898	0.267	0.137	5.33912e-39	Artery	Nhsl2
Iigp1	4.34665e-43	-0.769904	0.439	0.597	8.26863e-39	Artery	Iigp1
Rps28	4.97403e-43	-0.327643	0.96	0.939	9.46209e-39	Artery	Rps28
Rps29	6.17123e-43	-0.296664	0.977	0.958	1.17395e-38	Artery	Rps29
Btg2	9.68841e-43	0.469285	0.815	0.708	1.84303e-38	Artery	Btg2
St3gal6	1.16878e-42	-0.450253	0.295	0.471	2.22336e-38	Artery	St3gal6
Ecm2	1.97858e-42	0.368451	0.274	0.139	3.76385e-38	Artery	Ecm2
Rgs16	2.54307e-42	-0.696813	0.226	0.398	4.83767e-38	Artery	Rgs16
Msrb3	4.15734e-42	0.385059	0.34	0.2	7.9085e-38	Artery	Msrb3
Irf2bpl	4.26208e-42	0.469235	0.434	0.293	8.10776e-38	Artery	Irf2bpl
2022-03-02	4.6309e-42	-0.489723	0.47	0.612	8.80936e-38	Artery	2022-03-02
Atp6v0e	4.88275e-42	0.4083	0.668	0.565	9.28845e-38	Artery	Atp6v0e
Marcksl1	6.19072e-42	-0.802244	0.22	0.378	1.17766e-37	Artery	Marcksl1
Rpl10a	7.97641e-42	-0.374807	0.943	0.921	1.51735e-37	Artery	Rpl10a
Adgre5	1.02483e-41	0.301729	0.275	0.138	1.94954e-37	Artery	Adgre5
Gpr4	1.33528e-41	0.43116	0.389	0.247	2.54011e-37	Artery	Gpr4
Rps18	1.74044e-41	-0.383424	0.862	0.869	3.31085e-37	Artery	Rps18
Wnk1	3.33692e-41	-0.635419	0.445	0.598	6.34783e-37	Artery	Wnk1
Slc25a4	3.4094e-41	-0.525299	0.707	0.777	6.4857e-37	Artery	Slc25a4
Rftn1	3.41437e-41	0.388948	0.36	0.218	6.49515e-37	Artery	Rftn1
Gas5	3.74353e-41	-0.407973	0.751	0.814	7.12131e-37	Artery	Gas5
Dnaja1	4.78533e-41	0.427945	0.872	0.812	9.10314e-37	Artery	Dnaja1
Carhsp1	5.06653e-41	-0.410357	0.155	0.315	9.63807e-37	Artery	Carhsp1
Zbtb7a	5.24847e-41	0.41546	0.527	0.386	9.98417e-37	Artery	Zbtb7a
Ano6	8.63796e-41	0.41837	0.426	0.285	1.6432e-36	Artery	Ano6
Hs3st1	2.17776e-40	0.478744	0.29	0.157	4.14275e-36	Artery	Hs3st1
Arhgap18	3.76774e-40	-0.491109	0.118	0.265	7.16737e-36	Artery	Arhgap18
Syne2	4.40942e-40	0.396633	0.455	0.308	8.38804e-36	Artery	Syne2
Dab2ip	5.39703e-40	0.349563	0.543	0.4	1.02668e-35	Artery	Dab2ip
Slc50a1	6.22615e-40	0.405201	0.644	0.511	1.1844e-35	Artery	Slc50a1
Emp1	6.2428e-40	0.587711	0.843	0.776	1.18757e-35	Artery	Emp1
Aprt	6.74025e-40	-0.48174	0.323	0.483	1.2822e-35	Artery	Aprt
Polr1d	8.13887e-40	-0.414737	0.511	0.644	1.54826e-35	Artery	Polr1d
Atp8b1	8.94476e-40	0.364126	0.36	0.219	1.70156e-35	Artery	Atp8b1
Bcr	1.16362e-39	-0.630592	0.244	0.404	2.21355e-35	Artery	Bcr
Tmem59	1.36737e-39	0.314488	0.862	0.786	2.60116e-35	Artery	Tmem59
Pdlim7	1.55218e-39	0.420435	0.465	0.33	2.95272e-35	Artery	Pdlim7
Palmd	1.70201e-39	0.427027	0.642	0.494	3.23773e-35	Artery	Palmd
Rps6ka3	1.788e-39	0.441948	0.447	0.31	3.40131e-35	Artery	Rps6ka3
Limch1	3.01734e-39	-0.482211	0.155	0.309	5.73989e-35	Artery	Limch1
Ormdl3	3.05683e-39	0.374058	0.313	0.18	5.81502e-35	Artery	Ormdl3
Myo1b	3.17341e-39	-0.487586	0.221	0.384	6.03678e-35	Artery	Myo1b
Selenok	3.34284e-39	0.325272	0.838	0.764	6.35909e-35	Artery	Selenok
Asap2	6.78909e-39	0.342021	0.341	0.202	1.29149e-34	Artery	Asap2
Nedd9	6.87272e-39	0.420843	0.553	0.419	1.3074e-34	Artery	Nedd9
Rgs3	7.33612e-39	0.32534	0.357	0.213	1.39555e-34	Artery	Rgs3
Klf4	1.50673e-38	0.314768	0.808	0.722	2.86624e-34	Artery	Klf4
Frmd4b	1.8109e-38	0.40031	0.346	0.212	3.44487e-34	Artery	Frmd4b
Prdx4	2.08162e-38	0.445593	0.547	0.426	3.95986e-34	Artery	Prdx4
Sh2b3	1.13275e-37	0.363472	0.392	0.255	2.15482e-33	Artery	Sh2b3
Naca	1.42242e-37	-0.288083	0.92	0.897	2.70587e-33	Artery	Naca
Bgn	1.58912e-37	1.10946	0.254	0.14	3.02298e-33	Artery	Bgn
Tmed5	1.87713e-37	0.404775	0.692	0.581	3.57086e-33	Artery	Tmed5
Atp2b1	3.37588e-37	-0.466816	0.459	0.611	6.42194e-33	Artery	Atp2b1
Zcchc14	4.62322e-37	0.327746	0.271	0.148	8.79476e-33	Artery	Zcchc14
Gars	7.79871e-37	0.391363	0.309	0.184	1.48355e-32	Artery	Gars
Dusp6	9.55556e-37	0.404378	0.301	0.171	1.81775e-32	Artery	Dusp6
App	9.71876e-37	0.284356	0.893	0.819	1.8488e-32	Artery	App
Hspg2	1.07651e-36	-0.659575	0.416	0.565	2.04785e-32	Artery	Hspg2
Arl4a	1.23785e-36	-0.816017	0.383	0.51	2.35477e-32	Artery	Arl4a
Luzp1	1.28627e-36	0.316712	0.754	0.655	2.44687e-32	Artery	Luzp1
Prkch	2.26938e-36	-0.469205	0.289	0.445	4.31704e-32	Artery	Prkch
Robo4	3.27281e-36	-0.546415	0.204	0.358	6.22587e-32	Artery	Robo4
Arhgef7	8.77393e-36	-0.491971	0.234	0.395	1.66906e-31	Artery	Arhgef7
Atp1b3	1.17405e-35	0.306166	0.721	0.599	2.2334e-31	Artery	Atp1b3
Arpc1b	1.65836e-35	0.286602	0.901	0.819	3.1547e-31	Artery	Arpc1b
Synpo	1.9379e-35	0.385615	0.322	0.197	3.68646e-31	Artery	Synpo
Crybg3	2.19131e-35	0.34949	0.342	0.213	4.16853e-31	Artery	Crybg3
Stk24	2.25618e-35	0.37398	0.34	0.212	4.29193e-31	Artery	Stk24
Abcg2	3.84853e-35	-0.462265	0.484	0.607	7.32106e-31	Artery	Abcg2
Acox1	4.09679e-35	0.324907	0.368	0.234	7.79333e-31	Artery	Acox1
Adgrl2	5.24832e-35	-0.475798	0.192	0.341	9.98388e-31	Artery	Adgrl2
Zfp36l1	5.66605e-35	0.409048	0.748	0.66	1.07785e-30	Artery	Zfp36l1
Fam129b	5.84977e-35	0.355548	0.4	0.272	1.1128e-30	Artery	Fam129b
Cdh13	9.24666e-35	0.362171	0.713	0.603	1.75899e-30	Artery	Cdh13
Grasp	1.90532e-34	0.411238	0.544	0.428	3.62449e-30	Artery	Grasp
Ppp3ca	2.1346e-34	-0.581155	0.439	0.577	4.06064e-30	Artery	Ppp3ca
Mbnl1	2.28983e-34	0.356029	0.64	0.537	4.35595e-30	Artery	Mbnl1
Lmo7	3.83087e-34	0.286504	0.33	0.2	7.28746e-30	Artery	Lmo7
Pcp4l1	4.21599e-34	-0.568485	0.196	0.337	8.02008e-30	Artery	Pcp4l1
Rell1	5.5645e-34	-0.432876	0.255	0.41	1.05853e-29	Artery	Rell1
Gclm	5.57217e-34	0.403724	0.381	0.26	1.05999e-29	Artery	Gclm
Klf2	6.7988e-34	0.452626	0.834	0.742	1.29334e-29	Artery	Klf2
Gabarap	1.25794e-33	0.288241	0.852	0.799	2.39298e-29	Artery	Gabarap
Myh9	1.50727e-33	-0.513204	0.57	0.672	2.86729e-29	Artery	Myh9
Ccnl1	1.58244e-33	0.349724	0.791	0.726	3.01027e-29	Artery	Ccnl1
Btbd7	1.82995e-33	0.345261	0.582	0.459	3.48111e-29	Artery	Btbd7
Rasal2	1.87519e-33	-0.372258	0.125	0.264	3.56718e-29	Artery	Rasal2
Fabp4	2.30661e-33	-0.381622	0.908	0.635	4.38787e-29	Artery	Fabp4
Kctd10	2.37439e-33	0.345096	0.426	0.296	4.5168e-29	Artery	Kctd10
Skil	2.96377e-33	0.383917	0.414	0.284	5.63798e-29	Artery	Skil
Itga6	4.90472e-33	-0.568983	0.434	0.577	9.33025e-29	Artery	Itga6
Agpat3	4.94124e-33	0.276273	0.266	0.148	9.39972e-29	Artery	Agpat3
Cmas	6.69925e-33	0.365041	0.308	0.191	1.2744e-28	Artery	Cmas
Hsp90b1	7.14938e-33	0.345202	0.799	0.724	1.36003e-28	Artery	Hsp90b1
Arglu1	7.41988e-33	0.275523	0.698	0.591	1.41148e-28	Artery	Arglu1
Ccser2	8.88476e-33	0.352046	0.502	0.381	1.69015e-28	Artery	Ccser2
Tapbp	1.10573e-32	0.361616	0.628	0.512	2.10343e-28	Artery	Tapbp
Cdkn1c	2.32049e-32	0.35776	0.289	0.166	4.41428e-28	Artery	Cdkn1c
Ddah2	2.90445e-32	0.385295	0.541	0.419	5.52514e-28	Artery	Ddah2
Rexo2	4.63665e-32	0.35237	0.575	0.46	8.8203e-28	Artery	Rexo2
Btbd3	8.94185e-32	-0.48696	0.174	0.31	1.70101e-27	Artery	Btbd3
Tmbim6	9.14712e-32	0.283956	0.811	0.719	1.74006e-27	Artery	Tmbim6
Rpl31	1.3689e-31	-0.29258	0.864	0.872	2.60406e-27	Artery	Rpl31
Nfkbia	1.57876e-31	0.394016	0.922	0.866	3.00327e-27	Artery	Nfkbia
Sbno2	1.80819e-31	0.308783	0.705	0.604	3.43972e-27	Artery	Sbno2
Gna13	1.87006e-31	-0.43738	0.273	0.41	3.55741e-27	Artery	Gna13
Klf6	1.94401e-31	0.41434	0.733	0.641	3.6981e-27	Artery	Klf6
Actb	2.158e-31	-0.311909	0.977	0.971	4.10517e-27	Artery	Actb
Zfas1	2.46089e-31	-0.38913	0.238	0.383	4.68135e-27	Artery	Zfas1
Junb	5.01688e-31	0.370163	0.903	0.865	9.54361e-27	Artery	Junb
Spred1	7.08494e-31	-0.357254	0.14	0.273	1.34777e-26	Artery	Spred1
Cish	7.31342e-31	0.425543	0.284	0.171	1.39123e-26	Artery	Cish
Tfpi	1.31425e-30	-0.29049	0.138	0.271	2.5001e-26	Artery	Tfpi
Tm7sf3	1.45188e-30	0.305865	0.263	0.153	2.76191e-26	Artery	Tm7sf3
Enpp4	1.76541e-30	0.337024	0.312	0.192	3.35834e-26	Artery	Enpp4
Stx12	1.80358e-30	0.385544	0.53	0.429	3.43095e-26	Artery	Stx12
Tle5	1.8407e-30	0.310177	0.725	0.634	3.50156e-26	Artery	Tle5
Atp5e	3.11502e-30	-0.303532	0.845	0.862	5.9257e-26	Artery	Atp5e
Klf9	3.78559e-30	0.409326	0.676	0.57	7.20132e-26	Artery	Klf9
Prkd2	6.12312e-30	-0.42207	0.216	0.358	1.1648e-25	Artery	Prkd2
Skap2	8.31757e-30	0.334144	0.331	0.214	1.58225e-25	Artery	Skap2
Osmr	1.19835e-29	0.289342	0.565	0.437	2.27962e-25	Artery	Osmr
Ctbp2	1.81499e-29	0.301122	0.33	0.212	3.45265e-25	Artery	Ctbp2
Ankrd28	3.45491e-29	0.285786	0.256	0.15	6.57227e-25	Artery	Ankrd28
Fam43a	3.877e-29	-0.497191	0.243	0.38	7.37522e-25	Artery	Fam43a
Rpl12	4.54032e-29	-0.286306	0.945	0.922	8.63706e-25	Artery	Rpl12
Rpl14	6.55206e-29	-0.25245	0.943	0.913	1.2464e-24	Artery	Rpl14
Trak1	8.54284e-29	0.273633	0.259	0.154	1.6251e-24	Artery	Trak1
Ppp1r15a	9.3257e-29	0.332491	0.785	0.701	1.77403e-24	Artery	Ppp1r15a
Atp2a2	1.00277e-28	0.385179	0.404	0.286	1.90756e-24	Artery	Atp2a2
Rnf7	1.05129e-28	0.334842	0.662	0.563	1.99987e-24	Artery	Rnf7
Dag1	1.3711e-28	0.323659	0.339	0.223	2.60824e-24	Artery	Dag1
Lmcd1	1.42563e-28	0.41614	0.402	0.284	2.71197e-24	Artery	Lmcd1
Slc44a2	1.6905e-28	0.344584	0.452	0.331	3.21584e-24	Artery	Slc44a2
Pde8a	2.57739e-28	-0.317231	0.155	0.286	4.90297e-24	Artery	Pde8a
Ppp2r2a	2.60883e-28	0.357799	0.502	0.389	4.96277e-24	Artery	Ppp2r2a
Pttg1ip	2.94e-28	0.361816	0.643	0.551	5.59276e-24	Artery	Pttg1ip
Stab1	3.02697e-28	-0.502706	0.145	0.266	5.7582e-24	Artery	Stab1
Ets1	4.35523e-28	0.386164	0.773	0.729	8.28495e-24	Artery	Ets1
Lgmn	4.98346e-28	0.537393	0.544	0.443	9.48003e-24	Artery	Lgmn
Flot1	8.0441e-28	-0.340106	0.182	0.312	1.53023e-23	Artery	Flot1
Rassf1	8.64552e-28	0.372377	0.614	0.514	1.64464e-23	Artery	Rassf1
Ets2	9.13392e-28	-0.355093	0.464	0.615	1.73755e-23	Artery	Ets2
Jak1	1.02855e-27	-0.433409	0.558	0.662	1.95661e-23	Artery	Jak1
Eva1b	1.08869e-27	-0.401247	0.312	0.451	2.07101e-23	Artery	Eva1b
Plcb1	1.30495e-27	0.29341	0.422	0.302	2.4824e-23	Artery	Plcb1
Csrnp1	1.71479e-27	0.398491	0.545	0.438	3.26205e-23	Artery	Csrnp1
Hnrnpf	2.00205e-27	0.275078	0.834	0.766	3.80851e-23	Artery	Hnrnpf
Kif5b	2.42396e-27	0.324575	0.697	0.628	4.6111e-23	Artery	Kif5b
Slfn2	2.68655e-27	-0.489292	0.234	0.365	5.11062e-23	Artery	Slfn2
Npm1	2.84621e-27	-0.317102	0.821	0.84	5.41435e-23	Artery	Npm1
Kctd12b	4.45163e-27	0.346118	0.274	0.165	8.46834e-23	Artery	Kctd12b
Ptprg	5.64187e-27	0.294555	0.503	0.38	1.07325e-22	Artery	Ptprg
Msn	6.49782e-27	0.294657	0.834	0.775	1.23608e-22	Artery	Msn
Errfi1	9.26965e-27	0.517529	0.39	0.275	1.76337e-22	Artery	Errfi1
Rapgef1	1.0178e-26	0.257085	0.363	0.246	1.93617e-22	Artery	Rapgef1
Tmem176a	1.25032e-26	-0.67117	0.464	0.542	2.37848e-22	Artery	Tmem176a
Nptn	1.2532e-26	0.291947	0.469	0.357	2.38396e-22	Artery	Nptn
Cdk17	1.25485e-26	0.303397	0.358	0.246	2.3871e-22	Artery	Cdk17
Blmh	1.42571e-26	0.30328	0.338	0.23	2.71214e-22	Artery	Blmh
Adcy4	1.64644e-26	0.310564	0.447	0.336	3.13201e-22	Artery	Adcy4
Map3k8	1.6551e-26	-0.419207	0.201	0.326	3.1485e-22	Artery	Map3k8
Hebp1	1.73266e-26	0.295941	0.282	0.178	3.29604e-22	Artery	Hebp1
Tek	2.08236e-26	0.324734	0.475	0.362	3.96128e-22	Artery	Tek
Apbb2	2.19986e-26	0.260422	0.599	0.484	4.18479e-22	Artery	Apbb2
Prnp	3.14483e-26	0.313487	0.562	0.442	5.98241e-22	Artery	Prnp
Ldha	3.70291e-26	0.294149	0.778	0.679	7.04405e-22	Artery	Ldha
Efhd2	3.97422e-26	-0.385288	0.226	0.353	7.56016e-22	Artery	Efhd2
Numb	4.03539e-26	0.281233	0.326	0.216	7.67652e-22	Artery	Numb
Furin	5.0605e-26	0.321369	0.405	0.3	9.62659e-22	Artery	Furin
Ubxn4	5.69107e-26	0.340043	0.545	0.445	1.08261e-21	Artery	Ubxn4
Sntb2	8.01382e-26	-0.34882	0.436	0.574	1.52447e-21	Artery	Sntb2
Grrp1	8.95876e-26	-0.415321	0.5	0.619	1.70423e-21	Artery	Grrp1
Spns2	9.73901e-26	-0.33468	0.221	0.354	1.85265e-21	Artery	Spns2
Rps4x	9.83355e-26	-0.251133	0.979	0.946	1.87064e-21	Artery	Rps4x
Rpl7a	1.07823e-25	-0.255836	0.892	0.883	2.05112e-21	Artery	Rpl7a
Sptbn1	1.23965e-25	-0.38602	0.883	0.911	2.35819e-21	Artery	Sptbn1
Pdlim5	1.4948e-25	0.324584	0.392	0.289	2.84356e-21	Artery	Pdlim5
Ptbp1	1.55589e-25	0.328972	0.511	0.411	2.95977e-21	Artery	Ptbp1
Vps36	1.62147e-25	0.336371	0.455	0.348	3.08452e-21	Artery	Vps36
Rac1	1.83033e-25	0.278603	0.791	0.73	3.48183e-21	Artery	Rac1
Cdk9	2.18154e-25	0.31791	0.475	0.37	4.14994e-21	Artery	Cdk9
Gimap4	3.03323e-25	-0.318133	0.246	0.383	5.77011e-21	Artery	Gimap4
Rpl5	3.05082e-25	-0.260094	0.945	0.915	5.80357e-21	Artery	Rpl5
Lrrfip1	4.48651e-25	0.359985	0.635	0.554	8.53469e-21	Artery	Lrrfip1
Itm2c	4.65476e-25	0.270443	0.667	0.565	8.85474e-21	Artery	Itm2c
Ccdc88c	7.76483e-25	0.252333	0.324	0.214	1.4771e-20	Artery	Ccdc88c
Casp4	9.52702e-25	0.362023	0.525	0.428	1.81233e-20	Artery	Casp4
Dynlt3	1.07647e-24	0.338609	0.508	0.407	2.04776e-20	Artery	Dynlt3
Zfp36l2	1.17742e-24	-0.463413	0.425	0.55	2.23981e-20	Artery	Zfp36l2
Krtcap2	1.30083e-24	0.297257	0.733	0.619	2.47456e-20	Artery	Krtcap2
Pxdn	1.46927e-24	-0.458868	0.173	0.292	2.79498e-20	Artery	Pxdn
Rpsa	1.53285e-24	-0.295602	0.968	0.937	2.91594e-20	Artery	Rpsa
Asah1	1.53927e-24	0.320475	0.4	0.292	2.92816e-20	Artery	Asah1
Pelo	1.66592e-24	0.315969	0.315	0.214	3.16908e-20	Artery	Pelo
Vdac3	1.75722e-24	0.31296	0.543	0.453	3.34276e-20	Artery	Vdac3
2022-09-04	1.88358e-24	-0.40611	0.243	0.373	3.58314e-20	Artery	2022-09-04
Ifi47	1.97695e-24	0.375007	0.341	0.234	3.76075e-20	Artery	Ifi47
Sox18	2.14473e-24	0.438699	0.594	0.485	4.07993e-20	Artery	Sox18
Adgrg1	2.44853e-24	0.261095	0.577	0.476	4.65785e-20	Artery	Adgrg1
Pik3c2a	2.46705e-24	0.263436	0.308	0.201	4.69306e-20	Artery	Pik3c2a
Shank3	2.79745e-24	-0.415428	0.18	0.301	5.32158e-20	Artery	Shank3
Tpst1	2.79874e-24	0.28603	0.267	0.169	5.32405e-20	Artery	Tpst1
Filip1l	3.427e-24	0.308367	0.314	0.205	6.51919e-20	Artery	Filip1l
Atp2b4	3.74095e-24	0.304357	0.355	0.247	7.1164e-20	Artery	Atp2b4
Tmem204	5.42925e-24	-0.27682	0.136	0.25	1.03281e-19	Artery	Tmem204
Klf13	6.18724e-24	0.300522	0.688	0.612	1.177e-19	Artery	Klf13
Zfp703	6.54768e-24	-0.399401	0.189	0.303	1.24556e-19	Artery	Zfp703
B4galt1	7.12372e-24	0.328106	0.346	0.244	1.35515e-19	Artery	B4galt1
Hipk1	9.51254e-24	-0.363469	0.273	0.404	1.80957e-19	Artery	Hipk1
Sh3bp5	9.88171e-24	-0.32489	0.26	0.391	1.8798e-19	Artery	Sh3bp5
Camk2d	1.08163e-23	0.345488	0.353	0.25	2.05759e-19	Artery	Camk2d
Kdm6b	1.19276e-23	0.34002	0.656	0.578	2.26898e-19	Artery	Kdm6b
Plekho1	1.24559e-23	-0.362575	0.29	0.418	2.36949e-19	Artery	Plekho1
Bcar1	1.51117e-23	0.304691	0.41	0.305	2.8747e-19	Artery	Bcar1
Nr1d1	1.56102e-23	0.310294	0.267	0.172	2.96952e-19	Artery	Nr1d1
Rab5c	1.62494e-23	-0.405037	0.484	0.582	3.09112e-19	Artery	Rab5c
Dlc1	2.50499e-23	-0.45553	0.405	0.517	4.76525e-19	Artery	Dlc1
Mcam	2.59468e-23	0.30933	0.38	0.272	4.93585e-19	Artery	Mcam
Pgls	4.60107e-23	-0.296584	0.3	0.428	8.75262e-19	Artery	Pgls
Ninj1	4.90383e-23	0.384962	0.518	0.429	9.32856e-19	Artery	Ninj1
Apc	5.4163e-23	-0.459902	0.25	0.367	1.03034e-18	Artery	Apc
4931406P16Rik	5.79976e-23	0.274553	0.586	0.495	1.10329e-18	Artery	4931406P16Rik
Hspa2	6.71293e-23	-0.427828	0.207	0.324	1.277e-18	Artery	Hspa2
Dst	7.87515e-23	0.271592	0.649	0.552	1.49809e-18	Artery	Dst
Lgals3	8.49545e-23	-0.743631	0.186	0.286	1.61609e-18	Artery	Lgals3
Csrp1	9.76103e-23	0.357018	0.624	0.542	1.85684e-18	Artery	Csrp1
Calr	1.02412e-22	0.289366	0.781	0.723	1.94819e-18	Artery	Calr
Efna1	1.03949e-22	0.327765	0.49	0.386	1.97743e-18	Artery	Efna1
Gm26532	1.41025e-22	0.313365	0.36	0.254	2.68272e-18	Artery	Gm26532
Trim47	1.53065e-22	0.363427	0.566	0.476	2.91175e-18	Artery	Trim47
Tob1	1.56764e-22	0.323638	0.492	0.385	2.98212e-18	Artery	Tob1
Caskin2	1.73933e-22	-0.300746	0.165	0.282	3.30872e-18	Artery	Caskin2
AU021092	1.94047e-22	0.363119	0.274	0.18	3.69136e-18	Artery	AU021092
Ckb	2.04963e-22	0.749464	0.291	0.2	3.89902e-18	Artery	Ckb
Arl5b	2.64586e-22	0.356987	0.355	0.257	5.03322e-18	Artery	Arl5b
Hspa4	4.56463e-22	0.3109	0.452	0.359	8.6833e-18	Artery	Hspa4
Pitpnc1	6.00261e-22	-0.375672	0.281	0.407	1.14188e-17	Artery	Pitpnc1
Cr1l	6.64408e-22	0.285367	0.583	0.497	1.2639e-17	Artery	Cr1l
Tgoln1	1.40335e-21	0.250198	0.658	0.572	2.66959e-17	Artery	Tgoln1
Rap1a	1.43486e-21	-0.319866	0.556	0.659	2.72954e-17	Artery	Rap1a
Gm11361	2.83144e-21	-0.332058	0.441	0.55	5.38626e-17	Artery	Gm11361
Lysmd2	3.01694e-21	0.299071	0.442	0.343	5.73913e-17	Artery	Lysmd2
St3gal1	3.08876e-21	0.253765	0.271	0.179	5.87574e-17	Artery	St3gal1
Jcad	4.54866e-21	0.250539	0.342	0.24	8.65292e-17	Artery	Jcad
Micos10	5.2237e-21	-0.280689	0.633	0.694	9.93705e-17	Artery	Micos10
Lamc1	7.1487e-21	-0.335453	0.336	0.461	1.3599e-16	Artery	Lamc1
9930111J21Rik2	7.41473e-21	0.311913	0.342	0.247	1.4105e-16	Artery	9930111J21Rik2
Dock9	8.01123e-21	-0.408299	0.334	0.453	1.52398e-16	Artery	Dock9
Ier3	8.33838e-21	0.30618	0.848	0.768	1.58621e-16	Artery	Ier3
Sbds	9.83909e-21	-0.332095	0.416	0.526	1.87169e-16	Artery	Sbds
Prdx2	1.23011e-20	-0.307859	0.571	0.669	2.34004e-16	Artery	Prdx2
S100a16	1.46142e-20	0.26609	0.752	0.665	2.78006e-16	Artery	S100a16
Hoxb4	1.58003e-20	0.350964	0.331	0.239	3.00569e-16	Artery	Hoxb4
Aopep	2.40711e-20	0.365301	0.542	0.472	4.57905e-16	Artery	Aopep
Myo6	2.71016e-20	-0.3079	0.158	0.264	5.15555e-16	Artery	Myo6
4930523C07Rik	2.80926e-20	0.366851	0.432	0.341	5.34405e-16	Artery	4930523C07Rik
Txndc17	3.04018e-20	0.27426	0.688	0.611	5.78333e-16	Artery	Txndc17
Atpif1	3.48519e-20	-0.341295	0.557	0.647	6.62988e-16	Artery	Atpif1
Smarca2	4.26046e-20	0.303476	0.385	0.292	8.10466e-16	Artery	Smarca2
Fli1	4.84821e-20	-0.334364	0.312	0.431	9.22275e-16	Artery	Fli1
Il10rb	6.11833e-20	0.277322	0.279	0.19	1.16389e-15	Artery	Il10rb
Lman1	8.37679e-20	0.304504	0.475	0.386	1.59352e-15	Artery	Lman1
Lama5	1.04499e-19	0.285709	0.335	0.24	1.98789e-15	Artery	Lama5
Ripk3	1.13384e-19	0.305408	0.255	0.171	2.15691e-15	Artery	Ripk3
Srpk2	1.57016e-19	-0.297243	0.236	0.351	2.98691e-15	Artery	Srpk2
Trip10	1.84081e-19	0.295647	0.446	0.355	3.50177e-15	Artery	Trip10
Rab18	1.93046e-19	0.267197	0.516	0.435	3.67232e-15	Artery	Rab18
G3bp2	3.17871e-19	0.270095	0.46	0.366	6.04686e-15	Artery	G3bp2
Ldb2	3.27292e-19	0.28496	0.439	0.349	6.22607e-15	Artery	Ldb2
Ak3	4.53532e-19	0.257771	0.331	0.239	8.62754e-15	Artery	Ak3
Lzts2	5.45849e-19	0.270307	0.34	0.25	1.03837e-14	Artery	Lzts2
Rnh1	5.64483e-19	0.265399	0.559	0.479	1.07382e-14	Artery	Rnh1
Bnip2	6.07307e-19	0.28013	0.602	0.528	1.15528e-14	Artery	Bnip2
Slc41a1	7.2409e-19	-0.689064	0.18	0.275	1.37744e-14	Artery	Slc41a1
Tmem47	8.79545e-19	0.309867	0.325	0.238	1.67316e-14	Artery	Tmem47
Hhex	8.85866e-19	0.273378	0.279	0.189	1.68518e-14	Artery	Hhex
Atp5mpl	9.83241e-19	-0.301337	0.542	0.637	1.87042e-14	Artery	Atp5mpl
Esd	1.33196e-18	0.342663	0.554	0.488	2.53379e-14	Artery	Esd
Ppp1r14b	1.34913e-18	-0.395081	0.447	0.536	2.56644e-14	Artery	Ppp1r14b
Pdgfb	1.43965e-18	0.291411	0.342	0.247	2.73865e-14	Artery	Pdgfb
Fosb	1.57995e-18	0.319143	0.729	0.661	3.00555e-14	Artery	Fosb
Eid1	1.71897e-18	-0.266536	0.377	0.496	3.26999e-14	Artery	Eid1
Gltp	1.78239e-18	0.28641	0.32	0.234	3.39064e-14	Artery	Gltp
Midn	2.2574e-18	0.259606	0.593	0.527	4.29425e-14	Artery	Midn
Syt15	2.51683e-18	0.335389	0.284	0.2	4.78776e-14	Artery	Syt15
Pgm2	2.68049e-18	-0.269918	0.272	0.385	5.09909e-14	Artery	Pgm2
Dync1li1	2.78139e-18	0.263281	0.313	0.227	5.29104e-14	Artery	Dync1li1
Rcn3	2.84538e-18	-0.30193	0.175	0.278	5.41276e-14	Artery	Rcn3
Med31	3.79093e-18	0.282747	0.356	0.273	7.21149e-14	Artery	Med31
Npr1	6.74323e-18	-0.290499	0.218	0.328	1.28276e-13	Artery	Npr1
Lpcat3	7.1163e-18	0.296658	0.29	0.208	1.35373e-13	Artery	Lpcat3
Arrdc4	8.03283e-18	0.272735	0.291	0.205	1.52809e-13	Artery	Arrdc4
Tmem50a	8.30752e-18	0.265889	0.683	0.621	1.58034e-13	Artery	Tmem50a
Ppp1r12a	8.44458e-18	-0.31774	0.36	0.48	1.60641e-13	Artery	Ppp1r12a
Vamp5	8.83056e-18	-0.381907	0.33	0.426	1.67984e-13	Artery	Vamp5
Tcn2	8.87593e-18	-0.310292	0.289	0.397	1.68847e-13	Artery	Tcn2
Glod4	9.28761e-18	0.271014	0.328	0.242	1.76678e-13	Artery	Glod4
Dysf	9.43518e-18	-0.374554	0.165	0.258	1.79485e-13	Artery	Dysf
Egln1	9.78063e-18	-0.250272	0.177	0.279	1.86057e-13	Artery	Egln1
Anp32a	1.23617e-17	0.260764	0.626	0.555	2.35156e-13	Artery	Anp32a
Slc35e4	1.4561e-17	0.303793	0.301	0.22	2.76994e-13	Artery	Slc35e4
Mylip	1.57367e-17	-0.296813	0.256	0.364	2.99359e-13	Artery	Mylip
Ndufa3	1.79748e-17	-0.254795	0.356	0.475	3.41935e-13	Artery	Ndufa3
Clec2d	2.49943e-17	0.275355	0.581	0.493	4.75467e-13	Artery	Clec2d
Tubb6	2.96718e-17	-0.32036	0.198	0.295	5.64447e-13	Artery	Tubb6
Rwdd4a	3.00164e-17	0.250953	0.256	0.177	5.71002e-13	Artery	Rwdd4a
Eef1b2	3.05576e-17	-0.256853	0.883	0.861	5.81297e-13	Artery	Eef1b2
Tulp4	3.54367e-17	0.264273	0.448	0.354	6.74113e-13	Artery	Tulp4
Ctnnbip1	3.72654e-17	-0.369209	0.285	0.389	7.089e-13	Artery	Ctnnbip1
Nfkbiz	3.98782e-17	0.257003	0.608	0.528	7.58603e-13	Artery	Nfkbiz
Hoxd10	4.04131e-17	0.426955	0.306	0.228	7.68778e-13	Artery	Hoxd10
Snu13	4.07878e-17	0.292497	0.745	0.673	7.75905e-13	Artery	Snu13
Mrtfb	4.11835e-17	0.253499	0.349	0.262	7.83434e-13	Artery	Mrtfb
Ugcg	4.16213e-17	-0.646716	0.332	0.42	7.91761e-13	Artery	Ugcg
Rela	4.85214e-17	0.256507	0.36	0.276	9.23022e-13	Artery	Rela
Qk	5.03879e-17	-0.352588	0.597	0.686	9.5853e-13	Artery	Qk
Cyb5a	5.39369e-17	-0.333752	0.651	0.703	1.02604e-12	Artery	Cyb5a
Fndc3b	5.92369e-17	0.259501	0.35	0.263	1.12686e-12	Artery	Fndc3b
Fyttd1	8.5532e-17	-0.301752	0.28	0.388	1.62707e-12	Artery	Fyttd1
Id3	1.68775e-16	0.387564	0.677	0.585	3.2106e-12	Artery	Id3
Pbx1	2.07571e-16	0.269644	0.29	0.205	3.94861e-12	Artery	Pbx1
Rab6a	2.16672e-16	0.264182	0.431	0.352	4.12175e-12	Artery	Rab6a
Phc2	2.23329e-16	0.271952	0.431	0.351	4.24838e-12	Artery	Phc2
Ppp1cc	2.62556e-16	0.278894	0.55	0.476	4.9946e-12	Artery	Ppp1cc
Hspa8	4.03929e-16	-0.255786	0.963	0.946	7.68394e-12	Artery	Hspa8
Hras	5.11593e-16	-0.283642	0.326	0.434	9.73203e-12	Artery	Hras
Gm26917	8.39369e-16	-1.3223	0.365	0.463	1.59673e-11	Artery	Gm26917
Crlf2	1.05369e-15	0.263221	0.354	0.276	2.00443e-11	Artery	Crlf2
Ier5l	1.15186e-15	0.279037	0.473	0.383	2.19119e-11	Artery	Ier5l
Cpeb4	1.18851e-15	-0.361634	0.221	0.315	2.26091e-11	Artery	Cpeb4
Dhrs3	1.5058e-15	-0.27362	0.172	0.261	2.86448e-11	Artery	Dhrs3
Galnt1	1.98111e-15	-0.289125	0.19	0.284	3.76867e-11	Artery	Galnt1
Cyb5r3	3.00253e-15	0.300001	0.564	0.504	5.71171e-11	Artery	Cyb5r3
Dusp1	4.33204e-15	0.252735	0.806	0.753	8.24083e-11	Artery	Dusp1
Nme1	5.52662e-15	-0.291209	0.368	0.468	1.05133e-10	Artery	Nme1
Abca1	5.68126e-15	-0.297513	0.344	0.456	1.08075e-10	Artery	Abca1
Zc3hav1	5.68785e-15	-0.26784	0.226	0.322	1.082e-10	Artery	Zc3hav1
Nfat5	6.16389e-15	-0.712031	0.561	0.616	1.17256e-10	Artery	Nfat5
Tuba1a	6.25083e-15	-0.306048	0.589	0.699	1.1891e-10	Artery	Tuba1a
Kctd12	6.67004e-15	-0.382882	0.281	0.379	1.26884e-10	Artery	Kctd12
Bex3	8.12282e-15	-0.273311	0.176	0.263	1.5452e-10	Artery	Bex3
2200002D01Rik	8.21782e-15	-0.337126	0.245	0.332	1.56328e-10	Artery	2200002D01Rik
Arap3	9.10237e-15	-0.344445	0.349	0.452	1.73154e-10	Artery	Arap3
Nfatc1	1.09967e-14	-0.406344	0.195	0.278	2.09189e-10	Artery	Nfatc1
Rhoj	1.66328e-14	-0.314059	0.504	0.586	3.16406e-10	Artery	Rhoj
Neu1	1.90783e-14	-0.316406	0.234	0.325	3.62926e-10	Artery	Neu1
Llph	4.41474e-14	-0.263953	0.312	0.407	8.39816e-10	Artery	Llph
Ifngr1	4.44782e-14	0.292986	0.517	0.445	8.4611e-10	Artery	Ifngr1
Bach1	8.42198e-14	-0.300787	0.26	0.35	1.60211e-09	Artery	Bach1
Smc4	1.34798e-13	-0.274876	0.174	0.26	2.56426e-09	Artery	Smc4
Tubb2a	1.73238e-13	0.276801	0.507	0.442	3.2955e-09	Artery	Tubb2a
Il6	2.2537e-13	0.608589	0.517	0.428	4.28722e-09	Artery	Il6
Hif1a	2.75311e-13	-0.301699	0.436	0.519	5.23723e-09	Artery	Hif1a
Nfib	3.24623e-13	-0.303091	0.672	0.73	6.17531e-09	Artery	Nfib
Dpysl2	4.7586e-13	-0.319831	0.379	0.463	9.05228e-09	Artery	Dpysl2
Plscr2	5.58819e-13	0.27317	0.284	0.211	1.06304e-08	Artery	Plscr2
Plk2	7.42666e-13	-0.480152	0.466	0.543	1.41277e-08	Artery	Plk2
Pdlim4	7.47247e-13	-0.38621	0.402	0.481	1.42149e-08	Artery	Pdlim4
Magi1	7.81221e-13	-0.276276	0.172	0.255	1.48612e-08	Artery	Magi1
Tcim	9.62188e-13	-0.442319	0.37	0.463	1.83037e-08	Artery	Tcim
Sorbs1	1.13123e-12	-0.302427	0.179	0.261	2.15194e-08	Artery	Sorbs1
Fez2	1.30013e-12	-0.273446	0.245	0.331	2.47324e-08	Artery	Fez2
Jak2	1.45766e-12	-0.280309	0.232	0.318	2.7729e-08	Artery	Jak2
Serpinb6a	1.8905e-12	-0.301369	0.659	0.669	3.5963e-08	Artery	Serpinb6a
Epb41l2	2.03993e-12	-0.260004	0.223	0.309	3.88056e-08	Artery	Epb41l2
Mt1	2.24835e-12	1.27035	0.403	0.341	4.27703e-08	Artery	Mt1
Taf1d	2.47914e-12	-0.30368	0.368	0.462	4.71608e-08	Artery	Taf1d
Adrb2	2.93776e-12	-0.318817	0.231	0.312	5.5885e-08	Artery	Adrb2
Mtch1	3.46802e-12	-0.263578	0.621	0.69	6.59722e-08	Artery	Mtch1
1700025G04Rik	3.7125e-12	0.290292	0.309	0.247	7.06228e-08	Artery	1700025G04Rik
Sgk1	3.77778e-12	-0.365197	0.528	0.617	7.18646e-08	Artery	Sgk1
Ogt	5.21694e-12	-0.329231	0.294	0.382	9.92419e-08	Artery	Ogt
Fam3c	8.61375e-12	0.31862	0.301	0.241	1.63859e-07	Artery	Fam3c
Sema4c	1.71878e-11	-0.334136	0.236	0.321	3.26963e-07	Artery	Sema4c
Cebpb	2.18198e-11	-0.917213	0.384	0.457	4.15078e-07	Artery	Cebpb
Akap12	4.22779e-11	-0.596315	0.348	0.422	8.04252e-07	Artery	Akap12
Ppfibp1	4.51303e-11	-0.356586	0.467	0.536	8.58514e-07	Artery	Ppfibp1
Fos	8.08118e-11	0.361584	0.759	0.686	1.53728e-06	Artery	Fos
Selenoh	9.11262e-11	-0.259085	0.221	0.3	1.73349e-06	Artery	Selenoh
Csf2rb	9.25679e-11	-0.340402	0.333	0.41	1.76092e-06	Artery	Csf2rb
Rps27l	1.04825e-10	-0.257886	0.679	0.712	1.99409e-06	Artery	Rps27l
Xiap	1.77419e-10	-0.260991	0.315	0.401	3.37504e-06	Artery	Xiap
Aldh2	1.94471e-10	0.322824	0.426	0.372	3.69943e-06	Artery	Aldh2
Yes1	6.27036e-10	-0.294637	0.368	0.448	1.19281e-05	Artery	Yes1
S100a10	7.21833e-10	-0.287257	0.832	0.83	1.37314e-05	Artery	S100a10
Csrp2	1.09185e-09	-0.291085	0.377	0.458	2.07702e-05	Artery	Csrp2
Pgk1	1.65774e-09	0.259507	0.497	0.447	3.15352e-05	Artery	Pgk1
Gm47283	2.09039e-09	-0.343048	0.58	0.651	3.97654e-05	Artery	Gm47283
Dennd4a	3.64051e-09	-0.362641	0.236	0.3	6.92533e-05	Artery	Dennd4a
C130074G19Rik	5.75038e-09	-0.251095	0.31	0.385	0.000109389	Artery	C130074G19Rik
Cxcl1	8.54428e-09	0.669721	0.37	0.312	0.000162538	Artery	Cxcl1
Mgll	1.23106e-08	-0.600455	0.586	0.617	0.000234185	Artery	Mgll
Gbp4	2.17307e-08	-0.319557	0.361	0.433	0.000413384	Artery	Gbp4
Dab2	2.24927e-08	-0.301543	0.307	0.377	0.000427879	Artery	Dab2
Glud1	3.18729e-08	-0.361037	0.548	0.601	0.000606318	Artery	Glud1
Upp1	3.2406e-08	0.257377	0.46	0.41	0.00061646	Artery	Upp1
Pam	4.11136e-08	0.268711	0.51	0.468	0.000782104	Artery	Pam
Gm10260	7.54106e-08	-0.29825	0.583	0.615	0.00143454	Artery	Gm10260
Id2	8.87975e-08	0.29127	0.3	0.248	0.00168919	Artery	Id2
Mgst3	1.25828e-07	0.392282	0.304	0.267	0.00239362	Artery	Mgst3
Tubb5	1.54517e-07	-0.257732	0.723	0.753	0.00293938	Artery	Tubb5
Ednrb	1.68816e-07	0.276063	0.295	0.239	0.00321138	Artery	Ednrb
Dstn	1.7559e-07	-0.25942	0.671	0.715	0.00334026	Artery	Dstn
Hes1	1.8479e-07	-0.350104	0.289	0.347	0.00351526	Artery	Hes1
Slfn5	1.93012e-07	-0.334451	0.603	0.63	0.00367166	Artery	Slfn5
Stmn1	4.11574e-07	-0.62564	0.221	0.262	0.00782937	Artery	Stmn1
Nfkb1	2.97383e-06	0.266995	0.453	0.429	0.0565712	Artery	Nfkb1
Etl4	1.5086e-05	-0.265606	0.21	0.261	0.286981	Artery	Etl4
Ifi203	4.20633e-05	-0.269594	0.425	0.466	0.800171	Artery	Ifi203
Hmgb2	4.90582e-05	-0.389974	0.34	0.389	0.933234	Artery	Hmgb2
Procr	5.13462e-05	0.333321	0.385	0.345	0.976759	Artery	Procr
Maff	6.71465e-05	-0.331364	0.419	0.362	1	Artery	Maff
Timp2	7.93004e-05	-0.305076	0.495	0.516	1	Artery	Timp2
Fabp5	8.15563e-05	-1.03547	0.404	0.388	1	Artery	Fabp5
Pltp	0.000112027	-0.280573	0.379	0.412	1	Artery	Pltp
Il6st	0.000252713	-0.37634	0.56	0.575	1	Artery	Il6st
N4bp3	0.00048326	-0.285202	0.291	0.325	1	Artery	N4bp3
Tmem252	0.000619549	-0.355712	0.298	0.335	1	Artery	Tmem252
Hmox1	0.00335681	0.303729	0.256	0.233	1	Artery	Hmox1
Cd24a	0.00423791	-0.733164	0.315	0.248	1	Artery	Cd24a
Jun	0.00759626	-0.332424	0.792	0.81	1	Artery	Jun
Selp	0	4.07841	0.9	0.066	0	Vein	Selp
Ackr1	0	3.93665	0.819	0.016	0	Vein	Ackr1
Sele	0	3.37274	0.716	0.048	0	Vein	Sele
Aqp1.1	0	2.48267	0.997	0.354	0	Vein	Aqp1
Lrg1.1	0	2.42943	0.991	0.538	0	Vein	Lrg1
Tmem252.1	0	2.22343	0.849	0.257	0	Vein	Tmem252
Vwf	0	2.17335	0.916	0.302	0	Vein	Vwf
Lgals3.1	0	1.90522	0.799	0.19	0	Vein	Lgals3
Ehd4.1	0	1.89332	0.971	0.511	0	Vein	Ehd4
Ptgs1	0	1.58818	0.743	0.074	0	Vein	Ptgs1
Fkbp11	0	1.27015	0.467	0.043	0	Vein	Fkbp11
Bace2	0	1.17968	0.663	0.124	0	Vein	Bace2
Nt5e	0	1.10403	0.493	0.05	0	Vein	Nt5e
Cygb	0	1.02004	0.382	0.014	0	Vein	Cygb
Myof	0	0.965115	0.48	0.045	0	Vein	Myof
Cysltr1	0	0.841738	0.361	0.01	0	Vein	Cysltr1
Serpina3n	0	0.729541	0.328	0.013	0	Vein	Serpina3n
Cadm3	0	0.680037	0.298	0.005	0	Vein	Cadm3
Pcdh7	0	0.652816	0.276	0.005	0	Vein	Pcdh7
Hdc	2.03949e-304	1.28575	0.394	0.037	3.87972e-300	Vein	Hdc
Il6st.1	2.79811e-303	1.7595	0.952	0.521	5.32285e-299	Vein	Il6st
Ehd3	1.30305e-297	0.976622	0.386	0.035	2.47879e-293	Vein	Ehd3
Spint2	1.42569e-295	1.25053	0.812	0.248	2.71208e-291	Vein	Spint2
Acer3	8.57367e-289	0.969467	0.554	0.096	1.63097e-284	Vein	Acer3
Lbp.1	1.47968e-284	1.47419	0.711	0.16	2.81479e-280	Vein	Lbp
Vcan	4.99804e-279	0.820176	0.366	0.032	9.50777e-275	Vein	Vcan
2200002D01Rik.1	2.37066e-278	1.23967	0.8	0.246	4.50971e-274	Vein	2200002D01Rik
Igf1	2.82914e-278	1.14244	0.457	0.061	5.38188e-274	Vein	Igf1
Slco2a1.1	5.89929e-273	1.31327	0.826	0.247	1.12222e-268	Vein	Slco2a1
Klk8	2.34504e-270	0.710282	0.262	0.012	4.46096e-266	Vein	Klk8
Gpr1	3.35363e-270	0.530131	0.267	0.013	6.37962e-266	Vein	Gpr1
Pdia5	2.45687e-268	1.12635	0.725	0.193	4.67371e-264	Vein	Pdia5
Sectm1a	9.20864e-265	1.48727	0.353	0.035	1.75176e-260	Vein	Sectm1a
Tll1	1.38309e-262	0.570335	0.304	0.021	2.63105e-258	Vein	Tll1
Cd14.1	2.31249e-262	2.16362	0.671	0.176	4.39906e-258	Vein	Cd14
Ret	3.32053e-262	0.711671	0.342	0.031	6.31664e-258	Vein	Ret
Chp2	2.21193e-257	1.234	0.822	0.282	4.20775e-253	Vein	Chp2
Apoe.1	2.46518e-256	1.58373	0.97	0.547	4.6895e-252	Vein	Apoe
Cldn5.1	2.18803e-251	-3.52289	0.125	0.744	4.16229e-247	Vein	Cldn5
Csrp2.1	8.96459e-251	1.53894	0.856	0.383	1.70533e-246	Vein	Csrp2
Il1r1	1.25984e-246	1.04861	0.593	0.132	2.39658e-242	Vein	Il1r1
Fabp5.1	3.32773e-244	1.45637	0.872	0.329	6.33034e-240	Vein	Fabp5
Plekha7	5.24873e-223	0.570799	0.287	0.024	9.98467e-219	Vein	Plekha7
Steap3	3.87971e-221	0.562101	0.274	0.022	7.38037e-217	Vein	Steap3
Ctnnal1.1	6.56542e-221	0.995636	0.682	0.19	1.24894e-216	Vein	Ctnnal1
Mustn1.1	3.0362e-219	1.21569	0.684	0.205	5.77576e-215	Vein	Mustn1
Insr	1.33216e-218	0.959456	0.585	0.138	2.53416e-214	Vein	Insr
Bgn.1	1.28318e-212	1.25007	0.543	0.119	2.44099e-208	Vein	Bgn
Plvap.1	9.34278e-212	1.08892	1	0.723	1.77728e-207	Vein	Plvap
Ppp1r14a	1.15107e-207	0.690372	0.389	0.059	2.18968e-203	Vein	Ppp1r14a
Dnm3	9.01152e-207	0.870532	0.629	0.165	1.71426e-202	Vein	Dnm3
Fmo2	1.0075e-204	0.96606	0.368	0.053	1.91657e-200	Vein	Fmo2
Mxra8	6.1423e-204	0.732187	0.498	0.104	1.16845e-199	Vein	Mxra8
Rasa4.1	1.01328e-203	1.05206	0.68	0.213	1.92757e-199	Vein	Rasa4
Tmem176b	3.90238e-200	1.03973	0.944	0.565	7.42349e-196	Vein	Tmem176b
Fabp4.1	4.55368e-199	1.20034	0.984	0.667	8.66246e-195	Vein	Fabp4
Tmem176a.1	4.85387e-199	1.07524	0.9	0.473	9.23352e-195	Vein	Tmem176a
Sncg	4.03726e-194	1.21259	0.646	0.204	7.68008e-190	Vein	Sncg
Neurl3	1.23419e-190	1.00938	0.456	0.092	2.3478e-186	Vein	Neurl3
Cfb	1.12235e-189	0.857099	0.613	0.174	2.13504e-185	Vein	Cfb
Tagln	2.35645e-187	1.81371	0.566	0.157	4.48268e-183	Vein	Tagln
Lgmn.1	1.74794e-186	1.07836	0.862	0.416	3.32511e-182	Vein	Lgmn
Cyp4b1	1.586e-184	0.768064	0.429	0.081	3.01704e-180	Vein	Cyp4b1
Prss23	3.88462e-180	0.979568	0.537	0.14	7.38971e-176	Vein	Prss23
Ifitm2	1.06416e-178	0.818636	0.993	0.93	2.02435e-174	Vein	Ifitm2
Procr.1	7.40835e-176	1.44771	0.759	0.302	1.40929e-171	Vein	Procr
Mmp2	4.57831e-171	0.504016	0.25	0.026	8.70932e-167	Vein	Mmp2
Nr2f2.1	1.74757e-165	0.751667	0.562	0.152	3.32441e-161	Vein	Nr2f2
Igfbp4.1	3.88465e-165	0.348854	0.867	0.354	7.38976e-161	Vein	Igfbp4
AU021092.1	1.20006e-164	0.823774	0.551	0.158	2.28288e-160	Vein	AU021092
Emcn.1	1.87858e-163	1.04174	0.964	0.632	3.57363e-159	Vein	Emcn
Cd55	8.69219e-162	0.638857	0.396	0.08	1.65352e-157	Vein	Cd55
Tmsb10.1	6.62053e-157	0.874214	0.994	0.796	1.25942e-152	Vein	Tmsb10
Ctla2a.1	3.18964e-151	1.06424	0.983	0.584	6.06765e-147	Vein	Ctla2a
C1qtnf9.1	6.06941e-149	0.826388	0.765	0.32	1.15458e-144	Vein	C1qtnf9
Golm1	1.7795e-147	0.717186	0.506	0.145	3.38514e-143	Vein	Golm1
Fam167b.1	2.27817e-147	0.6743	0.575	0.174	4.33376e-143	Vein	Fam167b
Tmsb4x.1	7.52803e-147	0.639357	1	0.983	1.43206e-142	Vein	Tmsb4x
Mras	1.51024e-146	0.608196	0.389	0.084	2.87292e-142	Vein	Mras
Actn1.1	1.01861e-145	0.914117	0.726	0.299	1.9377e-141	Vein	Actn1
Nrp2.1	9.44982e-141	0.763818	0.796	0.356	1.79764e-136	Vein	Nrp2
Vamp5.1	3.52134e-136	0.945722	0.756	0.355	6.69865e-132	Vein	Vamp5
Nqo1	6.43364e-135	0.497251	0.335	0.067	1.22387e-130	Vein	Nqo1
Lepr	4.45175e-134	0.689842	0.497	0.145	8.46856e-130	Vein	Lepr
Fam174b	1.38491e-129	0.750827	0.405	0.101	2.63451e-125	Vein	Fam174b
Tbc1d8	6.62582e-129	0.5584	0.308	0.06	1.26043e-124	Vein	Tbc1d8
Arrb1	9.95994e-129	0.576621	0.373	0.088	1.89468e-124	Vein	Arrb1
Itga2b	1.02051e-127	0.378709	0.253	0.039	1.94132e-123	Vein	Itga2b
Rab3il1	2.04348e-123	0.498275	0.335	0.072	3.88732e-119	Vein	Rab3il1
Psen2	7.0148e-123	0.728276	0.541	0.182	1.33443e-118	Vein	Psen2
Ndufa8.1	2.58724e-122	0.790974	0.868	0.534	4.9217e-118	Vein	Ndufa8
Oat	6.12642e-122	0.775065	0.575	0.211	1.16543e-117	Vein	Oat
Serpinb6a.1	1.52263e-121	0.82622	0.915	0.634	2.8965e-117	Vein	Serpinb6a
Ogfrl1	6.56707e-121	0.556068	0.319	0.069	1.24925e-116	Vein	Ogfrl1
Ecm1	4.79466e-120	0.577182	0.4	0.107	9.12088e-116	Vein	Ecm1
Grina.1	3.35319e-119	0.742798	0.768	0.361	6.37877e-115	Vein	Grina
Npr1.1	4.61267e-119	0.667369	0.648	0.255	8.77468e-115	Vein	Npr1
Dusp23	1.9419e-118	0.499063	0.319	0.069	3.69408e-114	Vein	Dusp23
Eng	2.80451e-118	0.729765	0.962	0.742	5.33502e-114	Vein	Eng
Pgm5	3.97512e-118	0.494449	0.398	0.1	7.56186e-114	Vein	Pgm5
Thsd7a	2.22782e-117	0.594065	0.479	0.146	4.23798e-113	Vein	Thsd7a
Tspan5	1.83303e-116	0.626857	0.517	0.173	3.48696e-112	Vein	Tspan5
Mctp1	3.00765e-116	0.805039	0.529	0.184	5.72146e-112	Vein	Mctp1
Tnfrsf1a	5.77792e-116	0.777549	0.888	0.549	1.09913e-111	Vein	Tnfrsf1a
Lifr	6.7339e-116	0.731753	0.702	0.322	1.28099e-111	Vein	Lifr
Gda	2.79865e-114	0.731997	0.525	0.182	5.32388e-110	Vein	Gda
Prcp	6.64389e-110	0.652884	0.627	0.254	1.26387e-105	Vein	Prcp
Fbln2.1	2.1034e-109	0.716565	0.849	0.424	4.00129e-105	Vein	Fbln2
Prelp	3.2325e-108	0.340247	0.307	0.066	6.14919e-104	Vein	Prelp
Malat1	1.39445e-106	-0.851235	0.986	0.989	2.65266e-102	Vein	Malat1
Fbn1.1	2.31352e-104	0.600478	0.543	0.193	4.401e-100	Vein	Fbn1
Grrp1.1	1.63861e-103	0.771591	0.886	0.55	3.11713e-99	Vein	Grrp1
Serping1.1	2.08078e-102	0.650785	0.471	0.156	3.95826e-98	Vein	Serping1
Rbp1	3.06436e-101	0.998832	0.299	0.073	5.82932e-97	Vein	Rbp1
Rplp0.1	8.69044e-101	0.584971	0.995	0.952	1.65318e-96	Vein	Rplp0
Isyna1	1.68165e-100	0.585115	0.463	0.156	3.199e-96	Vein	Isyna1
Ifitm3	5.15915e-100	0.529735	1	0.948	9.81425e-96	Vein	Ifitm3
Ctsb	2.03105e-98	0.707053	0.894	0.618	3.86368e-94	Vein	Ctsb
Gja4.1	3.72293e-98	-1.95558	0.014	0.38	7.08212e-94	Vein	Gja4
Rcan1	1.70147e-97	1.27696	0.69	0.375	3.2367e-93	Vein	Rcan1
Tspan7	7.3791e-97	0.578624	0.842	0.457	1.40373e-92	Vein	Tspan7
Filip1l.1	3.69902e-96	0.567923	0.526	0.194	7.03665e-92	Vein	Filip1l
Ints3	1.11712e-95	0.561392	0.382	0.115	2.12511e-91	Vein	Ints3
Tpm1	1.53525e-95	0.617183	0.743	0.386	2.92051e-91	Vein	Tpm1
Kank1	1.45027e-94	0.490338	0.307	0.078	2.75884e-90	Vein	Kank1
Mir155hg	4.74335e-94	0.584958	0.266	0.061	9.02328e-90	Vein	Mir155hg
Sorbs2	7.46756e-94	0.602225	0.57	0.231	1.42055e-89	Vein	Sorbs2
Hif1a.1	1.00266e-93	0.760863	0.789	0.461	1.90736e-89	Vein	Hif1a
Adgrl2.1	6.27011e-92	0.464253	0.62	0.262	1.19276e-87	Vein	Adgrl2
Eef1b2.1	1.00811e-91	0.601155	0.972	0.852	1.91773e-87	Vein	Eef1b2
Fn1.1	1.15142e-90	-1.76942	0.043	0.392	2.19035e-86	Vein	Fn1
Vcam1	1.45447e-89	0.833764	0.284	0.07	2.76684e-85	Vein	Vcam1
Mgst1.1	1.6956e-89	0.759908	0.703	0.353	3.22553e-85	Vein	Mgst1
Agtrap	3.02445e-89	0.431185	0.358	0.105	5.7534e-85	Vein	Agtrap
Selenop.1	5.57903e-89	0.561438	0.903	0.605	1.0613e-84	Vein	Selenop
Cd47	1.26077e-88	0.654491	0.938	0.768	2.39836e-84	Vein	Cd47
Meox2	4.93515e-88	0.625965	0.67	0.312	9.38814e-84	Vein	Meox2
Pdlim1	8.14267e-88	0.718058	0.915	0.662	1.54898e-83	Vein	Pdlim1
Sema7a	8.22349e-88	-1.22445	0.06	0.399	1.56435e-83	Vein	Sema7a
Cxcl12	2.29822e-87	-2.41674	0.504	0.665	4.3719e-83	Vein	Cxcl12
Podxl.1	1.26787e-86	-1.23273	0.413	0.66	2.41187e-82	Vein	Podxl
Hs3st1.1	7.34582e-86	0.648917	0.444	0.157	1.3974e-81	Vein	Hs3st1
Zfp521	2.1793e-84	0.324302	0.255	0.059	4.14569e-80	Vein	Zfp521
Calcrl.1	1.01934e-83	0.681741	0.652	0.315	1.93909e-79	Vein	Calcrl
Sult1a1.1	1.33285e-83	0.654374	0.547	0.235	2.53548e-79	Vein	Sult1a1
St3gal4	2.54394e-82	0.551471	0.575	0.256	4.83933e-78	Vein	St3gal4
Aplnr.1	3.31573e-81	0.441498	0.486	0.18	6.30751e-77	Vein	Aplnr
Chst2	3.54417e-81	0.396138	0.314	0.089	6.74208e-77	Vein	Chst2
Rbp7	9.15446e-81	-2.68459	0.212	0.517	1.74145e-76	Vein	Rbp7
Slc9a3r2.1	1.11669e-80	-1.30524	0.463	0.665	2.12428e-76	Vein	Slc9a3r2
Dll4.1	2.27244e-79	-1.10717	0.052	0.371	4.32287e-75	Vein	Dll4
Cda	3.60078e-79	0.379753	0.348	0.107	6.84976e-75	Vein	Cda
Pam.1	5.21224e-79	0.666461	0.766	0.44	9.91524e-75	Vein	Pam
Tes	1.77106e-78	0.459223	0.418	0.15	3.36909e-74	Vein	Tes
Cyb5a.1	1.62603e-77	0.568641	0.9	0.662	3.09319e-73	Vein	Cyb5a
Lhfpl2	2.27435e-77	0.382656	0.262	0.068	4.3265e-73	Vein	Lhfpl2
Fmo1	3.6628e-77	0.489922	0.429	0.156	6.96775e-73	Vein	Fmo1
Tacr1	2.69368e-74	0.394115	0.29	0.083	5.12418e-70	Vein	Tacr1
Ndrg1.1	7.83739e-74	0.606407	0.865	0.591	1.49091e-69	Vein	Ndrg1
Odc1.1	1.47959e-73	0.252839	0.671	0.335	2.81463e-69	Vein	Odc1
Rps20	1.65936e-73	0.407167	0.998	0.976	3.15659e-69	Vein	Rps20
S100a4.1	2.58582e-73	-2.06056	0.03	0.325	4.91901e-69	Vein	S100a4
Slfn2.1	6.7876e-73	0.573339	0.62	0.295	1.29121e-68	Vein	Slfn2
Cox6c.1	2.36497e-72	0.490221	0.974	0.873	4.49888e-68	Vein	Cox6c
Fam171a1	5.53263e-72	0.373259	0.32	0.1	1.05247e-67	Vein	Fam171a1
Meox1.1	5.03274e-71	0.474675	0.488	0.202	9.57378e-67	Vein	Meox1
Ctsh	5.04781e-71	0.965428	0.337	0.115	9.60245e-67	Vein	Ctsh
Timp1	5.57801e-71	0.445629	0.3	0.092	1.0611e-66	Vein	Timp1
Rps3.1	1.52009e-70	0.427964	0.998	0.948	2.89167e-66	Vein	Rps3
Cd302	2.06322e-70	0.385007	0.334	0.107	3.92486e-66	Vein	Cd302
Serf2	2.27493e-70	0.453207	0.98	0.896	4.3276e-66	Vein	Serf2
Mgat4a	9.91595e-70	0.307297	0.292	0.087	1.88631e-65	Vein	Mgat4a
Dipk1a	2.08527e-69	0.379886	0.334	0.109	3.9668e-65	Vein	Dipk1a
Sh3bgrl	5.03879e-69	0.534724	0.774	0.468	9.58529e-65	Vein	Sh3bgrl
Csf3	1.11604e-68	1.7635	0.524	0.265	2.12305e-64	Vein	Csf3
Timp2.1	1.99051e-68	0.499717	0.811	0.471	3.78654e-64	Vein	Timp2
Plxnb2	3.6099e-68	0.375097	0.276	0.081	6.8671e-64	Vein	Plxnb2
Gadd45b.1	7.09824e-68	-1.69532	0.437	0.635	1.3503e-63	Vein	Gadd45b
Ptma.1	2.12811e-67	-0.559536	0.993	0.976	4.0483e-63	Vein	Ptma
S100a6.1	2.2957e-67	-1.0477	0.872	0.853	4.36711e-63	Vein	S100a6
Ly6c1.1	6.05938e-66	-1.13141	0.785	0.755	1.15268e-61	Vein	Ly6c1
Scn1b	1.12949e-65	0.475476	0.696	0.369	2.14862e-61	Vein	Scn1b
Sulf1.1	4.04858e-65	0.290555	0.33	0.107	7.70161e-61	Vein	Sulf1
Cd59a.1	4.07037e-65	0.418489	0.589	0.278	7.74307e-61	Vein	Cd59a
Pdzd2	4.41341e-65	0.33568	0.482	0.203	8.39563e-61	Vein	Pdzd2
Icam1	4.6295e-65	0.674539	0.85	0.549	8.8067e-61	Vein	Icam1
Prpf40b	6.07923e-65	0.392994	0.296	0.095	1.15645e-60	Vein	Prpf40b
Myh9.1	3.51622e-64	0.511881	0.886	0.615	6.6889e-60	Vein	Myh9
Clic5	4.46546e-64	-0.909872	0.061	0.334	8.49465e-60	Vein	Clic5
Tifa	1.37757e-63	0.515138	0.432	0.181	2.62054e-59	Vein	Tifa
Sema3g.1	3.15095e-63	-1.26741	0.007	0.265	5.99406e-59	Vein	Sema3g
Atp8b1.1	4.58617e-63	0.45783	0.499	0.222	8.72427e-59	Vein	Atp8b1
Tnfrsf11a	7.71006e-63	0.34747	0.274	0.084	1.46668e-58	Vein	Tnfrsf11a
Rplp1	1.07339e-62	0.350578	0.999	0.976	2.0419e-58	Vein	Rplp1
Upp1.1	2.78941e-62	0.65843	0.696	0.387	5.3063e-58	Vein	Upp1
Jup	1.16394e-61	-0.878852	0.043	0.309	2.21417e-57	Vein	Jup
Traf1	2.70343e-61	0.379032	0.278	0.089	5.14274e-57	Vein	Traf1
Tcf7l1	6.21776e-61	0.321097	0.326	0.113	1.1828e-56	Vein	Tcf7l1
Rgcc	1.59041e-60	-1.542	0.283	0.537	3.02544e-56	Vein	Rgcc
Tcn2.1	1.76183e-60	0.435795	0.647	0.334	3.35152e-56	Vein	Tcn2
Sh3bp5.1	3.69208e-60	0.463327	0.619	0.324	7.02345e-56	Vein	Sh3bp5
Rfk.1	2.53057e-59	0.449499	0.487	0.22	4.8139e-55	Vein	Rfk
Rpl36a	3.78504e-59	0.489536	0.948	0.793	7.20028e-55	Vein	Rpl36a
Rpl23.1	1.12231e-58	0.34635	0.998	0.97	2.13497e-54	Vein	Rpl23
B3gnt3	1.40785e-58	0.304379	0.296	0.099	2.67816e-54	Vein	B3gnt3
Eid1.1	1.5082e-58	0.473992	0.733	0.431	2.86905e-54	Vein	Eid1
Itpr1	4.35204e-58	0.475142	0.556	0.273	8.27889e-54	Vein	Itpr1
Sptlc2	6.51173e-58	0.461821	0.758	0.458	1.23873e-53	Vein	Sptlc2
Jam2.1	1.58046e-57	0.429721	0.846	0.529	3.0065e-53	Vein	Jam2
Tgfbr3.1	1.84392e-57	0.4103	0.541	0.259	3.50768e-53	Vein	Tgfbr3
Myzap	2.38775e-56	0.314519	0.394	0.16	4.54222e-52	Vein	Myzap
Csf2rb2	2.75784e-56	0.413956	0.551	0.272	5.24624e-52	Vein	Csf2rb2
Nuak1	4.51344e-56	0.402089	0.28	0.095	8.58591e-52	Vein	Nuak1
Mall	7.7705e-56	0.394782	0.562	0.276	1.47818e-51	Vein	Mall
Xbp1	1.58753e-55	0.533682	0.742	0.458	3.01995e-51	Vein	Xbp1
Socs2	1.83032e-55	0.596825	0.728	0.458	3.48182e-51	Vein	Socs2
Calml4.1	1.93749e-55	0.304359	0.284	0.094	3.68569e-51	Vein	Calml4
Lrrc42	2.12091e-55	0.317546	0.31	0.11	4.03461e-51	Vein	Lrrc42
Slco2b1	5.99363e-55	0.354228	0.335	0.126	1.14017e-50	Vein	Slco2b1
Efnb2.1	9.45908e-55	-0.977031	0.117	0.368	1.7994e-50	Vein	Efnb2
Gm13889.1	1.24875e-54	0.556723	0.482	0.225	2.37549e-50	Vein	Gm13889
Ctsc	1.6245e-54	0.330359	0.345	0.132	3.09028e-50	Vein	Ctsc
Tmed3	3.08458e-54	0.50518	0.603	0.33	5.8678e-50	Vein	Tmed3
Tmcc3	9.43935e-54	0.46809	0.543	0.272	1.79565e-49	Vein	Tmcc3
Spry2	1.29587e-53	0.346599	0.257	0.085	2.46513e-49	Vein	Spry2
H2-T23.1	1.54635e-53	0.462343	0.869	0.606	2.94162e-49	Vein	H2-T23
Ctsd.1	9.65472e-53	0.276739	0.83	0.534	1.83662e-48	Vein	Ctsd
H3f3a	1.01418e-52	-0.538496	0.963	0.931	1.92928e-48	Vein	H3f3a
Slc10a6	1.67419e-52	0.336876	0.265	0.089	3.18482e-48	Vein	Slc10a6
Plscr1.1	2.07799e-52	0.32548	0.575	0.293	3.95296e-48	Vein	Plscr1
Atpif1.1	2.47507e-52	0.456923	0.849	0.595	4.70833e-48	Vein	Atpif1
Peg3	3.5325e-52	0.389964	0.274	0.095	6.71987e-48	Vein	Peg3
Rpl22.1	6.68263e-52	0.390418	0.99	0.924	1.27124e-47	Vein	Rpl22
Pde2a.1	8.30586e-52	0.356333	0.545	0.271	1.58002e-47	Vein	Pde2a
Gngt2.1	1.55424e-51	0.397381	0.886	0.575	2.95664e-47	Vein	Gngt2
Aebp1	1.60939e-51	0.408061	0.388	0.162	3.06155e-47	Vein	Aebp1
Cdr2l	1.80011e-51	0.320444	0.276	0.098	3.42435e-47	Vein	Cdr2l
Entpd1.1	2.24514e-51	0.36584	0.817	0.484	4.27093e-47	Vein	Entpd1
Tmem189	3.31903e-51	0.375886	0.465	0.217	6.31379e-47	Vein	Tmem189
Nme2	3.44029e-51	0.396378	0.975	0.877	6.54447e-47	Vein	Nme2
Plaat3	4.63141e-51	0.369724	0.616	0.328	8.81033e-47	Vein	Plaat3
Tm6sf1.1	4.77518e-51	0.353162	0.556	0.276	9.08383e-47	Vein	Tm6sf1
Pbx1.1	6.19278e-51	0.433243	0.436	0.199	1.17805e-46	Vein	Pbx1
Gimap4.1	1.29866e-50	0.381459	0.593	0.317	2.47045e-46	Vein	Gimap4
Rpl12.1	1.49522e-50	0.370194	0.984	0.921	2.84435e-46	Vein	Rpl12
Lmo1.1	2.07943e-50	0.414733	0.577	0.306	3.9557e-46	Vein	Lmo1
Marveld1.1	3.41695e-50	0.374712	0.504	0.243	6.50007e-46	Vein	Marveld1
Esam	6.19922e-50	0.397752	0.968	0.779	1.17928e-45	Vein	Esam
Tiparp	6.24197e-50	0.70892	0.623	0.375	1.18741e-45	Vein	Tiparp
Bok.1	6.84207e-50	0.350988	0.435	0.195	1.30157e-45	Vein	Bok
Abcg2.1	8.09973e-50	0.417796	0.832	0.543	1.54081e-45	Vein	Abcg2
Col15a1.1	9.3579e-50	0.269886	0.643	0.33	1.78015e-45	Vein	Col15a1
Man1a	2.21971e-49	0.477409	0.574	0.32	4.22256e-45	Vein	Man1a
Rps16	4.62352e-49	0.314992	0.997	0.963	8.79533e-45	Vein	Rps16
Pxdc1	4.72718e-49	0.463732	0.486	0.243	8.99252e-45	Vein	Pxdc1
Cenpt.1	5.39095e-49	0.293239	0.368	0.153	1.02552e-44	Vein	Cenpt
Mrrf	1.26198e-48	0.334307	0.36	0.152	2.40066e-44	Vein	Mrrf
Mmrn2.1	1.5356e-48	0.418844	0.901	0.631	2.92118e-44	Vein	Mmrn2
Rab5c.1	1.75437e-48	0.531633	0.774	0.529	3.33733e-44	Vein	Rab5c
Cpne8	7.86058e-48	0.342683	0.689	0.399	1.49532e-43	Vein	Cpne8
Rnf130	9.13326e-48	0.396595	0.617	0.339	1.73742e-43	Vein	Rnf130
Rps8.1	1.10698e-47	0.325126	1	0.972	2.10582e-43	Vein	Rps8
Aldh2.1	1.51166e-47	0.376731	0.641	0.352	2.87563e-43	Vein	Aldh2
Gpihbp1.1	1.69433e-47	-1.80201	0.282	0.48	3.22312e-43	Vein	Gpihbp1
Rhob.1	1.8569e-47	-1.15668	0.402	0.583	3.53239e-43	Vein	Rhob
Fkbp10	1.99446e-47	0.316918	0.358	0.15	3.79406e-43	Vein	Fkbp10
Rps11.1	2.15075e-47	0.336191	0.993	0.965	4.09138e-43	Vein	Rps11
Slc38a2	2.89887e-47	-0.954608	0.572	0.682	5.51451e-43	Vein	Slc38a2
Rps12	7.08123e-47	0.298426	0.999	0.966	1.34706e-42	Vein	Rps12
Serpinb9	1.07821e-46	0.39759	0.254	0.091	2.05107e-42	Vein	Serpinb9
Emp3.1	1.14718e-46	0.269896	0.837	0.481	2.18229e-42	Vein	Emp3
Rab13	1.1528e-46	0.385699	0.517	0.27	2.19298e-42	Vein	Rab13
Kctd10.1	1.52392e-46	0.400018	0.559	0.299	2.89896e-42	Vein	Kctd10
N4bp3.1	1.5279e-46	-0.905364	0.121	0.343	2.90652e-42	Vein	N4bp3
Rps4x.1	1.6026e-46	0.327498	0.988	0.949	3.04862e-42	Vein	Rps4x
Atp13a3.1	1.67006e-46	-0.982682	0.148	0.367	3.17696e-42	Vein	Atp13a3
Lgals3bp	2.63216e-46	-0.676202	0.053	0.272	5.00716e-42	Vein	Lgals3bp
Timp3.1	3.1065e-46	-0.944754	0.717	0.787	5.9095e-42	Vein	Timp3
Tcf4	4.26348e-46	-0.676963	0.895	0.892	8.11043e-42	Vein	Tcf4
Fnbp1l	5.72118e-46	0.332592	0.541	0.28	1.08834e-41	Vein	Fnbp1l
Rps15a.1	1.64194e-45	0.329198	0.993	0.946	3.12346e-41	Vein	Rps15a
Jag2.1	2.24766e-45	-0.843071	0.085	0.307	4.27573e-41	Vein	Jag2
Shb	5.48279e-45	0.457521	0.428	0.206	1.04299e-40	Vein	Shb
Arsa	5.82276e-45	0.261282	0.316	0.126	1.10766e-40	Vein	Arsa
Il13ra1	6.66821e-45	0.270266	0.356	0.151	1.26849e-40	Vein	Il13ra1
Sparcl1	9.96361e-45	-1.10618	0.793	0.715	1.89538e-40	Vein	Sparcl1
Rpl39.1	1.01576e-44	0.360961	0.987	0.949	1.93229e-40	Vein	Rpl39
Rps5	1.80475e-44	0.321073	0.997	0.945	3.43317e-40	Vein	Rps5
Ramp2	3.5427e-44	0.395709	0.97	0.867	6.73927e-40	Vein	Ramp2
Fuca1	4.6255e-44	0.37897	0.581	0.325	8.79908e-40	Vein	Fuca1
Ednrb.1	6.74505e-44	-1.07293	0.066	0.278	1.28311e-39	Vein	Ednrb
Rps13	7.37793e-44	0.307299	0.99	0.946	1.4035e-39	Vein	Rps13
Bvht	7.68678e-44	0.364976	0.631	0.358	1.46226e-39	Vein	Bvht
Atp1b3.1	2.33117e-43	0.463266	0.833	0.603	4.43458e-39	Vein	Atp1b3
D16Ertd472e	2.5151e-43	0.258128	0.264	0.098	4.78448e-39	Vein	D16Ertd472e
Mylk	2.6775e-43	0.27934	0.444	0.214	5.0934e-39	Vein	Mylk
Tpt1.1	2.71587e-43	0.278924	1	0.981	5.16639e-39	Vein	Tpt1
Spns2.1	3.79651e-43	0.285117	0.55	0.291	7.22211e-39	Vein	Spns2
Nek7	4.84291e-43	0.305207	0.368	0.165	9.21267e-39	Vein	Nek7
Hspa1a.1	9.89493e-43	-1.83283	0.129	0.339	1.88231e-38	Vein	Hspa1a
Eif1.1	1.26097e-42	-0.418028	0.979	0.959	2.39874e-38	Vein	Eif1
Gmfg	1.47087e-42	0.335889	0.306	0.126	2.79804e-38	Vein	Gmfg
Syt15.1	2.17551e-42	0.284102	0.415	0.195	4.13848e-38	Vein	Syt15
Capg	4.01756e-42	0.407531	0.69	0.418	7.6426e-38	Vein	Capg
H3f3b.1	4.18343e-42	-0.644402	0.977	0.96	7.95814e-38	Vein	H3f3b
Bik.1	4.87023e-42	0.289453	0.441	0.213	9.26465e-38	Vein	Bik
Gdf15	6.44428e-42	-2.67545	0.084	0.293	1.2259e-37	Vein	Gdf15
Ppp2r5a.1	6.70728e-42	0.345415	0.768	0.499	1.27593e-37	Vein	Ppp2r5a
Pkm	9.98071e-42	0.410422	0.849	0.627	1.89863e-37	Vein	Pkm
Ablim1	1.18463e-41	0.270474	0.734	0.463	2.25352e-37	Vein	Ablim1
Rps14	1.34748e-41	0.295711	0.997	0.963	2.56331e-37	Vein	Rps14
Gabarapl1	1.49719e-41	0.538377	0.474	0.257	2.8481e-37	Vein	Gabarapl1
Rps23	1.69361e-41	0.283363	0.995	0.961	3.22175e-37	Vein	Rps23
Nt5c.1	1.92631e-41	0.323473	0.44	0.215	3.66443e-37	Vein	Nt5c
mt-Co1	2.01913e-41	0.296399	0.977	0.978	3.841e-37	Vein	mt-Co1
Rpl29	2.05067e-41	0.404613	0.976	0.874	3.90099e-37	Vein	Rpl29
Plcb4	2.54205e-41	0.299984	0.634	0.359	4.83575e-37	Vein	Plcb4
Map3k8.1	3.22382e-41	0.479749	0.494	0.269	6.13266e-37	Vein	Map3k8
Cmtm3	3.81642e-41	0.26446	0.368	0.165	7.25998e-37	Vein	Cmtm3
Foxc1	3.82231e-41	0.293464	0.334	0.143	7.27118e-37	Vein	Foxc1
Rps7.1	5.68985e-41	0.320972	0.997	0.946	1.08238e-36	Vein	Rps7
Rasl11a	6.9889e-41	0.625609	0.281	0.117	1.3295e-36	Vein	Rasl11a
Slc27a3	1.23122e-40	0.320821	0.43	0.211	2.34214e-36	Vein	Slc27a3
Gnaq	2.42252e-40	0.345669	0.558	0.312	4.60835e-36	Vein	Gnaq
Phactr2	2.92982e-40	0.336513	0.507	0.269	5.5734e-36	Vein	Phactr2
Ptp4a3	3.15408e-40	-0.804254	0.117	0.322	6.00001e-36	Vein	Ptp4a3
Nbl1	4.80351e-40	0.283936	0.299	0.124	9.13771e-36	Vein	Nbl1
Dbi	5.85135e-40	0.466751	0.81	0.606	1.1131e-35	Vein	Dbi
Sntb2.1	7.64775e-40	0.497626	0.742	0.512	1.45483e-35	Vein	Sntb2
Ltbr	8.58859e-40	0.383102	0.442	0.227	1.63381e-35	Vein	Ltbr
1810058I24Rik	1.08626e-39	0.398812	0.701	0.444	2.06639e-35	Vein	1810058I24Rik
Tmem167	1.4277e-39	0.29168	0.54	0.294	2.71591e-35	Vein	Tmem167
Mylip.1	3.19671e-39	0.385864	0.543	0.31	6.0811e-35	Vein	Mylip
Rpsa.1	3.77755e-39	0.324575	0.991	0.939	7.18603e-35	Vein	Rpsa
Fkbp1a	4.84385e-39	0.371532	0.959	0.819	9.21446e-35	Vein	Fkbp1a
Tmem173	7.15636e-39	0.349592	0.491	0.26	1.36136e-34	Vein	Tmem173
Asah2	9.48476e-39	0.253426	0.265	0.105	1.80428e-34	Vein	Asah2
Rps27a.1	1.63126e-38	0.273219	0.992	0.961	3.10316e-34	Vein	Rps27a
Scarb1.1	3.91011e-38	0.259039	0.846	0.547	7.43821e-34	Vein	Scarb1
Lama4.1	5.75031e-38	-0.865965	0.168	0.366	1.09388e-33	Vein	Lama4
Rpl14.1	1.6097e-37	0.296379	0.982	0.912	3.06214e-33	Vein	Rpl14
Flot1.1	2.81702e-37	0.25726	0.486	0.252	5.35882e-33	Vein	Flot1
Hoxb7	3.04535e-37	0.273317	0.345	0.158	5.79316e-33	Vein	Hoxb7
Slc43a3	4.02422e-37	0.298755	0.507	0.272	7.65527e-33	Vein	Slc43a3
Itm2b.1	4.72823e-37	-0.507398	0.986	0.947	8.99451e-33	Vein	Itm2b
Slfn5.1	7.48614e-37	0.277018	0.853	0.593	1.42409e-32	Vein	Slfn5
Rnd1	7.98036e-37	0.754205	0.664	0.47	1.5181e-32	Vein	Rnd1
Rbm39	1.28989e-36	-0.497803	0.916	0.897	2.45375e-32	Vein	Rbm39
Sra1	1.56859e-36	0.339157	0.633	0.382	2.98392e-32	Vein	Sra1
Svbp	1.66473e-36	0.31825	0.552	0.307	3.16682e-32	Vein	Svbp
Ctsl.1	2.41833e-36	0.383854	0.881	0.711	4.6004e-32	Vein	Ctsl
Rell1.1	2.75906e-36	0.411045	0.572	0.345	5.24857e-32	Vein	Rell1
Il6.1	4.43375e-36	0.373927	0.662	0.423	8.43433e-32	Vein	Il6
Tek.1	4.56991e-36	0.290663	0.613	0.361	8.69334e-32	Vein	Tek
AW112010	7.83455e-36	-0.937792	0.265	0.435	1.49037e-31	Vein	AW112010
Ppdpf	1.11139e-35	0.322826	0.545	0.315	2.11421e-31	Vein	Ppdpf
Prkch.1	1.28916e-35	0.280013	0.632	0.376	2.45236e-31	Vein	Prkch
Clec14a.1	1.82995e-35	0.383857	0.647	0.391	3.48112e-31	Vein	Clec14a
Rpl5.1	2.55479e-35	0.306491	0.983	0.915	4.85997e-31	Vein	Rpl5
Jak1.1	2.69603e-35	0.379566	0.841	0.609	5.12865e-31	Vein	Jak1
Ndufa4	2.99033e-35	0.3427	0.947	0.818	5.6885e-31	Vein	Ndufa4
Sod2	3.5658e-35	0.451845	0.686	0.461	6.78322e-31	Vein	Sod2
Ly6a.1	3.66896e-35	-0.888733	0.803	0.736	6.97947e-31	Vein	Ly6a
Rnf19b	5.81847e-35	0.524828	0.382	0.204	1.10685e-30	Vein	Rnf19b
Abca1.1	5.97308e-35	0.32705	0.654	0.398	1.13626e-30	Vein	Abca1
Rpl35	1.13342e-34	0.362193	0.947	0.805	2.1561e-30	Vein	Rpl35
Mgat4b.1	1.23834e-34	0.290468	0.504	0.276	2.35569e-30	Vein	Mgat4b
Rps6	5.54055e-34	0.301023	0.99	0.915	1.05398e-29	Vein	Rps6
Gm10260.1	7.67285e-34	0.390209	0.809	0.58	1.45961e-29	Vein	Gm10260
Rpl11.1	1.00913e-33	0.263746	0.998	0.951	1.91966e-29	Vein	Rpl11
Npdc1	1.14896e-33	0.310621	0.707	0.455	2.18567e-29	Vein	Npdc1
Slc2a1	1.41342e-33	0.272976	0.35	0.168	2.68875e-29	Vein	Slc2a1
Slc6a6.1	1.60989e-33	-1.74869	0.253	0.406	3.06249e-29	Vein	Slc6a6
Pkig	1.62986e-33	-0.659084	0.268	0.438	3.10049e-29	Vein	Pkig
Rer1	2.78353e-33	0.286468	0.652	0.412	5.2951e-29	Vein	Rer1
Rpl10-ps3	4.78184e-33	0.345692	0.731	0.493	9.0965e-29	Vein	Rpl10-ps3
Rps24.1	5.2529e-33	0.252159	0.999	0.973	9.9926e-29	Vein	Rps24
Jak2.1	5.97546e-33	0.326378	0.483	0.272	1.13671e-28	Vein	Jak2
Rpl6.1	6.75607e-33	0.281546	0.993	0.942	1.28521e-28	Vein	Rpl6
Rpl4	7.4897e-33	0.306037	0.965	0.865	1.42476e-28	Vein	Rpl4
Mfge8	1.0553e-32	0.343675	0.62	0.38	2.00751e-28	Vein	Mfge8
Mgp.1	1.52517e-32	-0.521265	0.388	0.194	2.90133e-28	Vein	Mgp
Klf3.1	1.80059e-32	-0.751522	0.23	0.404	3.42527e-28	Vein	Klf3
Rpl37a.1	2.8586e-32	0.253116	0.995	0.967	5.43791e-28	Vein	Rpl37a
Slc29a1	3.2458e-32	0.291426	0.532	0.308	6.17448e-28	Vein	Slc29a1
Rpl34	5.0356e-32	0.257838	1	0.954	9.57923e-28	Vein	Rpl34
St3gal6.1	5.43322e-32	0.294988	0.642	0.398	1.03356e-27	Vein	St3gal6
Syngr2	2.10909e-31	0.266341	0.48	0.269	4.01213e-27	Vein	Syngr2
Jund	3.83437e-31	-0.686216	0.886	0.896	7.29413e-27	Vein	Jund
Srpk2.1	5.62077e-31	0.255215	0.516	0.297	1.06924e-26	Vein	Srpk2
Imp3	6.19346e-31	0.302164	0.686	0.445	1.17818e-26	Vein	Imp3
Eci1	8.05739e-31	0.276839	0.442	0.244	1.53276e-26	Vein	Eci1
Rpl28.1	8.88511e-31	0.257782	0.995	0.963	1.69021e-26	Vein	Rpl28
Cyba.1	9.00856e-31	-0.65598	0.295	0.461	1.7137e-26	Vein	Cyba
Scarb2	2.33391e-30	0.277278	0.441	0.239	4.4398e-26	Vein	Scarb2
Cav1.1	2.60378e-30	-0.661047	0.87	0.822	4.95316e-26	Vein	Cav1
Mast4.1	2.88361e-30	-0.882776	0.583	0.654	5.48549e-26	Vein	Mast4
Capns1	3.95276e-30	0.311141	0.885	0.715	7.51934e-26	Vein	Capns1
Rpl7	4.02934e-30	0.26268	0.993	0.946	7.66501e-26	Vein	Rpl7
Atox1.1	5.50419e-30	0.317313	0.968	0.862	1.04706e-25	Vein	Atox1
Rasgrp3	7.35441e-30	-0.728993	0.212	0.373	1.39903e-25	Vein	Rasgrp3
Cd81.1	1.01976e-29	-0.522003	0.952	0.877	1.93989e-25	Vein	Cd81
Arpc3	1.23594e-29	0.287295	0.961	0.84	2.35113e-25	Vein	Arpc3
Id1.1	1.70247e-29	-1.01721	0.372	0.529	3.23861e-25	Vein	Id1
Pim3	2.73356e-29	0.414167	0.868	0.7	5.20005e-25	Vein	Pim3
Npc2	3.25722e-29	0.318898	0.784	0.578	6.1962e-25	Vein	Npc2
Stmn1.1	3.32315e-29	-1.03997	0.109	0.27	6.32164e-25	Vein	Stmn1
Gpr146	3.98685e-29	0.26147	0.554	0.331	7.58419e-25	Vein	Gpr146
Il4ra	8.83077e-29	0.26656	0.445	0.253	1.67988e-24	Vein	Il4ra
Dusp1.1	1.1782e-28	-0.776984	0.745	0.769	2.24129e-24	Vein	Dusp1
Adamts9	1.20758e-28	0.417717	0.696	0.493	2.29719e-24	Vein	Adamts9
Itgb4	1.72965e-28	0.272126	0.443	0.244	3.29031e-24	Vein	Itgb4
Rapgef5	2.20053e-28	0.294584	0.652	0.43	4.18606e-24	Vein	Rapgef5
Eif3i	2.76213e-28	0.297031	0.738	0.519	5.2544e-24	Vein	Eif3i
Cnn3	4.78481e-28	0.322577	0.812	0.593	9.10215e-24	Vein	Cnn3
Col4a1.1	7.03253e-28	-1.06189	0.716	0.736	1.3378e-23	Vein	Col4a1
Atp6v1g1	1.04206e-27	0.31385	0.773	0.567	1.98232e-23	Vein	Atp6v1g1
Uaca.1	1.07838e-27	-0.816703	0.481	0.557	2.05141e-23	Vein	Uaca
Ets1.1	1.84482e-27	-0.634629	0.713	0.743	3.5094e-23	Vein	Ets1
Cav2.1	2.22589e-27	-0.585081	0.703	0.715	4.23431e-23	Vein	Cav2
S100a10.1	3.10309e-27	0.252134	0.954	0.814	5.90302e-23	Vein	S100a10
Ebf1.1	3.81314e-27	0.272723	0.933	0.779	7.25373e-23	Vein	Ebf1
Pakap.1	4.17433e-27	0.335983	0.779	0.556	7.94082e-23	Vein	Pakap.1
Sox17.1	6.39081e-27	-1.00899	0.369	0.484	1.21572e-22	Vein	Sox17
Hilpda	1.22518e-26	0.400491	0.3	0.154	2.33066e-22	Vein	Hilpda
Ptpn1	1.67787e-26	0.282581	0.598	0.378	3.19181e-22	Vein	Ptpn1
Sri	1.76113e-26	0.297843	0.787	0.579	3.3502e-22	Vein	Sri
Mrtfb.1	2.42841e-26	0.272196	0.453	0.262	4.61957e-22	Vein	Mrtfb
Stx7	4.41613e-26	0.253491	0.473	0.281	8.4008e-22	Vein	Stx7
Fam43a.1	1.95043e-25	0.275378	0.522	0.323	3.71029e-21	Vein	Fam43a
mt-Nd4l	1.96731e-25	0.286812	0.926	0.801	3.74242e-21	Vein	mt-Nd4l
Stmn2.1	2.03663e-25	-1.47824	0.22	0.351	3.87428e-21	Vein	Stmn2
Afap1l1	2.22037e-25	-0.571696	0.181	0.337	4.2238e-21	Vein	Afap1l1
Glrx5	2.2439e-25	0.250276	0.51	0.309	4.26858e-21	Vein	Glrx5
Sec61b	2.25816e-25	0.277476	0.778	0.577	4.2957e-21	Vein	Sec61b
Ddx5.1	2.28708e-25	-0.40736	0.963	0.95	4.35072e-21	Vein	Ddx5
Cemip2	2.35368e-25	0.35562	0.516	0.326	4.47741e-21	Vein	Cemip2
Ecscr	3.01669e-25	0.252713	0.938	0.804	5.73865e-21	Vein	Ecscr
Ece1.1	5.87358e-25	0.316081	0.908	0.729	1.11733e-20	Vein	Ece1
Arglu1.1	8.15266e-25	-0.66562	0.566	0.625	1.55088e-20	Vein	Arglu1
Etfb	9.52819e-25	0.251652	0.624	0.408	1.81255e-20	Vein	Etfb
Dusp3	1.37533e-24	-0.626988	0.338	0.457	2.61629e-20	Vein	Dusp3
Lmna	1.42955e-24	-0.832192	0.861	0.835	2.71943e-20	Vein	Lmna
Anxa1	1.93703e-24	0.472456	0.551	0.358	3.68481e-20	Vein	Anxa1
Gpx1	2.82963e-24	0.269726	0.929	0.764	5.38281e-20	Vein	Gpx1
Cst3.1	1.14537e-23	-0.742263	0.975	0.936	2.17884e-19	Vein	Cst3
Nfkbiz.1	1.22906e-23	0.375816	0.71	0.527	2.33804e-19	Vein	Nfkbiz
Azin1.1	1.27278e-23	-0.899387	0.381	0.483	2.42121e-19	Vein	Azin1
Myct1	6.45996e-23	0.256566	0.71	0.493	1.22888e-18	Vein	Myct1
Gm26532.1	8.67505e-23	-0.600301	0.151	0.298	1.65026e-18	Vein	Gm26532
Btg2.1	1.46242e-22	-0.816318	0.708	0.738	2.78197e-18	Vein	Btg2
Cox7a2l	1.85849e-22	0.284014	0.891	0.736	3.5354e-18	Vein	Cox7a2l
Serinc3.1	2.22779e-22	-0.514569	0.708	0.714	4.23793e-18	Vein	Serinc3
Zfp703.1	2.7164e-22	0.30666	0.418	0.256	5.1674e-18	Vein	Zfp703
Srsf2	3.96853e-22	-0.537799	0.697	0.707	7.54934e-18	Vein	Srsf2
Bcr.1	4.40436e-22	0.306376	0.533	0.342	8.37842e-18	Vein	Bcr
Tsc22d1.1	4.79371e-22	0.334142	0.858	0.714	9.11907e-18	Vein	Tsc22d1
Mpzl1.1	5.43831e-22	-0.63831	0.295	0.413	1.03453e-17	Vein	Mpzl1
Ctsz	9.78445e-22	0.260752	0.834	0.628	1.8613e-17	Vein	Ctsz
Cd36	1.1078e-21	-0.307717	0.835	0.537	2.10737e-17	Vein	Cd36
Pcp4l1.1	1.19011e-21	-0.719353	0.176	0.318	2.26395e-17	Vein	Pcp4l1
Reep5	1.41291e-21	0.281107	0.773	0.579	2.68778e-17	Vein	Reep5
Cdkn1a.1	2.0684e-21	-0.764994	0.647	0.685	3.93471e-17	Vein	Cdkn1a
Ier2.1	2.20597e-21	-0.713056	0.768	0.792	4.19642e-17	Vein	Ier2
Pim1	7.22102e-21	-0.822632	0.499	0.566	1.37365e-16	Vein	Pim1
Bcl6b	1.29719e-20	-0.496742	0.116	0.25	2.46764e-16	Vein	Bcl6b
Son	1.48426e-20	-0.464139	0.918	0.871	2.8235e-16	Vein	Son
Tpm4	1.72651e-20	-0.481679	0.77	0.757	3.28434e-16	Vein	Tpm4
Tnfaip8l1	2.77875e-20	-0.621568	0.266	0.385	5.28602e-16	Vein	Tnfaip8l1
Cd151	5.32893e-20	0.272908	0.778	0.601	1.01372e-15	Vein	Cd151
Clec2d.1	1.19932e-19	-0.58701	0.419	0.528	2.28146e-15	Vein	Clec2d
Cebpd	1.42471e-19	0.353845	0.785	0.606	2.71023e-15	Vein	Cebpd
Ubl5	1.47921e-19	0.250064	0.854	0.687	2.8139e-15	Vein	Ubl5
Cyth3.1	1.51725e-19	-0.609811	0.19	0.312	2.88627e-15	Vein	Cyth3
mt-Nd5	2.51768e-19	0.269	0.959	0.862	4.78938e-15	Vein	mt-Nd5
Irf2bpl.1	3.28057e-19	-0.526322	0.219	0.342	6.24062e-15	Vein	Irf2bpl
Akap13	3.33268e-19	-0.645	0.517	0.578	6.33976e-15	Vein	Akap13
Tax1bp1	3.94003e-19	0.256013	0.818	0.636	7.49512e-15	Vein	Tax1bp1
Socs3	7.49958e-19	0.452181	0.791	0.673	1.42665e-14	Vein	Socs3
Rps27l.1	2.50309e-18	0.255036	0.861	0.684	4.76163e-14	Vein	Rps27l
S100a1	3.48975e-18	-0.549109	0.238	0.351	6.63854e-14	Vein	S100a1
Gm11808	4.52552e-18	0.273746	0.702	0.529	8.60889e-14	Vein	Gm11808
Pde4b	7.14687e-18	0.279802	0.642	0.461	1.35955e-13	Vein	Pde4b
Hnrnph1	1.38849e-17	-0.576016	0.527	0.584	2.64132e-13	Vein	Hnrnph1
Kdr.1	3.25185e-17	-0.918586	0.642	0.623	6.186e-13	Vein	Kdr
Rpl22l1	3.36429e-17	-0.36162	0.875	0.833	6.39988e-13	Vein	Rpl22l1
Glul.1	4.15715e-17	-0.971097	0.474	0.515	7.90815e-13	Vein	Glul
Ehd1.1	4.24324e-17	-0.586007	0.314	0.415	8.07192e-13	Vein	Ehd1
Junb.1	5.70908e-17	-0.571119	0.91	0.87	1.08604e-12	Vein	Junb
Hnrnpa2b1	7.49753e-17	-0.420916	0.85	0.819	1.42626e-12	Vein	Hnrnpa2b1
Smpdl3a.1	7.76079e-17	-0.576413	0.226	0.339	1.47633e-12	Vein	Smpdl3a
Fus	9.00871e-17	-0.475034	0.846	0.82	1.71373e-12	Vein	Fus
Itpkb	1.00996e-16	-0.688646	0.387	0.461	1.92125e-12	Vein	Itpkb
Tns1	1.02685e-16	-0.580104	0.321	0.418	1.95337e-12	Vein	Tns1
Sh2b3.1	1.12504e-16	-0.448067	0.188	0.303	2.14017e-12	Vein	Sh2b3
Idh2	2.47176e-16	-0.404677	0.143	0.253	4.70202e-12	Vein	Idh2
Ier5l.1	5.22534e-16	-0.82066	0.318	0.417	9.94017e-12	Vein	Ier5l
Lamb1.1	8.78945e-16	-0.521217	0.139	0.253	1.67202e-11	Vein	Lamb1
Arhgap31	1.48483e-15	-0.463764	0.795	0.773	2.8246e-11	Vein	Arhgap31
Rassf1.1	2.63038e-15	-0.526466	0.489	0.545	5.00377e-11	Vein	Rassf1
Rgs3.1	2.65348e-15	-0.51359	0.152	0.262	5.04772e-11	Vein	Rgs3
Nav2.1	2.91127e-15	-0.611882	0.171	0.278	5.53812e-11	Vein	Nav2
Cebpb.1	5.09934e-15	-0.351681	0.6	0.417	9.70047e-11	Vein	Cebpb
Eif4g2	7.05693e-15	-0.388967	0.776	0.753	1.34244e-10	Vein	Eif4g2
Sema4c.1	1.21053e-14	-0.615508	0.209	0.311	2.30279e-10	Vein	Sema4c
Klf2.1	1.47872e-14	-0.912563	0.776	0.764	2.81297e-10	Vein	Klf2
Kdm6b.1	4.13209e-14	-0.648644	0.586	0.599	7.86047e-10	Vein	Kdm6b
Cfl1	4.78423e-14	-0.280579	0.926	0.888	9.10103e-10	Vein	Cfl1
Pls3.1	7.02221e-14	-0.583974	0.41	0.47	1.33584e-09	Vein	Pls3
Prnp.1	7.5067e-14	-0.559461	0.425	0.478	1.428e-09	Vein	Prnp
Frmd4b.1	1.00486e-13	-0.476878	0.159	0.257	1.91155e-09	Vein	Frmd4b
Acox1.1	1.36009e-13	-0.47471	0.18	0.279	2.5873e-09	Vein	Acox1
Nasp	1.67482e-13	-0.496254	0.321	0.405	3.18602e-09	Vein	Nasp
Ftl1	1.73265e-13	-0.38958	0.979	0.933	3.29603e-09	Vein	Ftl1
Bhlhe40.1	2.57167e-13	-0.624095	0.478	0.515	4.89209e-09	Vein	Bhlhe40
Ccnd2.1	2.71469e-13	-0.675577	0.365	0.426	5.16415e-09	Vein	Ccnd2
Cdh13.1	2.72243e-13	-0.485634	0.618	0.632	5.17887e-09	Vein	Cdh13
Arhgap5.1	4.17484e-13	-0.522575	0.315	0.396	7.9418e-09	Vein	Arhgap5
Ctnnb1	4.59402e-13	-0.381772	0.769	0.73	8.7392e-09	Vein	Ctnnb1
Fbln5.1	9.97584e-13	-0.585653	0.697	0.42	1.8977e-08	Vein	Fbln5
Afdn	1.39956e-12	-0.568162	0.563	0.587	2.66238e-08	Vein	Afdn
Actg1.1	1.56142e-12	-0.395526	0.985	0.964	2.97029e-08	Vein	Actg1
Btg1.1	1.91873e-12	-0.462295	0.807	0.774	3.65001e-08	Vein	Btg1
Brd2	2.18091e-12	-0.537384	0.539	0.557	4.14875e-08	Vein	Brd2
Jun.1	2.27149e-12	-0.824541	0.789	0.808	4.32105e-08	Vein	Jun
Sptbn1.1	2.50698e-12	-0.350469	0.941	0.899	4.76903e-08	Vein	Sptbn1
Klf10	2.60118e-12	-0.537156	0.318	0.401	4.94823e-08	Vein	Klf10
Mapk3.1	3.61671e-12	-0.479724	0.556	0.563	6.88006e-08	Vein	Mapk3
Col4a2.1	7.30908e-12	-0.81836	0.672	0.636	1.39041e-07	Vein	Col4a2
Atf4	8.70996e-12	-0.416067	0.759	0.728	1.6569e-07	Vein	Atf4
Gata2	9.49943e-12	-0.431719	0.168	0.261	1.80708e-07	Vein	Gata2
Neat1	1.04807e-11	-0.87331	0.705	0.686	1.99374e-07	Vein	Neat1
Pdgfb.1	1.06237e-11	-0.546	0.193	0.281	2.02094e-07	Vein	Pdgfb
Myo10	1.14162e-11	-0.480193	0.206	0.291	2.17171e-07	Vein	Myo10
Rtn4.1	1.26905e-11	-0.394238	0.709	0.683	2.41412e-07	Vein	Rtn4
4930523C07Rik.1	2.12533e-11	-0.527345	0.295	0.373	4.04301e-07	Vein	4930523C07Rik
Ubb	2.19807e-11	-0.367491	0.987	0.957	4.1814e-07	Vein	Ubb
Pcdh1.1	2.21726e-11	-0.453656	0.185	0.27	4.2179e-07	Vein	Pcdh1
B3gnt2	3.25844e-11	-0.46671	0.388	0.442	6.19853e-07	Vein	B3gnt2
Klf4.1	3.79218e-11	-0.814685	0.774	0.739	7.21386e-07	Vein	Klf4
Sept11.1	4.08489e-11	-0.462372	0.224	0.305	7.77068e-07	Vein	2022-09-11
Ptprg.1	7.1419e-11	-0.524355	0.361	0.418	1.3586e-06	Vein	Ptprg
Plpp1	7.36514e-11	-0.631409	0.498	0.513	1.40107e-06	Vein	Plpp1
BC028528.1	7.43504e-11	-0.532588	0.369	0.416	1.41437e-06	Vein	BC028528
Ier3.1	9.5828e-11	0.302151	0.855	0.779	1.82294e-06	Vein	Ier3
Sptan1	1.16187e-10	-0.480977	0.486	0.524	2.21022e-06	Vein	Sptan1
Notch1.1	1.39964e-10	-0.518405	0.524	0.538	2.66254e-06	Vein	Notch1
Sqstm1	1.56231e-10	-0.606242	0.57	0.566	2.97198e-06	Vein	Sqstm1
Tra2b	1.89559e-10	-0.48301	0.692	0.673	3.60598e-06	Vein	Tra2b
Fxyd5.1	2.45881e-10	-0.404834	0.87	0.773	4.67739e-06	Vein	Fxyd5
Adgrl4	2.90624e-10	-0.565405	0.601	0.585	5.52854e-06	Vein	Adgrl4
Zyx.1	3.0349e-10	-0.438924	0.261	0.336	5.77329e-06	Vein	Zyx
Midn.1	4.7285e-10	-0.478718	0.534	0.544	8.99502e-06	Vein	Midn
Qk.1	5.07261e-10	-0.461656	0.694	0.66	9.64963e-06	Vein	Qk
Ctnnbip1.1	6.15965e-10	-0.495639	0.305	0.37	1.17175e-05	Vein	Ctnnbip1
Kmt2e	6.20448e-10	-0.487787	0.581	0.577	1.18028e-05	Vein	Kmt2e
Lmo2.1	6.22918e-10	-0.676133	0.55	0.541	1.18498e-05	Vein	Lmo2
Litaf.1	6.73701e-10	-0.482557	0.573	0.579	1.28158e-05	Vein	Litaf
Tnfrsf12a	1.36719e-09	-0.573674	0.374	0.423	2.60081e-05	Vein	Tnfrsf12a
Cd93.1	1.72248e-09	-0.520993	0.747	0.676	3.27668e-05	Vein	Cd93
Klf6.1	3.02055e-09	-0.588887	0.669	0.663	5.74599e-05	Vein	Klf6
Ddah2.1	3.49526e-09	-0.410873	0.419	0.454	6.64903e-05	Vein	Ddah2
Jmjd1c	3.5978e-09	-0.520612	0.535	0.554	6.84409e-05	Vein	Jmjd1c
Rsrc2	3.77243e-09	-0.436238	0.522	0.543	7.17629e-05	Vein	Rsrc2
Peak1	3.78556e-09	-0.447698	0.338	0.395	7.20127e-05	Vein	Peak1
Ly6e.1	4.28932e-09	-0.265638	0.964	0.867	8.15957e-05	Vein	Ly6e
Rflnb	4.75514e-09	-0.672953	0.337	0.391	9.04571e-05	Vein	Rflnb
Cald1.1	4.98294e-09	-0.458937	0.512	0.541	9.47904e-05	Vein	Cald1
Aig1	5.2842e-09	-0.33711	0.181	0.255	0.000100521	Vein	Aig1
Efna1.1	5.61209e-09	-0.452062	0.365	0.418	0.000106759	Vein	Efna1
Isg15	7.20718e-09	-0.538227	0.476	0.525	0.000137102	Vein	Isg15
Luzp1.1	7.22287e-09	-0.423274	0.713	0.676	0.000137401	Vein	Luzp1
Vgll4	1.1073e-08	-0.411481	0.383	0.431	0.000210642	Vein	Vgll4
Ddit4.1	1.15693e-08	-0.489379	0.3	0.364	0.000220083	Vein	Ddit4
Zbtb7a.1	1.38075e-08	-0.447526	0.384	0.426	0.000262659	Vein	Zbtb7a
Sertad1	1.38551e-08	-0.486384	0.56	0.562	0.000263565	Vein	Sertad1
Hes1.1	1.42524e-08	-0.672742	0.278	0.339	0.000271123	Vein	Hes1
Rapgef1.1	1.52206e-08	-0.427777	0.216	0.283	0.000289542	Vein	Rapgef1
Ccnl1.1	1.63943e-08	-0.439702	0.777	0.738	0.000311868	Vein	Ccnl1
Clstn1.1	1.98737e-08	-0.506921	0.211	0.275	0.000378058	Vein	Clstn1
Tgfb1	2.40004e-08	-0.439695	0.559	0.551	0.00045656	Vein	Tgfb1
Rbm25	2.77749e-08	-0.415979	0.658	0.636	0.000528362	Vein	Rbm25
H2afz	3.45334e-08	-0.43136	0.825	0.755	0.000656929	Vein	H2afz
Nufip2	4.20717e-08	-0.441463	0.441	0.481	0.00080033	Vein	Nufip2
Ing2.1	4.42854e-08	-0.411047	0.268	0.335	0.000842441	Vein	Ing2
Mat2a	6.63002e-08	-0.469776	0.651	0.628	0.00126123	Vein	Mat2a
Hnrnpu	7.16329e-08	-0.359601	0.748	0.703	0.00136267	Vein	Hnrnpu
Ccn1	7.4049e-08	-0.690215	0.356	0.416	0.00140863	Vein	Ccn1
Sf3b1	7.44809e-08	-0.300255	0.818	0.746	0.00141685	Vein	Sf3b1
1810026B05Rik	8.14033e-08	-0.393366	0.334	0.389	0.00154854	Vein	1810026B05Rik
Cd24a.1	8.8375e-08	-1.11927	0.213	0.272	0.00168116	Vein	Cd24a
Znrf1	8.89948e-08	-0.400291	0.371	0.408	0.00169295	Vein	Znrf1
Tspan13	1.05707e-07	-0.444904	0.739	0.655	0.00201087	Vein	Tspan13
Tanc1	1.7222e-07	-0.425415	0.367	0.412	0.00327613	Vein	Tanc1
Ube2d3	1.76689e-07	-0.278273	0.881	0.803	0.00336115	Vein	Ube2d3
Grasp.1	1.83553e-07	-0.379124	0.426	0.461	0.00349172	Vein	Grasp
Snai1	1.97059e-07	-0.413517	0.193	0.259	0.00374864	Vein	Snai1
Srsf7	2.64732e-07	-0.29827	0.715	0.685	0.005036	Vein	Srsf7
Clk1	2.70858e-07	-0.401151	0.507	0.521	0.00515253	Vein	Clk1
Cdk9.1	2.8711e-07	-0.366496	0.361	0.401	0.0054617	Vein	Cdk9
Rsrp1	3.04625e-07	-0.410771	0.579	0.584	0.00579488	Vein	Rsrp1
Id3.1	3.23132e-07	-0.538915	0.591	0.61	0.00614694	Vein	Id3
Slc30a1	3.63522e-07	-0.412576	0.203	0.264	0.00691527	Vein	Slc30a1
Sh3glb1	3.71347e-07	-0.263802	0.847	0.785	0.00706414	Vein	Sh3glb1
Lamc1.1	4.21564e-07	-0.429709	0.409	0.433	0.00801941	Vein	Lamc1
Utrn.1	4.65724e-07	-0.482975	0.628	0.598	0.00885946	Vein	Utrn
Errfi1.1	4.6815e-07	-0.541391	0.252	0.311	0.00890562	Vein	Errfi1
Pitpnc1.1	5.17202e-07	-0.449203	0.338	0.381	0.00983872	Vein	Pitpnc1
Map7d1	6.00857e-07	-0.398	0.445	0.459	0.0114301	Vein	Map7d1
Tob1.1	6.63815e-07	-0.496964	0.382	0.416	0.0126277	Vein	Tob1
Chka	7.22316e-07	-0.514285	0.201	0.257	0.0137406	Vein	Chka
9930111J21Rik2.1	7.51259e-07	-0.454662	0.223	0.277	0.0142912	Vein	9930111J21Rik2
Itga1.1	7.55047e-07	-0.615526	0.28	0.322	0.0143633	Vein	Itga1
Smad7.1	7.92789e-07	-0.428604	0.232	0.289	0.0150812	Vein	Smad7
Tnfaip2.1	9.41739e-07	-0.484785	0.221	0.273	0.0179147	Vein	Tnfaip2
Ube2s	9.60872e-07	-0.33417	0.71	0.656	0.0182787	Vein	Ube2s
Git2	1.10064e-06	-0.437864	0.304	0.351	0.0209375	Vein	Git2
Nfat5.1	1.27793e-06	-0.684283	0.638	0.598	0.0243101	Vein	Nfat5
Limch1.1	1.34169e-06	-0.401744	0.222	0.277	0.0255229	Vein	Limch1
Ncl	1.40976e-06	-0.279162	0.848	0.78	0.0268179	Vein	Ncl
Slc39a10	1.59586e-06	-0.518589	0.305	0.34	0.0303581	Vein	Slc39a10
Hsp90aa1	1.69042e-06	-0.412287	0.822	0.757	0.0321568	Vein	Hsp90aa1
Eif4a1	1.9711e-06	-0.26561	0.892	0.831	0.0374962	Vein	Eif4a1
Srsf10	2.3137e-06	-0.358354	0.577	0.556	0.0440135	Vein	Srsf10
Fermt2	2.33592e-06	-0.313235	0.753	0.704	0.0444362	Vein	Fermt2
Aggf1.1	2.97653e-06	-0.37094	0.214	0.266	0.0566226	Vein	Aggf1
She.1	3.03915e-06	-0.43596	0.373	0.399	0.0578138	Vein	She
Dpysl2.1	4.35813e-06	-0.397642	0.427	0.444	0.0829046	Vein	Dpysl2
Slc41a1.1	4.55112e-06	-0.676854	0.208	0.256	0.0865759	Vein	Slc41a1
Sfr1	4.61928e-06	-0.287852	0.808	0.747	0.0878726	Vein	Sfr1
Slc25a5	4.64668e-06	-0.260369	0.791	0.724	0.0883937	Vein	Slc25a5
Ubc	6.34524e-06	-0.308356	0.964	0.936	0.120705	Vein	Ubc
Fubp1	6.39714e-06	-0.356312	0.465	0.48	0.121693	Vein	Fubp1
F11r	7.55473e-06	-0.370846	0.357	0.383	0.143714	Vein	F11r
Phf23	9.23586e-06	-0.339946	0.239	0.284	0.175694	Vein	Phf23
Actn4.1	1.01746e-05	-0.302434	0.827	0.74	0.193551	Vein	Actn4
Oaz2	1.04562e-05	-0.459605	0.325	0.35	0.198909	Vein	Oaz2
Cxcl1.1	1.31703e-05	0.259804	0.392	0.318	0.250538	Vein	Cxcl1
Ptbp1.1	1.3409e-05	-0.359786	0.426	0.437	0.25508	Vein	Ptbp1
Csnk1e	1.35318e-05	-0.318841	0.243	0.284	0.257415	Vein	Csnk1e
Kansl1	1.46019e-05	-0.322495	0.204	0.254	0.277772	Vein	Kansl1
Sox18.1	1.46676e-05	-0.424865	0.501	0.514	0.279022	Vein	Sox18
Hnrnpab	1.5372e-05	-0.298829	0.657	0.606	0.292422	Vein	Hnrnpab
Chic2	1.61498e-05	-0.362724	0.479	0.471	0.307217	Vein	Chic2
Pura	1.63965e-05	-0.357645	0.479	0.488	0.311912	Vein	Pura
Gm8797	2.03936e-05	-0.411656	0.275	0.32	0.387948	Vein	Gm8797
Tut7	2.0654e-05	-0.45483	0.559	0.533	0.392901	Vein	Tut7
Nisch	2.08898e-05	-0.378925	0.346	0.375	0.397387	Vein	Nisch
Prpf38b	2.28025e-05	-0.363583	0.361	0.392	0.433773	Vein	Prpf38b
Kctd12.1	2.46185e-05	-0.483852	0.33	0.358	0.468318	Vein	Kctd12
Ppp1cb	2.70111e-05	-0.335743	0.472	0.487	0.513832	Vein	Ppp1cb
Serpinh1.1	2.87794e-05	-0.359244	0.725	0.644	0.54747	Vein	Serpinh1
Smco4	3.46965e-05	-0.502742	0.517	0.486	0.660032	Vein	Smco4
Gna11	3.52575e-05	-0.361314	0.379	0.397	0.670704	Vein	Gna11
Arhgap29.1	3.70196e-05	-0.443126	0.631	0.589	0.704224	Vein	Arhgap29
Rgs16.1	3.88429e-05	-0.544743	0.321	0.359	0.738909	Vein	Rgs16
Tuba1a.1	3.94888e-05	-0.507159	0.724	0.664	0.751195	Vein	Tuba1a
Ptbp3	4.43397e-05	-0.315666	0.656	0.618	0.843474	Vein	Ptbp3
Ptpre	4.44118e-05	-0.515246	0.312	0.342	0.844847	Vein	Ptpre
Gpr4.1	4.50574e-05	-0.354328	0.253	0.287	0.857127	Vein	Gpr4
Picalm	4.60418e-05	-0.389148	0.59	0.556	0.875853	Vein	Picalm
Tmbim1.1	4.88373e-05	-0.361501	0.39	0.406	0.929031	Vein	Tmbim1
Reep3	5.27724e-05	-0.360638	0.552	0.531	1	Vein	Reep3
Arl2bp.1	5.65664e-05	-0.29122	0.288	0.318	1	Vein	Arl2bp
Hsp90b1.1	5.65709e-05	-0.279192	0.812	0.734	1	Vein	Hsp90b1
Tle5.1	5.84898e-05	-0.311466	0.709	0.65	1	Vein	Tle5
Plcb1.1	6.56958e-05	-0.467682	0.308	0.335	1	Vein	Plcb1
Tet3	6.92846e-05	-0.373536	0.257	0.296	1	Vein	Tet3
Dab2ip.1	8.87995e-05	-0.361672	0.429	0.437	1	Vein	Dab2ip
Srgap2	9.73379e-05	-0.330549	0.214	0.255	1	Vein	Srgap2
Slc20a1	0.000110284	-0.340742	0.222	0.266	1	Vein	Slc20a1
Sept4.1	0.000141119	-0.437619	0.321	0.343	1	Vein	2022-09-04
Cdc42bpa.1	0.000142999	-0.387912	0.262	0.295	1	Vein	Cdc42bpa
Bcl10	0.000148417	-0.346156	0.495	0.483	1	Vein	Bcl10
Sfpq	0.000149293	-0.294438	0.638	0.618	1	Vein	Sfpq
Tsc22d2	0.000170626	-0.403526	0.337	0.354	1	Vein	Tsc22d2
Ythdc1	0.000194733	-0.356434	0.509	0.501	1	Vein	Ythdc1
Rapgef3	0.00022027	-0.417959	0.221	0.254	1	Vein	Rapgef3
Flt1	0.000231129	-0.551788	0.883	0.709	1	Vein	Flt1
Zfp36l1.1	0.000256701	-0.339405	0.73	0.676	1	Vein	Zfp36l1
Ccnl2	0.000261756	-0.343126	0.487	0.484	1	Vein	Ccnl2
Gask1b	0.000290808	-0.409755	0.295	0.319	1	Vein	Gask1b
Ppp1r9b	0.000431723	-0.279908	0.224	0.259	1	Vein	Ppp1r9b
Wasf2	0.000446302	-0.283391	0.692	0.631	1	Vein	Wasf2
Furin.1	0.000457455	-0.287852	0.306	0.329	1	Vein	Furin
Lpar6	0.000466772	-0.386879	0.255	0.285	1	Vein	Lpar6
Smad1.1	0.000475083	-0.446281	0.389	0.389	1	Vein	Smad1
Icam2.1	0.000503803	-0.366573	0.819	0.713	1	Vein	Icam2
Epas1.1	0.000552552	-0.457375	0.784	0.672	1	Vein	Epas1
Rbms1	0.000563101	-0.325059	0.664	0.604	1	Vein	Rbms1
Ushbp1	0.000584894	-0.543615	0.433	0.419	1	Vein	Ushbp1
Khdc4	0.000596884	-0.316194	0.23	0.265	1	Vein	Khdc4
Klf13.1	0.000612015	-0.269495	0.679	0.625	1	Vein	Klf13
Luc7l3	0.000622503	-0.32794	0.38	0.391	1	Vein	Luc7l3
Tcim.1	0.000668136	-0.724317	0.463	0.436	1	Vein	Tcim
Hoxd10.1	0.000683718	-0.351601	0.221	0.251	1	Vein	Hoxd10
Nfix.1	0.000741412	-0.340323	0.281	0.305	1	Vein	Nfix
Sparc	0.000744858	-0.321801	0.987	0.818	1	Vein	Sparc
Chd4	0.00084988	-0.312153	0.55	0.53	1	Vein	Chd4
Cd63	0.000897127	-0.743698	0.484	0.453	1	Vein	Cd63
Mbnl1.1	0.000901474	-0.315429	0.596	0.559	1	Vein	Mbnl1
Ptprm.1	0.000970155	-0.363868	0.293	0.312	1	Vein	Ptprm
Tgfbr2	0.000988772	-0.362651	0.494	0.472	1	Vein	Tgfbr2
Galnt18	0.00100539	-0.341664	0.298	0.316	1	Vein	Galnt18
Pcf11	0.00120567	-0.389089	0.415	0.413	1	Vein	Pcf11
Maff.1	0.00121509	-0.734779	0.38	0.376	1	Vein	Maff
Prpf4b	0.00130044	-0.410351	0.417	0.42	1	Vein	Prpf4b
Fosb.1	0.00130412	-0.330797	0.658	0.681	1	Vein	Fosb
Acvrl1.1	0.00132155	-0.361171	0.505	0.475	1	Vein	Acvrl1
Wsb1	0.00141357	-0.338133	0.562	0.54	1	Vein	Wsb1
Nudt4	0.0015129	-0.564177	0.337	0.342	1	Vein	Nudt4
Nav1	0.00156982	-0.418391	0.442	0.43	1	Vein	Nav1
Mkln1	0.00157644	-0.337133	0.346	0.363	1	Vein	Mkln1
Ndfip2	0.00160648	-0.282852	0.398	0.398	1	Vein	Ndfip2
Dennd4a.1	0.00165802	-0.394897	0.261	0.287	1	Vein	Dennd4a
Cdk12	0.00171967	-0.317814	0.377	0.391	1	Vein	Cdk12
Rasgrf2	0.00175129	-0.318422	0.236	0.263	1	Vein	Rasgrf2
Cpeb4.1	0.00177458	-0.347623	0.272	0.294	1	Vein	Cpeb4
Mef2c	0.00177688	-0.514286	0.646	0.578	1	Vein	Mef2c
Elf1.1	0.00188328	-0.376387	0.598	0.557	1	Vein	Elf1
Ubald2	0.00202679	-0.281388	0.533	0.505	1	Vein	Ubald2
Rictor	0.0020529	-0.304271	0.232	0.263	1	Vein	Rictor
Anp32a.1	0.00218362	-0.30533	0.628	0.566	1	Vein	Anp32a
Mef2a	0.00224743	-0.277567	0.57	0.529	1	Vein	Mef2a
Ltbp4.1	0.00231746	-0.483791	0.771	0.665	1	Vein	Ltbp4
Rab5a	0.00252093	-0.297461	0.432	0.426	1	Vein	Rab5a
Vezf1	0.00255802	-0.294951	0.313	0.328	1	Vein	Vezf1
Fas.1	0.00257966	-0.282866	0.224	0.253	1	Vein	Fas
Rnasek	0.0026478	-0.257949	0.711	0.636	1	Vein	Rnasek
Trim47.1	0.0027387	-0.311581	0.524	0.495	1	Vein	Trim47
Tubb2a.1	0.00290885	-0.41906	0.48	0.455	1	Vein	Tubb2a
Irf1	0.0029522	-0.39106	0.613	0.602	1	Vein	Irf1
Cwc22	0.00317365	-0.344954	0.394	0.4	1	Vein	Cwc22
Phip	0.00330526	-0.301313	0.284	0.311	1	Vein	Phip
Itsn2	0.0036422	-0.268629	0.27	0.296	1	Vein	Itsn2
Ddx6	0.00378718	-0.305491	0.504	0.485	1	Vein	Ddx6
Jcad.1	0.00379831	-0.287232	0.251	0.267	1	Vein	Jcad
Sec14l1	0.00413843	-0.308865	0.325	0.337	1	Vein	Sec14l1
Nktr	0.00430718	-0.360014	0.476	0.465	1	Vein	Nktr
Hdgf	0.00433843	-0.264246	0.486	0.464	1	Vein	Hdgf
Plk2.1	0.00461442	-0.459061	0.537	0.522	1	Vein	Plk2
Wapl	0.00466597	-0.287724	0.374	0.378	1	Vein	Wapl
H2-Q4	0.00521738	-0.32886	0.358	0.36	1	Vein	H2-Q4
Clock	0.00548305	-0.272426	0.237	0.264	1	Vein	Clock
Txnip	0.00589693	-0.303868	0.605	0.604	1	Vein	Txnip
Pnn	0.00651198	-0.279193	0.422	0.417	1	Vein	Pnn
Hspg2.1	0.00680104	-0.328068	0.675	0.508	1	Vein	Hspg2
Amotl1	0.00682691	-0.265978	0.285	0.304	1	Vein	Amotl1
Ppp1r18	0.00694142	-0.293647	0.368	0.365	1	Vein	Ppp1r18
N4bp1	0.00725039	-0.314113	0.396	0.395	1	Vein	N4bp1
Ddx3x	0.00783977	-0.287025	0.68	0.618	1	Vein	Ddx3x
Sema6d	0.00824077	-0.296438	0.236	0.261	1	Vein	Sema6d
Ppp1r10	0.00834964	-0.458629	0.407	0.394	1	Vein	Ppp1r10
Rbbp6	0.0088662	-0.292217	0.556	0.511	1	Vein	Rbbp6
Gpihbp1.2	0	1.92182	0.769	0.351	0	Capillary-Kdr	Gpihbp1
Cd9.1	0	-1.77277	0.573	0.928	0	Capillary-Kdr	Cd9
Cxcl12.1	1.04829e-285	1.7342	0.857	0.575	1.99416e-281	Capillary-Kdr	Cxcl12
Nfkbia.1	1.99636e-283	-1.74532	0.752	0.924	3.79767e-279	Capillary-Kdr	Nfkbia
Emp1.1	2.42118e-267	-1.59112	0.589	0.861	4.60582e-263	Capillary-Kdr	Emp1
Vim.1	3.70869e-265	-1.01811	0.832	0.982	7.05503e-261	Capillary-Kdr	Vim
Cd300lg.1	7.38401e-263	1.29883	0.78	0.43	1.40466e-258	Capillary-Kdr	Cd300lg
Col4a1.2	9.31895e-260	1.4369	0.877	0.685	1.77274e-255	Capillary-Kdr	Col4a1
Col4a2.2	6.77562e-258	1.41947	0.83	0.576	1.28893e-253	Capillary-Kdr	Col4a2
Timp2.2	2.4695e-254	-1.43301	0.171	0.625	4.69773e-250	Capillary-Kdr	Timp2
Scarb1.2	1.08216e-239	1.34945	0.822	0.501	2.0586e-235	Capillary-Kdr	Scarb1
Igfbp7.1	8.75972e-239	1.19449	0.934	0.756	1.66636e-234	Capillary-Kdr	Igfbp7
Cd63.1	4.13114e-237	-1.63742	0.13	0.567	7.85868e-233	Capillary-Kdr	Cd63
Fbln5.2	3.34345e-231	-2.18118	0.138	0.559	6.36024e-227	Capillary-Kdr	Fbln5
Sparcl1.1	1.35777e-209	1.02785	0.878	0.672	2.58289e-205	Capillary-Kdr	Sparcl1
Mgll.1	9.85557e-209	1.55688	0.78	0.552	1.87483e-204	Capillary-Kdr	Mgll
Thrsp	5.85637e-207	0.965764	0.32	0.058	1.11406e-202	Capillary-Kdr	Thrsp
Rcan1.1	2.62071e-206	-1.64852	0.112	0.513	4.98538e-202	Capillary-Kdr	Rcan1
Nrp1	3.59578e-205	1.41092	0.756	0.519	6.84025e-201	Capillary-Kdr	Nrp1
Tm4sf1.1	3.75823e-205	-1.3533	0.863	0.961	7.14928e-201	Capillary-Kdr	Tm4sf1
Kdr.2	7.24232e-201	1.41394	0.778	0.574	1.37771e-196	Capillary-Kdr	Kdr
Clu.1	2.36499e-194	-1.83404	0.31	0.674	4.49891e-190	Capillary-Kdr	Clu
Cd36.1	5.2391e-193	1.58069	0.76	0.508	9.96633e-189	Capillary-Kdr	Cd36
Hbegf	2.21737e-187	-1.82597	0.338	0.665	4.21811e-183	Capillary-Kdr	Hbegf
Fn1.2	5.50757e-179	-1.60386	0.081	0.443	1.04771e-174	Capillary-Kdr	Fn1
Sparc.1	8.67657e-176	0.806456	0.923	0.808	1.65054e-171	Capillary-Kdr	Sparc
Lrrc32.1	1.31925e-175	-0.969966	0.199	0.586	2.50962e-171	Capillary-Kdr	Lrrc32
Lmna.1	1.36757e-174	-1.27792	0.712	0.88	2.60152e-170	Capillary-Kdr	Lmna
Plaur	2.61955e-170	-1.23085	0.121	0.484	4.98317e-166	Capillary-Kdr	Plaur
Btnl9	8.03184e-169	1.32071	0.377	0.109	1.5279e-164	Capillary-Kdr	Btnl9
Stmn2.2	1.94961e-165	-1.86795	0.081	0.422	3.70874e-161	Capillary-Kdr	Stmn2
Pnp.1	2.65117e-164	-1.11875	0.496	0.775	5.04332e-160	Capillary-Kdr	Pnp
Arid5b.1	1.05893e-163	-0.949881	0.599	0.827	2.0144e-159	Capillary-Kdr	Arid5b
S100a4.2	2.53076e-163	-1.95348	0.045	0.374	4.81426e-159	Capillary-Kdr	S100a4
Maff.2	3.33447e-163	-1.35628	0.112	0.465	6.34316e-159	Capillary-Kdr	Maff
Gm12002	6.7652e-163	0.851346	0.305	0.07	1.28694e-158	Capillary-Kdr	Gm12002
Hspg2.2	6.4892e-161	1.27198	0.698	0.47	1.23444e-156	Capillary-Kdr	Hspg2
Lmo2.2	4.82052e-156	-1.17853	0.297	0.624	9.17007e-152	Capillary-Kdr	Lmo2
S100a10.2	8.82762e-154	-0.871381	0.667	0.886	1.67928e-149	Capillary-Kdr	S100a10
Ifrd1	4.97926e-153	-1.09774	0.393	0.711	9.47204e-149	Capillary-Kdr	Ifrd1
Uap1.1	3.06992e-149	-1.32585	0.157	0.484	5.8399e-145	Capillary-Kdr	Uap1
Tgif1	3.31299e-149	-0.857017	0.17	0.513	6.30229e-145	Capillary-Kdr	Tgif1
Mcf2l	1.17728e-148	0.974189	0.261	0.053	2.23954e-144	Capillary-Kdr	Mcf2l
Cldn5.2	2.48437e-148	-1.24317	0.469	0.741	4.72602e-144	Capillary-Kdr	Cldn5
Sat1.1	4.09718e-144	-1.10615	0.554	0.804	7.79406e-140	Capillary-Kdr	Sat1
Rbp7.1	4.53651e-141	1.57325	0.675	0.416	8.62981e-137	Capillary-Kdr	Rbp7
Avpi1.1	5.23586e-139	-1.17382	0.21	0.531	9.96017e-135	Capillary-Kdr	Avpi1
S100a11.1	1.16351e-138	-0.746045	0.63	0.88	2.21334e-134	Capillary-Kdr	S100a11
Col15a1.2	1.20961e-137	1.11219	0.569	0.298	2.30104e-133	Capillary-Kdr	Col15a1
Lbp.2	4.61671e-136	-1.52968	0.018	0.293	8.78236e-132	Capillary-Kdr	Lbp
Pdlim4.1	8.80708e-136	-0.940901	0.215	0.544	1.67537e-131	Capillary-Kdr	Pdlim4
Txnip.1	8.84584e-135	1.03035	0.756	0.553	1.68275e-130	Capillary-Kdr	Txnip
Csf3.1	2.30996e-134	-3.14751	0.077	0.368	4.39423e-130	Capillary-Kdr	Csf3
Rab11a	1.05966e-132	-0.699131	0.51	0.785	2.01579e-128	Capillary-Kdr	Rab11a
Ubc.1	4.50207e-132	-0.760761	0.879	0.96	8.56428e-128	Capillary-Kdr	Ubc
Jam3.1	6.38426e-132	0.902424	0.405	0.16	1.21448e-127	Capillary-Kdr	Jam3
Foxp1	2.54983e-131	-0.719468	0.38	0.702	4.85053e-127	Capillary-Kdr	Foxp1
Gem.1	2.72542e-131	-1.48783	0.185	0.5	5.18456e-127	Capillary-Kdr	Gem
Mir22hg.1	8.53602e-131	-0.797126	0.242	0.571	1.62381e-126	Capillary-Kdr	Mir22hg
Flt1.1	8.55955e-131	0.954171	0.848	0.689	1.62828e-126	Capillary-Kdr	Flt1
Eif5a	9.86037e-129	-0.634181	0.696	0.883	1.87574e-124	Capillary-Kdr	Eif5a
Rflnb.1	1.33608e-128	1.10216	0.57	0.322	2.54163e-124	Capillary-Kdr	Rflnb
Procr.2	2.08341e-128	-1.46915	0.133	0.43	3.96327e-124	Capillary-Kdr	Procr
Pim1.1	8.49727e-128	-0.981501	0.329	0.636	1.61644e-123	Capillary-Kdr	Pim1
Il6.2	1.83516e-126	-2.30869	0.246	0.519	3.49102e-122	Capillary-Kdr	Il6
Ccdc85b	1.95196e-125	0.908278	0.71	0.563	3.71321e-121	Capillary-Kdr	Ccdc85b
Pdlim1.1	1.02225e-124	-0.738835	0.488	0.76	1.94463e-120	Capillary-Kdr	Pdlim1
Adamts4	1.65e-124	-1.32328	0.197	0.496	3.1388e-120	Capillary-Kdr	Adamts4
Ehd1.2	7.72127e-124	-0.793362	0.17	0.482	1.46882e-119	Capillary-Kdr	Ehd1
Apold1	1.01675e-123	-0.776735	0.39	0.705	1.93417e-119	Capillary-Kdr	Apold1
Sqstm1.1	1.41775e-123	-0.895573	0.345	0.641	2.69699e-119	Capillary-Kdr	Sqstm1
AW112010.1	2.65672e-122	1.00283	0.592	0.355	5.05388e-118	Capillary-Kdr	AW112010
Fxyd6.1	1.97512e-121	-1.84265	0.029	0.285	3.75728e-117	Capillary-Kdr	Fxyd6
Kdm6b.2	3.59646e-121	-0.610111	0.368	0.676	6.84155e-117	Capillary-Kdr	Kdm6b
Ddx5.2	1.79085e-120	-0.546499	0.895	0.971	3.40673e-116	Capillary-Kdr	Ddx5
Pmp22.1	2.22002e-120	-0.633948	0.137	0.437	4.22314e-116	Capillary-Kdr	Pmp22
Atp13a3.2	4.43051e-119	-0.725846	0.118	0.417	8.42817e-115	Capillary-Kdr	Atp13a3
Tnfrsf12a.1	5.27281e-119	-0.860678	0.191	0.493	1.00305e-114	Capillary-Kdr	Tnfrsf12a
Eif1.2	6.5098e-117	-0.47553	0.894	0.984	1.23836e-112	Capillary-Kdr	Eif1
Ninj1.1	2.38188e-116	-0.783985	0.228	0.526	4.53106e-112	Capillary-Kdr	Ninj1
Rhoj.1	1.41786e-114	-0.711983	0.346	0.639	2.69719e-110	Capillary-Kdr	Rhoj
Fstl1.1	4.59873e-114	-0.927252	0.232	0.526	8.74816e-110	Capillary-Kdr	Fstl1
Ushbp1.1	6.66957e-114	1.09397	0.587	0.365	1.26875e-109	Capillary-Kdr	Ushbp1
Id3.2	1.64174e-113	0.870655	0.754	0.559	3.12309e-109	Capillary-Kdr	Id3
Ptpre.1	2.92676e-112	-0.640082	0.12	0.412	5.56758e-108	Capillary-Kdr	Ptpre
Fbln2.2	3.16405e-112	-1.04206	0.251	0.548	6.01897e-108	Capillary-Kdr	Fbln2
Fgl2.1	7.07342e-112	-1.76188	0.022	0.262	1.34558e-107	Capillary-Kdr	Fgl2
Ctnnbip1.2	1.27922e-111	0.946234	0.528	0.307	2.43345e-107	Capillary-Kdr	Ctnnbip1
Fth1.1	4.50205e-111	-0.985972	0.892	0.983	8.56426e-107	Capillary-Kdr	Fth1
Ubb.1	1.12069e-110	-0.647734	0.901	0.981	2.13189e-106	Capillary-Kdr	Ubb
Anxa2	1.47636e-110	-0.717097	0.646	0.853	2.80847e-106	Capillary-Kdr	Anxa2
Map2k3	2.05777e-110	-0.678728	0.282	0.57	3.91449e-106	Capillary-Kdr	Map2k3
Cebpb.2	2.59829e-110	-1.64732	0.223	0.511	4.94272e-106	Capillary-Kdr	Cebpb
Sept4.2	2.91452e-110	0.983802	0.507	0.284	5.54429e-106	Capillary-Kdr	2022-09-04
Cnn3.1	1.12945e-109	-0.636448	0.409	0.689	2.14855e-105	Capillary-Kdr	Cnn3
Smco4.1	1.51113e-108	1.00929	0.622	0.445	2.87463e-104	Capillary-Kdr	Smco4
Lgmn.2	1.86362e-108	-0.907336	0.26	0.538	3.54517e-104	Capillary-Kdr	Lgmn
Plpp3.1	1.25558e-107	1.10268	0.773	0.614	2.38849e-103	Capillary-Kdr	Plpp3
Vwa1.1	1.44509e-107	0.904999	0.51	0.276	2.74899e-103	Capillary-Kdr	Vwa1
Eif4a1.1	7.10413e-107	-0.592681	0.707	0.882	1.35142e-102	Capillary-Kdr	Eif4a1
Eln.1	1.75445e-104	-1.63719	0.215	0.492	3.3375e-100	Capillary-Kdr	Eln
Cdkn1a.2	1.17407e-102	-0.895521	0.508	0.739	2.23343e-98	Capillary-Kdr	Cdkn1a
Tmem158.1	4.10972e-102	-1.21562	0.041	0.272	7.81792e-98	Capillary-Kdr	Tmem158
Clic1.1	1.09789e-101	-0.616717	0.758	0.909	2.08851e-97	Capillary-Kdr	Clic1
Casp4.1	1.6134e-101	-0.558694	0.237	0.525	3.06917e-97	Capillary-Kdr	Casp4
Txnrd1	9.60479e-101	-0.614384	0.18	0.46	1.82712e-96	Capillary-Kdr	Txnrd1
Anxa1.1	1.9203e-100	-0.996821	0.183	0.447	3.65299e-96	Capillary-Kdr	Anxa1
Odc1.2	4.95727e-100	-1.30632	0.172	0.442	9.43021e-96	Capillary-Kdr	Odc1
Col13a1	7.66921e-100	0.957612	0.305	0.11	1.45891e-95	Capillary-Kdr	Col13a1
Cystm1	1.88377e-99	-0.973178	0.03	0.251	3.5835e-95	Capillary-Kdr	Cystm1
Mgp.2	1.89855e-99	-4.06057	0.047	0.273	3.61162e-95	Capillary-Kdr	Mgp
Jund.1	2.49924e-99	-0.693205	0.801	0.927	4.75431e-95	Capillary-Kdr	Jund
Hsp90ab1	8.1027e-99	-0.419314	0.907	0.978	1.54138e-94	Capillary-Kdr	Hsp90ab1
Hsp90aa1.1	3.83554e-98	-0.555572	0.594	0.822	7.29634e-94	Capillary-Kdr	Hsp90aa1
Adgrl4.1	2.58233e-97	0.88773	0.704	0.547	4.91237e-93	Capillary-Kdr	Adgrl4
Id1.2	3.35729e-97	0.882281	0.673	0.456	6.38658e-93	Capillary-Kdr	Id1
Slfn2.2	8.63678e-96	-0.77379	0.133	0.4	1.64298e-91	Capillary-Kdr	Slfn2
Igfbp4.2	2.17794e-95	-1.72122	0.231	0.475	4.1431e-91	Capillary-Kdr	Igfbp4
S100a6.2	4.30618e-95	-0.545237	0.685	0.912	8.19164e-91	Capillary-Kdr	S100a6
Fbn1.2	1.03752e-94	-0.602107	0.057	0.293	1.97367e-90	Capillary-Kdr	Fbn1
Ptp4a3.1	2.0804e-94	0.884935	0.458	0.244	3.95754e-90	Capillary-Kdr	Ptp4a3
BC028528.2	2.21868e-94	0.838185	0.557	0.362	4.22059e-90	Capillary-Kdr	BC028528
Aplnr.2	8.08176e-94	0.96202	0.365	0.165	1.53739e-89	Capillary-Kdr	Aplnr
Noct	5.34155e-93	-0.603275	0.208	0.477	1.01612e-88	Capillary-Kdr	Noct
Tsc22d3	1.0243e-92	0.822463	0.416	0.207	1.94853e-88	Capillary-Kdr	Tsc22d3
Gask1b.1	1.23483e-92	0.872885	0.468	0.265	2.34902e-88	Capillary-Kdr	Gask1b
Hoxd10.2	2.78912e-92	-0.686259	0.073	0.307	5.30575e-88	Capillary-Kdr	Hoxd10
Rnf125.1	4.19407e-92	-0.577871	0.251	0.536	7.97837e-88	Capillary-Kdr	Rnf125
Arl4a.1	1.62298e-91	-0.849503	0.278	0.546	3.08739e-87	Capillary-Kdr	Arl4a
Rgcc.1	1.86611e-91	0.722634	0.685	0.448	3.54991e-87	Capillary-Kdr	Rgcc
Ugcg.1	2.77704e-91	-0.767065	0.199	0.465	5.28276e-87	Capillary-Kdr	Ugcg
Eif1a	1.42797e-90	-0.533215	0.303	0.575	2.71643e-86	Capillary-Kdr	Eif1a
Trp53i11.1	3.50324e-90	0.914139	0.362	0.164	6.66421e-86	Capillary-Kdr	Trp53i11
Rhoc.1	4.25421e-90	-0.577976	0.536	0.772	8.09278e-86	Capillary-Kdr	Rhoc
Arl5b.1	7.87727e-90	-0.499403	0.098	0.344	1.49849e-85	Capillary-Kdr	Arl5b
Hspa5	2.20362e-89	-0.576584	0.735	0.887	4.19195e-85	Capillary-Kdr	Hspa5
Srgn.1	3.71776e-88	-0.70475	0.706	0.843	7.07229e-84	Capillary-Kdr	Srgn
Bach1.1	5.67696e-87	-0.571281	0.14	0.391	1.07993e-82	Capillary-Kdr	Bach1
Tpm3-rs7	4.57952e-86	-0.514957	0.373	0.637	8.71162e-82	Capillary-Kdr	Tpm3-rs7
Marcksl1.1	1.40489e-85	-0.949866	0.158	0.399	2.67252e-81	Capillary-Kdr	Marcksl1
Trib1	2.13945e-85	-0.516963	0.212	0.479	4.06989e-81	Capillary-Kdr	Trib1
Tpt1.2	1.02813e-84	-0.367129	0.95	0.995	1.95582e-80	Capillary-Kdr	Tpt1
Eif6	1.11686e-84	-0.559662	0.362	0.611	2.12461e-80	Capillary-Kdr	Eif6
Gdf15.1	1.14864e-84	-2.7042	0.105	0.324	2.18506e-80	Capillary-Kdr	Gdf15
Mat2a.1	2.31643e-84	-0.485026	0.432	0.698	4.40654e-80	Capillary-Kdr	Mat2a
Snu13.1	5.69279e-84	-0.548632	0.526	0.747	1.08294e-79	Capillary-Kdr	Snu13
Htra1.1	8.03812e-84	-1.1737	0.048	0.251	1.52909e-79	Capillary-Kdr	Htra1
Nfat5.2	1.50787e-83	-0.73444	0.41	0.667	2.86843e-79	Capillary-Kdr	Nfat5
Hnrnpf.1	1.76912e-83	-0.484602	0.645	0.829	3.3654e-79	Capillary-Kdr	Hnrnpf
Upp1.2	2.24248e-83	-0.803498	0.245	0.483	4.26586e-79	Capillary-Kdr	Upp1
Tubb5.1	2.35172e-83	-0.574409	0.58	0.801	4.47368e-79	Capillary-Kdr	Tubb5
Cxcl1.2	7.68416e-83	-1.77475	0.152	0.385	1.46176e-78	Capillary-Kdr	Cxcl1
Nop58	4.27203e-82	-0.51994	0.239	0.493	8.12668e-78	Capillary-Kdr	Nop58
Dnajb9	5.35587e-82	-0.724496	0.233	0.48	1.01885e-77	Capillary-Kdr	Dnajb9
Tiparp.1	1.12903e-81	-0.672003	0.217	0.467	2.14776e-77	Capillary-Kdr	Tiparp
Tubb6.1	1.27106e-81	-0.638295	0.1	0.328	2.41794e-77	Capillary-Kdr	Tubb6
Aopep.1	1.36579e-81	-0.572828	0.301	0.554	2.59814e-77	Capillary-Kdr	Aopep
Ftl1.1	2.38678e-81	-0.547862	0.855	0.966	4.54037e-77	Capillary-Kdr	Ftl1
Card19.1	7.58649e-81	-0.533718	0.313	0.566	1.44318e-76	Capillary-Kdr	Card19
Cd24a.2	7.80246e-81	-1.48806	0.103	0.32	1.48426e-76	Capillary-Kdr	Cd24a
Ppp1cc.1	2.38278e-80	-0.516196	0.306	0.558	4.53276e-76	Capillary-Kdr	Ppp1cc
Pdlim7.1	4.02653e-80	-0.39332	0.175	0.427	7.65966e-76	Capillary-Kdr	Pdlim7
Csrp2.2	4.77213e-80	-0.789613	0.267	0.496	9.07803e-76	Capillary-Kdr	Csrp2
Mcl1	5.76067e-80	-0.476373	0.68	0.856	1.09585e-75	Capillary-Kdr	Mcl1
Zfand5	6.54298e-80	-0.511069	0.616	0.8	1.24467e-75	Capillary-Kdr	Zfand5
Kank3.1	2.95432e-79	0.735735	0.519	0.326	5.62e-75	Capillary-Kdr	Kank3
Pde4b.1	3.4626e-79	-0.446859	0.278	0.551	6.5869e-75	Capillary-Kdr	Pde4b
Etf1	9.10726e-79	-0.478565	0.246	0.498	1.73247e-74	Capillary-Kdr	Etf1
Efhd2.1	1.37677e-78	-0.573137	0.147	0.38	2.61902e-74	Capillary-Kdr	Efhd2
Itm2c.1	1.39499e-78	-0.599894	0.403	0.654	2.65368e-74	Capillary-Kdr	Itm2c
Jag1.1	2.26794e-78	-0.764814	0.085	0.297	4.3143e-74	Capillary-Kdr	Jag1
Emp3.2	8.98022e-78	-0.760007	0.35	0.581	1.70831e-73	Capillary-Kdr	Emp3
Icam1.1	1.23666e-77	-0.719741	0.399	0.646	2.35249e-73	Capillary-Kdr	Icam1
Sde2	2.97467e-77	-0.406741	0.186	0.436	5.65872e-73	Capillary-Kdr	Sde2
Clic4.1	7.30487e-77	-0.585744	0.64	0.78	1.38961e-72	Capillary-Kdr	Clic4
Litaf.2	2.92391e-76	-0.486469	0.39	0.641	5.56216e-72	Capillary-Kdr	Litaf
Dok4	3.37943e-76	0.585006	0.265	0.103	6.42869e-72	Capillary-Kdr	Dok4
Ifitm3.1	7.20276e-76	-0.422698	0.904	0.97	1.37018e-71	Capillary-Kdr	Ifitm3
Vwf.1	8.22219e-76	-1.01179	0.196	0.433	1.56411e-71	Capillary-Kdr	Vwf
Rnd1.1	1.96248e-75	-0.841762	0.321	0.551	3.73322e-71	Capillary-Kdr	Rnd1
Atp6ap2	3.3567e-75	-0.527494	0.228	0.469	6.38546e-71	Capillary-Kdr	Atp6ap2
Ctla2a.2	6.61051e-75	0.466442	0.802	0.572	1.25752e-70	Capillary-Kdr	Ctla2a
Csrnp1.1	1.55811e-74	-0.469085	0.269	0.53	2.96399e-70	Capillary-Kdr	Csrnp1
Atp1b3.2	3.62751e-74	-0.462174	0.448	0.691	6.90061e-70	Capillary-Kdr	Atp1b3
Col18a1.1	4.81701e-74	-0.65271	0.215	0.452	9.16339e-70	Capillary-Kdr	Col18a1
Azin1.2	4.96385e-74	-0.621522	0.294	0.53	9.44273e-70	Capillary-Kdr	Azin1
Ptpn1.1	1.90331e-73	-0.483594	0.224	0.465	3.62067e-69	Capillary-Kdr	Ptpn1
Tnfaip3	5.89062e-73	-0.612073	0.105	0.32	1.12057e-68	Capillary-Kdr	Tnfaip3
Tmem252.2	1.52395e-72	-1.50465	0.17	0.378	2.89901e-68	Capillary-Kdr	Tmem252
Tcim.2	1.87526e-72	0.960141	0.575	0.393	3.56731e-68	Capillary-Kdr	Tcim
Akap13.1	3.96281e-72	-0.49884	0.389	0.633	7.53845e-68	Capillary-Kdr	Akap13
Ctnnal1.2	4.74628e-72	-0.544362	0.091	0.299	9.02885e-68	Capillary-Kdr	Ctnnal1
Gsn	5.36822e-72	-0.371352	0.091	0.302	1.0212e-67	Capillary-Kdr	Gsn
Nfe2l2.1	5.5258e-72	-0.529222	0.346	0.581	1.05117e-67	Capillary-Kdr	Nfe2l2
Sntb2.2	6.01319e-72	-0.530022	0.372	0.595	1.14389e-67	Capillary-Kdr	Sntb2
Nfix.2	1.02882e-71	-0.422176	0.134	0.359	1.95713e-67	Capillary-Kdr	Nfix
Exoc3l2	1.49247e-71	0.622771	0.272	0.112	2.83912e-67	Capillary-Kdr	Exoc3l2
Tmbim1.2	2.27592e-71	-0.507978	0.23	0.464	4.32947e-67	Capillary-Kdr	Tmbim1
Pdgfb.2	2.30855e-71	0.682633	0.415	0.223	4.39155e-67	Capillary-Kdr	Pdgfb
Plscr1.2	2.33178e-71	-1.03102	0.17	0.379	4.43574e-67	Capillary-Kdr	Plscr1
Eif4e	3.69159e-71	-0.43469	0.226	0.461	7.02251e-67	Capillary-Kdr	Eif4e
Ppp2ca	3.99244e-71	-0.427397	0.474	0.703	7.59482e-67	Capillary-Kdr	Ppp2ca
Mapk6	6.40102e-71	-0.373621	0.146	0.377	1.21767e-66	Capillary-Kdr	Mapk6
H3f3b.2	6.47611e-71	-0.576343	0.906	0.981	1.23195e-66	Capillary-Kdr	H3f3b
Orai1.1	8.46351e-71	-0.48818	0.174	0.403	1.61001e-66	Capillary-Kdr	Orai1
Calm2	1.23894e-70	-0.479706	0.648	0.828	2.35684e-66	Capillary-Kdr	Calm2
Ecscr.1	1.54465e-70	-0.451784	0.683	0.866	2.9384e-66	Capillary-Kdr	Ecscr
Neat1.1	1.65398e-70	-0.388731	0.531	0.741	3.14636e-66	Capillary-Kdr	Neat1
Atp1a1.1	2.84792e-70	-0.474747	0.401	0.642	5.4176e-66	Capillary-Kdr	Atp1a1
Dysf.1	3.81875e-70	0.765036	0.366	0.19	7.26441e-66	Capillary-Kdr	Dysf
Mafk	4.58843e-70	-0.462315	0.181	0.413	8.72858e-66	Capillary-Kdr	Mafk
Plec.1	5.74149e-70	-0.370362	0.415	0.664	1.0922e-65	Capillary-Kdr	Plec
Tcf15	5.77378e-70	1.17757	0.319	0.155	1.09835e-65	Capillary-Kdr	Tcf15
Ppfibp1.1	4.62328e-69	-0.440725	0.331	0.582	8.79486e-65	Capillary-Kdr	Ppfibp1
C130074G19Rik.1	3.89717e-68	0.78186	0.49	0.324	7.41358e-64	Capillary-Kdr	C130074G19Rik
Rnf19b.1	1.67387e-67	-0.53096	0.08	0.274	3.1842e-63	Capillary-Kdr	Rnf19b
Sfr1.1	1.85397e-67	-0.399686	0.608	0.803	3.52681e-63	Capillary-Kdr	Sfr1
Slc35e4.1	1.91104e-67	-0.421055	0.091	0.291	3.63536e-63	Capillary-Kdr	Slc35e4
Top1	3.39074e-67	-0.428247	0.63	0.816	6.45021e-63	Capillary-Kdr	Top1
Cd34	3.70073e-66	0.569381	0.772	0.617	7.0399e-62	Capillary-Kdr	Cd34
Nfkb1.1	3.92859e-65	-0.451782	0.263	0.493	7.47336e-61	Capillary-Kdr	Nfkb1
Pqlc1.1	5.00206e-65	-0.528562	0.318	0.533	9.51542e-61	Capillary-Kdr	Pqlc1
Gabarap.1	1.24435e-64	-0.406863	0.676	0.859	2.36712e-60	Capillary-Kdr	Gabarap
Bsg.1	1.72434e-64	-0.494752	0.659	0.851	3.28021e-60	Capillary-Kdr	Bsg
Grina.2	2.44988e-64	-0.498319	0.242	0.464	4.66041e-60	Capillary-Kdr	Grina
Stmn1.2	4.37091e-64	-0.95772	0.112	0.299	8.31479e-60	Capillary-Kdr	Stmn1
Ptma.2	9.51916e-64	-0.41538	0.934	0.993	1.81083e-59	Capillary-Kdr	Ptma
Rab20	2.13408e-63	-0.480506	0.098	0.291	4.05966e-59	Capillary-Kdr	Rab20
Fam167b.2	2.7098e-63	0.792475	0.342	0.18	5.15485e-59	Capillary-Kdr	Fam167b
Tgoln1.1	2.80481e-63	-0.307311	0.415	0.653	5.33559e-59	Capillary-Kdr	Tgoln1
Arhgap18.1	3.01685e-63	0.810671	0.348	0.188	5.73895e-59	Capillary-Kdr	Arhgap18
Cpne2	5.72546e-63	-0.563163	0.081	0.264	1.08915e-58	Capillary-Kdr	Cpne2
Lims2	6.35878e-63	0.871364	0.401	0.234	1.20963e-58	Capillary-Kdr	Lims2
Sav1.1	7.45776e-63	-0.468266	0.27	0.495	1.41869e-58	Capillary-Kdr	Sav1
Ctsd.2	8.40726e-63	-0.727879	0.416	0.62	1.59931e-58	Capillary-Kdr	Ctsd
Esam.1	8.77963e-63	0.51072	0.839	0.788	1.67015e-58	Capillary-Kdr	Esam
Psen2.1	1.00814e-62	-0.483947	0.083	0.271	1.91779e-58	Capillary-Kdr	Psen2
Cltb.1	3.25017e-62	-0.434148	0.459	0.669	6.1828e-58	Capillary-Kdr	Cltb
Klf9.1	4.48684e-62	-0.464172	0.421	0.656	8.53531e-58	Capillary-Kdr	Klf9
Vmp1	6.64252e-62	-0.468796	0.253	0.474	1.26361e-57	Capillary-Kdr	Vmp1
Atf3	7.12317e-62	-0.677342	0.443	0.692	1.35504e-57	Capillary-Kdr	Atf3
Bag3	9.16809e-62	-0.399522	0.237	0.463	1.74405e-57	Capillary-Kdr	Bag3
Gramd1a	1.16272e-61	-0.29238	0.221	0.45	2.21183e-57	Capillary-Kdr	Gramd1a
Lgals3.2	1.24267e-61	-0.685368	0.118	0.309	2.36393e-57	Capillary-Kdr	Lgals3
Stk40	2.10625e-61	-0.385796	0.122	0.321	4.00672e-57	Capillary-Kdr	Stk40
Emcn.2	2.76591e-61	0.573215	0.748	0.645	5.26158e-57	Capillary-Kdr	Emcn
Atf4.1	1.2735e-60	-0.392853	0.59	0.78	2.42257e-56	Capillary-Kdr	Atf4
Cyth3.2	1.36309e-60	-0.355441	0.144	0.35	2.59301e-56	Capillary-Kdr	Cyth3
Serpinh1.2	1.38376e-60	0.613985	0.708	0.635	2.63233e-56	Capillary-Kdr	Serpinh1
Sod2.1	1.74496e-60	-0.448414	0.325	0.542	3.31944e-56	Capillary-Kdr	Sod2
Pdia5.1	3.63687e-60	-0.467213	0.112	0.303	6.91842e-56	Capillary-Kdr	Pdia5
Btg1.2	3.76881e-60	-0.462003	0.646	0.822	7.1694e-56	Capillary-Kdr	Btg1
Plekho2	5.0658e-60	-0.338063	0.154	0.366	9.63668e-56	Capillary-Kdr	Plekho2
H3f3a.1	9.87345e-60	-0.466744	0.857	0.961	1.87823e-55	Capillary-Kdr	H3f3a
Rcn3.1	9.9062e-60	-0.593155	0.114	0.299	1.88446e-55	Capillary-Kdr	Rcn3
Pttg1ip.1	1.92169e-59	-0.470758	0.415	0.628	3.65564e-55	Capillary-Kdr	Pttg1ip
Prr7	3.07188e-59	-0.414961	0.102	0.286	5.84364e-55	Capillary-Kdr	Prr7
Nfatc1.1	5.45976e-59	-0.376083	0.113	0.306	1.03861e-54	Capillary-Kdr	Nfatc1
Gadd45b.2	9.01e-59	-0.852947	0.452	0.666	1.71397e-54	Capillary-Kdr	Gadd45b
Tulp4.1	1.41276e-58	-0.508801	0.222	0.43	2.68749e-54	Capillary-Kdr	Tulp4
Itgb4.1	1.47705e-58	-0.421088	0.121	0.317	2.8098e-54	Capillary-Kdr	Itgb4
Ptpn14	1.90751e-58	-0.378931	0.107	0.297	3.62865e-54	Capillary-Kdr	Ptpn14
Cd14.2	1.99698e-58	-1.18866	0.102	0.278	3.79885e-54	Capillary-Kdr	Cd14
Ablim3	2.68524e-58	0.696939	0.254	0.112	5.10813e-54	Capillary-Kdr	Ablim3
Sema3g.2	3.23807e-58	-0.729175	0.102	0.281	6.15977e-54	Capillary-Kdr	Sema3g
Sbno2.1	3.30301e-58	-0.290863	0.464	0.685	6.28332e-54	Capillary-Kdr	Sbno2
Gpx1.1	6.8009e-58	-0.451945	0.653	0.827	1.29374e-53	Capillary-Kdr	Gpx1
Rapgef5.1	7.03466e-58	-0.261622	0.281	0.515	1.3382e-53	Capillary-Kdr	Rapgef5
Dennd4a.2	1.18353e-57	-0.414254	0.137	0.334	2.25143e-53	Capillary-Kdr	Dennd4a
Ctsb.1	1.65381e-57	-0.406668	0.492	0.703	3.14605e-53	Capillary-Kdr	Ctsb
Cfb.1	1.8794e-57	-0.430401	0.09	0.27	3.57517e-53	Capillary-Kdr	Cfb
Shb.1	2.00747e-57	-0.384857	0.096	0.278	3.81882e-53	Capillary-Kdr	Shb
Arpc2.1	3.73885e-57	-0.360356	0.652	0.826	7.11242e-53	Capillary-Kdr	Arpc2
Dad1	6.0669e-57	-0.377835	0.607	0.802	1.15411e-52	Capillary-Kdr	Dad1
Trip10.1	6.2572e-57	-0.359634	0.219	0.432	1.19031e-52	Capillary-Kdr	Trip10
Hnrnpab.1	7.40374e-57	-0.360081	0.447	0.667	1.40841e-52	Capillary-Kdr	Hnrnpab
Rel	9.4076e-57	-0.352646	0.132	0.329	1.78961e-52	Capillary-Kdr	Rel
Txnl1	1.83252e-56	-0.404545	0.369	0.576	3.48601e-52	Capillary-Kdr	Txnl1
Ifitm2.1	1.88744e-56	-0.396409	0.852	0.966	3.59048e-52	Capillary-Kdr	Ifitm2
Adamts1.1	2.11837e-56	-0.549224	0.553	0.729	4.02977e-52	Capillary-Kdr	Adamts1
Cd38	2.4478e-56	0.640056	0.346	0.189	4.65645e-52	Capillary-Kdr	Cd38
Ralgds	2.7211e-56	-0.399784	0.164	0.362	5.17634e-52	Capillary-Kdr	Ralgds
Gch1	3.04998e-56	-0.431792	0.237	0.451	5.80198e-52	Capillary-Kdr	Gch1
Pgk1.1	3.33347e-56	-0.459652	0.299	0.514	6.34125e-52	Capillary-Kdr	Pgk1
Map3k8.2	9.41699e-56	-0.466722	0.152	0.343	1.79139e-51	Capillary-Kdr	Map3k8
Hsd3b7.1	1.3301e-55	-0.445933	0.16	0.361	2.53025e-51	Capillary-Kdr	Hsd3b7
Wsb1.1	3.13549e-55	-0.275173	0.366	0.602	5.96464e-51	Capillary-Kdr	Wsb1
Bcr.2	5.84857e-55	-0.429676	0.209	0.416	1.11257e-50	Capillary-Kdr	Bcr
Stc1	6.92625e-55	-0.904998	0.173	0.352	1.31758e-50	Capillary-Kdr	Stc1
Dnajb4	7.0756e-55	-0.385937	0.125	0.312	1.34599e-50	Capillary-Kdr	Dnajb4
Tsc22d1.2	7.14961e-55	-0.62324	0.618	0.769	1.36007e-50	Capillary-Kdr	Tsc22d1
Cdc42ep5	7.47177e-55	-0.511047	0.106	0.28	1.42135e-50	Capillary-Kdr	Cdc42ep5
Tspan15.1	1.36486e-54	0.609163	0.346	0.191	2.59638e-50	Capillary-Kdr	Tspan15
Rap1b	1.37049e-54	-0.428789	0.576	0.751	2.60708e-50	Capillary-Kdr	Rap1b
Sash1	1.37053e-54	-0.375326	0.337	0.554	2.60715e-50	Capillary-Kdr	Sash1
Eloc	1.90842e-54	-0.387414	0.435	0.647	3.63039e-50	Capillary-Kdr	Eloc
Mef2c.1	1.96696e-54	0.976201	0.643	0.566	3.74176e-50	Capillary-Kdr	Mef2c
Chmp4b	3.3607e-54	-0.405233	0.389	0.591	6.39306e-50	Capillary-Kdr	Chmp4b
Hspa8.1	4.09399e-54	-0.392003	0.895	0.968	7.78801e-50	Capillary-Kdr	Hspa8
Lrrfip1.1	4.4017e-54	-0.436375	0.43	0.623	8.37335e-50	Capillary-Kdr	Lrrfip1
Tax1bp1.1	4.46508e-54	-0.379564	0.502	0.71	8.49392e-50	Capillary-Kdr	Tax1bp1
Man1a.1	5.75087e-54	-0.342316	0.198	0.4	1.09399e-49	Capillary-Kdr	Man1a
Slc3a2.1	3.46569e-53	-0.4535	0.564	0.74	6.59279e-49	Capillary-Kdr	Slc3a2
Gtpbp4	4.19687e-53	-0.337233	0.224	0.432	7.9837e-49	Capillary-Kdr	Gtpbp4
Tuba1c	5.47545e-53	-0.408503	0.099	0.273	1.04159e-48	Capillary-Kdr	Tuba1c
Zfp703.2	1.32991e-52	-0.474008	0.14	0.32	2.52988e-48	Capillary-Kdr	Zfp703
Ly6c1.2	1.60117e-52	0.452195	0.861	0.723	3.04591e-48	Capillary-Kdr	Ly6c1
Rnh1.1	2.19895e-52	-0.394353	0.34	0.553	4.18307e-48	Capillary-Kdr	Rnh1
Tmem88	2.81399e-52	0.657922	0.521	0.378	5.35305e-48	Capillary-Kdr	Tmem88
Slc41a1.2	4.41742e-52	-0.752188	0.122	0.294	8.40325e-48	Capillary-Kdr	Slc41a1
Vapa	4.51313e-52	-0.367356	0.427	0.629	8.58533e-48	Capillary-Kdr	Vapa
Ppp1r14b.1	8.15914e-52	-0.347484	0.345	0.571	1.55211e-47	Capillary-Kdr	Ppp1r14b
Rtn4.2	1.6895e-51	-0.353139	0.542	0.734	3.21393e-47	Capillary-Kdr	Rtn4
Pde2a.2	1.71443e-51	0.703085	0.415	0.265	3.26136e-47	Capillary-Kdr	Pde2a
Cmip.1	2.16843e-51	-0.297465	0.223	0.43	4.12501e-47	Capillary-Kdr	Cmip
Mafg	3.15969e-51	-0.25205	0.132	0.317	6.01069e-47	Capillary-Kdr	Mafg
Cd93.2	4.27313e-51	0.621046	0.766	0.656	8.12878e-47	Capillary-Kdr	Cd93
Ier3.2	5.03212e-51	-0.58086	0.676	0.825	9.5726e-47	Capillary-Kdr	Ier3
Tifa.1	5.37765e-51	-0.338811	0.086	0.252	1.02299e-46	Capillary-Kdr	Tifa
Cd200	7.46252e-51	0.738689	0.604	0.499	1.41959e-46	Capillary-Kdr	Cd200
Mxd4	1.52277e-50	0.704622	0.521	0.387	2.89677e-46	Capillary-Kdr	Mxd4
Tpm3	2.811e-50	-0.262379	0.616	0.8	5.34736e-46	Capillary-Kdr	Tpm3
Pmepa1.1	3.3769e-50	-0.420339	0.088	0.251	6.42388e-46	Capillary-Kdr	Pmepa1
Rela.1	3.59573e-50	-0.270719	0.154	0.345	6.84015e-46	Capillary-Kdr	Rela
Nr4a2.1	4.54651e-50	-0.495435	0.18	0.37	8.64883e-46	Capillary-Kdr	Nr4a2
Selenok.1	4.89863e-50	-0.346772	0.646	0.829	9.31866e-46	Capillary-Kdr	Selenok
Bcl10.1	5.65066e-50	-0.273181	0.325	0.538	1.07493e-45	Capillary-Kdr	Bcl10
Kctd12b.1	6.00428e-50	0.579625	0.302	0.156	1.14219e-45	Capillary-Kdr	Kctd12b
Tmsb4x.2	6.22034e-50	0.45442	0.956	0.995	1.1833e-45	Capillary-Kdr	Tmsb4x
Itih5.1	6.9449e-50	0.749866	0.338	0.19	1.32113e-45	Capillary-Kdr	Itih5
Sumo1	1.13626e-49	-0.332137	0.482	0.679	2.1615e-45	Capillary-Kdr	Sumo1
Sdcbp	4.30215e-49	-0.366362	0.551	0.725	8.18397e-45	Capillary-Kdr	Sdcbp
Fscn1	6.68793e-49	0.69372	0.301	0.163	1.27224e-44	Capillary-Kdr	Fscn1
Myc	8.16149e-49	-0.365585	0.111	0.28	1.55256e-44	Capillary-Kdr	Myc
Errfi1.2	8.78095e-49	-0.545559	0.168	0.35	1.6704e-44	Capillary-Kdr	Errfi1
Snrk	1.10058e-48	0.687137	0.528	0.388	2.09363e-44	Capillary-Kdr	Snrk
U2af1	1.11219e-48	-0.345651	0.388	0.586	2.11572e-44	Capillary-Kdr	U2af1
Etl4.1	1.68547e-48	0.81707	0.354	0.213	3.20626e-44	Capillary-Kdr	Etl4
Itpkb.1	2.44051e-48	0.825397	0.544	0.422	4.64258e-44	Capillary-Kdr	Itpkb
Pafah1b1	2.54737e-48	-0.278869	0.489	0.691	4.84586e-44	Capillary-Kdr	Pafah1b1
Tmem11	4.3617e-48	-0.329789	0.166	0.351	8.29727e-44	Capillary-Kdr	Tmem11
Rfk.2	6.02181e-48	-0.417533	0.126	0.292	1.14553e-43	Capillary-Kdr	Rfk
Ube2s.1	6.50578e-48	-0.339865	0.52	0.71	1.23759e-43	Capillary-Kdr	Ube2s
Mrps6.1	6.94683e-48	-0.36785	0.155	0.335	1.3215e-43	Capillary-Kdr	Mrps6
Akap12.1	7.72993e-48	-0.62426	0.266	0.45	1.47046e-43	Capillary-Kdr	Akap12
Gna13.1	8.31804e-48	-0.371331	0.231	0.424	1.58234e-43	Capillary-Kdr	Gna13
Zc3h12a	9.24482e-48	-0.313791	0.115	0.288	1.75864e-43	Capillary-Kdr	Zc3h12a
Nos3.1	1.00578e-47	-0.354806	0.195	0.384	1.9133e-43	Capillary-Kdr	Nos3
B4galt1.1	1.04474e-47	-0.315901	0.139	0.314	1.9874e-43	Capillary-Kdr	B4galt1
Fbl	1.09884e-47	-0.361598	0.255	0.449	2.09032e-43	Capillary-Kdr	Fbl
Adamts9.1	1.61861e-47	-0.309998	0.381	0.562	3.07909e-43	Capillary-Kdr	Adamts9
Dstn.1	2.98272e-47	-0.386301	0.558	0.754	5.67403e-43	Capillary-Kdr	Dstn
Fam104a	4.16327e-47	-0.34712	0.336	0.535	7.91979e-43	Capillary-Kdr	Fam104a
Golph3	6.84979e-47	-0.321409	0.127	0.298	1.30304e-42	Capillary-Kdr	Golph3
Xbp1.1	2.67166e-46	-0.352337	0.342	0.542	5.0823e-42	Capillary-Kdr	Xbp1
Glud1.1	3.85672e-46	-0.469418	0.434	0.64	7.33663e-42	Capillary-Kdr	Glud1
Cemip2.1	4.37502e-46	-0.319312	0.206	0.396	8.3226e-42	Capillary-Kdr	Cemip2
Vamp5.2	7.722e-46	0.577115	0.506	0.367	1.46896e-41	Capillary-Kdr	Vamp5
Il2rg	1.73821e-45	-0.386999	0.153	0.325	3.30659e-41	Capillary-Kdr	Il2rg
H13	1.9266e-45	-0.293363	0.253	0.448	3.66497e-41	Capillary-Kdr	H13
Gcnt2.1	2.1163e-45	-0.315569	0.166	0.347	4.02583e-41	Capillary-Kdr	Gcnt2
Ltbp4.2	2.16609e-45	-0.488537	0.531	0.727	4.12055e-41	Capillary-Kdr	Ltbp4
Entpd1.2	3.0044e-45	-0.424481	0.388	0.569	5.71527e-41	Capillary-Kdr	Entpd1
Kcmf1	3.30901e-45	-0.263195	0.245	0.44	6.29473e-41	Capillary-Kdr	Kcmf1
Ier5l.2	3.88221e-45	0.775433	0.508	0.371	7.38512e-41	Capillary-Kdr	Ier5l
Pxdc1.1	6.39806e-45	-0.305016	0.14	0.315	1.2171e-40	Capillary-Kdr	Pxdc1
Irgm1	6.89489e-45	-0.392296	0.21	0.393	1.31162e-40	Capillary-Kdr	Irgm1
Tjp2	7.73293e-45	-0.289513	0.147	0.321	1.47104e-40	Capillary-Kdr	Tjp2
Gnl3	1.05251e-44	-0.335239	0.23	0.412	2.00219e-40	Capillary-Kdr	Gnl3
Ppp2r2a.1	1.62663e-44	-0.300656	0.272	0.466	3.09435e-40	Capillary-Kdr	Ppp2r2a
Zyx.2	1.63495e-44	-0.392717	0.194	0.373	3.11016e-40	Capillary-Kdr	Zyx
Chp2.1	3.66442e-44	-0.430159	0.208	0.391	6.97083e-40	Capillary-Kdr	Chp2
Bzw1	6.55579e-44	-0.327449	0.445	0.639	1.24711e-39	Capillary-Kdr	Bzw1
Pam.2	7.20457e-44	-0.381189	0.335	0.527	1.37053e-39	Capillary-Kdr	Pam
Bcl3	1.27976e-43	-0.260627	0.149	0.323	2.43449e-39	Capillary-Kdr	Bcl3
Dnaja1.1	2.70505e-43	-0.357633	0.722	0.863	5.14582e-39	Capillary-Kdr	Dnaja1
Rell1.2	3.83433e-43	-0.375059	0.24	0.415	7.29405e-39	Capillary-Kdr	Rell1
Chst15	3.9154e-43	0.54291	0.253	0.13	7.44827e-39	Capillary-Kdr	Chst15
Nedd9.1	3.95496e-43	-0.28801	0.307	0.502	7.52353e-39	Capillary-Kdr	Nedd9
Cebpd.1	5.42633e-43	-0.519359	0.496	0.671	1.03225e-38	Capillary-Kdr	Cebpd
Morf4l2	6.41359e-43	-0.257565	0.36	0.561	1.22006e-38	Capillary-Kdr	Morf4l2
Pvr	7.02922e-43	-0.25769	0.121	0.282	1.33717e-38	Capillary-Kdr	Pvr
Eva1b.1	1.23966e-42	0.58717	0.499	0.388	2.35821e-38	Capillary-Kdr	Eva1b
Fabp4.2	1.30519e-42	0.973792	0.758	0.685	2.48287e-38	Capillary-Kdr	Fabp4
Ube2b	1.38985e-42	-0.270655	0.437	0.633	2.6439e-38	Capillary-Kdr	Ube2b
Sptlc2.1	1.78234e-42	-0.285838	0.346	0.542	3.39055e-38	Capillary-Kdr	Sptlc2
Tspan13.1	1.80849e-42	0.57416	0.711	0.649	3.4403e-38	Capillary-Kdr	Tspan13
Gpr146.1	2.66377e-42	-0.302776	0.217	0.404	5.06729e-38	Capillary-Kdr	Gpr146
Dnajb6	3.30447e-42	-0.283599	0.471	0.648	6.28609e-38	Capillary-Kdr	Dnajb6
Csnk1e.1	5.11693e-42	-0.265915	0.153	0.322	9.73394e-38	Capillary-Kdr	Csnk1e
Sbds.1	6.97687e-42	-0.334211	0.359	0.546	1.32721e-37	Capillary-Kdr	Sbds
Mctp1.1	7.59491e-42	-0.360522	0.111	0.263	1.44478e-37	Capillary-Kdr	Mctp1
Tomm20	8.05923e-42	-0.270944	0.514	0.702	1.53311e-37	Capillary-Kdr	Tomm20
Cldnd1	8.23421e-42	-0.309574	0.187	0.362	1.56639e-37	Capillary-Kdr	Cldnd1
Nfib.1	9.56144e-42	0.655277	0.749	0.704	1.81887e-37	Capillary-Kdr	Nfib
S1pr1.1	1.08027e-41	-0.266409	0.485	0.684	2.05499e-37	Capillary-Kdr	S1pr1
Mast4.2	2.25403e-41	-0.348447	0.555	0.676	4.28784e-37	Capillary-Kdr	Mast4
Nfkbib	2.43774e-41	-0.310577	0.146	0.309	4.63731e-37	Capillary-Kdr	Nfkbib
Hdgf.1	3.90166e-41	-0.320363	0.327	0.513	7.42212e-37	Capillary-Kdr	Hdgf
Sept11.2	4.18115e-41	-0.367583	0.172	0.338	7.95379e-37	Capillary-Kdr	2022-09-11
Spint2.1	6.04706e-41	-0.386801	0.188	0.355	1.15033e-36	Capillary-Kdr	Spint2
Actn1.2	7.8944e-41	-0.356808	0.219	0.392	1.50175e-36	Capillary-Kdr	Actn1
Tnfaip8l1.1	1.06823e-40	-0.301748	0.237	0.417	2.03209e-36	Capillary-Kdr	Tnfaip8l1
Lamb1.2	1.08173e-40	0.624456	0.34	0.206	2.05778e-36	Capillary-Kdr	Lamb1
Ptges3	1.49426e-40	-0.280833	0.4	0.588	2.84252e-36	Capillary-Kdr	Ptges3
Plvap.2	1.86603e-40	0.782396	0.746	0.758	3.54974e-36	Capillary-Kdr	Plvap
Tgm2	1.97321e-40	-0.252103	0.399	0.607	3.75363e-36	Capillary-Kdr	Tgm2
[truncated: 4,483 more rows]
