# Supplementary material for: Alk1 acts in non-endothelial VE-cadherin+ perineurial cells to maintain nerve branching during hair homeostasis
Source: Nat Commun. 2023 Sep 12;14:5623. doi: 10.1038/s41467-023-40761-5 (PMC10497554; doi:10.1038/s41467-023-40761-5)
Supplement: Supplementary file 6 — Supplementary Data 3 [file 41467_2023_40761_MOESM6_ESM.xlsx]

## Sheet: Up+Down
Genes	Artery_FC	Vein_FC	Cap-Kdr_FC	Cap-Rgcc_FC	Lymph_Cap_FC	Lymph_Col_FC	Proli_FC
Rps28	2.08134	2.22393	2.50508	2.64275	2.40446	2.72408	2.21157
Rps21	2.04711	1.9569	2.27461	2.33916	2.08829	2.23143	1.8477
Rpl37	2.00777	1.959	2.27358	2.33897	2.20386	2.33127	2.03664
Rps29	2.00195	1.95027	2.2479	2.27857	2.10884	2.3365	1.92476
Rps27rt	1.92317	1.67305	1.96247	1.96621	1.87337	2.12899	1.93186
Rpl41	1.9001	1.80725	1.92693	2.04036	1.91388	2.13208	1.69597
Rpl38	1.84709	1.96625	2.27519	2.29354	2.24296	2.5055	2.15384
Rpl35a	1.84676	1.7484	1.94364	2.20622	1.93863	2.07103	1.88186
Rpl36	1.78285	1.7526	1.80883	2.25004	1.80917	1.97986	1.99618
Rpl39	1.78127	1.65595	2.2539	2.21561	1.9836	1.93433	1.68892
Gm10260	1.66536	1.96867	1.78775	2.41161	1.60638	1.4437	1.78992
Rpl37a	1.64592	1.66533	1.75619	1.994	1.70447	2.02554	1.95787
Tomm7	1.64575	1.34626	1.71363	1.62345	1.46302	1.6149	1.91594
Rps26	1.62854	1.58101	1.72655	1.97514	1.72012	1.88406	1.45918
Rplp2	1.5617	1.4523	1.57882	1.70413	1.41584	1.56096	1.33745
Gm11808	1.54456	1.39142	1.4783	1.55242	1.36755	1.38338	1.74617
Atp5e	1.51726	1.40503	1.48678	1.72516	1.51558	1.85518	1.3488
Rpl36a	1.50537	1.4749	1.63659	2.02432	1.49974	1.45486	1.3845
Ndufa1	1.44214	1.36398	1.49669	1.51649	1.48932	1.45973	1.34891
Rpl28	1.41623	1.42037	1.66115	1.5561	1.4063	1.46968	1.43799
Ndufa3	1.40462	1.37816	1.62304	1.40685	1.51669	1.5047	1.42326
Uqcrq	1.39945	1.3553	1.30581	1.49185	1.36617	1.57639	1.3275
H2-D1	1.37353	1.32203	1.54777	1.33381	1.5837	1.87319	1.79807
Rpl30	1.35901	1.30802	1.56842	1.56501	1.43251	1.37156	1.32923
Tmsb10	1.32691	1.54443	1.34374	1.81542	1.35658	1.54524	1.42518
mt-Nd4l	1.3122	1.4785	1.51194	1.56197	1.52393	1.41369	1.62662
Rpl22	1.31044	1.33285	1.55551	1.55389	1.47034	1.45134	1.37987
Rps2	-2.77663	-3.74247	-2.92375	-3.4805	-2.7273	-2.40058	-3.17305
Rpl34	1.46227	1.4706	1.67673	1.7224	1.48541	1.56885	1.27362
Clu	1.46128	2.24151	2.20949	2.35949	2.14961	1.75711	1.06881
Sec61g	1.44056	1.33482	1.31428	1.53979	1.60449	1.49667	1.27163
Snrpg	1.36175	1.3429	1.57548	1.65709	1.47498	1.41051	1.26226
Gm11361	1.34957	1.35236	1.64525	1.63157	1.5691	1.70802	1.25144
Mrpl52	1.34583	1.32631	1.50798	1.33276	1.42875	1.5243	1.17371
Ubl5	1.32878	1.36054	1.33585	1.5211	1.35229	1.408	1.19406
Wnk1	-1.30296	-1.32253	-1.36073	-1.30507	-1.56094	-1.54311	-1.21781
Calr	-1.58724	-1.62739	-1.48112	-1.58168	-1.40322	-1.35227	-1.23096
Neat1	-2.45236	-1.43748	-2.12492	-2.26339	-2.06283	-1.91306	-1.16338
Xist	-5.55452	-5.74695	-6.15478	-5.08834	-8.80178	-8.89525	#N/A
Igfbp7	2.05084	1.22353	1.76986	1.63799	1.50539	1.81109	1.54031
Lrg1	1.75067	1.38546	1.71101	1.5838	1.28479	1.77466	-1.83368
Gm8797	1.55529	1.34835	#N/A	1.47308	1.54186	2.6987	1.70804
Rpl21	1.49473	1.45055	1.46478	1.67681	1.28644	1.46176	1.62892
Rpl35	1.47782	1.43904	1.50995	1.66974	1.25732	1.37748	1.48067
Atp5k	1.46927	1.23418	1.51015	1.36862	1.47958	1.46631	1.35086
Ndufb1-ps	1.46152	1.2257	1.4539	1.41727	1.54318	1.53981	1.68702
Atp5j2	1.41204	1.22747	1.51882	1.48626	1.42267	1.4859	1.35116
Ndufa7	1.36796	1.30609	1.32115	1.30483	1.21366	1.33198	1.48186
Atp5mpl	1.35522	1.20991	1.50392	1.66684	1.64716	1.64277	1.37231
Gm2000	1.27741	1.33628	1.50054	1.58856	1.47641	1.55051	1.41791
Btg2	-1.15988	-1.33185	-2.03472	-1.30025	-1.41898	-1.46386	1.65999
Ddx3x	-1.52472	-1.44585	-1.15967	-1.9518	-1.56329	-1.59079	-1.32006
Plvap	2.19834	1.21467	2.15647	1.86131	1.71631	1.46829	1.04897
S100a6	1.81595	1.77315	1.78799	2.17664	1.26213	1.73555	-1.17251
Tpm3-rs7	1.56344	1.40675	1.36781	1.64737	1.27655	1.48035	1.18519
Cox7c	1.54032	1.22931	1.53794	1.66783	1.40956	1.51113	1.15212
Cox6c	1.44143	1.27436	1.51005	1.3535	1.52577	1.53116	1.15004
Uqcr11	1.41139	1.25335	1.43284	1.48359	1.50241	1.63436	1.16575
Gapdh	1.38311	1.26992	1.31034	1.34617	1.33747	1.56158	1.25517
Fau	1.36709	1.33365	1.36708	1.51852	1.29046	1.35913	1.24444
Rps8	1.3493	1.32656	1.48308	1.66508	1.28464	1.375	1.28135
Uqcr10	1.30557	1.21783	1.51279	1.57798	1.54683	1.40699	1.27442
Romo1	1.29971	1.45261	1.32298	1.38922	1.49985	1.34234	1.13244
Fabp4	1.05605	-1.43337	-1.36132	-2.59546	1.55091	1.52656	-1.03352
Hsp90b1	-1.34688	-1.39019	-1.15726	-1.33827	-1.5962	-1.31154	-1.08123
Brd2	-1.34974	-1.24439	-1.50266	-1.65223	-1.3979	-1.34575	1.25154
Hspa5	-1.40632	-1.38331	-1.37273	-1.52371	-1.4774	-1.09443	-1.19765
Hsp90aa1	-1.52563	-1.37244	-1.69126	-1.70623	-1.34745	-1.17763	-1.06041
Mt1	1.73358	1.85452	1.40015	1.30742	#N/A	#N/A	1.96569
Lgmn	1.48104	1.62528	1.23382	1.44175	1.34772	#N/A	-1.86741
Dpm3	1.42626	1.24125	1.50827	1.55045	1.39255	1.29989	1.40673
Ddx3y	1.41504	1.33298	1.33785	1.25445	1.41659	1.17814	1.42954
Cox5b	1.38859	1.1416	1.42087	1.25687	1.50773	1.55075	1.42393
Ost4	1.35751	1.29751	1.34787	1.48172	1.46825	1.29412	1.37967
Gm47283	1.34442	1.32544	-1.00555	1.29112	1.53575	1.41186	2.04075
Tmem256	1.33609	1.22745	1.46691	1.25124	1.30477	1.34154	1.34356
Cd200	1.32632	1.33975	1.56064	1.43499	1.13958	#N/A	1.46672
H2-K1	1.30654	1.28292	1.36679	1.18026	1.52559	1.63072	2.01267
Rpl23	1.20285	1.21879	1.47009	1.42299	1.33208	1.39542	1.43858
Rpl31	1.15517	1.1112	1.30293	1.45543	1.33982	1.3508	1.34342
Mif	1.14442	1.32159	1.30097	1.42548	1.23999	1.30331	1.69428
Col4a1	-1.32212	-1.48059	-1.08241	-1.63585	-1.11244	-1.35599	1.33779
Gm26917	-1.59654	-1.94991	-9.31193	-1.16534	-1.03518	-1.45152	7.04048
Eln	-2.0157	-2.32032	-1.62572	-1.21341	-1.30127	#N/A	-2.35323
Crip1	1.37774	1.13368	1.27871	1.42252	1.33489	1.91442	-1.18681
Rpl29	1.34707	1.37483	1.30056	1.59558	1.17064	1.29836	-1.03465
Cops9	1.33086	1.13628	1.43463	1.29809	1.37638	1.33364	1.02624
Ndufa6	1.30806	1.24951	1.37983	1.40337	1.2078	1.32981	1.16782
Atox1	1.30508	1.26771	1.42519	1.49516	1.16265	1.31861	-1.03403
Snhg8	1.29186	1.38779	1.10644	1.39197	1.37803	1.47383	1.11538
Rps15a	1.28408	1.20623	1.44574	1.57008	1.40896	1.37842	1.0397
Rpl32	1.23889	1.15317	1.33786	1.51585	1.34856	1.31651	1.22244
Gas5	1.23817	1.41982	1.08298	1.35193	1.39546	1.32053	1.2382
Rpl7a	1.19841	1.18915	1.30689	1.34588	1.38067	1.36405	1.08851
Scn1b	1.03902	1.17088	1.32431	1.3225	1.3477	1.33816	#N/A
Ddit4	-1.04726	-1.31273	-1.715	-1.51683	-1.44729	-1.09067	1.20961
Ppfibp1	-1.15213	-1.11826	-1.35879	-1.37885	-1.38002	-1.46131	-1.11239
Pkp4	-1.19665	-1.43777	-1.36406	-1.55636	-1.25803	-1.46226	-1.26906
Hivep2	-1.30847	-1.15019	#N/A	-1.37834	-1.31844	-1.43746	-1.02972
Tns1	-1.31113	-1.02073	-1.20047	-1.32378	-1.43559	-1.68001	-1.25571
Dst	-1.3149	-1.2922	-1.30771	-1.63931	-1.22386	-1.45714	1.14093
Plec	-1.36074	-1.1	-1.38784	-1.33495	-1.22156	-1.40695	-1.16547
Akap12	-1.37388	-1.5112	-1.30138	-2.90628	-1.18537	-1.10389	-1.21845
Hnrnph1	-1.37919	-1.38761	-1.09467	-1.78802	-1.27785	-1.40329	-1.0413
Hexim1	-1.38362	-1.10609	-2.27422	-1.31299	-1.39744	-1.08848	-1.06333
Gls	-1.40212	-1.1912	-1.34812	-1.47544	-1.31403	-1.2737	1.01767
Rbp7	1.59088	-1.48871	1.65677	1.02514	#N/A	#N/A	3.99936
AW112010	1.39961	1.16421	1.53095	1.4115	#N/A	#N/A	1.67944
Gng5	1.33779	1.25865	1.26199	1.36235	1.28788	1.41487	1.31658
Ccn1	1.3318	1.00729	-1.0644	#N/A	1.67478	1.42303	1.45007
Tmem258	1.31531	1.08627	1.3219	1.40526	1.26276	#N/A	1.67082
Cox17	1.31199	1.27908	1.26275	1.16086	1.32629	1.43105	1.40944
Sox18	1.30156	1.1423	1.8587	1.18129	1.4112	1.26704	1.91561
Elob	1.23899	1.2563	1.20807	1.30461	1.3717	1.4431	1.34345
Tmem176b	1.20879	1.24087	1.43469	1.3134	1.32157	#N/A	-1.60892
2410006H16Rik	1.14937	1.24857	1.42457	1.44056	1.45501	1.2391	1.37222
Psmb8	1.14161	1.04454	1.36806	1.04912	1.50135	1.39254	-1.32188
B2m	1.11934	1.10881	1.32771	-1.02511	1.34025	1.33633	1.73366
Marcks	-1.05482	-1.35591	-1.14937	-1.31075	-1.07097	-1.49344	-1.587
Lars2	-1.05998	-1.39259	-2.66165	-1.69974	-1.29302	-1.23833	1.48524
Ccnl2	-1.12011	-1.00123	-1.15024	-1.44619	-1.379	-1.37613	1.40726
Isg15	-1.1928	-1.10341	1.17921	-1.48995	1.38657	1.60099	1.44709
AY036118	-1.26499	-1.52569	-1.48656	-1.54965	-1.16498	-1.03095	-1.37006
Gm42418	-1.29027	-1.15655	-1.89075	-1.72242	-1.17175	-1.33379	-1.5741
Slc38a2	-1.30999	-1.23953	-1.51211	-1.19709	-1.1643	-1.33754	1.77724
Cebpb	-1.37551	-1.11835	-2.25303	-1.89496	-1.16268	1.25748	-2.67432
Cd93	-1.42456	-1.47226	1.07545	-1.4454	#N/A	#N/A	1.47871
Cald1	-1.4384	-1.17288	-1.5145	-1.52174	-1.05715	-1.18443	-1.57026
Il6	1.559	1.39386	#N/A	1.58802	#N/A	#N/A	-1.01975
Grrp1	1.46877	1.33116	1.43744	-1.00096	1.15312	#N/A	1.04609
Bcam	1.40126	1.29149	1.5616	1.57326	#N/A	#N/A	1.26617
Gdf15	1.38858	#N/A	#N/A	1.13256	1.33252	1.80584	#N/A
H2-T23	1.35533	1.32227	1.20239	1.28355	1.11245	1.39241	-1.10915
Mrpl33	1.34834	1.22082	1.40888	1.2253	1.52553	1.19288	1.13887
Nfkbia	1.32997	1.30013	1.06695	1.23257	1.26069	1.69315	1.24451
Entpd1	1.30707	1.03473	1.45302	1.49418	#N/A	#N/A	-1.14921
Ifitm3	1.29578	1.23363	1.376	1.29301	1.35511	1.73636	-1.1087
Atp5l	1.28236	1.16143	1.47104	1.28606	1.3857	1.45971	-1.07328
Rpl9-ps6	1.26352	1.25817	1.29742	1.33274	1.3207	1.3279	1.26561
Rbm3	1.26307	1.16089	1.29507	1.31833	1.40919	1.43142	-1.05858
Ndufb4	1.25559	1.21231	1.34439	1.40023	1.21662	1.33922	1.2074
Rps20	1.25343	1.2253	1.37923	1.44519	1.31729	1.28329	1.1653
Cox7a2	1.24779	1.01664	1.38371	1.16191	1.34569	1.36359	1.22366
Mrps21	1.24373	1.2995	1.31903	1.36923	1.25237	1.32927	-1.21337
Rpl17	1.23571	1.20179	1.3401	1.46657	1.22822	1.32967	1.16481
Rps11	1.23476	1.17719	1.31969	1.45817	1.19408	1.37009	1.11759
Bola2	1.22196	1.28403	1.41536	1.39365	1.5206	1.26641	-1.07163
Rpl36al	1.21657	1.17709	1.28956	1.44779	1.45558	1.43488	1.10659
Rpl27	1.21177	1.15809	1.36613	1.3575	1.2726	1.32014	1.12641
BC004004	1.19585	1.11722	1.30283	1.26843	1.38848	1.32033	1.14891
Rplp1	1.16588	1.15558	1.32808	1.45392	1.24937	1.30176	-1.01432
Nsa2	1.12121	1.15622	1.33096	1.40349	1.52879	1.15217	1.18267
Fabp5	1.10375	-1.55325	-1.43106	-1.63221	#N/A	#N/A	-1.125
Tspo	1.07288	1.07125	1.34854	1.31826	1.27281	1.37573	1.02509
Piezo1	-1.08058	-1.05528	-1.54981	-1.22707	-1.44118	-1.34435	1.23514
Mycbp2	-1.14564	-1.05731	-1.43156	-1.30557	-1.1618	-1.30337	-1.09521
Atp13a3	-1.14797	#N/A	#N/A	-1.40736	-1.40176	-1.34426	1.08644
Arl13b	-1.15095	-1.09636	#N/A	-1.33587	-1.39574	-1.36519	#N/A
Sfpq	-1.18018	-1.15745	-1.3213	-1.38527	-1.26716	-1.319	1.29944
Dennd4a	-1.18261	-1.22137	#N/A	-1.37641	-1.68334	-1.32817	#N/A
Wwtr1	-1.19262	-1.17374	-1.325	-1.1091	-1.4013	-1.36033	1.14324
Tra2a	-1.22638	-1.09399	-1.26136	-1.34159	-1.44191	-1.34868	1.02442
Nfkb1	-1.25089	-1.13851	-1.26988	-1.47777	-1.46034	-1.31231	-1.06959
Sptbn1	-1.25939	-1.16512	-1.27907	-1.59514	-1.60693	-1.69	1.16689
Purb	-1.28316	-1.15682	-1.30425	-1.34181	-1.08631	-1.31047	1.01136
Nfat5	-1.28662	-1.1148	-1.44331	-1.32482	-1.23445	-1.37184	1.08645
Med13	-1.32597	-1.09671	#N/A	-1.37854	-1.12136	-1.30192	#N/A
BC005537	-1.32966	-1.16465	-1.7414	-1.39845	-1.29084	-1.25149	-1.21325
Hmox1	-1.42153	-1.58807	#N/A	-1.96736	#N/A	-1.14408	#N/A
Rsrp1	-1.42377	-1.12054	-1.32964	-1.72834	-1.23156	-1.20455	-1.01878
Clic4	-1.43984	-1.30755	-1.14697	-1.93514	-1.01175	-1.22529	-1.16701
Slfn5	-1.55782	-1.34403	-1.26683	-2.25066	1.04474	#N/A	#N/A
Syne1	#N/A	-1.09758	-1.88037	#N/A	-1.39083	-1.35018	#N/A
Pcdh17	#N/A	#N/A	-1.64781	-2.00293	#N/A	-1.38865	#N/A
Cxcl12	1.8359	1.3538	1.19282	1.0369	#N/A	#N/A	1.63871
Rgcc	1.52824	-1.15162	-1.13639	-1.61606	#N/A	#N/A	1.89972
Hspa1a	1.51594	#N/A	1.38526	#N/A	#N/A	#N/A	1.78426
Cwc22	1.45183	1.24731	1.37089	1.22645	1.2114	1.29853	1.3118
Sparcl1	1.39098	1.1002	1.46777	1.13061	#N/A	#N/A	1.97759
Atp5md	1.2832	1.26847	1.29718	1.23262	1.43842	1.46956	1.30727
Serping1	1.1715	1.47016	#N/A	#N/A	1.5717	#N/A	-1.8011
Mgll	1.16251	-1.31603	1.24029	-1.42126	#N/A	#N/A	1.43156
Gpx1	1.14158	1.11284	1.1329	1.23376	1.39404	1.49479	-1.45129
Fxyd5	1.11006	1.13385	1.38956	1.37959	1.0345	1.10861	1.41774
Gimap5	1.09193	1.33111	1.09817	1.66642	1.07546	1.13086	1.39815
Cd36	1.04694	-1.66922	-1.16605	-2.27856	#N/A	#N/A	1.61924
Emp3	-1.00916	1.11081	1.39744	1.6224	#N/A	#N/A	-1.62529
Egr1	-1.05143	-1.16045	-1.31878	-1.11398	1.00012	-1.30707	1.44133
Bclaf1	-1.0719	-1.10119	-1.04232	-1.15771	-1.31033	-1.3203	1.32002
Gbp4	-1.08371	1.01888	1.52662	-1.50758	#N/A	#N/A	1.44795
Sema7a	-1.09493	#N/A	1.48723	-1.43391	#N/A	#N/A	1.73297
Efnb2	-1.09603	#N/A	-1.28631	-1.12917	-1.39484	-1.32046	1.40838
Luc7l3	-1.11416	-1.23204	-1.06135	-1.40321	-1.24285	-1.32204	-1.38944
Cebpd	-1.19309	1.04023	-1.63392	1.07214	-1.36562	-1.12342	-1.38003
Mast4	-1.21786	-1.13391	1.38702	-1.36694	#N/A	#N/A	1.63621
Eif3a	-1.2546	-1.28765	-1.10994	-1.33546	-1.2382	-1.38225	-1.41848
Flt1	-1.26161	-1.32586	1.08917	-1.58367	#N/A	#N/A	1.40805
Iigp1	-1.26471	-1.07126	1.41432	-1.62873	1.29015	#N/A	-1.48769
Cxcl2	-1.26806	#N/A	#N/A	-1.79856	#N/A	1.36276	-3.14947
Notch1	-1.30505	-1.16689	1.24209	-1.51474	-1.14811	-1.24674	1.408
Csrp2	-1.30574	-1.09547	-1.07412	-1.38377	-1.04825	-1.15828	-1.95618
Timp3	-1.307	1.01198	-1.13486	-1.45478	-1.1242	-1.04194	2.08515
Cxcl1	-1.32135	1.02291	#N/A	-1.25632	#N/A	1.4531	-2.04348
Cemip2	-1.32737	-1.09027	#N/A	-1.3627	-1.12519	-1.18152	-1.32151
Slco2a1	-1.47756	1.24809	#N/A	1.48286	#N/A	#N/A	-1.83423
Zbtb20	-1.50552	-1.17726	-1.12002	-1.20582	-1.15707	-1.54651	-1.41124
Emp2	-1.54837	-1.49664	#N/A	#N/A	#N/A	#N/A	-1.44
Mustn1	#N/A	1.31567	#N/A	1.34714	#N/A	#N/A	-1.55105
Btbd3	#N/A	1.01214	#N/A	1.10094	-1.39847	-1.46176	-1.43023
Gpihbp1	#N/A	-1.53089	1.07555	-1.5563	-1.28455	#N/A	2.86742
Pcp4l1	#N/A	#N/A	1.62262	1.77748	-1.17283	#N/A	1.45443
Jam3	#N/A	#N/A	1.47118	1.4277	#N/A	#N/A	1.55639
Socs3	1.52197	1.5745	1.01715	1.16435	1.1341	1.27318	1.04566
Plscr1	1.38251	1.34093	#N/A	1.11557	#N/A	#N/A	-1.16229
Pltp	1.35335	1.20428	1.23584	1.35293	#N/A	#N/A	1.11864
Gng11	1.34578	-1.0323	1.02756	1.2011	1.11033	1.3032	1.19437
Scarb1	1.33606	1.03109	1.56303	1.07322	#N/A	#N/A	1.15659
Srsf5	1.31457	1.33518	-1.05038	-1.03738	-1.02472	-1.04222	1.08352
Sem1	1.29261	1.13813	1.24818	1.29866	1.39456	1.38779	1.05424
Gpr146	1.28913	1.4785	#N/A	1.3663	#N/A	#N/A	1.08337
Cox6b1	1.26433	1.17918	1.19962	1.26486	1.30494	1.40992	1.13454
Cox8a	1.2517	1.12279	1.28595	1.22391	1.31328	1.35707	-1.02891
Eif2s3y	1.23698	1.3681	#N/A	1.32281	1.21341	1.25919	1.29362
Procr	1.23526	1.06402	#N/A	-1.15488	1.45561	1.33343	-1.10823
Psme1	1.2102	1.09798	1.27234	1.12252	1.33118	1.36536	1.26609
Eif3f	1.20775	1.15887	1.1614	1.35125	1.34117	1.16907	-1.04968
Ier3	1.19823	1.10027	1.30453	1.19041	1.3786	1.21343	-1.08234
Rps10	1.17606	1.11472	1.32289	1.35614	1.18472	1.22293	1.03433
Ndufa13	1.17514	1.17124	1.03886	1.31582	1.03156	1.33153	-1.27838
Rpl18a	1.15768	1.08968	1.30435	1.36155	1.23449	1.22011	1.19827
Ndufa2	1.15759	1.28287	1.19225	1.33253	1.36846	1.29954	1.15899
Uqcrh	1.15666	1.07714	1.34728	1.36607	1.23425	1.22605	-1.13456
S100a11	1.11574	1.20192	1.08616	1.10508	1.41848	1.33225	1.25847
Anxa1	1.08426	1.38513	#N/A	1.49887	-1.17559	-1.11398	-1.17501
Tmem176a	1.0748	1.1088	1.5189	1.31619	1.16322	#N/A	-1.28635
Ramp2	1.07338	1.02882	1.37052	1.38274	1.037	1.1977	1.12114
Pam	1.06244	1.42805	1.24257	1.30371	1.07137	1.08579	1.09671
Itgb4	1.03297	1.0535	#N/A	1.27678	-1.33454	-1.34038	-1.0611
Ogt	-1.03244	-1.04255	-1.04285	-1.08415	-1.32907	-1.36241	-1.10763
Usp25	-1.03344	-1.1424	#N/A	-1.15625	-1.37538	-1.47648	-1.07245
Mphosph8	-1.05795	-1.22736	1.02641	-1.30276	-1.35535	-1.11211	1.11268
Rb1cc1	-1.09149	-1.02488	#N/A	-1.10555	-1.36413	-1.30066	-1.06925
Aplp2	-1.0968	-1.20846	-1.18678	-1.36585	-1.47245	-1.29271	-1.12484
Ifrd1	-1.09717	-1.00986	-1.76351	-1.31049	-1.28832	-1.0113	-1.05597
Acin1	-1.09857	-1.00888	-1.17661	-1.33566	-1.30883	-1.26657	-1.02692
Cdc42bpb	-1.10033	-1.00388	-1.30084	-1.35144	-1.14266	-1.12691	-1.14827
Atp2b1	-1.10254	-1.21158	-1.06845	-1.01519	-1.4478	-1.3978	-1.12317
Dock9	-1.1035	-1.06423	-1.29601	-1.32005	-1.23216	-1.39193	1.02176
Smchd1	-1.1046	-1.05277	-1.11369	-1.5585	-1.24221	-1.35385	1.13646
Kmt2e	-1.10701	-1.10015	1.111	-1.30646	-1.31392	-1.28927	1.22664
Mat2a	-1.12013	-1.23337	-1.58713	-1.33229	-1.08015	-1.14698	1.03071
Pum2	-1.12724	-1.21355	-1.07355	-1.33918	-1.31828	-1.29694	1.142
Ankrd17	-1.13161	-1.19853	-1.10876	-1.32185	-1.11727	-1.31121	1.2857
Fn1	-1.14521	#N/A	#N/A	#N/A	-1.32803	-1.37946	-1.17625
Itga6	-1.15462	-1.2678	-1.16976	-1.60898	-1.11762	-1.44616	1.00878
Srsf2	-1.16071	-1.11754	-1.39848	-1.33815	-1.12929	-1.08737	1.12866
Wwc2	-1.16585	-1.00354	-1.06047	-1.37803	-1.21793	-1.33495	1.11699
Hnrnpu	-1.16793	-1.31932	-1.20953	-1.3899	-1.29326	-1.21645	1.00287
Mprip	-1.17236	-1.03749	-1.05281	-1.30422	-1.19098	-1.30014	-1.13471
Esyt2	-1.17993	-1.10647	#N/A	-1.12041	-1.37677	-1.41614	1.04394
Raph1	-1.17995	-1.22782	#N/A	-1.39186	-1.30915	-1.27136	-1.05
Nid1	-1.1803	-1.22812	-1.02196	-1.54277	-1.01703	-1.35668	-1.20326
Ahnak	-1.18188	-1.10859	-1.33678	-1.27734	-1.23008	-1.34874	-1.29038
Ptpn14	-1.18657	-1.02483	#N/A	-1.12687	-1.45607	-1.4337	#N/A
Chka	-1.18894	-1.21274	-1.32023	-1.27146	-1.35193	-1.29794	-1.0415
Klf6	-1.18999	-1.06623	-1.38993	-1.26318	-1.15056	-1.37409	-1.00312
Tasor	-1.19331	-1.03685	-1.16207	-1.34205	-1.22877	-1.31112	1.0857
Sptan1	-1.20775	-1.10881	-1.46539	-1.31788	-1.25078	-1.21068	1.26726
Bptf	-1.21886	-1.08005	-1.21845	-1.1779	-1.33468	-1.35501	1.11767
Arhgef12	-1.22118	-1.18032	-1.18187	-1.214	-1.31565	-1.4149	-1.01416
Map4k4	-1.22381	-1.09034	-1.28794	-1.16546	-1.30709	-1.36143	1.24611
Ppp1r12a	-1.23114	-1.1558	-1.08054	-1.19992	-1.31032	-1.53673	1.04006
Rock2	-1.23343	-1.16655	-1.22969	-1.3362	-1.29727	-1.42228	-1.14789
Chd4	-1.23487	-1.13396	-1.04648	-1.7455	-1.25857	-1.36033	-1.00513
Arl4a	-1.23759	-1.17996	-1.68161	-1.14492	-1.3017	-1.22595	-1.18131
Polr2a	-1.23863	-1.10815	-1.52541	-1.19844	-1.19606	-1.38366	-1.14498
Adamts9	-1.24779	-1.17448	1.44507	-1.59496	#N/A	-1.29376	-1.25689
Ash1l	-1.25244	-1.13978	-1.09981	-1.41474	-1.06865	-1.35181	1.07858
Fbxl7	-1.26122	-1.25946	-1.14402	-1.30876	-1.23102	-1.44056	1.19982
H2-Q4	-1.26602	-1.08133	-1.49062	-1.43378	-1.0961	-1.08204	1.09254
Ep400	-1.26609	-1.21032	-1.22039	-1.31279	-1.17162	-1.30368	1.18697
Nav1	-1.27005	-1.21621	-1.13043	-1.41926	#N/A	-1.90153	1.01689
Cyyr1	-1.27467	-1.31779	-1.06374	-1.39176	1.06015	#N/A	1.12081
Med13l	-1.27781	-1.08367	#N/A	-1.27986	-1.38442	-1.3042	-1.10808
Prrc2c	-1.28052	-1.0956	-1.11012	-1.32789	-1.42329	-1.27896	-1.11977
G3bp1	-1.29062	-1.30251	1.02336	-1.48527	-1.06566	-1.10975	-1.25787
Kctd12	-1.29806	-1.04317	-1.84893	-1.38996	-1.21268	-1.21915	-1.00951
Arl5b	-1.29851	-1.16857	#N/A	-1.37548	#N/A	-1.4472	-1.00966
Myh9	-1.3006	-1.15964	1.033	-1.47972	-1.08002	-1.17124	-1.06193
Ssh1	-1.30802	-1.03617	#N/A	-1.3509	#N/A	#N/A	#N/A
Kcnq1ot1	-1.32571	-1.3191	#N/A	-1.28955	1.11914	-1.25595	-1.0362
Hnrnpa2b1	-1.32649	-1.28142	-1.2813	-1.49441	-1.15892	-1.23657	-1.05953
Akap13	-1.35865	-1.00784	-1.10176	-1.00174	-1.36728	-1.29778	1.04286
Utrn	-1.38421	-1.01906	-1.0858	-1.20903	-1.13122	-1.43405	1.09033
Ednrb	-1.41066	#N/A	1.12338	-1.33414	-1.08658	-1.01246	#N/A
Ago2	-1.60433	-1.09236	#N/A	-1.23729	#N/A	-1.30896	-1.16121
2200002D01Rik	#N/A	1.44451	#N/A	1.53477	#N/A	#N/A	-1.01237
Grina	#N/A	1.34669	#N/A	1.29956	-1.00682	1.30793	-1.0048
Fgl2	#N/A	1.22194	#N/A	#N/A	-1.54551	-1.33238	#N/A
Ccnd1	#N/A	1.08129	1.16203	1.31191	1.30345	#N/A	1.21032
Ttc3	#N/A	-1.06622	#N/A	#N/A	-1.32142	-1.30346	-1.13658
Dpysl3	#N/A	-1.08189	#N/A	1.04742	-1.34119	-1.30938	-1.15132
Itih5	#N/A	-1.11082	1.64816	1.44725	#N/A	#N/A	1.0353
Stt3b	#N/A	-1.22252	#N/A	#N/A	-1.49182	-1.59509	1.03161
Col13a1	#N/A	#N/A	1.46004	1.37786	#N/A	#N/A	1.2556
Timp4	#N/A	#N/A	-2.34514	-2.6045	#N/A	#N/A	#N/A
Fam102b	#N/A	#N/A	#N/A	#N/A	-1.32506	-1.38254	#N/A
Maf	#N/A	#N/A	#N/A	#N/A	-1.32607	-1.57449	#N/A
Prox1	#N/A	#N/A	#N/A	#N/A	-1.33614	-1.60583	#N/A
Ahnak2	#N/A	#N/A	#N/A	#N/A	-1.4732	-1.30882	#N/A
Igfbp5	#N/A	#N/A	#N/A	#N/A	-1.58794	-1.35112	#N/A
Hjurp	#N/A	#N/A	#N/A	#N/A	-1.61998	-1.3547	1.18821
Scn3a	#N/A	#N/A	#N/A	#N/A	-1.64803	-1.3274	#N/A
Clec2d	1.35988	1.07071	1.29686	1.0482	1.26099	1.15645	1.32622
Tspan13	1.34634	1.07155	1.08745	1.1449	1.01546	1.07637	1.58453
Nr4a1	1.32796	1.15485	-1.02039	1.18187	#N/A	1.24288	1.51931
Snai1	1.31201	#N/A	#N/A	1.01916	#N/A	#N/A	1.4201
Ebf1	1.27833	1.33885	1.15406	1.02496	-1.0356	1.10182	1.36576
Ly6a	1.26351	-1.0304	1.32895	1.15545	#N/A	#N/A	1.37881
Egfl7	1.25476	1.15068	1.19121	1.23786	1.03469	1.43945	1.46126
Pet100	1.25382	1.11345	1.25387	1.22946	1.30868	#N/A	1.43543
Ltbp4	1.23497	1.12783	1.37092	1.0812	1.23043	1.04075	1.58786
Atf3	1.23276	1.31948	-1.11871	-1.00487	1.08668	1.13838	1.48471
Myl12b	1.22508	1.17088	1.25	1.22958	1.19461	1.40985	1.35544
Ndufa5	1.19471	1.12507	1.21101	1.16854	1.31506	1.25822	1.38741
Bhlhe40	1.18171	1.25017	1.51484	1.11925	-1.13044	1.19907	1.32375
Snrpf	1.17625	1.04549	1.10091	1.40895	1.19403	1.23116	1.81654
Gimap6	1.17152	1.23066	1.08357	1.51595	1.19912	1.16767	1.38456
Gas6	1.17112	1.08287	1.13019	1.38664	1.05672	#N/A	-1.44087
Vwf	1.16756	1.21146	#N/A	1.30514	#N/A	#N/A	-1.9261
Fis1	1.1623	1.16908	1.18388	1.13074	1.29871	1.33918	1.39697
Jund	1.1604	1.11786	-1.56156	1.24892	-1.02301	1.17656	1.33473
Hspb1	1.14529	1.04576	1.01764	1.12056	1.25085	1.88897	1.98202
Ptp4a3	1.1373	#N/A	1.45035	1.07089	#N/A	#N/A	1.96653
Dusp1	1.13525	-1.02067	-1.33352	1.07829	1.04501	-1.03706	1.92521
Hbegf	1.13114	1.23354	1.04733	1.48171	#N/A	1.09522	1.91625
Apoe	1.12958	1.30427	1.21851	1.25032	-1.0139	#N/A	-1.62678
Galnt15	1.10547	1.02799	1.40329	-1.0054	#N/A	#N/A	1.37827
Lpar6	1.09787	-1.05671	1.44771	-1.12512	#N/A	#N/A	1.55362
Apold1	1.09262	1.26017	-1.25357	-1.28819	1.02569	-1.36891	1.8165
Timp2	1.09053	1.14164	#N/A	1.46335	-1.04931	1.07235	-1.65704
Irf1	1.08975	1.35715	1.18519	-1.12722	1.03093	1.21542	1.74961
Rcan1	1.08923	1.30802	#N/A	1.29952	1.19891	-1.02	-1.65698
Gadd45g	1.06162	1.3346	-1.05597	-1.14164	1.01823	1.08554	2.07555
Csf2rb	1.05865	1.02172	1.19003	-1.35929	#N/A	#N/A	1.37169
Adamts4	1.05837	-1.06237	#N/A	-1.39536	#N/A	#N/A	1.63171
Taf1d	1.057	1.2106	1.09154	1.05266	1.33877	1.23913	1.83635
Ifi27	1.0482	-1.04441	1.03835	1.15085	1.14016	1.3084	-1.44857
Id1	1.04648	-1.01861	1.01955	-1.73083	1.04503	-1.03815	1.83457
Klf4	1.04466	1.07774	-1.43007	1.28491	-1.09932	-1.10576	1.5216
Plpp3	1.03295	-1.07176	1.31783	1.18239	1.04863	#N/A	1.54842
Mmrn2	1.026	1.03568	1.34107	1.0597	1.27498	#N/A	1.31834
Fbln2	1.0209	-1.49048	-1.02681	-1.07327	-1.15893	#N/A	-2.47392
Rdx	1.01759	-1.3365	-1.21509	-1.25735	-1.23844	-1.25922	-1.38997
Oaz2	1.0076	-1.03102	1.36558	-1.1187	1.13966	#N/A	1.45882
Itpkb	1.00508	-1.09928	1.15526	-1.1002	-1.33628	-1.04399	1.64637
Klf2	-1.00464	-1.19908	-1.20518	1.47984	1.09271	1.07755	1.43257
Errfi1	-1.00688	-1.03557	-2.30863	-1.0571	-1.12237	-1.05907	1.49907
Ier5l	-1.01326	-1.04225	-1.22907	-1.35313	1.08632	-1.01222	2.08284
Sf3b2	-1.01611	-1.03562	1.00065	1.03691	-1.34986	-1.02135	-1.62701
Id3	-1.02211	-1.01439	1.05091	-1.27558	1.3383	1.13933	1.33812
Ncor1	-1.03366	-1.12487	-1.04921	-1.03831	-1.34209	-1.17391	1.41645
Etl4	-1.03651	-1.12906	1.02103	-1.4097	#N/A	#N/A	1.33805
Efna1	-1.03713	1.07399	1.43241	-1.02799	1.04591	1.0667	1.61976
Ybx1	-1.04042	-1.28779	-1.2731	-1.39984	-1.09342	1.00469	-1.41472
Tiparp	-1.04742	1.03726	#N/A	-1.38532	-1.02182	-1.06857	-1.82852
Bcl6b	-1.05882	#N/A	#N/A	-1.42735	#N/A	#N/A	1.44761
Srgn	-1.06207	1.02295	1.20272	1.042	#N/A	1.50304	1.34929
Epb41l2	-1.06738	-1.03224	#N/A	-1.32981	-1.28201	-1.24489	-1.30343
Cd63	-1.07249	-1.23104	#N/A	-1.33018	-1.02745	1.09276	-1.67798
Snhg1	-1.08548	-1.09513	-1.33061	-1.11969	1.0727	-1.01544	1.42027
Rflnb	-1.09367	-1.47618	-1.04427	-1.12549	#N/A	#N/A	1.33339
Col4a2	-1.10453	-1.08924	1.06098	-1.40967	1.03904	-1.19286	1.34711
Acox1	-1.11812	#N/A	#N/A	-1.45483	#N/A	-1.07696	1.35743
Tmem158	-1.12136	-1.38296	#N/A	#N/A	-1.09364	1.13158	-1.50976
Tns2	-1.12209	-1.0263	#N/A	-1.32609	#N/A	#N/A	1.36065
Snhg12	-1.12347	-1.02454	-1.36358	-1.01214	-1.15169	-1.08086	1.56775
Txnip	-1.1257	-1.21274	1.25962	-1.24052	-1.17749	-1.36567	1.68159
Hes1	-1.13157	-1.15184	-1.37851	#N/A	1.01355	-1.16865	1.52265
Epas1	-1.14341	-1.07569	-1.20852	-1.39998	1.03963	#N/A	1.31185
Rbm5	-1.17317	-1.01528	1.01795	-1.21152	-1.3318	-1.20889	1.39248
Cldn5	-1.18613	#N/A	1.1622	-2.59893	-1.12482	-1.0776	1.35527
Amotl1	-1.18624	-1.05159	#N/A	-1.18845	-1.31516	-1.19854	1.39864
Xiap	-1.19045	-1.11469	-1.158	-1.47308	-1.15057	-1.09217	1.50504
Tcf4	-1.20244	-1.25402	-1.03203	-1.27574	-1.19123	-1.39251	1.39002
Herc1	-1.20835	-1.09733	-1.08271	-1.31089	-1.1538	-1.15258	1.38146
Jpt1	-1.21478	-1.16905	#N/A	-1.37919	-1.00039	-1.14626	-1.54745
Txnrd1	-1.2171	-1.21111	#N/A	-1.51545	1.04398	1.05803	-1.30271
Tut7	-1.21955	-1.153	1.01716	-1.37789	-1.06284	-1.2025	1.47932
Adgrf5	-1.22235	-1.00806	1.02982	-1.36187	1.01884	-1.0839	1.41008
Icam1	-1.22534	1.12053	-1.01858	-1.41612	-1.19081	1.10897	-1.35828
Plxna2	-1.2437	-1.09807	-1.04037	-1.53845	#N/A	#N/A	1.31362
Stc1	-1.27585	-1.14322	#N/A	-1.00816	#N/A	-1.37142	1.5934
Kmt2a	-1.29366	-1.11725	-1.18445	-1.08392	-1.12286	-1.31528	1.35678
Uap1	-1.32712	-1.18018	#N/A	-1.19103	#N/A	#N/A	-1.37329
Ehd4	-1.33334	-1.03197	1.29262	-1.06494	-1.19428	-1.02172	-1.68876
Tnfaip8	-1.3602	#N/A	#N/A	#N/A	#N/A	#N/A	-1.3686
Cd14	#N/A	1.6965	#N/A	1.22018	#N/A	#N/A	-2.18697
Selp	#N/A	1.43618	#N/A	#N/A	#N/A	#N/A	-11.6981
Slfn2	#N/A	1.16132	#N/A	1.26921	1.09338	1.92364	-1.34869
Mid1ip1	#N/A	1.08455	#N/A	1.3946	#N/A	#N/A	1.37742
Robo4	#N/A	1.01148	1.3446	-1.24923	#N/A	#N/A	1.5826
Gm13889	#N/A	1.00727	1.20805	1.45059	#N/A	#N/A	1.34344
Igf1	#N/A	-1.01335	#N/A	#N/A	#N/A	-1.333	-1.48287
Zfand2a	#N/A	-1.07518	#N/A	-1.32593	#N/A	#N/A	-1.45395
Dysf	#N/A	-1.08215	-1.00416	-1.38802	#N/A	#N/A	1.69942
Pxdn	#N/A	-1.40359	1.10196	-1.19382	#N/A	#N/A	1.32608
Trp53i11	#N/A	#N/A	1.39176	-1.20446	-1.02868	#N/A	1.402
Btnl9	#N/A	#N/A	1.02739	-1.46152	#N/A	#N/A	2.00987
Nav2	#N/A	#N/A	#N/A	-1.15077	#N/A	-1.64512	1.32514
Tspan4	1.3456	1.13432	1.27073	1.19496	1.0824	1.24959	1.18447
Abcg2	1.30677	-1.28209	1.08808	-1.02527	1.17239	#N/A	1.1305
Tle5	1.29841	1.26147	1.19547	1.29348	1.15112	1.32787	-1.13923
Palmd	1.28396	1.22095	1.12631	1.45247	#N/A	#N/A	1.03619
Grn	1.28262	1.1168	1.17896	1.34535	1.29312	1.09493	-1.11382
Vps28	1.26968	1.15916	1.09337	1.28917	1.18003	1.34152	-1.13381
Bsg	1.26734	1.26525	1.23921	1.45023	1.17341	1.12837	1.08398
Clec14a	1.25793	1.06771	1.22538	1.3063	#N/A	#N/A	1.1731
Bvht	1.25724	1.02815	1.19171	1.31944	#N/A	#N/A	1.06
Capg	1.24977	1.06948	1.19775	1.4381	#N/A	#N/A	-1.17115
Selenom	1.23963	1.13338	1.26026	1.24476	1.26327	1.45182	1.14161
Psmb9	1.23567	1.07063	1.38302	1.26358	1.24036	#N/A	1.10577
Pim1	1.23517	1.22447	-1.03747	1.21407	1.0687	1.32529	-1.03843
Tap2	1.23287	1.15845	1.40434	1.19365	1.20719	1.17424	1.20531
Atp5g2	1.22649	1.11616	1.2195	1.36458	1.25093	1.12982	-1.21374
Col18a1	1.22002	1.08354	#N/A	1.01804	1.39002	#N/A	-1.14557
Rpl27a	1.21524	1.1413	1.26902	1.42495	1.24045	1.25885	1.1793
Laptm4a	1.21384	1.19393	1.30941	1.08387	1.24764	1.25422	1.06872
Cd151	1.21255	1.08772	1.18629	1.38833	1.24774	1.19817	-1.00718
Tomm6	1.20285	1.14895	1.19302	1.38843	1.14317	1.24373	1.22083
Serf2	1.20115	1.15967	1.21231	1.27501	1.30311	1.2872	-1.13091
Rps27	1.19934	1.17017	1.12869	1.35748	1.01342	1.16852	1.0391
Ndufa4	1.19673	-1.09001	1.1999	1.12124	1.28782	1.37275	-1.11929
Selenow	1.19237	1.10871	1.14876	1.27621	1.18203	1.37034	1.18282
Klf10	1.19205	1.02	1.01879	-1.30234	1.14665	1.0861	1.29732
Rpl10-ps3	1.18182	1.24251	1.2522	1.43138	1.20359	1.16477	-1.03502
Aldoa	1.18091	1.17724	1.35923	1.29811	1.27799	1.2918	1.05758
Mt2	1.17809	1.34349	#N/A	1.04242	#N/A	#N/A	#N/A
Dnajb1	1.17214	1.12871	-1.15262	1.00058	1.15722	1.40014	1.1511
Rtl8a	1.16859	1.01806	1.22868	1.33193	1.06797	#N/A	-1.0621
Mir22hg	1.16598	1.3304	#N/A	1.11133	-1.01632	1.09373	1.14909
Fos	1.16482	1.11756	1.06033	1.32437	1.03473	-1.22041	1.25623
S100a4	1.16455	#N/A	#N/A	#N/A	#N/A	2.02959	#N/A
Snu13	1.1613	1.00995	1.11986	-1.0075	1.30923	1.2408	1.23858
Hnrnpdl	1.15933	1.24359	1.07959	1.09974	1.23418	1.31728	1.16056
Rps23	1.15637	1.17568	1.29378	1.42941	1.16946	1.24693	1.07446
Anapc13	1.15057	1.24287	1.22517	1.22243	1.1802	1.30571	-1.0536
Rpl15	1.14875	1.06576	1.32812	1.24774	1.24072	1.20308	1.10593
Rpl6	1.14822	1.15768	1.27758	1.38219	1.24744	1.26662	1.15214
Grcc10	1.14584	1.02784	1.14038	1.3289	1.12797	1.21874	-1.07923
Rps27a	1.14496	1.0976	1.28008	1.35668	1.24589	1.23684	1.01607
Krtcap2	1.13918	1.03621	1.28171	1.38263	1.11396	#N/A	1.049
Snrpe	1.13813	1.06839	1.24345	1.19079	1.3241	1.14999	-1.02227
Slc25a4	1.13686	1.02039	1.11715	1.32711	1.07757	1.18798	-1.21602
Rpl24	1.13444	1.08856	1.29035	1.32776	1.16108	1.26975	1.16848
Rps12	1.13143	1.13911	1.13961	1.33193	1.19241	1.23321	-1.02419
Cfl1	1.12964	1.05174	1.21158	1.1137	1.25503	1.37159	1.14419
Nop10	1.12947	1.16641	1.11732	1.23392	1.11894	1.31931	-1.06779
Esam	1.1289	1.13745	1.30986	1.05587	#N/A	-1.03084	1.23047
Rps13	1.12814	1.13357	1.21455	1.41152	1.20988	1.21112	1.16462
mt-Nd3	1.12725	-1.01071	1.15361	-1.01081	1.2858	1.49075	1.03052
Rps19	1.12498	1.08873	1.22159	1.33858	1.13267	1.22933	1.15119
Sbno2	1.12479	1.35566	1.06546	-1.23339	1.0181	-1.15529	-1.04756
Ndufa11	1.1165	1.02279	1.16975	1.14853	1.23741	1.30164	-1.04421
Cox6a1	1.11367	1.00864	1.15349	1.14287	1.04086	1.30539	-1.0716
Rps27l	1.11273	1.11565	1.24615	1.34073	1.17488	1.25369	1.02444
Uqcrb	1.1101	-1.00753	1.06961	1.13039	1.11272	1.34868	-1.05619
Arid5b	1.11005	1.32668	1.07248	1.25144	1.06397	1.11889	1.18091
Eno1	1.11004	1.12058	1.16177	1.34633	#N/A	1.15843	1.21188
March2	1.10626	1.19551	1.28937	1.35911	1.17136	1.06676	1.13782
Eif5a	1.10491	1.05475	1.11029	1.19289	1.17524	1.34563	-1.05214
Rpl10a	1.10395	1.0653	1.27346	1.43164	1.27523	1.26007	-1.00616
Tm4sf1	1.10278	1.09934	1.15544	1.10367	1.2342	1.35356	1.11354
Cthrc1	1.10267	#N/A	#N/A	#N/A	1.39717	#N/A	#N/A
Crip2	1.1008	1.25125	1.2231	1.35792	1.13018	1.23654	1.09564
Rps7	1.09795	1.04997	1.19942	1.35833	1.14165	1.15526	1.03936
Mtln	1.09389	1.12314	1.09033	1.12178	1.36342	#N/A	-1.18185
Fcho2	1.09249	1.02659	1.06354	-1.05376	-1.30907	-1.20018	1.20133
Rps16	1.09181	1.12088	1.25874	1.35011	1.12296	1.16799	1.14493
Rtl8b	1.0918	1.0467	1.05778	1.36035	1.12903	#N/A	-1.13911
Gpx4	1.08675	1.17336	1.15609	1.15399	1.12881	1.32671	1.03648
Hspg2	1.08344	-1.1604	1.19294	-1.31349	1.14084	#N/A	1.28882
Rps5	1.08179	1.09248	1.23206	1.4412	1.13217	1.19617	1.02996
Sparc	1.08174	-1.25697	1.04377	-1.06654	1.86695	#N/A	1.13045
Pgm2	1.07228	-1.09638	#N/A	-1.32536	1.08046	-1.02245	-1.24912
Ifitm2	1.06962	1.15704	1.13822	1.27455	1.03764	1.3115	-1.11647
Rpl18	1.06689	1.07135	1.20329	1.34143	1.14906	1.20111	1.06881
Micos13	1.06209	1.07587	1.11973	1.30627	1.0009	1.10853	1.10403
Rpl13	1.06208	1.06037	1.13215	1.34355	1.0555	1.1754	1.07431
Cox7a2l	1.05503	1.08387	1.1151	1.35192	1.17321	1.06452	-1.13837
Vim	1.05224	1.0216	1.05472	1.55374	1.0718	1.00604	-1.18969
Pdlim4	1.0501	1.08071	#N/A	1.39984	-1.05727	-1.18477	-1.20342
Rps4x	1.04945	1.02846	1.28956	1.33351	1.16388	1.10111	1.00634
Imp3	1.04769	1.06402	1.21776	1.32177	1.15049	1.13812	1.19807
Fosb	1.04372	1.08093	-1.40387	1.09232	-1.18662	-1.10781	-1.06457
Icam2	1.04343	-1.00785	1.27854	1.05406	1.15975	1.33499	1.20754
Rnh1	1.03922	1.10898	1.0958	1.38926	1.05663	1.04434	-1.12191
Rnf7	1.03284	1.07023	1.20683	1.34242	1.20253	1.14754	1.11268
Tinagl1	1.02986	-1.10514	1.31941	1.15142	1.12888	#N/A	1.00216
Klf13	1.02981	1.03638	-1.01183	1.31291	-1.24675	-1.16171	1.02884
Ythdc1	1.02912	1.01367	-1.33492	-1.02054	-1.10904	-1.20721	1.05416
Mef2c	1.02649	1.01267	1.3819	1.18811	1.11029	1.00144	1.26231
Gask1b	1.02298	-1.33173	1.0397	-1.03312	#N/A	#N/A	1.12846
Diaph2	1.01892	-1.06413	1.06	-1.13132	-1.35722	-1.10707	1.1825
Pde4b	1.01751	1.1092	1.2263	-1.30514	-1.12592	-1.15529	-1.26701
Gja4	1.00662	#N/A	#N/A	#N/A	1.31629	-1.06413	#N/A
Pfkp	1.00656	1.06267	1.11781	-1.40328	#N/A	-1.01164	1.05331
Myo10	1.00409	-1.03385	-1.14195	-1.55939	#N/A	#N/A	1.27568
Nus1	1.00312	-1.15185	1.07458	-1.36421	#N/A	#N/A	1.17995
Ggta1	1.00232	-1.05484	-1.02607	-1.31744	#N/A	#N/A	1.05036
Mtus1	-1.0006	-1.07643	#N/A	-1.09183	-1.30738	-1.22359	1.06077
Elf1	-1.00311	-1.12419	1.05433	-1.33899	-1.16566	-1.23426	1.00447
Fryl	-1.00531	1.02046	1.34462	-1.16101	#N/A	#N/A	1.19363
Usp7	-1.01578	-1.06548	#N/A	-1.08817	#N/A	-1.32691	1.18253
Arhgef7	-1.01798	-1.22746	1.21496	-1.38322	1.03862	-1.16601	-1.19043
Arid5a	-1.01881	1.09674	#N/A	-1.38374	#N/A	-1.12678	1.10549
Litaf	-1.01938	1.01755	1.09826	-1.37346	-1.03193	1.01048	1.20966
Ankhd1	-1.02102	-1.0585	#N/A	-1.30183	-1.26959	-1.20063	-1.14393
March7	-1.02104	-1.04397	-1.05644	-1.24353	-1.11275	-1.30711	-1.09256
Nucks1	-1.02873	1.00315	1.02957	-1.11672	-1.35112	-1.10922	-1.24747
Ripk1	-1.03062	-1.07417	#N/A	-1.31416	#N/A	-1.11974	1.22666
Cavin3	-1.03193	-1.01925	1.0998	1.51725	1.09359	1.25882	-1.11014
Ndrg1	-1.03681	-1.09266	-1.169	-1.19048	-1.2371	-1.34508	-1.08663
Sh2b3	-1.03965	#N/A	#N/A	-1.36065	#N/A	1.00639	1.01783
Ppp6r3	-1.04154	-1.05464	#N/A	-1.33197	#N/A	-1.20862	1.15726
Tsc22d1	-1.04197	1.2274	1.12808	1.72211	1.256	1.22189	1.05985
Tgm2	-1.04213	-1.01053	1.22693	-1.37099	-1.02083	1.00606	1.24756
Hist1h1c	-1.04261	#N/A	#N/A	#N/A	1.04132	-1.40689	1.08962
Tmcc3	-1.04272	-1.08619	-1.00611	-1.52606	#N/A	#N/A	-1.07165
Plcb4	-1.04423	-1.04607	-1.00838	-1.38942	1.03612	#N/A	1.12426
Il4ra	-1.04431	1.10147	#N/A	-1.35779	#N/A	#N/A	#N/A
Sema6a	-1.04496	1.00026	1.00293	-1.22475	-1.35356	-1.27558	1.03206
Apc	-1.04616	-1.19704	-1.08176	-1.05317	-1.2765	-1.40897	-1.19612
Tcf15	-1.04702	#N/A	1.23528	-1.45103	#N/A	#N/A	1.06049
Jun	-1.04967	-1.18818	-1.6606	1.06337	-1.19902	-1.23731	1.15363
Msi2	-1.05103	-1.1371	#N/A	#N/A	#N/A	-1.41119	#N/A
Rhob	-1.05361	1.06436	-1.49012	1.0026	1.15373	1.27308	1.22034
Tgoln1	-1.05634	-1.04834	1.00748	-1.34913	-1.17987	-1.0283	1.05197
Tnrc6c	-1.05683	1.00574	-1.28597	-1.04398	-1.46599	-1.14586	1.13792
Noct	-1.06003	1.08235	#N/A	-1.44745	#N/A	#N/A	1.14468
Pdzd2	-1.06203	-1.01248	-1.10122	-1.69403	#N/A	#N/A	1.19894
Ubap2l	-1.06387	-1.05856	-1.13176	-1.14822	-1.36083	-1.26697	-1.10187
Plscr2	-1.06468	1.09227	-1.01037	-1.33287	#N/A	#N/A	-1.18076
Nfic	-1.06647	-1.07295	1.06268	1.00533	-1.19555	-1.30374	1.1346
Kmt2c	-1.06982	-1.03127	#N/A	#N/A	-1.39077	-1.22986	#N/A
Ugcg	-1.07268	1.13285	#N/A	-1.18336	-1.28688	-1.30139	-1.02784
Birc6	-1.07275	-1.06015	-1.13417	-1.09483	-1.20756	-1.31625	1.03923
Ralbp1	-1.07568	-1.14039	-1.11545	-1.01164	-1.39884	-1.2025	-1.09405
Atxn7	-1.07598	1.00658	#N/A	-1.31968	#N/A	-1.14093	#N/A
Khdc4	-1.07627	-1.01395	#N/A	-1.35106	#N/A	-1.10935	1.08933
Usp34	-1.07669	-1.04137	-1.20334	-1.19741	-1.32257	-1.20406	1.24533
Ier5	-1.07748	1.03041	-1.3948	-1.13062	1.05247	1.17305	-1.05589
Tanc1	-1.07785	-1.09693	-1.10314	-1.43174	-1.26329	-1.27602	1.20144
Pecam1	-1.07818	-1.07988	1.30858	-1.14093	-1.08162	-1.05596	1.15974
Ddx46	-1.08324	-1.1152	-1.07803	-1.01667	-1.31147	-1.03389	-1.05738
Cpeb4	-1.08333	-1.11019	#N/A	-1.40658	-1.22188	-1.23157	1.11876
Marcksl1	-1.08345	1.09289	#N/A	-1.11857	1.10159	1.39062	-1.03529
Cavin2	-1.08371	-1.38604	-1.24232	-1.23029	-1.2271	-1.21701	-1.1864
Eif5	-1.08473	-1.06051	-1.10378	-1.33673	-1.16226	-1.09942	-1.19729
Rasa1	-1.0848	-1.06106	#N/A	-1.12801	-1.13857	-1.31043	1.12717
Srrm2	-1.08674	-1.01985	-1.21106	-1.30228	-1.28554	-1.12943	1.0734
Ripk3	-1.0872	-1.08962	#N/A	-1.30274	#N/A	#N/A	-1.02379
Setd5	-1.08962	-1.11581	-1.03648	-1.23835	-1.22866	-1.41535	-1.03794
Jmjd1c	-1.09091	-1.03492	-1.17045	-1.4964	-1.26871	-1.25003	1.20502
N4bp1	-1.09361	-1.13386	1.18573	-1.33466	1.09122	-1.04842	1.2585
Stom	-1.0965	-1.29997	#N/A	-1.32121	#N/A	#N/A	1.01694
Qk	-1.10196	-1.12076	-1.13406	-1.25807	-1.23397	-1.36166	-1.02248
Rsf1	-1.10224	-1.09033	-1.05367	-1.30086	#N/A	-1.25428	-1.1179
Chd7	-1.10244	-1.03672	#N/A	-1.21174	-1.3853	-1.21347	#N/A
Dleu2	-1.1037	#N/A	#N/A	#N/A	-1.09353	-1.3414	1.13591
Pitpna	-1.1049	-1.20913	-1.0283	-1.3296	-1.01648	-1.04901	1.02201
Cast	-1.10591	-1.00513	1.01574	-1.04076	-1.31082	-1.22021	1.00044
Vcl	-1.10832	-1.17162	-1.10892	-1.39186	-1.00433	-1.08475	-1.10879
Malat1	-1.1085	1.01767	-1.07115	-1.09035	-1.34141	-1.18972	1.1139
Ankrd12	-1.11156	-1.02768	1.10077	-1.16203	-1.38121	-1.23926	#N/A
Ptbp3	-1.11297	-1.12354	1.01119	-1.22827	-1.15121	-1.34451	1.05101
Rnf213	-1.11567	-1.13093	#N/A	-1.42485	#N/A	#N/A	-1.23106
Bdp1	-1.11679	-1.08638	#N/A	-1.32819	#N/A	#N/A	1.03821
Rsrc2	-1.1181	-1.16492	1.00426	-1.36344	-1.19395	-1.20811	1.12305
Baz2b	-1.11825	-1.00789	1.09568	-1.23316	-1.3273	-1.28269	-1.03974
Ipo7	-1.11917	-1.10863	#N/A	-1.34585	#N/A	#N/A	1.01244
Eif4g2	-1.1192	-1.11648	1.015	-1.34637	-1.07907	-1.20618	1.24664
Gapvd1	-1.12151	-1.10454	#N/A	-1.15054	#N/A	-1.30533	1.04189
Rbms1	-1.12171	-1.11136	1.00466	-1.1125	-1.06841	-1.33737	-1.07162
Fli1	-1.12288	-1.2158	-1.00436	-1.45259	-1.12931	-1.01082	1.24489
Rasip1	-1.12317	-1.13401	1.08882	-1.49258	-1.07774	1.01645	1.18513
Klhl24	-1.12361	1.03106	-1.07612	#N/A	#N/A	-1.32539	#N/A
Parp14	-1.12386	-1.03404	1.16024	-1.65498	#N/A	#N/A	1.18376
Serp1	-1.12621	-1.31225	#N/A	-1.20273	#N/A	-1.20549	-1.11636
Kif1b	-1.12698	-1.09426	-1.09829	-1.22986	-1.10431	-1.32375	-1.18708
Tpm3	-1.12702	-1.04827	-1.00857	-1.32778	-1.26582	-1.17527	1.00004
Hist1h2bc	-1.12769	#N/A	#N/A	#N/A	#N/A	-1.35625	1.15411
Cdh5	-1.12797	-1.19184	1.05518	-1.34941	1.00509	-1.26543	1.18392
Eif4a2	-1.1286	-1.07567	-1.15327	-1.24452	-1.30468	-1.117	1.0375
Arid4b	-1.12887	-1.14282	-1.07115	-1.17005	-1.38059	-1.2645	-1.27478
Trip11	-1.13009	-1.14334	-1.15688	-1.30881	-1.21401	-1.20373	-1.0328
Bach1	-1.13271	-1.08175	#N/A	-1.51582	-1.08114	-1.24732	-1.10132
Klf9	-1.13515	-1.08789	-1.48979	-1.06297	-1.29091	-1.28417	-1.16073
Fermt2	-1.13729	-1.20366	-1.01941	-1.33249	-1.08813	-1.14689	1.23776
Nrip1	-1.13754	1.10567	#N/A	#N/A	-1.04227	-1.39099	#N/A
Srsf11	-1.13774	-1.0913	-1.04524	-1.15169	-1.30961	-1.22415	1.20868
Pxn	-1.14034	-1.06188	#N/A	-1.4656	1.10665	-1.14172	1.20142
Oip5os1	-1.14086	-1.12739	1.0196	-1.11982	-1.11494	-1.37278	1.05163
Lmo7	-1.1417	1.02877	#N/A	-1.36848	#N/A	#N/A	1.07244
Etnk1	-1.14236	-1.02786	#N/A	-1.33234	-1.10857	-1.14609	-1.25564
Atf4	-1.144	-1.08934	-1.21278	-1.33472	-1.00558	-1.0476	1.19022
Hipk1	-1.14678	-1.11194	-1.10184	-1.35761	-1.16519	-1.202	1.06468
Gadd45b	-1.14788	-1.11577	-1.53469	-1.21337	-1.09193	1.18016	-1.22106
Wsb1	-1.14832	-1.17512	-1.06343	-1.33821	-1.13593	-1.0344	-1.06286
Kdm6b	-1.15032	-1.0837	1.04883	-1.37711	-1.14113	1.1079	-1.11997
Prdm2	-1.15166	#N/A	#N/A	-1.3622	#N/A	-1.28613	#N/A
Cst3	-1.15524	-1.08363	1.43467	1.14669	1.13785	1.22265	1.20174
Stat3	-1.15656	-1.17047	-1.04451	-1.43772	-1.12537	-1.1382	-1.14996
Kdm7a	-1.15776	-1.09596	#N/A	-1.22904	-1.11411	-1.33262	#N/A
mt-Co3	-1.15927	-1.25167	-1.20027	-1.30536	-1.05526	-1.08734	-1.06168
Ptpre	-1.16109	-1.04309	#N/A	-1.1653	-1.30122	-1.15327	1.11299
Dync1h1	-1.16437	-1.11664	1.00188	-1.40132	-1.02993	-1.26891	-1.12426
Zfp91	-1.16437	-1.03812	-1.17396	1.09629	-1.33547	-1.11373	1.18218
Manf	-1.16831	-1.34543	1.00987	-1.10196	-1.293	-1.04214	-1.11478
Trip12	-1.16901	-1.01646	#N/A	-1.40332	-1.11713	-1.28747	1.1124
Ctnnb1	-1.16962	-1.22408	1.01676	-1.47026	-1.15274	-1.11839	1.14047
Adgrg1	-1.1706	-1.11223	1.078	-1.3653	#N/A	#N/A	1.11101
Hnrnpm	-1.17144	-1.30619	-1.01401	-1.14028	-1.06339	-1.08643	-1.05756
Golgb1	-1.17149	-1.15357	-1.35306	-1.03393	-1.03017	#N/A	-1.03337
Hspa2	-1.17169	-1.05043	-2.0741	-1.10413	#N/A	1.05589	#N/A
Pcna	-1.17281	-1.18648	-1.0254	-1.3401	-1.13256	-1.00094	1.10698
Trim25	-1.1735	-1.10055	#N/A	-1.65183	#N/A	#N/A	1.18945
Tet3	-1.1739	-1.17318	#N/A	-1.33038	-1.08358	-1.24971	1.18685
Ndst1	-1.17407	-1.07071	#N/A	-1.33579	#N/A	#N/A	-1.18158
Pdlim5	-1.17495	-1.12601	#N/A	-1.31933	#N/A	#N/A	1.04942
Osmr	-1.17618	1.02573	1.12144	-1.33823	-1.07781	#N/A	1.02746
Bcr	-1.17652	-1.06815	#N/A	1.17139	-1.15281	-1.35014	-1.14417
Spop	-1.17782	-1.03135	-1.06079	-1.13221	-1.10403	-1.30499	-1.09366
Slc41a1	-1.17924	-1.08827	#N/A	-1.04325	-2.16334	-1.13496	#N/A
Jak2	-1.18125	-1.02598	#N/A	-1.65529	#N/A	#N/A	1.04422
Ubn2	-1.18192	-1.10583	-1.03503	-1.12147	-1.25831	-1.3502	1.19419
Lrrc58	-1.18689	-1.10277	-1.09635	-1.3921	1.01743	-1.19466	1.13416
Nbeal1	-1.18838	1.06072	-1.11372	-1.30355	-1.28512	-1.23963	1.07225
Cebpg	-1.19213	-1.15309	-1.0142	-1.43158	-1.1693	-1.12597	-1.05731
Cdc37l1	-1.19307	-1.06626	-1.1641	-1.30455	-1.11745	-1.28596	1.25153
Epha2	-1.19344	-1.07548	#N/A	-1.43605	#N/A	#N/A	#N/A
Erbin	-1.19477	-1.12573	#N/A	-1.31256	-1.14896	-1.18579	-1.01196
Picalm	-1.19628	-1.16118	-1.20358	-1.42561	-1.00743	-1.14859	1.08048
Phip	-1.19679	-1.17412	1.01643	-1.1962	-1.09073	-1.39362	1.2825
Dnajc3	-1.1983	-1.22102	-1.04308	-1.11756	-1.30087	-1.2175	-1.26647
Ski	-1.19831	-1.02588	-1.61155	-1.16546	-1.26609	-1.07026	-1.1574
Canx	-1.19918	-1.26424	1.01412	-1.32154	-1.17757	-1.29099	-1.09673
Prrc2a	-1.20047	-1.14736	#N/A	-1.34632	-1.25246	-1.20205	-1.23886
Tob2	-1.20152	-1.14871	-1.21064	-1.249	-1.04909	-1.32617	1.21466
Baz1a	-1.20238	-1.13379	#N/A	-1.50141	#N/A	#N/A	-1.00809
Mga	-1.20256	-1.07561	#N/A	#N/A	#N/A	-1.32118	#N/A
Nod2	-1.20784	#N/A	#N/A	-1.37496	#N/A	#N/A	#N/A
Uhrf2	-1.20795	-1.17594	1.00453	-1.10878	-1.09578	-1.31145	-1.25753
Tsc22d3	-1.21273	-1.59287	-1.17422	#N/A	#N/A	#N/A	-1.22429
Zcchc14	-1.21582	-1.06367	#N/A	#N/A	-1.25583	-1.30482	#N/A
Rictor	-1.2166	-1.09713	#N/A	-1.25394	#N/A	-1.31124	-1.00024
Macf1	-1.21998	1.01721	-1.02436	-1.22062	-1.1246	-1.32219	1.16496
Bmpr2	-1.2233	-1.11745	1.01522	-1.35434	-1.22611	-1.17519	1.14449
Ptprb	-1.2258	-1.13158	1.1905	-1.39715	-1.07985	-1.27214	1.21548
Nudt4	-1.22879	-1.35792	-1.10943	#N/A	1.18222	1.08061	1.05516
Fosl2	-1.23026	1.0891	-1.15968	-1.36904	-1.14443	-1.10058	-1.05085
Mef2a	-1.23089	-1.15374	-1.27883	-1.34154	-1.21796	-1.26952	1.08937
Celf1	-1.23501	-1.2276	#N/A	-1.38578	-1.07482	-1.23398	1.10402
Iqgap1	-1.23542	-1.16082	1.0244	-1.14603	-1.32211	-1.21462	-1.04133
Mxd4	-1.23737	-1.08091	-1.03348	-1.16922	-1.21653	-1.54451	1.14317
Sept11	-1.24149	-1.08169	#N/A	-1.43389	#N/A	-1.15968	-1.27092
Syne2	-1.2418	-1.16013	-1.04702	-1.37659	#N/A	#N/A	1.23712
Yes1	-1.24213	1.06164	1.27181	-1.16652	1.07044	-1.36975	1.19593
Ckb	-1.2427	#N/A	-1.29748	-1.39073	#N/A	#N/A	1.0242
Nufip2	-1.25251	-1.24388	-1.10375	-1.24264	-1.47342	-1.29322	1.05487
Ubr5	-1.2534	-1.19243	#N/A	-1.39704	-1.29376	-1.24797	1.16011
Spag9	-1.25613	-1.02771	-1.19339	-1.34553	-1.02868	-1.11414	1.15375
Ppp1r10	-1.26603	-1.13704	-1.56943	-1.09489	-1.11702	-1.14258	1.03852
Gclc	-1.26772	#N/A	#N/A	-1.44467	#N/A	#N/A	#N/A
Smad7	-1.27338	-1.02171	-1.32756	-1.00466	#N/A	#N/A	1.28061
Herc2	-1.27544	-1.05752	#N/A	-1.41731	#N/A	#N/A	-1.25738
Ranbp2	-1.27738	-1.03578	-1.07081	-1.15928	-1.2549	-1.32692	1.25064
Brwd1	-1.27751	-1.09377	#N/A	-1.42402	#N/A	-1.2697	1.11951
Crem	-1.28247	-1.11169	#N/A	-1.12672	-1.31056	-1.18491	-1.0146
Zswim6	-1.28326	-1.02877	#N/A	-1.36081	#N/A	-1.15015	1.06896
Cited2	-1.28363	-1.04861	-1.34502	#N/A	#N/A	-1.0582	1.25968
Pakap.1	-1.28423	-1.18916	-1.00952	-1.38236	1.23427	#N/A	-1.13774
Foxp1	-1.28476	-1.08485	-1.1142	-1.07922	-1.219	-1.34427	-1.10163
Azin1	-1.28939	-1.08239	-1.09455	-1.33756	-1.2286	-1.08224	-1.23203
Itga1	-1.28986	-1.12889	1.04021	-1.47956	#N/A	#N/A	1.1284
Kif5b	-1.29232	-1.16825	-1.01576	-1.28114	-1.13563	-1.32159	1.13356
Msn	-1.29976	-1.12217	-1.09043	-1.38291	-1.20211	-1.16317	-1.07932
Sbno1	-1.30311	-1.01643	-1.10375	-1.28949	-1.11368	-1.29123	1.01327
Gap43	-1.30678	#N/A	#N/A	#N/A	-1.17158	#N/A	#N/A
Ccnd2	-1.31606	-1.10395	1.13891	1.00821	#N/A	#N/A	#N/A
Cgnl1	-1.32115	#N/A	#N/A	#N/A	#N/A	#N/A	#N/A
Itprid2	-1.32449	-1.0877	#N/A	#N/A	#N/A	#N/A	#N/A
Cflar	-1.3288	-1.14937	1.05782	-1.27003	1.03836	-1.08896	1.1148
Irf2bp2	-1.33054	-1.07054	#N/A	#N/A	-1.13358	-1.20396	-1.08648
Adipor2	-1.33499	-1.21639	#N/A	-1.19818	#N/A	#N/A	-1.06769
Sulf1	-1.33901	-1.09081	#N/A	#N/A	#N/A	#N/A	#N/A
Ctsh	-1.34128	1.08644	#N/A	#N/A	1.18588	#N/A	#N/A
Ints6	-1.3519	-1.16056	#N/A	-1.23396	#N/A	-1.21845	#N/A
Smg1	-1.35486	-1.05186	#N/A	-1.23613	-1.04604	-1.21421	1.15457
Dkk2	-1.36756	#N/A	#N/A	#N/A	#N/A	#N/A	#N/A
Lrrfip1	-1.38908	-1.16067	1.07175	-1.06215	-1.21357	-1.22278	1.01098
Zfp36l1	-1.39674	-1.19548	-1.16202	-1.27658	-1.27559	-1.22233	1.22759
Plat	-1.4138	#N/A	#N/A	#N/A	#N/A	1.111	#N/A
Vcam1	-1.41874	1.13135	#N/A	#N/A	#N/A	#N/A	#N/A
Cytl1	-1.71315	#N/A	#N/A	#N/A	#N/A	#N/A	#N/A
Sectm1a	#N/A	1.95572	#N/A	#N/A	#N/A	#N/A	#N/A
Sele	#N/A	1.6268	#N/A	#N/A	#N/A	#N/A	#N/A
Map3k8	#N/A	1.52012	#N/A	1.09776	#N/A	1.16935	1.03457
Fkbp11	#N/A	1.46717	#N/A	#N/A	#N/A	#N/A	#N/A
Cygb	#N/A	1.44497	#N/A	#N/A	#N/A	#N/A	#N/A
Rasl11a	#N/A	1.41062	#N/A	#N/A	#N/A	#N/A	#N/A
Lepr	#N/A	1.25872	#N/A	1.30108	#N/A	#N/A	#N/A
Pdia5	#N/A	1.20067	#N/A	1.31975	#N/A	#N/A	-1.04497
Tagln	#N/A	1.16724	#N/A	1.38241	#N/A	#N/A	#N/A
Gm32688	#N/A	1.15308	#N/A	1.36631	#N/A	#N/A	#N/A
Gpcpd1	#N/A	1.14961	#N/A	1.33764	#N/A	#N/A	1.1338
Rasa4	#N/A	1.11898	1.07926	1.30072	#N/A	#N/A	-1.1906
Tacr1	#N/A	1.04444	#N/A	1.32259	#N/A	#N/A	#N/A
Ctsc	#N/A	1.03888	#N/A	1.38488	#N/A	#N/A	#N/A
Ctla2b	#N/A	1.03626	-1.05558	-1.31402	1.17704	#N/A	1.0111
Mical3	#N/A	1.03054	#N/A	#N/A	-1.35588	-1.15503	#N/A
Ptpn18	#N/A	-1.01585	1.05321	1.15835	1.10467	1.30691	-1.20778
Mpp7	#N/A	-1.02797	#N/A	#N/A	-1.21206	-1.39085	#N/A
Helz2	#N/A	-1.03874	#N/A	-1.35099	#N/A	#N/A	#N/A
Pxdc1	#N/A	-1.03927	#N/A	-1.44922	-1.00137	#N/A	1.06221
Trim30a	#N/A	-1.0494	#N/A	-1.33978	#N/A	#N/A	-1.0819
Gopc	#N/A	-1.06019	#N/A	-1.47608	#N/A	#N/A	1.01861
Stab1	#N/A	-1.07744	#N/A	#N/A	-1.13495	-1.30329	#N/A
Odc1	#N/A	-1.09098	#N/A	-1.02081	1.12715	1.44314	-1.13656
Net1	#N/A	-1.09101	#N/A	#N/A	#N/A	-1.43547	#N/A
Sorbs1	#N/A	-1.10577	-1.06744	-1.39187	#N/A	-1.21279	-1.03526
Hilpda	#N/A	-1.11445	#N/A	-1.30557	#N/A	#N/A	#N/A
4932438A13Rik	#N/A	-1.11555	#N/A	-1.37936	-1.23236	-1.28706	-1.08381
Limch1	#N/A	-1.11848	1.02923	-1.06073	-1.27309	-1.62519	#N/A
Dock4	#N/A	-1.11995	-1.02733	-1.04472	-1.13466	-1.33872	1.06865
Dgkh	#N/A	-1.12722	1.00158	-1.43928	#N/A	#N/A	1.00171
Eif2ak2	#N/A	-1.17682	#N/A	-1.31019	#N/A	#N/A	-1.03489
Ivns1abp	#N/A	-1.18828	#N/A	-1.3144	-1.11423	-1.19441	1.05384
Sult1a1	#N/A	-1.21078	-1.00447	-1.21153	-1.39153	#N/A	-1.02683
Ltbp1	#N/A	-1.28878	#N/A	#N/A	#N/A	-1.58825	#N/A
Nt5e	#N/A	-1.36353	#N/A	#N/A	#N/A	#N/A	#N/A
Aplnr	#N/A	-1.42718	-1.02327	1.04317	#N/A	#N/A	-1.21558
Lamb1	#N/A	#N/A	-1.16872	-1.79861	-1.11607	-1.25271	1.24605
Lrat	#N/A	#N/A	#N/A	1.31626	#N/A	#N/A	#N/A
Uba52	#N/A	#N/A	#N/A	1.31075	#N/A	#N/A	#N/A
Prdm1	#N/A	#N/A	#N/A	1.30241	#N/A	#N/A	#N/A
Thy1	#N/A	#N/A	#N/A	1.23938	-1.55102	-1.05854	#N/A
Chst1	#N/A	#N/A	#N/A	-1.31935	#N/A	#N/A	#N/A
Trim56	#N/A	#N/A	#N/A	-1.3254	#N/A	#N/A	#N/A
Pfkfb3	#N/A	#N/A	#N/A	-1.34333	#N/A	#N/A	#N/A
Slc7a1	#N/A	#N/A	#N/A	-1.36264	#N/A	-1.07952	1.03945
Cstf3	#N/A	#N/A	#N/A	-1.39538	#N/A	#N/A	#N/A
Sema4c	#N/A	#N/A	#N/A	-1.42233	#N/A	#N/A	1.11577
Gm1673	#N/A	#N/A	#N/A	#N/A	1.40988	#N/A	#N/A
Fxyd6	#N/A	#N/A	#N/A	#N/A	1.22861	1.46492	#N/A
Rnase4	#N/A	#N/A	#N/A	#N/A	1.12607	1.30825	#N/A
Jmy	#N/A	#N/A	#N/A	#N/A	-1.18438	-1.31224	#N/A
Tmod2	#N/A	#N/A	#N/A	#N/A	-1.25181	-1.45107	#N/A
Sox4	#N/A	#N/A	#N/A	#N/A	-1.26424	-1.33447	#N/A
Arrdc3	#N/A	#N/A	#N/A	#N/A	-1.29902	-1.36764	#N/A
Pard6g	#N/A	#N/A	#N/A	#N/A	-1.30329	-1.07578	#N/A
Tc2n	#N/A	#N/A	#N/A	#N/A	-1.30347	#N/A	#N/A
Lyve1	#N/A	#N/A	#N/A	#N/A	-1.30412	#N/A	#N/A
Piezo2	#N/A	#N/A	#N/A	#N/A	-1.3059	#N/A	#N/A
Plce1	#N/A	#N/A	#N/A	#N/A	-1.32132	#N/A	#N/A
Tgfbi	#N/A	#N/A	#N/A	#N/A	-1.32498	#N/A	#N/A
Reln	#N/A	#N/A	#N/A	#N/A	-1.36644	-1.11191	#N/A
Dtx1	#N/A	#N/A	#N/A	#N/A	-1.37284	-1.05018	#N/A
Map3k1	#N/A	#N/A	#N/A	#N/A	-1.43439	-1.21412	#N/A
Fgd6	#N/A	#N/A	#N/A	#N/A	-1.47768	#N/A	#N/A
Gm14964	#N/A	#N/A	#N/A	#N/A	-1.51496	1.10381	#N/A
Dapk1	#N/A	#N/A	#N/A	#N/A	#N/A	-1.30185	#N/A
Adm	#N/A	#N/A	#N/A	#N/A	#N/A	-1.30502	#N/A
Zfp292	#N/A	#N/A	#N/A	#N/A	#N/A	-1.31003	1.14609
Tubb2b	#N/A	#N/A	#N/A	#N/A	#N/A	-1.31287	#N/A
Fibin	#N/A	#N/A	#N/A	#N/A	#N/A	-1.32582	#N/A
Agap1	#N/A	#N/A	#N/A	#N/A	#N/A	-1.32593	#N/A
Gm26802	#N/A	#N/A	#N/A	#N/A	#N/A	-1.34779	#N/A
Sowahc	#N/A	#N/A	#N/A	#N/A	#N/A	-1.3567	#N/A
Unc5b	#N/A	#N/A	#N/A	#N/A	#N/A	-1.43039	#N/A
Pard3	#N/A	#N/A	#N/A	#N/A	#N/A	-1.43476	#N/A
Acsl1	#N/A	#N/A	#N/A	#N/A	#N/A	-1.47029	#N/A
Serpine1	#N/A	#N/A	#N/A	#N/A	#N/A	-1.49208	#N/A
Ccdc141	#N/A	#N/A	#N/A	#N/A	#N/A	-1.55816	#N/A

## Sheet: Up 
Genes	Artery_FC	Vein_FC	Cap-Kdr_FC	Cap-Rgcc_FC	Lymph_Cap_FC	Lymph_Col_FC	Proli_FC
Rps28	2.08134	2.22393	2.50508	2.64275	2.40446	2.72408	2.21157
Rps21	2.04711	1.9569	2.27461	2.33916	2.08829	2.23143	1.8477
Rpl37	2.00777	1.959	2.27358	2.33897	2.20386	2.33127	2.03664
Rps29	2.00195	1.95027	2.2479	2.27857	2.10884	2.3365	1.92476
Rps27rt	1.92317	1.67305	1.96247	1.96621	1.87337	2.12899	1.93186
Rpl41	1.9001	1.80725	1.92693	2.04036	1.91388	2.13208	1.69597
Rpl38	1.84709	1.96625	2.27519	2.29354	2.24296	2.5055	2.15384
Rpl35a	1.84676	1.7484	1.94364	2.20622	1.93863	2.07103	1.88186
Rpl36	1.78285	1.7526	1.80883	2.25004	1.80917	1.97986	1.99618
Rpl39	1.78127	1.65595	2.2539	2.21561	1.9836	1.93433	1.68892
Gm10260	1.66536	1.96867	1.78775	2.41161	1.60638	1.4437	1.78992
Rpl37a	1.64592	1.66533	1.75619	1.994	1.70447	2.02554	1.95787
Tomm7	1.64575	1.34626	1.71363	1.62345	1.46302	1.6149	1.91594
Rps26	1.62854	1.58101	1.72655	1.97514	1.72012	1.88406	1.45918
Rplp2	1.5617	1.4523	1.57882	1.70413	1.41584	1.56096	1.33745
Gm11808	1.54456	1.39142	1.4783	1.55242	1.36755	1.38338	1.74617
Atp5e	1.51726	1.40503	1.48678	1.72516	1.51558	1.85518	1.3488
Rpl36a	1.50537	1.4749	1.63659	2.02432	1.49974	1.45486	1.3845
Ndufa1	1.44214	1.36398	1.49669	1.51649	1.48932	1.45973	1.34891
Rpl28	1.41623	1.42037	1.66115	1.5561	1.4063	1.46968	1.43799
Ndufa3	1.40462	1.37816	1.62304	1.40685	1.51669	1.5047	1.42326
Uqcrq	1.39945	1.3553	1.30581	1.49185	1.36617	1.57639	1.3275
H2-D1	1.37353	1.32203	1.54777	1.33381	1.5837	1.87319	1.79807
Rpl30	1.35901	1.30802	1.56842	1.56501	1.43251	1.37156	1.32923
Tmsb10	1.32691	1.54443	1.34374	1.81542	1.35658	1.54524	1.42518
mt-Nd4l	1.3122	1.4785	1.51194	1.56197	1.52393	1.41369	1.62662
Rpl22	1.31044	1.33285	1.55551	1.55389	1.47034	1.45134	1.37987
Igfbp7	2.05084	0	1.76986	1.63799	1.50539	1.81109	1.54031
Gm8797	1.55529	1.34835	0	1.47308	1.54186	2.6987	1.70804
Rpl21	1.49473	1.45055	1.46478	1.67681	0	1.46176	1.62892
Rpl35	1.47782	1.43904	1.50995	1.66974	0	1.37748	1.48067
Atp5k	1.46927	0	1.51015	1.36862	1.47958	1.46631	1.35086
Rpl34	1.46227	1.4706	1.67673	1.7224	1.48541	1.56885	0
Ndufb1-ps	1.46152	0	1.4539	1.41727	1.54318	1.53981	1.68702
Clu	1.46128	2.24151	2.20949	2.35949	2.14961	1.75711	0
Sec61g	1.44056	1.33482	1.31428	1.53979	1.60449	1.49667	0
Atp5j2	1.41204	0	1.51882	1.48626	1.42267	1.4859	1.35116
Ndufa7	1.36796	1.30609	1.32115	1.30483	0	1.33198	1.48186
Snrpg	1.36175	1.3429	1.57548	1.65709	1.47498	1.41051	0
Atp5mpl	1.35522	0	1.50392	1.66684	1.64716	1.64277	1.37231
Gm11361	1.34957	1.35236	1.64525	1.63157	1.5691	1.70802	0
Mrpl52	1.34583	1.32631	1.50798	1.33276	1.42875	1.5243	0
Ubl5	1.32878	1.36054	1.33585	1.5211	1.35229	1.408	0
Gm2000	0	1.33628	1.50054	1.58856	1.47641	1.55051	1.41791
Plvap	2.19834	0	2.15647	1.86131	1.71631	1.46829	0
S100a6	1.81595	1.77315	1.78799	2.17664	0	1.73555	0
Lrg1	1.75067	1.38546	1.71101	1.5838	0	1.77466	0
Mt1	1.73358	1.85452	1.40015	1.30742	0	0	1.96569
Tpm3-rs7	1.56344	1.40675	1.36781	1.64737	0	1.48035	0
Cox7c	1.54032	0	1.53794	1.66783	1.40956	1.51113	0
Cox6c	1.44143	0	1.51005	1.3535	1.52577	1.53116	0
Dpm3	1.42626	0	1.50827	1.55045	1.39255	0	1.40673
Ddx3y	1.41504	1.33298	1.33785	0	1.41659	0	1.42954
Uqcr11	1.41139	0	1.43284	1.48359	1.50241	1.63436	0
Cox5b	1.38859	0	1.42087	0	1.50773	1.55075	1.42393
Gapdh	1.38311	0	1.31034	1.34617	1.33747	1.56158	0
Fau	1.36709	1.33365	1.36708	1.51852	0	1.35913	0
Ost4	1.35751	0	1.34787	1.48172	1.46825	0	1.37967
Rps8	1.3493	1.32656	1.48308	1.66508	0	1.375	0
Gm47283	1.34442	1.32544	0	0	1.53575	1.41186	2.04075
Tmem256	1.33609	0	1.46691	0	1.30477	1.34154	1.34356
Cd200	1.32632	1.33975	1.56064	1.43499	0	0	1.46672
H2-K1	1.30654	0	1.36679	0	1.52559	1.63072	2.01267
Uqcr10	1.30557	0	1.51279	1.57798	1.54683	1.40699	0
Romo1	0	1.45261	1.32298	1.38922	1.49985	1.34234	0
Mif	0	1.32159	1.30097	1.42548	0	1.30331	1.69428
Rpl23	0	0	1.47009	1.42299	1.33208	1.39542	1.43858
Rpl31	0	0	1.30293	1.45543	1.33982	1.3508	1.34342
Lgmn	1.48104	1.62528	0	1.44175	1.34772	0	0
AW112010	1.39961	0	1.53095	1.4115	0	0	1.67944
Crip1	1.37774	0	0	1.42252	1.33489	1.91442	0
Rpl29	1.34707	1.37483	1.30056	1.59558	0	0	0
Gng5	1.33779	0	0	1.36235	0	1.41487	1.31658
Ccn1	1.3318	0	0	0	1.67478	1.42303	1.45007
Cops9	1.33086	0	1.43463	0	1.37638	1.33364	0
Tmem258	1.31531	0	1.3219	1.40526	0	0	1.67082
Cox17	1.31199	0	0	0	1.32629	1.43105	1.40944
Ndufa6	1.30806	0	1.37983	1.40337	0	1.32981	0
Atox1	1.30508	0	1.42519	1.49516	0	1.31861	0
Sox18	1.30156	0	1.8587	0	1.4112	0	1.91561
Gas5	0	1.41982	0	1.35193	1.39546	1.32053	0
Snhg8	0	1.38779	0	1.39197	1.37803	1.47383	0
Rps15a	0	0	1.44574	1.57008	1.40896	1.37842	0
2410006H16Rik	0	0	1.42457	1.44056	1.45501	0	1.37222
Rpl32	0	0	1.33786	1.51585	1.34856	1.31651	0
B2m	0	0	1.32771	0	1.34025	1.33633	1.73366
Scn1b	0	0	1.32431	1.3225	1.3477	1.33816	0
Rpl7a	0	0	1.30689	1.34588	1.38067	1.36405	0
Elob	0	0	0	1.30461	1.3717	1.4431	1.34345
Cxcl12	1.8359	1.3538	0	0	0	0	1.63871
Rbp7	1.59088	0	1.65677	0	0	0	3.99936
Il6	1.559	1.39386	0	1.58802	0	0	0
Hspa1a	1.51594	0	1.38526	0	0	0	1.78426
Grrp1	1.46877	1.33116	1.43744	0	0	0	0
Cwc22	1.45183	0	1.37089	0	0	0	1.3118
Bcam	1.40126	0	1.5616	1.57326	0	0	0
Sparcl1	1.39098	0	1.46777	0	0	0	1.97759
Gdf15	1.38858	0	0	0	1.33252	1.80584	0
H2-T23	1.35533	1.32227	0	0	0	1.39241	0
Mrpl33	1.34834	0	1.40888	0	1.52553	0	0
Nfkbia	1.32997	1.30013	0	0	0	1.69315	0
Entpd1	1.30707	0	1.45302	1.49418	0	0	0
Gimap5	0	1.33111	0	1.66642	0	0	1.39815
Pcp4l1	0	0	1.62262	1.77748	0	0	1.45443
Jam3	0	0	1.47118	1.4277	0	0	1.55639
Atp5l	0	0	1.47104	0	1.3857	1.45971	0
Tmem176b	0	0	1.43469	1.3134	1.32157	0	0
Bola2	0	0	1.41536	1.39365	1.5206	0	0
Fxyd5	0	0	1.38956	1.37959	0	0	1.41774
Cox7a2	0	0	1.38371	0	1.34569	1.36359	0
Rps20	0	0	1.37923	1.44519	1.31729	0	0
Ifitm3	0	0	1.376	0	1.35511	1.73636	0
Psmb8	0	0	1.36806	0	1.50135	1.39254	0
Rpl27	0	0	1.36613	1.3575	0	1.32014	0
Tspo	0	0	1.34854	1.31826	0	1.37573	0
Ndufb4	0	0	1.34439	1.40023	0	1.33922	0
Rpl17	0	0	1.3401	1.46657	0	1.32967	0
Nsa2	0	0	1.33096	1.40349	1.52879	0	0
Rplp1	0	0	1.32808	1.45392	0	1.30176	0
Rps11	0	0	1.31969	1.45817	0	1.37009	0
Mrps21	0	0	1.31903	1.36923	0	1.32927	0
BC004004	0	0	1.30283	0	1.38848	1.32033	0
Rpl36al	0	0	0	1.44779	1.45558	1.43488	0
Rpl9-ps6	0	0	0	1.33274	1.3207	1.3279	0
Rbm3	0	0	0	1.31833	1.40919	1.43142	0
Atp5md	0	0	0	0	1.43842	1.46956	1.30727
Isg15	0	0	0	0	1.38657	1.60099	1.44709
Rgcc	1.52824	0	0	0	0	0	1.89972
Socs3	1.52197	1.5745	0	0	0	0	0
Plscr1	1.38251	1.34093	0	0	0	0	0
Clec2d	1.35988	0	0	0	0	0	1.32622
Pltp	1.35335	0	0	1.35293	0	0	0
Tspan13	1.34634	0	0	0	0	0	1.58453
Gng11	1.34578	0	0	0	0	1.3032	0
Scarb1	1.33606	0	1.56303	0	0	0	0
Nr4a1	1.32796	0	0	0	0	0	1.51931
Srsf5	1.31457	1.33518	0	0	0	0	0
Snai1	1.31201	0	0	0	0	0	1.4201
Gpr146	0	1.4785	0	1.3663	0	0	0
Serping1	0	1.47016	0	0	1.5717	0	0
2200002D01Rik	0	1.44451	0	1.53477	0	0	0
Pam	0	1.42805	0	1.30371	0	0	0
Anxa1	0	1.38513	0	1.49887	0	0	0
Eif2s3y	0	1.3681	0	1.32281	0	0	0
Irf1	0	1.35715	0	0	0	0	1.74961
Grina	0	1.34669	0	0	0	1.30793	0
Ebf1	0	1.33885	0	0	0	0	1.36576
Gadd45g	0	1.3346	0	0	0	0	2.07555
Atf3	0	1.31948	0	0	0	0	1.48471
Mustn1	0	1.31567	0	1.34714	0	0	0
Itih5	0	0	1.64816	1.44725	0	0	0
Gbp4	0	0	1.52662	0	0	0	1.44795
Tmem176a	0	0	1.5189	1.31619	0	0	0
Bhlhe40	0	0	1.51484	0	0	0	1.32375
Sema7a	0	0	1.48723	0	0	0	1.73297
Col13a1	0	0	1.46004	1.37786	0	0	0
Ptp4a3	0	0	1.45035	0	0	0	1.96653
Lpar6	0	0	1.44771	0	0	0	1.55362
Efna1	0	0	1.43241	0	0	0	1.61976
Galnt15	0	0	1.40329	0	0	0	1.37827
Emp3	0	0	1.39744	1.6224	0	0	0
Trp53i11	0	0	1.39176	0	0	0	1.402
Mast4	0	0	1.38702	0	0	0	1.63621
Ltbp4	0	0	1.37092	0	0	0	1.58786
Ramp2	0	0	1.37052	1.38274	0	0	0
Oaz2	0	0	1.36558	0	0	0	1.45882
Uqcrh	0	0	1.34728	1.36607	0	0	0
Robo4	0	0	1.3446	0	0	0	1.5826
Mmrn2	0	0	1.34107	0	0	0	1.31834
Ly6a	0	0	1.32895	0	0	0	1.37881
Rps10	0	0	1.32289	1.35614	0	0	0
Plpp3	0	0	1.31783	0	0	0	1.54842
Ier3	0	0	1.30453	0	1.3786	0	0
Rpl18a	0	0	1.30435	1.36155	0	0	0
Gimap6	0	0	0	1.51595	0	0	1.38456
Hbegf	0	0	0	1.48171	0	0	1.91625
Klf2	0	0	0	1.47984	0	0	1.43257
Gm13889	0	0	0	1.45059	0	0	1.34344
Snrpf	0	0	0	1.40895	0	0	1.81654
Mid1ip1	0	0	0	1.3946	0	0	1.37742
Eif3f	0	0	0	1.35125	1.34117	0	0
Ndufa2	0	0	0	1.33253	1.36846	0	0
Ndufa13	0	0	0	1.31582	0	1.33153	0
Ccnd1	0	0	0	1.31191	1.30345	0	0
Fabp4	0	0	0	0	1.55091	1.52656	0
Procr	0	0	0	0	1.45561	1.33343	0
S100a11	0	0	0	0	1.41848	1.33225	0
Sem1	0	0	0	0	1.39456	1.38779	0
Gpx1	0	0	0	0	1.39404	1.49479	0
Taf1d	0	0	0	0	1.33877	0	1.83635
Id3	0	0	0	0	1.3383	0	1.33812
Psme1	0	0	0	0	1.33118	1.36536	0
Ndufa5	0	0	0	0	1.31506	0	1.38741
Cox8a	0	0	0	0	1.31328	1.35707	0
Pet100	0	0	0	0	1.30868	0	1.43543
Cox6b1	0	0	0	0	1.30494	1.40992	0
Hspb1	0	0	0	0	0	1.88897	1.98202
Srgn	0	0	0	0	0	1.50304	1.34929
Egfl7	0	0	0	0	0	1.43945	1.46126
Myl12b	0	0	0	0	0	1.40985	1.35544
Fis1	0	0	0	0	0	1.33918	1.39697
Tspan4	1.3456	0	0	0	0	0	0
Abcg2	1.30677	0	0	0	0	0	0
Sectm1a	0	1.95572	0	0	0	0	0
Cd14	0	1.6965	0	0	0	0	0
Sele	0	1.6268	0	0	0	0	0
Map3k8	0	1.52012	0	0	0	0	0
Fkbp11	0	1.46717	0	0	0	0	0
Cygb	0	1.44497	0	0	0	0	0
Selp	0	1.43618	0	0	0	0	0
Rasl11a	0	1.41062	0	0	0	0	0
Sbno2	0	1.35566	0	0	0	0	0
Mt2	0	1.34349	0	0	0	0	0
Mir22hg	0	1.3304	0	0	0	0	0
Arid5b	0	1.32668	0	0	0	0	0
Rcan1	0	1.30802	0	0	0	0	0
Apoe	0	1.30427	0	0	0	0	0
Adamts9	0	0	1.44507	0	0	0	0
Cst3	0	0	1.43467	0	0	0	0
Iigp1	0	0	1.41432	0	0	0	0
Tap2	0	0	1.40434	0	0	0	0
Psmb9	0	0	1.38302	0	0	0	0
Mef2c	0	0	1.3819	0	0	0	0
Aldoa	0	0	1.35923	0	0	0	0
Fryl	0	0	1.34462	0	0	0	0
Rpl15	0	0	1.32812	0	0	0	0
Tinagl1	0	0	1.31941	0	0	0	0
Esam	0	0	1.30986	0	0	0	0
Laptm4a	0	0	1.30941	0	0	0	0
Pecam1	0	0	1.30858	0	0	0	0
Tsc22d1	0	0	0	1.72211	0	0	0
Vim	0	0	0	1.55374	0	0	0
Cavin3	0	0	0	1.51725	0	0	0
Slco2a1	0	0	0	1.48286	0	0	0
Timp2	0	0	0	1.46335	0	0	0
Palmd	0	0	0	1.45247	0	0	0
Bsg	0	0	0	1.45023	0	0	0
Rps5	0	0	0	1.4412	0	0	0
Capg	0	0	0	1.4381	0	0	0
Rpl10a	0	0	0	1.43164	0	0	0
Rpl10-ps3	0	0	0	1.43138	0	0	0
Rps23	0	0	0	1.42941	0	0	0
Rpl27a	0	0	0	1.42495	0	0	0
Rps13	0	0	0	1.41152	0	0	0
Pdlim4	0	0	0	1.39984	0	0	0
Rnh1	0	0	0	1.38926	0	0	0
Tomm6	0	0	0	1.38843	0	0	0
Cd151	0	0	0	1.38833	0	0	0
Gas6	0	0	0	1.38664	0	0	0
Ctsc	0	0	0	1.38488	0	0	0
Krtcap2	0	0	0	1.38263	0	0	0
Tagln	0	0	0	1.38241	0	0	0
Rpl6	0	0	0	1.38219	0	0	0
Gm32688	0	0	0	1.36631	0	0	0
Atp5g2	0	0	0	1.36458	0	0	0
Rtl8b	0	0	0	1.36035	0	0	0
March2	0	0	0	1.35911	0	0	0
Rps7	0	0	0	1.35833	0	0	0
Crip2	0	0	0	1.35792	0	0	0
Rps27	0	0	0	1.35748	0	0	0
Rps27a	0	0	0	1.35668	0	0	0
Cox7a2l	0	0	0	1.35192	0	0	0
Rps16	0	0	0	1.35011	0	0	0
Eno1	0	0	0	1.34633	0	0	0
Grn	0	0	0	1.34535	0	0	0
Rpl13	0	0	0	1.34355	0	0	0
Rnf7	0	0	0	1.34242	0	0	0
Rpl18	0	0	0	1.34143	0	0	0
Rps27l	0	0	0	1.34073	0	0	0
Rps19	0	0	0	1.33858	0	0	0
Gpcpd1	0	0	0	1.33764	0	0	0
Rps4x	0	0	0	1.33351	0	0	0
Rtl8a	0	0	0	1.33193	0	0	0
Rps12	0	0	0	1.33193	0	0	0
Grcc10	0	0	0	1.3289	0	0	0
Rpl24	0	0	0	1.32776	0	0	0
Slc25a4	0	0	0	1.32711	0	0	0
Fos	0	0	0	1.32437	0	0	0
Tacr1	0	0	0	1.32259	0	0	0
Imp3	0	0	0	1.32177	0	0	0
Pdia5	0	0	0	1.31975	0	0	0
Bvht	0	0	0	1.31944	0	0	0
Lrat	0	0	0	1.31626	0	0	0
Klf13	0	0	0	1.31291	0	0	0
Uba52	0	0	0	1.31075	0	0	0
Clec14a	0	0	0	1.3063	0	0	0
Micos13	0	0	0	1.30627	0	0	0
Vwf	0	0	0	1.30514	0	0	0
Prdm1	0	0	0	1.30241	0	0	0
Lepr	0	0	0	1.30108	0	0	0
Rasa4	0	0	0	1.30072	0	0	0
Sparc	0	0	0	0	1.86695	0	0
Gm1673	0	0	0	0	1.40988	0	0
Cthrc1	0	0	0	0	1.39717	0	0
Col18a1	0	0	0	0	1.39002	0	0
Mtln	0	0	0	0	1.36342	0	0
Snrpe	0	0	0	0	1.3241	0	0
Gja4	0	0	0	0	1.31629	0	0
Snu13	0	0	0	0	1.30923	0	0
Serf2	0	0	0	0	1.30311	0	0
S100a4	0	0	0	0	0	2.02959	0
Slfn2	0	0	0	0	0	1.92364	0
mt-Nd3	0	0	0	0	0	1.49075	0
Fxyd6	0	0	0	0	0	1.46492	0
Cxcl1	0	0	0	0	0	1.4531	0
Selenom	0	0	0	0	0	1.45182	0
Odc1	0	0	0	0	0	1.44314	0
Dnajb1	0	0	0	0	0	1.40014	0
Marcksl1	0	0	0	0	0	1.39062	0
Ndufa4	0	0	0	0	0	1.37275	0
Cfl1	0	0	0	0	0	1.37159	0
Selenow	0	0	0	0	0	1.37034	0
Cxcl2	0	0	0	0	0	1.36276	0
Tm4sf1	0	0	0	0	0	1.35356	0
Uqcrb	0	0	0	0	0	1.34868	0
Eif5a	0	0	0	0	0	1.34563	0
Vps28	0	0	0	0	0	1.34152	0
Icam2	0	0	0	0	0	1.33499	0
Tle5	0	0	0	0	0	1.32787	0
Gpx4	0	0	0	0	0	1.32671	0
Pim1	0	0	0	0	0	1.32529	0
Nop10	0	0	0	0	0	1.31931	0
Hnrnpdl	0	0	0	0	0	1.31728	0
Ifitm2	0	0	0	0	0	1.3115	0
Ifi27	0	0	0	0	0	1.3084	0
Rnase4	0	0	0	0	0	1.30825	0
Ptpn18	0	0	0	0	0	1.30691	0
Anapc13	0	0	0	0	0	1.30571	0
Cox6a1	0	0	0	0	0	1.30539	0
Ndufa11	0	0	0	0	0	1.30164	0

## Sheet: Down
Genes	Artery_FC	Vein_FC	Cap-Kdr_FC	Cap-Rgcc_FC	Lymph_Cap_FC	Lymph_Col_FC	Proli_FC
Rps2	-2.77663	-3.74247	-2.92375	-3.4805	-2.7273	-2.40058	-3.17305
Wnk1	-1.30296	-1.32253	-1.36073	-1.30507	-1.56094	-1.54311	0
Calr	-1.58724	-1.62739	-1.48112	-1.58168	-1.40322	-1.35227	0
Neat1	-2.45236	-1.43748	-2.12492	-2.26339	-2.06283	-1.91306	0
Xist	-5.55452	-5.74695	-6.15478	-5.08834	-8.80178	-8.89525	0
Ddx3x	-1.52472	-1.44585	0	-1.9518	-1.56329	-1.59079	-1.32006
Hsp90b1	-1.34688	-1.39019	0	-1.33827	-1.5962	-1.31154	0
Brd2	-1.34974	0	-1.50266	-1.65223	-1.3979	-1.34575	0
Hspa5	-1.40632	-1.38331	-1.37273	-1.52371	-1.4774	0	0
Hsp90aa1	-1.52563	-1.37244	-1.69126	-1.70623	-1.34745	0	0
Btg2	0	-1.33185	-2.03472	-1.30025	-1.41898	-1.46386	0
Eln	-2.0157	-2.32032	-1.62572	0	-1.30127	0	-2.35323
Hivep2	-1.30847	0	0	-1.37834	-1.31844	-1.43746	0
Tns1	-1.31113	0	0	-1.32378	-1.43559	-1.68001	0
Dst	-1.3149	0	-1.30771	-1.63931	0	-1.45714	0
Col4a1	-1.32212	-1.48059	0	-1.63585	0	-1.35599	0
Plec	-1.36074	0	-1.38784	-1.33495	0	-1.40695	0
Akap12	-1.37388	-1.5112	-1.30138	-2.90628	0	0	0
Hnrnph1	-1.37919	-1.38761	0	-1.78802	0	-1.40329	0
Hexim1	-1.38362	0	-2.27422	-1.31299	-1.39744	0	0
Gls	-1.40212	0	-1.34812	-1.47544	-1.31403	0	0
Gm26917	-1.59654	-1.94991	-9.31193	0	0	-1.45152	0
Ddit4	0	-1.31273	-1.715	-1.51683	-1.44729	0	0
Pkp4	0	-1.43777	-1.36406	-1.55636	0	-1.46226	0
Ppfibp1	0	0	-1.35879	-1.37885	-1.38002	-1.46131	0
Cebpb	-1.37551	0	-2.25303	-1.89496	0	0	-2.67432
Cald1	-1.4384	0	-1.5145	-1.52174	0	0	-1.57026
Marcks	0	-1.35591	0	-1.31075	0	-1.49344	-1.587
AY036118	0	-1.52569	-1.48656	-1.54965	0	0	-1.37006
Gm42418	0	0	-1.89075	-1.72242	0	-1.33379	-1.5741
Slc38a2	-1.30999	0	-1.51211	0	0	-1.33754	0
Med13	-1.32597	0	0	-1.37854	0	-1.30192	0
BC005537	-1.32966	0	-1.7414	-1.39845	0	0	0
Hmox1	-1.42153	-1.58807	0	-1.96736	0	0	0
Rsrp1	-1.42377	0	-1.32964	-1.72834	0	0	0
Cd93	-1.42456	-1.47226	0	-1.4454	0	0	0
Clic4	-1.43984	-1.30755	0	-1.93514	0	0	0
Slfn5	-1.55782	-1.34403	0	-2.25066	0	0	0
Lars2	0	-1.39259	-2.66165	-1.69974	0	0	0
Fabp4	0	-1.43337	-1.36132	-2.59546	0	0	0
Fabp5	0	-1.55325	-1.43106	-1.63221	0	0	0
Purb	0	0	-1.30425	-1.34181	0	-1.31047	0
Sfpq	0	0	-1.3213	-1.38527	0	-1.319	0
Wwtr1	0	0	-1.325	0	-1.4013	-1.36033	0
Mycbp2	0	0	-1.43156	-1.30557	0	-1.30337	0
Nfat5	0	0	-1.44331	-1.32482	0	-1.37184	0
Piezo1	0	0	-1.54981	0	-1.44118	-1.34435	0
Pcdh17	0	0	-1.64781	-2.00293	0	-1.38865	0
Syne1	0	0	-1.88037	0	-1.39083	-1.35018	0
Arl13b	0	0	0	-1.33587	-1.39574	-1.36519	0
Tra2a	0	0	0	-1.34159	-1.44191	-1.34868	0
Dennd4a	0	0	0	-1.37641	-1.68334	-1.32817	0
Atp13a3	0	0	0	-1.40736	-1.40176	-1.34426	0
Ccnl2	0	0	0	-1.44619	-1.379	-1.37613	0
Nfkb1	0	0	0	-1.47777	-1.46034	-1.31231	0
Sptbn1	0	0	0	-1.59514	-1.60693	-1.69	0
Csrp2	-1.30574	0	0	-1.38377	0	0	-1.95618
Cemip2	-1.32737	0	0	-1.3627	0	0	-1.32151
Zbtb20	-1.50552	0	0	0	0	-1.54651	-1.41124
Emp2	-1.54837	-1.49664	0	0	0	0	-1.44
Cebpd	0	0	-1.63392	0	-1.36562	0	-1.38003
Eif3a	0	0	0	-1.33546	0	-1.38225	-1.41848
Luc7l3	0	0	0	-1.40321	0	-1.32204	-1.38944
Btbd3	0	0	0	0	-1.39847	-1.46176	-1.43023
Myh9	-1.3006	0	0	-1.47972	0	0	0
Notch1	-1.30505	0	0	-1.51474	0	0	0
Timp3	-1.307	0	0	-1.45478	0	0	0
Ssh1	-1.30802	0	0	-1.3509	0	0	0
Kcnq1ot1	-1.32571	-1.3191	0	0	0	0	0
Hnrnpa2b1	-1.32649	0	0	-1.49441	0	0	0
Akap13	-1.35865	0	0	0	-1.36728	0	0
Utrn	-1.38421	0	0	0	0	-1.43405	0
Ednrb	-1.41066	0	0	-1.33414	0	0	0
Ago2	-1.60433	0	0	0	0	-1.30896	0
G3bp1	0	-1.30251	0	-1.48527	0	0	0
Mgll	0	-1.31603	0	-1.42126	0	0	0
Cyyr1	0	-1.31779	0	-1.39176	0	0	0
Hnrnpu	0	-1.31932	0	-1.3899	0	0	0
Flt1	0	-1.32586	0	-1.58367	0	0	0
Gpihbp1	0	-1.53089	0	-1.5563	0	0	0
Cd36	0	-1.66922	0	-2.27856	0	0	0
Cdc42bpb	0	0	-1.30084	-1.35144	0	0	0
Egr1	0	0	-1.31878	0	0	-1.30707	0
Chka	0	0	-1.32023	0	-1.35193	0	0
Ahnak	0	0	-1.33678	0	0	-1.34874	0
Klf6	0	0	-1.38993	0	0	-1.37409	0
Srsf2	0	0	-1.39848	-1.33815	0	0	0
Sptan1	0	0	-1.46539	-1.31788	0	0	0
H2-Q4	0	0	-1.49062	-1.43378	0	0	0
Polr2a	0	0	-1.52541	0	0	-1.38366	0
Mat2a	0	0	-1.58713	-1.33229	0	0	0
Arl4a	0	0	-1.68161	0	-1.3017	0	0
Ifrd1	0	0	-1.76351	-1.31049	0	0	0
Kctd12	0	0	-1.84893	-1.38996	0	0	0
Timp4	0	0	-2.34514	-2.6045	0	0	0
Mphosph8	0	0	0	-1.30276	-1.35535	0	0
Mprip	0	0	0	-1.30422	0	-1.30014	0
Kmt2e	0	0	0	-1.30646	-1.31392	0	0
Fbxl7	0	0	0	-1.30876	0	-1.44056	0
Ep400	0	0	0	-1.31279	0	-1.30368	0
Dock9	0	0	0	-1.32005	0	-1.39193	0
Ankrd17	0	0	0	-1.32185	0	-1.31121	0
Prrc2c	0	0	0	-1.32789	-1.42329	0	0
Acin1	0	0	0	-1.33566	-1.30883	0	0
Rock2	0	0	0	-1.3362	0	-1.42228	0
Pum2	0	0	0	-1.33918	-1.31828	0	0
Tasor	0	0	0	-1.34205	0	-1.31112	0
Aplp2	0	0	0	-1.36585	-1.47245	0	0
Arl5b	0	0	0	-1.37548	0	-1.4472	0
Wwc2	0	0	0	-1.37803	0	-1.33495	0
Raph1	0	0	0	-1.39186	-1.30915	0	0
Ash1l	0	0	0	-1.41474	0	-1.35181	0
Nav1	0	0	0	-1.41926	0	-1.90153	0
Nid1	0	0	0	-1.54277	0	-1.35668	0
Smchd1	0	0	0	-1.5585	0	-1.35385	0
Itga6	0	0	0	-1.60898	0	-1.44616	0
Chd4	0	0	0	-1.7455	0	-1.36033	0
Map4k4	0	0	0	0	-1.30709	-1.36143	0
Ppp1r12a	0	0	0	0	-1.31032	-1.53673	0
Bclaf1	0	0	0	0	-1.31033	-1.3203	0
Arhgef12	0	0	0	0	-1.31565	-1.4149	0
Ttc3	0	0	0	0	-1.32142	-1.30346	0
Fam102b	0	0	0	0	-1.32506	-1.38254	0
Maf	0	0	0	0	-1.32607	-1.57449	0
Fn1	0	0	0	0	-1.32803	-1.37946	0
Ogt	0	0	0	0	-1.32907	-1.36241	0
Itgb4	0	0	0	0	-1.33454	-1.34038	0
Bptf	0	0	0	0	-1.33468	-1.35501	0
Prox1	0	0	0	0	-1.33614	-1.60583	0
Dpysl3	0	0	0	0	-1.34119	-1.30938	0
Rb1cc1	0	0	0	0	-1.36413	-1.30066	0
Usp25	0	0	0	0	-1.37538	-1.47648	0
Esyt2	0	0	0	0	-1.37677	-1.41614	0
Med13l	0	0	0	0	-1.38442	-1.3042	0
Efnb2	0	0	0	0	-1.39484	-1.32046	0
Atp2b1	0	0	0	0	-1.4478	-1.3978	0
Ptpn14	0	0	0	0	-1.45607	-1.4337	0
Ahnak2	0	0	0	0	-1.4732	-1.30882	0
Stt3b	0	0	0	0	-1.49182	-1.59509	0
Fgl2	0	0	0	0	-1.54551	-1.33238	0
Igfbp5	0	0	0	0	-1.58794	-1.35112	0
Hjurp	0	0	0	0	-1.61998	-1.3547	0
Scn3a	0	0	0	0	-1.64803	-1.3274	0
Cxcl1	-1.32135	0	0	0	0	0	-2.04348
Uap1	-1.32712	0	0	0	0	0	-1.37329
Ehd4	-1.33334	0	0	0	0	0	-1.68876
Tnfaip8	-1.3602	0	0	0	0	0	-1.3686
Slco2a1	-1.47756	0	0	0	0	0	-1.83423
Rdx	0	-1.3365	0	0	0	0	-1.38997
Tmem158	0	-1.38296	0	0	0	0	-1.50976
Fbln2	0	-1.49048	0	0	0	0	-2.47392
Zfand2a	0	0	0	-1.32593	0	0	-1.45395
Epb41l2	0	0	0	-1.32981	0	0	-1.30343
Cd63	0	0	0	-1.33018	0	0	-1.67798
Jpt1	0	0	0	-1.37919	0	0	-1.54745
Tiparp	0	0	0	-1.38532	0	0	-1.82852
Ybx1	0	0	0	-1.39984	0	0	-1.41472
Icam1	0	0	0	-1.41612	0	0	-1.35828
Txnrd1	0	0	0	-1.51545	0	0	-1.30271
Iigp1	0	0	0	-1.62873	0	0	-1.48769
Cxcl2	0	0	0	-1.79856	0	0	-3.14947
Sf3b2	0	0	0	0	-1.34986	0	-1.62701
Igf1	0	0	0	0	0	-1.333	-1.48287
Sbno1	-1.30311	0	0	0	0	0	0
Gap43	-1.30678	0	0	0	0	0	0
Ccnd2	-1.31606	0	0	0	0	0	0
Cgnl1	-1.32115	0	0	0	0	0	0
Itprid2	-1.32449	0	0	0	0	0	0
Cflar	-1.3288	0	0	0	0	0	0
Irf2bp2	-1.33054	0	0	0	0	0	0
Adipor2	-1.33499	0	0	0	0	0	0
Sulf1	-1.33901	0	0	0	0	0	0
Ctsh	-1.34128	0	0	0	0	0	0
Ints6	-1.3519	0	0	0	0	0	0
Smg1	-1.35486	0	0	0	0	0	0
Dkk2	-1.36756	0	0	0	0	0	0
Lrrfip1	-1.38908	0	0	0	0	0	0
Zfp36l1	-1.39674	0	0	0	0	0	0
Plat	-1.4138	0	0	0	0	0	0
Vcam1	-1.41874	0	0	0	0	0	0
Cytl1	-1.71315	0	0	0	0	0	0
Hnrnpm	0	-1.30619	0	0	0	0	0
Serp1	0	-1.31225	0	0	0	0	0
Gask1b	0	-1.33173	0	0	0	0	0
Manf	0	-1.34543	0	0	0	0	0
Nudt4	0	-1.35792	0	0	0	0	0
Nt5e	0	-1.36353	0	0	0	0	0
Cavin2	0	-1.38604	0	0	0	0	0
Pxdn	0	-1.40359	0	0	0	0	0
Aplnr	0	-1.42718	0	0	0	0	0
Rflnb	0	-1.47618	0	0	0	0	0
Rbp7	0	-1.48871	0	0	0	0	0
Tsc22d3	0	-1.59287	0	0	0	0	0
Smad7	0	0	-1.32756	0	0	0	0
Snhg1	0	0	-1.33061	0	0	0	0
Dusp1	0	0	-1.33352	0	0	0	0
Ythdc1	0	0	-1.33492	0	0	0	0
Cited2	0	0	-1.34502	0	0	0	0
Golgb1	0	0	-1.35306	0	0	0	0
Snhg12	0	0	-1.36358	0	0	0	0
Hes1	0	0	-1.37851	0	0	0	0
Ier5	0	0	-1.3948	0	0	0	0
Fosb	0	0	-1.40387	0	0	0	0
Klf4	0	0	-1.43007	0	0	0	0
Klf9	0	0	-1.48979	0	0	0	0
Rhob	0	0	-1.49012	0	0	0	0
Gadd45b	0	0	-1.53469	0	0	0	0
Jund	0	0	-1.56156	0	0	0	0
Ppp1r10	0	0	-1.56943	0	0	0	0
Ski	0	0	-1.61155	0	0	0	0
Jun	0	0	-1.6606	0	0	0	0
Hspa2	0	0	-2.0741	0	0	0	0
Errfi1	0	0	-2.30863	0	0	0	0
Rsf1	0	0	0	-1.30086	0	0	0
Ankhd1	0	0	0	-1.30183	0	0	0
Srrm2	0	0	0	-1.30228	0	0	0
Klf10	0	0	0	-1.30234	0	0	0
Ripk3	0	0	0	-1.30274	0	0	0
Nbeal1	0	0	0	-1.30355	0	0	0
Cdc37l1	0	0	0	-1.30455	0	0	0
Pde4b	0	0	0	-1.30514	0	0	0
mt-Co3	0	0	0	-1.30536	0	0	0
Hilpda	0	0	0	-1.30557	0	0	0
Trip11	0	0	0	-1.30881	0	0	0
Eif2ak2	0	0	0	-1.31019	0	0	0
Herc1	0	0	0	-1.31089	0	0	0
Erbin	0	0	0	-1.31256	0	0	0
Hspg2	0	0	0	-1.31349	0	0	0
Ctla2b	0	0	0	-1.31402	0	0	0
Ripk1	0	0	0	-1.31416	0	0	0
Ivns1abp	0	0	0	-1.3144	0	0	0
Ggta1	0	0	0	-1.31744	0	0	0
Pdlim5	0	0	0	-1.31933	0	0	0
Chst1	0	0	0	-1.31935	0	0	0
Atxn7	0	0	0	-1.31968	0	0	0
Stom	0	0	0	-1.32121	0	0	0
Canx	0	0	0	-1.32154	0	0	0
Pgm2	0	0	0	-1.32536	0	0	0
Trim56	0	0	0	-1.3254	0	0	0
Tns2	0	0	0	-1.32609	0	0	0
Tpm3	0	0	0	-1.32778	0	0	0
Bdp1	0	0	0	-1.32819	0	0	0
Pitpna	0	0	0	-1.3296	0	0	0
Tet3	0	0	0	-1.33038	0	0	0
Ppp6r3	0	0	0	-1.33197	0	0	0
Etnk1	0	0	0	-1.33234	0	0	0
Fermt2	0	0	0	-1.33249	0	0	0
Plscr2	0	0	0	-1.33287	0	0	0
N4bp1	0	0	0	-1.33466	0	0	0
Atf4	0	0	0	-1.33472	0	0	0
Ndst1	0	0	0	-1.33579	0	0	0
Eif5	0	0	0	-1.33673	0	0	0
Azin1	0	0	0	-1.33756	0	0	0
Wsb1	0	0	0	-1.33821	0	0	0
Osmr	0	0	0	-1.33823	0	0	0
Elf1	0	0	0	-1.33899	0	0	0
Trim30a	0	0	0	-1.33978	0	0	0
Pcna	0	0	0	-1.3401	0	0	0
Mef2a	0	0	0	-1.34154	0	0	0
Pfkfb3	0	0	0	-1.34333	0	0	0
Spag9	0	0	0	-1.34553	0	0	0
Ipo7	0	0	0	-1.34585	0	0	0
Prrc2a	0	0	0	-1.34632	0	0	0
Eif4g2	0	0	0	-1.34637	0	0	0
Tgoln1	0	0	0	-1.34913	0	0	0
Cdh5	0	0	0	-1.34941	0	0	0
Helz2	0	0	0	-1.35099	0	0	0
Khdc4	0	0	0	-1.35106	0	0	0
Ier5l	0	0	0	-1.35313	0	0	0
Bmpr2	0	0	0	-1.35434	0	0	0
Hipk1	0	0	0	-1.35761	0	0	0
Il4ra	0	0	0	-1.35779	0	0	0
Csf2rb	0	0	0	-1.35929	0	0	0
Sh2b3	0	0	0	-1.36065	0	0	0
Zswim6	0	0	0	-1.36081	0	0	0
Adgrf5	0	0	0	-1.36187	0	0	0
Prdm2	0	0	0	-1.3622	0	0	0
Slc7a1	0	0	0	-1.36264	0	0	0
Rsrc2	0	0	0	-1.36344	0	0	0
Nus1	0	0	0	-1.36421	0	0	0
Adgrg1	0	0	0	-1.3653	0	0	0
Mast4	0	0	0	-1.36694	0	0	0
Lmo7	0	0	0	-1.36848	0	0	0
Fosl2	0	0	0	-1.36904	0	0	0
Tgm2	0	0	0	-1.37099	0	0	0
Litaf	0	0	0	-1.37346	0	0	0
Nod2	0	0	0	-1.37496	0	0	0
Syne2	0	0	0	-1.37659	0	0	0
Kdm6b	0	0	0	-1.37711	0	0	0
Tut7	0	0	0	-1.37789	0	0	0
4932438A13Rik	0	0	0	-1.37936	0	0	0
Pakap.1	0	0	0	-1.38236	0	0	0
Msn	0	0	0	-1.38291	0	0	0
Arhgef7	0	0	0	-1.38322	0	0	0
Arid5a	0	0	0	-1.38374	0	0	0
Celf1	0	0	0	-1.38578	0	0	0
Dysf	0	0	0	-1.38802	0	0	0
Plcb4	0	0	0	-1.38942	0	0	0
Ckb	0	0	0	-1.39073	0	0	0
Vcl	0	0	0	-1.39186	0	0	0
Sorbs1	0	0	0	-1.39187	0	0	0
Lrrc58	0	0	0	-1.3921	0	0	0
Adamts4	0	0	0	-1.39536	0	0	0
Cstf3	0	0	0	-1.39538	0	0	0
Ubr5	0	0	0	-1.39704	0	0	0
Ptprb	0	0	0	-1.39715	0	0	0
Epas1	0	0	0	-1.39998	0	0	0
Dync1h1	0	0	0	-1.40132	0	0	0
Pfkp	0	0	0	-1.40328	0	0	0
Trip12	0	0	0	-1.40332	0	0	0
Cpeb4	0	0	0	-1.40658	0	0	0
Col4a2	0	0	0	-1.40967	0	0	0
Etl4	0	0	0	-1.4097	0	0	0
Herc2	0	0	0	-1.41731	0	0	0
Sema4c	0	0	0	-1.42233	0	0	0
Brwd1	0	0	0	-1.42402	0	0	0
Rnf213	0	0	0	-1.42485	0	0	0
Picalm	0	0	0	-1.42561	0	0	0
Bcl6b	0	0	0	-1.42735	0	0	0
Cebpg	0	0	0	-1.43158	0	0	0
Tanc1	0	0	0	-1.43174	0	0	0
44815	0	0	0	-1.43389	0	0	0
Sema7a	0	0	0	-1.43391	0	0	0
Epha2	0	0	0	-1.43605	0	0	0
Stat3	0	0	0	-1.43772	0	0	0
Dgkh	0	0	0	-1.43928	0	0	0
Gclc	0	0	0	-1.44467	0	0	0
Noct	0	0	0	-1.44745	0	0	0
Pxdc1	0	0	0	-1.44922	0	0	0
Tcf15	0	0	0	-1.45103	0	0	0
Fli1	0	0	0	-1.45259	0	0	0
Acox1	0	0	0	-1.45483	0	0	0
Btnl9	0	0	0	-1.46152	0	0	0
Pxn	0	0	0	-1.4656	0	0	0
Ctnnb1	0	0	0	-1.47026	0	0	0
Xiap	0	0	0	-1.47308	0	0	0
Gopc	0	0	0	-1.47608	0	0	0
Itga1	0	0	0	-1.47956	0	0	0
Isg15	0	0	0	-1.48995	0	0	0
Rasip1	0	0	0	-1.49258	0	0	0
Jmjd1c	0	0	0	-1.4964	0	0	0
Baz1a	0	0	0	-1.50141	0	0	0
Gbp4	0	0	0	-1.50758	0	0	0
Bach1	0	0	0	-1.51582	0	0	0
Tmcc3	0	0	0	-1.52606	0	0	0
Plxna2	0	0	0	-1.53845	0	0	0
Myo10	0	0	0	-1.55939	0	0	0
Adamts9	0	0	0	-1.59496	0	0	0
Rgcc	0	0	0	-1.61606	0	0	0
Trim25	0	0	0	-1.65183	0	0	0
Parp14	0	0	0	-1.65498	0	0	0
Jak2	0	0	0	-1.65529	0	0	0
Pdzd2	0	0	0	-1.69403	0	0	0
Id1	0	0	0	-1.73083	0	0	0
Lamb1	0	0	0	-1.79861	0	0	0
Cldn5	0	0	0	-2.59893	0	0	0
Dnajc3	0	0	0	0	-1.30087	0	0
Ptpre	0	0	0	0	-1.30122	0	0
Pard6g	0	0	0	0	-1.30329	0	0
Tc2n	0	0	0	0	-1.30347	0	0
Lyve1	0	0	0	0	-1.30412	0	0
Eif4a2	0	0	0	0	-1.30468	0	0
Piezo2	0	0	0	0	-1.3059	0	0
Mtus1	0	0	0	0	-1.30738	0	0
Fcho2	0	0	0	0	-1.30907	0	0
Srsf11	0	0	0	0	-1.30961	0	0
Crem	0	0	0	0	-1.31056	0	0
Cast	0	0	0	0	-1.31082	0	0
Ddx46	0	0	0	0	-1.31147	0	0
Amotl1	0	0	0	0	-1.31516	0	0
Plce1	0	0	0	0	-1.32132	0	0
Iqgap1	0	0	0	0	-1.32211	0	0
Usp34	0	0	0	0	-1.32257	0	0
Tgfbi	0	0	0	0	-1.32498	0	0
Baz2b	0	0	0	0	-1.3273	0	0
Rbm5	0	0	0	0	-1.3318	0	0
Zfp91	0	0	0	0	-1.33547	0	0
Itpkb	0	0	0	0	-1.33628	0	0
Malat1	0	0	0	0	-1.34141	0	0
Ncor1	0	0	0	0	-1.34209	0	0
Nucks1	0	0	0	0	-1.35112	0	0
Sema6a	0	0	0	0	-1.35356	0	0
Mical3	0	0	0	0	-1.35588	0	0
Diaph2	0	0	0	0	-1.35722	0	0
Ubap2l	0	0	0	0	-1.36083	0	0
Reln	0	0	0	0	-1.36644	0	0
Dtx1	0	0	0	0	-1.37284	0	0
Arid4b	0	0	0	0	-1.38059	0	0
Ankrd12	0	0	0	0	-1.38121	0	0
Chd7	0	0	0	0	-1.3853	0	0
Kmt2c	0	0	0	0	-1.39077	0	0
Sult1a1	0	0	0	0	-1.39153	0	0
Ralbp1	0	0	0	0	-1.39884	0	0
Map3k1	0	0	0	0	-1.43439	0	0
Tnrc6c	0	0	0	0	-1.46599	0	0
Nufip2	0	0	0	0	-1.47342	0	0
Fgd6	0	0	0	0	-1.47768	0	0
Gm14964	0	0	0	0	-1.51496	0	0
Thy1	0	0	0	0	-1.55102	0	0
Slc41a1	0	0	0	0	-2.16334	0	0
Ugcg	0	0	0	0	0	-1.30139	0
Dapk1	0	0	0	0	0	-1.30185	0
Stab1	0	0	0	0	0	-1.30329	0
Nfic	0	0	0	0	0	-1.30374	0
Zcchc14	0	0	0	0	0	-1.30482	0
Spop	0	0	0	0	0	-1.30499	0
Adm	0	0	0	0	0	-1.30502	0
Gapvd1	0	0	0	0	0	-1.30533	0
44627	0	0	0	0	0	-1.30711	0
Zfp292	0	0	0	0	0	-1.31003	0
Rasa1	0	0	0	0	0	-1.31043	0
Rictor	0	0	0	0	0	-1.31124	0
Uhrf2	0	0	0	0	0	-1.31145	0
Jmy	0	0	0	0	0	-1.31224	0
Tubb2b	0	0	0	0	0	-1.31287	0
Kmt2a	0	0	0	0	0	-1.31528	0
Birc6	0	0	0	0	0	-1.31625	0
Mga	0	0	0	0	0	-1.32118	0
Kif5b	0	0	0	0	0	-1.32159	0
Macf1	0	0	0	0	0	-1.32219	0
Kif1b	0	0	0	0	0	-1.32375	0
Klhl24	0	0	0	0	0	-1.32539	0
Fibin	0	0	0	0	0	-1.32582	0
Agap1	0	0	0	0	0	-1.32593	0
Tob2	0	0	0	0	0	-1.32617	0
Usp7	0	0	0	0	0	-1.32691	0
Ranbp2	0	0	0	0	0	-1.32692	0
Kdm7a	0	0	0	0	0	-1.33262	0
Sox4	0	0	0	0	0	-1.33447	0
Rbms1	0	0	0	0	0	-1.33737	0
Dock4	0	0	0	0	0	-1.33872	0
Dleu2	0	0	0	0	0	-1.3414	0
Foxp1	0	0	0	0	0	-1.34427	0
Ptbp3	0	0	0	0	0	-1.34451	0
Ndrg1	0	0	0	0	0	-1.34508	0
Gm26802	0	0	0	0	0	-1.34779	0
Bcr	0	0	0	0	0	-1.35014	0
Ubn2	0	0	0	0	0	-1.3502	0
Hist1h2bc	0	0	0	0	0	-1.35625	0
Sowahc	0	0	0	0	0	-1.3567	0
Qk	0	0	0	0	0	-1.36166	0
Txnip	0	0	0	0	0	-1.36567	0
Arrdc3	0	0	0	0	0	-1.36764	0
Apold1	0	0	0	0	0	-1.36891	0
Yes1	0	0	0	0	0	-1.36975	0
Stc1	0	0	0	0	0	-1.37142	0
Oip5os1	0	0	0	0	0	-1.37278	0
Mpp7	0	0	0	0	0	-1.39085	0
Nrip1	0	0	0	0	0	-1.39099	0
Tcf4	0	0	0	0	0	-1.39251	0
Phip	0	0	0	0	0	-1.39362	0
Hist1h1c	0	0	0	0	0	-1.40689	0
Apc	0	0	0	0	0	-1.40897	0
Msi2	0	0	0	0	0	-1.41119	0
Setd5	0	0	0	0	0	-1.41535	0
Unc5b	0	0	0	0	0	-1.43039	0
Pard3	0	0	0	0	0	-1.43476	0
Net1	0	0	0	0	0	-1.43547	0
Tmod2	0	0	0	0	0	-1.45107	0
Acsl1	0	0	0	0	0	-1.47029	0
Serpine1	0	0	0	0	0	-1.49208	0
Mxd4	0	0	0	0	0	-1.54451	0
Ccdc141	0	0	0	0	0	-1.55816	0
Ltbp1	0	0	0	0	0	-1.58825	0
Limch1	0	0	0	0	0	-1.62519	0
Nav2	0	0	0	0	0	-1.64512	0
