# Supplementary material for: Alk1 acts in non-endothelial VE-cadherin+ perineurial cells to maintain nerve branching during hair homeostasis
Source: Nat Commun. 2023 Sep 12;14:5623. doi: 10.1038/s41467-023-40761-5 (PMC10497554; doi:10.1038/s41467-023-40761-5)
Supplement: Supplementary file 7 — Supplementary Data 4 [file 41467_2023_40761_MOESM7_ESM.xlsx]

## Sheet: Hallmark_NES
NAME	Artery_Telo	Vein_Telo	Capillary_Kdr_Telo	Capillary_Rgcc_Telo	Lymph_Cap_Telo	Lymph_Col_Telo	Proli_Telo	Artery_Ana	Vein_Ana	Capillary_Kdr_Ana	Capillary_Rgcc_Ana	Lymph_Cap_Ana	Lymph_Col_Ana	Proli_Ana
ADIPOGENESIS	1.13545	2.22615	2.25108	1.67736	0.72965	-1.20125	1.91211	1.57997	2.19948	2.21267	1.93204	0.874793	0.536822	1.34945
ALLOGRAFT_REJECTION	1.67443	1.57875	1.50554	1.98862	1.05739	0.84444	0.897094	1.721	1.73665	1.67138	2.27666	1.41344	1.13	1.4261
ANDROGEN_RESPONSE	2.31367	2.11629	1.66622	2.04857	1.66555	1.92222	1.65551	1.97369	2.16046	1.39647	1.94242	1.87123	1.84092	1.61819
ANGIOGENESIS	1.81477	-1.17461	-1.43584	-1.28878	-1.21876	-1.18168	-1.73364	1.58967	-1.26773	-2.21653	-1.31639	-1.22758	-1.18684	-2.01665
APICAL_JUNCTION	1.32588	1.12088	1.30308	0.975775	1.73726	1.42282	0.871701	1.37691	1.11195	1.09056	-1.0715	1.29184	1.47692	-1.35604
APOPTOSIS	3.21351	3.04573	2.0092	3.06406	1.99388	2.16596	2.23669	3.13549	3.03503	1.99742	3.31683	2.52693	2.61744	2.00047
BILE_ACID_METABOLISM	-0.72659	0.816319	-0.726091	-0.910327	-0.59771	0.601265	-0.776361	-0.740881	0.643611	-0.869567	-0.676102	-0.55524	0.684624	-1.31862
CHOLESTEROL_HOMEOSTASIS	1.97088	1.82211	1.43099	1.62865	1.27059	1.42255	1.52116	2.25477	2.27886	1.47772	1.98749	1.67662	1.78892	1.19176
COAGULATION	2.34931	2.02098	-0.915183	0.926373	1.65834	1.13004	1.16882	2.19137	2.20342	-1.46289	1.15902	1.98503	1.18406	-1.15019
COMPLEMENT	1.87429	1.34215	0.822183	1.43434	1.20914	1.34578	0.652477	1.75995	1.63759	0.835623	1.27612	1.24883	1.52951	-0.480676
DNA_REPAIR	-1.57469	-0.801546	-0.993181	-1.42989	-0.92686	-1.06708	2.07891	-1.58624	-0.77811	-0.969437	-1.27711	-0.682537	-0.886337	1.80495
E2F_TARGETS	-4.85033	-5.1019	-4.1969	-4.48608	-4.27765	-4.64299	3.82038	-5.05921	-5.2919	-4.69452	-4.91311	-4.44751	-4.68753	3.76971
EPITHELIAL_MESENCHYMAL_TRANSITION	2.39209	1.81205	-1.78202	-1.35747	2.06307	-1.61793	1.55664	2.21057	1.88535	-1.97082	-1.95616	2.11655	-1.46264	-1.81179
ESTROGEN_RESPONSE_EARLY	0.762356	1.05993	-0.644577	1.01464	-0.864999	0.770706	-1.28032	-0.399391	1.07361	-0.87535	0.754081	-1.16098	-0.725181	-1.46638
ESTROGEN_RESPONSE_LATE	-0.895163	0.826363	-1.56295	-1.3292	-1.37143	-1.54427	0.787126	-0.988894	0.951036	-1.38263	-1.46627	-1.35156	-1.45791	-1.24201
FATTY_ACID_METABOLISM	-1.01203	1.03749	1.13957	-1.22041	-1.40444	-1.30612	0.899314	0.927469	0.82549	1.21373	0.940587	-1.18085	-1.13029	-0.663685
G2M_CHECKPOINT	-3.94673	-4.4685	-4.24285	-3.72821	-3.86616	-3.97794	3.49022	-4.3332	-4.60903	-4.2259	-4.10862	-3.99129	-3.71482	3.78835
GLYCOLYSIS	-0.697361	-0.631812	-0.554394	-0.643358	-0.995356	-0.872876	1.12093	-0.518673	0.477922	0.56756	0.799505	-0.914111	-0.845644	1.0485
HEME_METABOLISM	1.20908	0.856698	0.929743	1.00622	1.29316	1.77449	-0.821909	0.880842	1.34028	1.03303	0.822826	1.23807	1.54511	-0.828334
HYPOXIA	3.20654	2.30495	1.88612	3.11829	2.36533	3.20524	1.21845	2.7778	2.45526	1.6671	3.27429	2.31691	2.94726	1.63061
IL2_STAT5_SIGNALING	1.73898	1.4433	1.06862	1.87476	-0.822239	1.19445	-0.716181	1.76289	1.93768	1.19346	2.07748	-0.900507	1.207	-0.616507
IL6_JAK_STAT3_SIGNALING	1.50309	1.29517	-0.855544	1.80502	-1.34078	-1.54554	-0.871558	1.46745	1.50055	-0.796656	1.64031	-1.11872	-1.55656	-1.03058
INFLAMMATORY_RESPONSE	-0.85923	1.53262	-1.62023	1.37271	-1.01413	-1.19838	-1.31705	-1.08636	1.35735	-1.17766	1.5012	-0.795204	-0.907788	-2.28173
INTERFERON_ALPHA_RESPONSE	1.33878	1.14039	0.953806	2.49402	-1.65597	-2.04714	-0.867812	1.52273	1.36299	1.54744	2.57907	-1.29066	-1.46059	0.958692
INTERFERON_GAMMA_RESPONSE	2.04236	1.94445	1.12533	2.903	-1.49614	-1.81258	0.678899	2.18734	2.4667	1.71665	3.05546	-1.2331	-1.44746	0.79372
KRAS_SIGNALING_UP	1.90126	1.31837	1.1796	1.57208	0.693902	-0.664617	-1.50417	1.68911	1.68891	1.33918	1.84527	0.873365	-0.859164	-1.28321
MITOTIC_SPINDLE	-2.04912	-2.44897	-2.13549	-1.97498	-2.17518	-2.01136	1.65259	-2.35761	-2.64642	-2.44287	-2.56224	-3.03568	-2.44447	1.29545
MTORC1_SIGNALING	1.54439	1.57588	0.936792	1.3081	1.16942	1.25958	2.17544	1.27027	1.30466	0.622938	1.45971	1.27	1.48982	1.85529
MYC_TARGETS_V1	2.52012	3.42571	2.73859	3.29671	3.06486	2.6713	5.51927	2.57294	3.09151	2.52275	3.91948	3.53445	2.94529	5.76417
MYC_TARGETS_V2	-2.38479	-2.30158	-2.45987	-1.12801	-2.02659	-2.5156	-1.17904	-2.1378	-2.15573	-2.48176	-1.11628	-1.92593	-2.3538	1.01721
MYOGENESIS	2.25838	2.09455	2.0981	2.1786	1.79463	1.4014	1.24672	2.07517	2.62204	2.37727	2.20609	1.75817	1.53837	1.92078
NOTCH_SIGNALING	-0.454157	1.24887	-0.837814	-0.657654	0.950615	0.682409	-1.24986	-0.658402	0.811592	-1.23197	-0.663088	1.04091	-0.614978	-0.983876
OXIDATIVE_PHOSPHORYLATION	2.27381	3.73201	3.11674	1.83989	2.63544	2.33662	4.39419	2.76205	3.53488	3.54751	2.80034	3.36013	3.0815	3.65899
P53_PATHWAY	2.76243	2.25414	2.21386	2.17826	2.35722	2.6226	1.15791	2.54928	2.3826	2.11594	2.17825	2.31125	2.7444	1.72605
PEROXISOME	0.92782	0.85253	1.21994	0.721013	0.958661	1.12624	1.08439	0.942578	0.959804	1.21658	1.00763	1.31999	1.56125	0.920952
PI3K_AKT_MTOR_SIGNALING	1.65985	1.71758	1.57259	2.09253	1.43516	1.8602	2.06858	1.68793	1.50614	1.74466	2.16945	1.74561	1.75598	1.89141
PROTEIN_SECRETION	1.72375	2.09464	1.606	1.66343	1.83498	1.69967	1.58465	1.51178	1.79485	1.82912	1.60947	2.29295	1.65915	1.04534
REACTIVE_OXYGEN_SPECIES_PATHWAY	2.10609	1.80765	1.41364	1.36353	0.918866	0.985384	1.47583	2.49852	2.01196	1.48777	1.72471	1.14384	1.31616	1.61737
SPERMATOGENESIS	-2.40809	-2.67906	-1.92676	-2.00501	-2.26035	-2.15696	0.607005	-2.54594	-2.68315	-2.10046	-2.32885	-2.17983	-2.43338	-0.916803
TGF_BETA_SIGNALING	2.81419	1.57154	2.43039	2.42453	2.68864	3.2906	1.18617	2.74803	1.57323	2.02239	1.91972	2.0954	3.1133	1.46135
TNFA_SIGNALING_VIA_NFKB	4.69088	3.14526	2.70336	5.05133	3.327	4.28458	2.05948	4.43827	3.30129	2.46203	4.38933	3.1921	4.3738	2.23165
UNFOLDED_PROTEIN_RESPONSE	1.6102	1.93272	1.27307	1.93043	1.54591	1.28123	1.57155	1.35879	1.37623	1.24704	1.79521	1.28785	1.3208	1.67838
UV_RESPONSE_DN	2.53874	1.87406	2.51337	2.36861	2.05828	1.68957	0.747394	2.30865	1.84087	1.89176	1.62934	1.53228	1.03476	1.13585
UV_RESPONSE_UP	1.86191	1.4798	1.62227	1.95573	1.58246	1.6747	1.20957	1.7481	1.55227	1.32911	1.68032	1.43446	1.80351	1.15402
WNT_BETA_CATENIN_SIGNALING	0.855148	-1.61146	-1.6002	-0.748462	-1.52482	-1.72888	-2.50151	0.778791	-1.43161	-1.10175	-1.05123	-1.58502	-1.66336	-1.8268
XENOBIOTIC_METABOLISM	1.31839	1.29749	-0.916376	0.917091	-1.23166	-1.11289	-0.703546	1.83805	1.4459	0.619598	1.06771	-0.95484	-1.20148	-1.27036
