# Supplementary material for: Alk1 acts in non-endothelial VE-cadherin+ perineurial cells to maintain nerve branching during hair homeostasis
Source: Nat Commun. 2023 Sep 12;14:5623. doi: 10.1038/s41467-023-40761-5 (PMC10497554; doi:10.1038/s41467-023-40761-5)
Supplement: Supplementary file 8 — Supplementary Data 5 [file 41467_2023_40761_MOESM8_ESM.xlsx]

## Sheet: Schwann_AnaVsTelo_genes
Symbl	p_val	avg_log2FC	pct.1	pct.2	p_val_adj
Vat1l	0.485776	1.68936	0.562	0.697	1
Col1a1	0.350098	1.66514	0.375	0.333	1
Cdh11	0.302726	1.6317	0.938	0.864	1
Bgn	0.00812819	1.49631	0.812	0.773	1
Cav1	0.00330048	1.38554	0.938	0.894	1
Pcdh19	0.000481136	1.35476	0.875	0.742	1
Col6a1	0.0399941	1.34481	0.688	0.652	1
Col6a3	0.165531	1.33138	0.812	0.97	1
Tgfbi	0.0368646	1.29942	0.125	0.485	1
Fam102b	0.00651681	1.26132	0.688	0.455	1
Akap13	0.0137764	1.24492	1	0.985	1
Atp2b4	0.0864608	1.23276	0.938	0.939	1
Rpl41	0.0957362	1.21543	0.562	0.515	1
Fstl1	0.00221371	1.16433	1	0.939	1
Fkbp9	0.111643	1.12969	0.625	0.455	1
Trim8	0.00261297	1.12691	0.938	0.652	1
Pcbp4	0.2145	1.12549	0.625	0.545	1
Nrp1	0.00028021	1.12112	0.938	0.833	1
Rpl36	0.820916	1.11647	0.438	0.5	1
Rps28	0.0263523	1.11238	0.688	0.652	1
Tubb4b	0.0069696	1.11098	1	0.879	1
Psip1	0.00580923	1.10756	0.5	0.242	1
Lbp	0.0112024	1.098	0.438	0.167	1
Olfml3	0.357988	1.09042	0.25	0.152	1
Prelp	0.0350886	1.08949	0.5	0.288	1
Gstm5	0.774696	1.08802	0.438	0.53	1
Fn1	0.000833883	1.06982	0.875	0.788	1
Col1a2	0.000734529	1.06473	0.875	0.939	1
Stmn1	0.201944	1.0575	0.688	0.697	1
Ppic	0.000801348	1.05676	1	0.97	1
Myo1c	0.0903924	1.05007	0.75	0.742	1
Top1	0.17485	1.04573	0.375	0.288	1
Sbspon	0.0636542	1.02985	1	1	1
Bmpr2	0.0101131	1.02923	0.438	0.182	1
Art3	0.0298749	1.02909	0.375	0.167	1
Ebf2	0.0478598	1.02597	0.562	0.424	1
Sgms2	0.0769387	1.01896	0.562	0.439	1
Rps2	0.909138	1.00868	0.375	0.379	1
Rpl38	0.200822	1.00785	0.5	0.409	1
Srd5a3	3.75422e-05	1.00476	0.25	0	0.714165
Anxa2	0.00613897	1.00329	0.25	0.045	1
Gas6	0.0398355	0.998903	0.562	0.424	1
Cldn1	0.000742473	0.98095	0.438	0.106	1
Rpl37	0.0402353	0.980312	0.5	0.288	1
Islr	0.0415661	0.976145	0.438	0.258	1
Ckb	0.00804931	0.966164	0.75	0.53	1
Stk40	0.0110763	0.96614	0.438	0.182	1
Sema3c	0.00565485	0.95768	0.875	0.712	1
Prrc2a	0.120858	0.945362	0.25	0.121	1
Col18a1	0.00290589	0.944249	0.688	0.394	1
Gls	0.113739	0.939719	0.562	0.424	1
Nme2	0.00024458	0.936629	0.875	0.652	1
Thbs1	0.120719	0.927837	0.875	0.879	1
Klf5	0.0374487	0.927382	0.5	0.333	1
Bag3	0.000638041	0.926017	1	0.833	1
Ehd1	0.00607181	0.924819	1	0.97	1
Col3a1	0.0168244	0.917677	0.5	0.258	1
Rell1	0.0657542	0.912702	0.375	0.212	1
Tln2	0.00841474	0.90796	0.312	0.076	1
Gsn	0.473782	0.907072	0.562	0.591	1
BC004004	0.03338	0.90041	0.562	0.409	1
Rala	0.0839222	0.899734	0.25	0.106	1
Rcn3	0.00802578	0.898743	0.812	0.606	1
Bmp1	0.166086	0.887349	0.312	0.212	1
Mtss1	0.366755	0.887139	0.438	0.439	1
Lsm12	0.0110763	0.876432	0.438	0.182	1
Ddx3x	0.719988	0.873223	0.188	0.273	1
Rhoq	0.00724148	0.869445	0.562	0.288	1
Ltbp1	0.0975678	0.867306	0.875	0.894	1
Usp34	0.301423	0.863878	0.625	0.545	1
Ifitm2	0.00454506	0.863289	1	0.939	1
Elf1	0.0276831	0.862935	0.938	0.864	1
Serinc5	0.865121	0.860525	0.25	0.288	1
Cst3	0.00107791	0.858434	0.625	0.318	1
Ndn	0.0525778	0.857116	0.688	0.485	1
Pdia6	0.000176735	0.854468	1	0.985	1
Serpinb6a	0.0806501	0.850888	0.375	0.212	1
Bnc2	0.140199	0.845522	0.25	0.121	1
Serping1	0.0165016	0.845219	0.25	0.061	1
Rps21	0.0155054	0.844816	0.25	0.061	1
Adam33	0.0197651	0.844517	0.812	0.652	1
Slc6a13	0.376933	0.839106	0.25	0.197	1
Plat	0.0148131	0.838122	0.562	0.333	1
Trak1	0.329353	0.836213	0.625	0.652	1
Xist	0.00196841	0.836077	0.938	0.97	1
Fam120a	0.0496053	0.835992	0.312	0.136	1
Tmod3	0.0213433	0.830042	0.562	0.348	1
2022-09-11	0.0401682	0.829462	0.312	0.121	1
Cnp	0.182516	0.827578	0.562	0.47	1
Aebp2	0.000279915	0.825505	1	0.955	1
Arl13b	0.0044777	0.825476	0.75	0.5	1
Cspg4	0.00363884	0.823634	0.438	0.167	1
Tenm2	0.0162311	0.822363	0.375	0.136	1
Klf2	0.00809867	0.816672	0.5	0.212	1
Hnrnpa2b1	0.101374	0.815914	0.375	0.212	1
Wipf1	0.0518377	0.814532	0.688	0.53	1
Fgfr1	0.199804	0.813159	0.5	0.5	1
Hspa8	0.0149561	0.811329	0.625	0.455	1
Ptgr1	0.0192474	0.811177	0.312	0.091	1
Zyg11b	0.126599	0.810627	0.312	0.182	1
Rragc	0.452388	0.806624	0.25	0.197	1
Spty2d1	0.0615816	0.800277	0.438	0.303	1
Mrc2	0.387551	0.797356	0.312	0.273	1
Efnb1	0.0263318	0.797001	0.812	0.712	1
Plekhb1	0.140199	0.792918	0.25	0.121	1
Foxd1	0.0749686	0.789573	0.25	0.091	1
Dcn	0.135899	0.789408	0.438	0.303	1
Plec	0.746535	0.78691	0.312	0.424	1
Ccdc3	0.0808028	0.785092	0.5	0.318	1
Mfap5	0.00279344	0.784869	1	0.97	1
Rpl35a	0.0442792	0.782995	0.562	0.409	1
Ap2a2	0.00767347	0.776973	0.875	0.848	1
Anxa6	0.729287	0.776434	0.312	0.348	1
Tspan15	0.011187	0.776341	0.812	0.803	1
Serp1	0.264497	0.768906	0.312	0.212	1
Lgals7	0.31832	0.762532	0.25	0.167	1
Ptbp1	0.18527	0.762269	0.312	0.197	1
Lamb2	0.238275	0.761873	0.312	0.197	1
Lxn	0.299292	0.759307	0.5	0.424	1
Sumo1	0.868066	0.759185	0.312	0.348	1
Calm1	0.0588093	0.758572	0.625	0.424	1
Cox7a2	0.182036	0.756328	0.5	0.424	1
Cd34	0.0703935	0.753309	0.438	0.242	1
Slc31a1	0.00545167	0.74987	0.312	0.076	1
Spen	0.016969	0.747748	0.5	0.288	1
Tec	0.00407144	0.746554	1	0.985	1
Iah1	0.166632	0.746467	0.5	0.409	1
Angptl2	0.0711304	0.746279	0.625	0.455	1
Mbp	0.0964347	0.744235	0.688	0.727	1
Swt1	0.00666836	0.743779	0.938	0.773	1
Ctdsp2	0.0173172	0.734908	0.5	0.242	1
Wsb1	0.353223	0.734894	0.438	0.439	1
Ppp2r5a	0.42314	0.734393	0.25	0.197	1
Rps27rt	0.0709389	0.731952	0.5	0.348	1
C2	0.080397	0.730898	0.625	0.561	1
Col6a2	0.0200519	0.728984	0.438	0.227	1
Cox7c	0.343526	0.726929	0.312	0.227	1
Crispld1	0.166427	0.72579	0.438	0.379	1
Slc2a1	0.271034	0.725396	0.5	0.455	1
Pkdcc	0.0507703	0.724436	0.625	0.394	1
Trip12	0.0428337	0.724272	0.438	0.227	1
Pum1	0.156205	0.72409	0.25	0.121	1
Zbtb20	0.0127581	0.723646	0.375	0.136	1
Rpl37a	0.271778	0.723221	0.375	0.273	1
Ndufa10	0.0925654	0.722892	0.5	0.379	1
Crabp2	0.0139651	0.720177	0.562	0.303	1
Ndufb1-ps	0.106962	0.720171	0.688	0.652	1
Hmox1	0.112442	0.71359	0.562	0.455	1
Cdk17	0.269438	0.71169	0.438	0.379	1
Ipo5	0.00804308	0.70849	1	1	1
Ifitm3	0.324053	0.708074	0.625	0.424	1
Cers2	0.00722747	0.704961	0.938	0.909	1
Jak1	0.372677	0.704694	0.438	0.379	1
Arl4a	0.416973	0.704402	0.438	0.424	1
Rps26	0.71891	0.700085	0.312	0.348	1
Itga6	0.318354	0.699002	0.375	0.288	1
Stard13	0.102366	0.698909	0.5	0.333	1
Gpx1	0.0221643	0.696902	1	0.97	1
Cemip2	0.251098	0.696872	0.375	0.242	1
mt-Co3	0.137095	0.696142	0.938	0.894	1
Pcolce	0.613116	0.695373	0.562	0.576	1
Cttnbp2	0.0754067	0.695211	0.375	0.212	1
Limd1	0.392475	0.693413	0.312	0.258	1
Zc3h7a	0.296062	0.693138	0.312	0.242	1
Txn1	0.40248	0.693098	0.25	0.182	1
Arhgef12	0.0175536	0.693	0.25	0.061	1
Cbl	0.532266	0.692826	0.312	0.303	1
Hdlbp	0.131743	0.692472	0.562	0.485	1
Sft2d2	0.109907	0.689162	0.875	0.879	1
Ptgfrn	1	0.6888	0.312	0.439	1
Mknk2	0.00587379	0.688336	0.562	0.288	1
Ralgapa1	0.046364	0.687178	0.688	0.545	1
Lmo7	0.221967	0.686483	0.5	0.712	1
Map3k2	0.245105	0.680102	0.75	0.742	1
Lvrn	0.0858371	0.679236	0.375	0.242	1
Sipa1	0.527379	0.676516	0.375	0.394	1
Plcb3	0.0552729	0.676509	0.438	0.273	1
Luzp1	0.0155054	0.675003	0.25	0.061	1
Matn2	0.283139	0.674191	0.75	0.848	1
Smpd1	0.329482	0.673839	0.312	0.258	1
Smco3	0.018968	0.669879	1	0.939	1
Fis1	0.64252	0.669556	0.312	0.47	1
Sesn3	0.133994	0.669067	0.812	0.788	1
Slc29a1	0.0568881	0.668562	0.25	0.091	1
Sec61b	0.372193	0.667053	0.312	0.242	1
Sirt2	0.169692	0.664893	0.5	0.424	1
Vps13a	0.193313	0.664652	0.562	0.53	1
Gm8797	0.0365667	0.662883	0.5	0.273	1
Dhrs1	0.0165016	0.662275	0.25	0.061	1
Emp1	0.166086	0.661131	0.312	0.212	1
Tapbp	0.0167543	0.660463	0.688	0.5	1
Rps29	0.976007	0.659857	0.562	0.636	1
Zc3h3	0.388762	0.658568	0.312	0.242	1
Sult5a1	0.609294	0.658168	0.312	0.333	1
Tmed5	0.199582	0.657758	0.562	0.47	1
Dock9	0.00377906	0.656435	0.938	0.97	1
Rhbdf1	0.0372334	0.656422	0.812	0.667	1
Pih1d1	0.374573	0.656346	0.25	0.182	1
Bcas1	0.0195447	0.653868	0.875	0.758	1
Rpn1	0.21268	0.65244	0.562	0.545	1
2022-09-06	0.0352318	0.652391	0.375	0.167	1
Selenot	0.387345	0.651528	0.438	0.455	1
Sema3b	0.0108432	0.651313	0.75	0.5	1
Lrrc42	0.167419	0.64676	0.75	0.697	1
Arhgap32	0.863608	0.645533	0.375	0.485	1
Serpinb1a	0.222064	0.644082	0.625	0.621	1
Ndufb10	0.0456031	0.642578	0.312	0.136	1
Agpat4	0.948186	0.641234	0.625	0.758	1
Cnot6	0.0429861	0.64067	0.75	0.682	1
Ndrg1	0.00413677	0.639241	0.812	0.591	1
Ctbp1	0.755203	0.636743	0.312	0.379	1
Pitpnc1	0.244705	0.6363	0.312	0.212	1
Pcbp2	0.158982	0.635498	0.562	0.47	1
Tmem50a	0.15411	0.632479	0.562	0.439	1
Tafa5	0.313626	0.629291	0.438	0.409	1
Maged2	0.114379	0.628729	0.375	0.227	1
Akt1s1	0.150237	0.625533	0.75	0.818	1
Mdfic	0.347895	0.624689	0.25	0.182	1
Adamts1	0.0165016	0.621658	0.25	0.061	1
Prnp	0.380606	0.620774	0.438	0.439	1
Rbfox2	0.117475	0.61949	0.625	0.53	1
Qpct	0.0176905	0.61635	0.438	0.212	1
Nsd3	0.31488	0.615792	0.312	0.212	1
Elovl5	0.789508	0.61354	0.25	0.258	1
Ahnak	0.184019	0.612633	0.438	0.348	1
Xrn2	0.0202322	0.612258	0.312	0.106	1
Rnase4	0.742937	0.610146	0.25	0.258	1
Plp1	0.472505	0.610048	0.25	0.197	1
Smtn	0.178385	0.60987	0.75	0.803	1
Atp6v0e	0.00544526	0.608295	0.562	0.273	1
Fam32a	0.548033	0.606087	0.5	0.53	1
Mal	0.0493071	0.600758	0.25	0.091	1
Ndufa11	0.17098	0.600743	0.312	0.212	1
Klf13	0.121858	0.598611	0.625	0.545	1
Arih1	0.356142	0.598576	0.688	0.561	1
Mt3	0.874861	0.598548	0.312	0.364	1
Abl2	0.0220513	0.595458	0.812	0.697	1
Rfxap	0.157855	0.595359	0.25	0.106	1
Rere	0.0501235	0.595306	0.812	0.833	1
Epn1	0.412574	0.593467	0.562	0.561	1
Casp3	0.0704449	0.591548	0.375	0.212	1
Gxylt1	0.0718147	0.587151	0.438	0.227	1
Bbx	0.873516	0.586595	0.25	0.364	1
Diaph1	0.0823244	0.58473	0.625	0.53	1
Lama2	0.540967	0.584551	0.312	0.288	1
Plscr1	0.560556	0.58443	0.25	0.379	1
Tjp2	0.0426174	0.583191	0.375	0.182	1
Pcf11	0.652353	0.582906	0.188	0.303	1
Gmfb	0.450282	0.581862	0.25	0.167	1
Tnfrsf1a	0.337469	0.581291	0.625	0.682	1
Csrp2	0.0857969	0.579448	0.625	0.576	1
Sec14l1	0.0151245	0.578495	0.562	0.273	1
Tcf4	0.4023	0.578473	0.438	0.409	1
Vps35	0.353644	0.578433	0.625	0.652	1
Abi3bp	0.117407	0.578306	0.625	0.636	1
Rlim	0.760713	0.578144	0.312	0.348	1
S100a10	0.0504877	0.576942	0.938	0.864	1
2022-03-02	0.0493071	0.57552	0.25	0.091	1
Dlst	0.361958	0.573606	0.875	0.758	1
Nbl1	0.447228	0.573335	0.375	0.348	1
Atxn7l3b	0.0332211	0.571822	0.75	0.576	1
Slc16a1	0.445176	0.571586	0.438	0.47	1
Nupr1	0.109801	0.570825	0.875	0.864	1
Cald1	0.112004	0.569664	0.438	0.303	1
Zfp36l2	0.578833	0.56887	0.188	0.288	1
2022-09-09	0.0454674	0.568265	0.5	0.303	1
Cfh	0.247156	0.567529	0.562	0.455	1
Arhgap42	0.26513	0.566669	0.688	0.864	1
Aco2	0.731558	0.565376	0.312	0.333	1
Lpp	0.74559	0.563811	0.25	0.227	1
Sypl	0.715334	0.56316	0.438	0.5	1
Slc36a2	0.316414	0.562944	0.812	0.742	1
Serpinh1	0.0375804	0.559281	0.875	0.864	1
Bzw2	0.0604192	0.558021	0.438	0.258	1
Il33	0.116943	0.557705	0.75	0.712	1
Hnrnpk	0.0348052	0.556823	0.438	0.258	1
Cd44	0.553103	0.556309	0.438	0.439	1
Hbp1	0.129632	0.556142	0.875	0.939	1
Creb3l1	0.344983	0.555127	0.562	0.636	1
Coro1c	0.0478836	0.554567	0.312	0.121	1
Vasp	0.185665	0.554208	0.688	0.697	1
Plod2	0.846095	0.553904	0.25	0.242	1
Ppa1	0.0586435	0.553595	0.812	0.803	1
Omd	0.102651	0.552834	0.812	0.667	1
Mex3c	0.644956	0.551629	0.562	0.667	1
Cdk16	0.332345	0.549629	0.5	0.5	1
Srp9	0.330477	0.54817	0.375	0.318	1
Dsel	0.0727175	0.548038	0.438	0.242	1
Arhgap5	0.0930237	0.548005	0.562	0.439	1
Dmd	0.0131761	0.547368	0.312	0.091	1
Furin	0.168191	0.547364	0.625	0.576	1
Meg3	0.154306	0.546813	0.812	0.848	1
Smad4	0.646938	0.545772	0.438	0.409	1
Cadm3	0.514506	0.545698	0.5	0.591	1
Heatr6	0.283968	0.544901	0.312	0.227	1
mt-Nd4l	0.6329	0.544159	0.375	0.424	1
Sncg	0.529691	0.543914	0.5	0.515	1
Igfbp6	0.789436	0.542512	0.312	0.364	1
Moxd1	0.135154	0.541371	0.25	0.121	1
Rab1b	0.703177	0.540968	0.812	0.848	1
Papss1	0.47922	0.540585	0.625	0.697	1
Dnajb6	0.406011	0.539226	0.125	0.258	1
Atp2b1	0.250334	0.538092	0.688	0.864	1
4632427E13Rik	0.00555525	0.537492	0.812	0.682	1
Arhgdib	0.898528	0.536806	0.25	0.273	1
Mgp	0.246459	0.536804	0.5	0.439	1
Kdelr2	0.197303	0.536468	0.75	0.773	1
Nop58	0.465435	0.536341	0.375	0.303	1
Lum	0.787983	0.536067	0.375	0.53	1
Snrnp40	0.0340167	0.535464	0.875	0.788	1
Uqcrfs1	0.493202	0.534609	0.375	0.333	1
Ppp1r11	0.390361	0.533916	0.562	0.576	1
Naxe	0.283968	0.533415	0.312	0.227	1
Pcdh7	0.479779	0.533232	0.438	0.409	1
Itgb4	0.668575	0.532641	0.25	0.212	1
Hspa5	0.0422827	0.528922	0.938	0.909	1
Galnt17	0.0247115	0.528231	0.312	0.106	1
Fbxo25	0.262969	0.52794	0.25	0.167	1
Pkn2	0.153128	0.527258	0.438	0.273	1
Ddr2	0.203396	0.527157	0.688	0.727	1
Nbea	0.0538981	0.527065	0.312	0.136	1
Exosc10	0.0629267	0.526984	0.375	0.197	1
Fkbp14	0.0469651	0.526538	0.438	0.242	1
Cd3eap	0.476352	0.525969	0.5	0.53	1
Ngly1	0.069156	0.522262	0.875	0.758	1
Nfkbie	0.127963	0.521875	0.312	0.167	1
Eml4	0.0565498	0.521263	0.75	0.591	1
Pcsk5	0.485095	0.520605	0.375	0.364	1
Bcor	0.25763	0.520476	0.312	0.545	1
Map2k3	0.272339	0.519282	0.25	0.152	1
Acer3	0.70894	0.519128	0.625	0.727	1
Rspry1	0.243391	0.518489	0.75	0.864	1
Mafg	0.0979074	0.518266	0.375	0.227	1
Pdcd4	0.0659283	0.518046	0.438	0.242	1
Csnk1g3	0.0726058	0.517649	0.75	0.697	1
Twf1	0.191152	0.516915	0.375	0.258	1
Pmp22	0.0810883	0.51677	0.812	0.742	1
Grcc10	0.542224	0.516511	0.312	0.318	1
Birc6	0.194472	0.515857	0.25	0.136	1
Lsm7	0.100885	0.515612	0.312	0.167	1
Psap	0.169046	0.514803	1	0.894	1
Lamtor4	0.266834	0.514267	0.5	0.409	1
Ctsk	0.790537	0.513921	0.312	0.303	1
Adamts2	0.0578317	0.508617	0.625	0.53	1
Cmtm7	0.130911	0.507286	0.5	0.379	1
Ildr2	0.229802	0.507209	0.375	0.273	1
Btbd7	0.634652	0.506738	0.562	0.636	1
Smndc1	0.302099	0.506128	0.562	0.485	1
Fosl2	0.0712127	0.506085	0.812	0.788	1
Arhgap19	0.0584967	0.505757	0.312	0.136	1
Ciao2b	0.145904	0.504309	0.688	0.636	1
Cdc40	0.232056	0.501941	0.812	0.758	1
Dipk1b	0.179364	0.501597	0.375	0.242	1
C530008M17Rik	0.0561582	0.500866	0.312	0.136	1
Ehbp1l1	0.0950609	0.500392	0.375	0.212	1
Ndufab1	0.0511163	0.499762	0.438	0.258	1
Setd5	0.158371	0.498727	0.375	0.258	1
Psmc5	0.424678	0.497908	0.438	0.379	1
F3	0.10104	0.497231	0.375	0.227	1
2022-03-07	0.0918712	0.497056	0.375	0.197	1
Rnf125	0.670691	0.496441	0.312	0.318	1
Zfp516	0.118321	0.496245	0.625	0.485	1
Ugp2	0.390994	0.496171	0.75	0.712	1
Kansl1l	0.0727175	0.494871	0.438	0.242	1
Ctdsp1	0.202629	0.494772	0.312	0.212	1
Usp37	0.276612	0.492908	0.5	0.455	1
Atf2	0.181104	0.491918	0.688	0.652	1
Usp8	0.106796	0.491544	0.375	0.242	1
Anapc1	0.0936993	0.491117	0.562	0.409	1
Cpne1	0.458923	0.490984	0.562	0.591	1
Zc2hc1a	0.253695	0.490733	0.375	0.288	1
Zfyve9	0.454555	0.489981	0.438	0.439	1
Gfpt1	0.464056	0.489897	0.875	0.864	1
Dusp16	0.229176	0.489409	0.5	0.455	1
Saa1	0.492195	0.489372	0.312	0.273	1
Thap12	0.110097	0.489116	0.375	0.242	1
Crtap	0.260108	0.488795	0.5	0.455	1
Jup	0.00324692	0.488462	1	0.909	1
Nbr1	0.270441	0.488137	0.25	0.167	1
Map3k3	0.0278605	0.487705	0.312	0.121	1
Zkscan3	0.144341	0.487243	0.688	0.591	1
Fbxl6	0.0950956	0.484925	0.25	0.106	1
Dcbld2	0.941133	0.484249	0.312	0.394	1
Esco1	0.542981	0.483087	0.438	0.455	1
Arhgap26	0.297405	0.482112	0.812	0.758	1
Rasgrp2	0.398378	0.480956	0.688	0.591	1
Lurap1	0.124317	0.480077	0.5	0.379	1
Hinfp	0.0624389	0.479892	0.438	0.258	1
Cela1	0.234736	0.479426	0.438	0.364	1
Plekha6	0.541634	0.479182	0.5	0.545	1
Mtpn	0.0645976	0.479025	0.5	0.303	1
Maged1	0.471682	0.478803	0.438	0.409	1
Gpr37l1	0.0333399	0.478651	0.438	0.212	1
Rpl9-ps6	0.118465	0.478514	0.438	0.303	1
Icam1	0.26128	0.47837	0.5	0.409	1
Gm12688	0.140199	0.478012	0.25	0.121	1
Cdc42bpb	0.291005	0.477503	0.312	0.227	1
Cavin1	0.0403999	0.477444	0.375	0.197	1
Rnaseh2c	0.957421	0.477363	0.25	0.258	1
Rhob	0.356069	0.476771	0.312	0.242	1
Krt19	0.994983	0.474824	0.375	0.515	1
Chadl	0.315793	0.474157	0.438	0.348	1
Fosb	0.305393	0.473133	0.5	0.485	1
Igfbp5	0.397128	0.473057	0.125	0.258	1
Hnrnpa3	0.238345	0.473008	0.312	0.212	1
Zfp84	0.115737	0.47294	0.312	0.167	1
Id4	0.208271	0.472895	0.75	0.727	1
Rce1	0.0290567	0.472516	0.625	0.47	1
Tmem115	0.754504	0.472133	0.625	0.773	1
Dap3	0.145388	0.47204	0.25	0.121	1
Ecm2	0.0724549	0.471976	0.312	0.152	1
Igfbp7	0.419245	0.47186	0.938	0.894	1
Adamtsl3	0.930455	0.471843	0.312	0.394	1
Gpc3	0.733889	0.471417	0.438	0.621	1
Cct6a	0.0981769	0.471379	0.375	0.212	1
Mrps14	0.00732459	0.470558	0.438	0.167	1
4930523C07Rik	0.0254758	0.469951	0.75	0.652	1
Zbtb11	0.0447798	0.469572	1	0.97	1
Pdia4	0.451669	0.469306	0.25	0.182	1
Son	0.166086	0.469021	0.312	0.212	1
Gna13	0.373927	0.468735	0.375	0.318	1
Crebbp	0.610537	0.468299	0.375	0.455	1
2022-09-03	0.227982	0.467252	0.5	0.424	1
Ankrd17	0.983932	0.466674	0.312	0.394	1
Park7	0.864423	0.465907	0.375	0.5	1
Itga5	0.222356	0.465222	0.438	0.394	1
Gjc3	0.75756	0.464756	0.312	0.303	1
Kcmf1	0.264619	0.464657	0.25	0.152	1
Cnot4	0.922805	0.464494	0.312	0.348	1
Casp8ap2	0.102504	0.462891	0.562	0.424	1
Rps15	0.418048	0.462557	0.375	0.333	1
Gm42418	0.338718	0.462079	0.375	0.303	1
Amn1	0.618089	0.461454	0.25	0.227	1
Tceal9	0.056808	0.461196	0.312	0.121	1
Fmo2	0.888408	0.460791	0.25	0.288	1
Odf2	0.0906233	0.460247	0.312	0.152	1
Mrps26	0.206712	0.459934	0.688	0.636	1
Tyrp1	0.671897	0.459821	0.312	0.303	1
Lrrc41	0.135713	0.458828	1	0.939	1
Setd1b	0.752126	0.458108	0.562	0.515	1
Jagn1	0.259231	0.457856	0.5	0.424	1
Zwint	0.368065	0.457338	0.562	0.53	1
Efemp1	0.467445	0.457333	0.625	0.758	1
Abr	0.0298749	0.456833	0.375	0.167	1
Usp32	0.145579	0.454861	0.562	0.515	1
Dcaf13	0.0584967	0.453748	0.312	0.136	1
Fkbp5	0.260887	0.453079	0.812	0.894	1
Slc25a23	0.667666	0.452882	0.625	0.818	1
Fam193a	0.482704	0.452624	0.438	0.485	1
Afap1	0.690328	0.452454	0.438	0.485	1
Nid1	0.120858	0.452437	0.25	0.121	1
Nfkbiz	0.974919	0.452311	0.375	0.515	1
Rab1a	0.0517339	0.451725	0.25	0.091	1
Tjp1	0.801616	0.45133	0.312	0.303	1
Gli1	0.804559	0.450282	0.312	0.288	1
Cdc42ep5	0.0336806	0.450195	0.25	0.076	1
Gnai1	0.20872	0.449793	0.562	0.485	1
Lypd2	0.215216	0.44975	0.438	0.333	1
Atox1	0.242369	0.448477	0.25	0.152	1
Ube2j2	0.0145624	0.448343	0.25	0.061	1
Sulf1	0.197675	0.447135	0.375	0.273	1
Usp9x	0.630866	0.447028	0.188	0.273	1
Ahsa1	0.383739	0.446758	0.25	0.182	1
Ndfip2	0.216184	0.446639	0.688	0.682	1
H2-K1	0.388762	0.446	0.312	0.242	1
Ephx1	0.933208	0.445495	0.375	0.455	1
Anxa5	0.893712	0.445335	0.375	0.485	1
Cryab	0.0888749	0.445064	0.438	0.273	1
Tshz3	0.240066	0.444835	0.438	0.364	1
Dbndd2	0.0525202	0.444152	0.375	0.197	1
Clmp	0.202629	0.444132	0.312	0.212	1
Idh1	0.121119	0.443999	0.5	0.364	1
Cebpd	0.103185	0.443914	0.25	0.106	1
Bace2	0.199223	0.44302	0.688	0.727	1
Ppp1r14b	0.538895	0.442843	0.812	0.939	1
Ilrun	0.287027	0.442663	0.625	0.621	1
AY036118	0.0496531	0.442509	0.562	0.379	1
Il6st	0.359156	0.442175	0.5	0.47	1
Sucla2	0.290346	0.441789	0.438	0.348	1
Psme2	0.615932	0.440908	0.5	0.53	1
Gng12	0.756036	0.440738	0.75	0.864	1
Glg1	0.0542492	0.439538	1	0.955	1
Arid2	0.0401682	0.439374	0.312	0.121	1
Ptch1	0.0175536	0.43892	0.25	0.061	1
Ccnd2	0.519906	0.438657	0.562	0.591	1
Zc3h18	0.141012	0.437488	0.375	0.227	1
Id3	0.404272	0.437368	0.25	0.197	1
Uba52	0.200876	0.437341	0.25	0.136	1
Nt5c	0.0542492	0.436955	0.938	0.97	1
Cebpb	0.995059	0.435384	0.438	0.545	1
Ccl7	0.345917	0.43442	0.75	0.924	1
Med13l	0.200954	0.433697	0.75	0.758	1
Fam117b	0.225976	0.433406	0.312	0.212	1
Mertk	0.80449	0.432737	0.25	0.273	1
Nudt2	0.985306	0.431093	0.438	0.576	1
Mul1	0.437276	0.431026	0.562	0.53	1
2210016L21Rik	0.332226	0.430839	0.75	0.803	1
Rab35	0.139872	0.430726	0.75	0.788	1
Tfdp1	0.484354	0.430465	0.688	0.818	1
Heatr3	0.336696	0.430298	0.5	0.455	1
Lemd3	0.550644	0.42982	0.312	0.288	1
Rnf213	0.0451968	0.429533	0.688	0.576	1
Ly6e	0.164687	0.429238	0.25	0.136	1
Prodh	0.558484	0.429139	0.188	0.288	1
Zfp948	0.728996	0.429119	0.625	0.848	1
Gabbr1	0.126314	0.427477	0.812	0.879	1
Carmn	0.549551	0.427422	0.625	0.727	1
Tpm4	0.31488	0.42723	0.125	0.258	1
Gm47283	0.288673	0.427037	0.812	0.848	1
Tmed7	0.984458	0.426677	0.312	0.455	1
Psmb3	0.261981	0.426587	0.688	0.697	1
Pear1	0.0976847	0.426109	0.875	0.924	1
Itpr2	0.451	0.426012	0.625	0.712	1
Pdzd11	0.512935	0.426008	0.25	0.212	1
Lpl	0.0333399	0.424776	0.438	0.212	1
Clasp1	0.436294	0.423536	0.875	0.909	1
Dnmt3a	0.569587	0.423393	0.188	0.303	1
Rfk	0.49891	0.422702	0.562	0.576	1
C1d	0.679272	0.422658	0.375	0.364	1
Tmem167	0.730861	0.42209	0.438	0.515	1
Vwa1	0.249397	0.421913	0.688	0.621	1
Cldn19	0.304153	0.421868	0.375	0.303	1
Arf1	0.39503	0.421793	0.25	0.197	1
Ubash3b	0.272053	0.421128	0.375	0.288	1
Vamp8	0.682401	0.420849	0.312	0.303	1
Btbd3	0.194094	0.42077	0.688	0.636	1
Adam15	0.663747	0.419693	0.188	0.273	1
Slc12a4	0.218735	0.419519	0.688	0.652	1
Dnm3	0.113578	0.419218	0.562	0.485	1
Runx1t1	0.10743	0.418516	0.25	0.106	1
Zswim6	0.05426	0.418167	0.25	0.091	1
Plekhg2	0.198074	0.418131	0.5	0.439	1
Ldhb	0.236218	0.417784	0.375	0.288	1
Col5a1	0.298158	0.417643	0.312	0.227	1
Cd81	0.17079	0.417456	0.562	0.485	1
Taf8	0.67446	0.416223	0.75	0.712	1
Acbd3	0.191612	0.415803	0.875	0.879	1
Trim33	0.0650391	0.415688	0.625	0.47	1
Smad5	0.728752	0.415381	0.375	0.424	1
Dnajb9	0.0752571	0.415193	0.312	0.152	1
Tmem126a	0.412052	0.414501	0.25	0.182	1
Aldoa	0.145915	0.413621	0.75	0.773	1
Tmeff2	0.147565	0.412648	0.562	0.455	1
Yap1	0.15313	0.412105	0.312	0.182	1
Cab39	0.433931	0.411983	0.188	0.333	1
Igfbp4	0.0113053	0.411576	0.5	0.227	1
Ggnbp2	0.627222	0.411389	0.938	0.939	1
Atf4	0.519127	0.410808	0.438	0.439	1
Etnk1	0.199897	0.410681	0.562	0.5	1
Polr2c	0.150553	0.410452	0.75	0.712	1
G3bp2	0.712436	0.410257	1	0.955	1
Mphosph8	0.0615255	0.409887	0.688	0.576	1
Lrpap1	0.207433	0.409026	0.25	0.136	1
Asxl2	0.760067	0.408676	0.438	0.47	1
Gfra2	0.46231	0.408639	0.25	0.212	1
Ptpn14	0.148502	0.407824	0.75	0.667	1
Coa3	0.334235	0.407356	0.875	0.924	1
Ube2e1	0.739715	0.40731	0.312	0.348	1
Fam78b	0.162786	0.405596	0.375	0.227	1
Wfdc1	0.909011	0.405014	0.5	0.652	1
Rraga	0.285366	0.404188	0.312	0.212	1
Card19	0.0121483	0.404069	0.375	0.136	1
Slc12a2	0.102101	0.403902	0.375	0.667	1
Olfm1	0.580203	0.402928	0.312	0.333	1
Pet100	0.010499	0.402785	0.875	0.879	1
Anapc4	0.835507	0.400371	0.312	0.348	1
Mrpl24	0.134736	0.400112	0.562	0.409	1
Dennd5a	0.202788	0.399214	0.375	0.273	1
Erbin	0.501365	0.398751	0.438	0.455	1
Mapk6	0.141536	0.398265	0.312	0.197	1
Ap3b1	0.235548	0.398116	0.688	0.833	1
Rgs16	0.0964771	0.397285	0.688	0.667	1
Cbx6	0.199868	0.397262	0.562	0.515	1
Tcp11l2	0.639164	0.396371	0.625	0.712	1
Emg1	0.580287	0.39634	0.5	0.727	1
Ppp1r12a	0.332723	0.39616	0.312	0.242	1
Dact1	0.606027	0.39572	0.438	0.439	1
Sdc2	0.47012	0.395618	0.75	0.818	1
Mllt10	0.374573	0.395342	0.25	0.182	1
Vta1	0.15988	0.39532	0.312	0.197	1
Ncor1	0.843606	0.395198	0.438	0.561	1
Sec11a	0.943621	0.395023	0.688	0.773	1
Dtx3	0.660811	0.395005	0.938	0.97	1
Nfat5	0.120573	0.394994	0.688	0.712	1
Topors	0.562768	0.394765	0.562	0.576	1
Morf4l2	0.155694	0.393506	0.562	0.485	1
Zcchc7	0.167827	0.393203	0.438	0.303	1
Ltbp4	0.78682	0.393083	0.375	0.409	1
Rxrg	0.618993	0.39291	0.312	0.439	1
Fbxo7	0.0496508	0.392827	0.875	0.848	1
Arhgap24	0.440263	0.392786	0.438	0.394	1
Polr2a	0.721049	0.392313	0.25	0.348	1
Tent4b	0.35315	0.392156	0.25	0.167	1
Klhl11	0.847014	0.392121	0.375	0.394	1
Use1	0.0336806	0.391702	0.25	0.076	1
Lnpep	0.888408	0.391101	0.25	0.288	1
Meox2	0.482219	0.390981	0.25	0.212	1
Sarnp	0.655789	0.390946	0.375	0.394	1
Sntb2	0.379387	0.390883	0.375	0.333	1
Gabarapl2	0.0638938	0.390468	0.625	0.439	1
Fnbp4	0.326809	0.390308	0.25	0.167	1
C1qtnf12	0.913317	0.38964	0.375	0.47	1
Gpx8	0.903167	0.389387	0.375	0.47	1
Dyrk1a	0.181807	0.388808	0.438	0.333	1
Acat1	0.744434	0.388749	0.312	0.318	1
Nbeal1	0.278474	0.387161	0.562	0.515	1
Huwe1	0.0311651	0.386952	0.562	0.333	1
Scfd1	0.344225	0.386644	0.25	0.167	1
Mzt1	0.40477	0.386232	0.375	0.318	1
Tns1	0.155803	0.386152	0.812	0.833	1
Zfyve21	0.403238	0.386136	0.562	0.682	1
Fam178b	0.561309	0.385882	0.5	0.576	1
Hmgb3	0.183034	0.385002	0.562	0.515	1
Opa3	0.213302	0.384558	0.375	0.273	1
Ptov1	0.0644434	0.384483	0.875	0.697	1
Sec63	0.48131	0.384347	0.562	0.591	1
Ccdc88a	0.330799	0.384093	0.25	0.182	1
Atad1	0.90751	0.383458	0.5	0.576	1
Tbc1d10a	0.135154	0.38328	0.25	0.121	1
Ddx6	0.471682	0.383177	0.438	0.409	1
Pik3ip1	0.17304	0.382196	0.312	0.182	1
1810013L24Rik	0.297141	0.379371	0.688	0.667	1
Ccl2	0.599559	0.379279	0.25	0.212	1
Wdr26	0.471437	0.379092	0.312	0.212	1
Rap1gap	0.251871	-0.379271	0.5	0.667	1
Cadm4	0.0164922	-0.379344	0	0.288	1
Atp13a3	0.147936	-0.379761	0.688	0.803	1
Etl4	0.369725	-0.379955	0.25	0.379	1
Gt(ROSA)26Sor	0.0536489	-0.380168	0.062	0.303	1
Prpf19	0.17856	-0.380354	0.375	0.667	1
Surf4	0.0776066	-0.380465	0.062	0.273	1
Clec1a	0.0344573	-0.380657	0.125	0.439	1
Atp5e	0.125196	-0.380837	0.25	0.515	1
Rbpms	0.0092321	-0.380871	0.438	0.879	1
Sned1	0.0577882	-0.380928	0.125	0.379	1
Pik3c2a	0.0204369	-0.380977	0	0.273	1
Fdx1	0.692123	-0.381321	0.5	0.591	1
Zdhhc3	0.0615386	-0.381501	0.188	0.5	1
Arpc2	0.293893	-0.381911	0.438	0.652	1
Ptprj	0.085143	-0.382127	0.188	0.455	1
Prkar2a	0.0624077	-0.382344	0.062	0.288	1
Atxn2l	0.0615815	-0.382484	0.125	0.409	1
Lima1	0.0704419	-0.383033	0.312	0.652	1
Plce1	0.0252337	-0.383213	0	0.258	1
Commd2	0.138221	-0.383386	0.375	0.652	1
Isg15	0.0171674	-0.38353	0.125	0.5	1
Rxylt1	0.335152	-0.383618	0.188	0.348	1
Cdkn1b	0.0164922	-0.383794	0	0.288	1
Eif4ebp1	0.0850583	-0.384629	0.125	0.364	1
Crk	0.0929359	-0.384848	0.062	0.258	1
Akap7	0.0850974	-0.384858	0.625	0.833	1
Ankra2	0.0419395	-0.385114	0.125	0.439	1
Naa38	0.121858	-0.385979	0.375	0.606	1
Sfrp1	0.0822823	-0.386244	0.875	1	1
Cavin2	0.104591	-0.386608	0.125	0.333	1
Usp42	0.0803052	-0.386661	0.062	0.273	1
Tmem158	0.102822	-0.38683	0.188	0.424	1
Arf2	0.0323766	-0.388398	0.062	0.348	1
Nectin3	0.10774	-0.38852	0.125	0.333	1
Chmp1a	0.0716595	-0.38953	0.062	0.288	1
U2surp	0.197129	-0.389612	0.188	0.348	1
Jun	0.068565	-0.389676	0.125	0.364	1
Nras	0.0695047	-0.389749	0.562	0.803	1
Tsen34	0.0587215	-0.390119	0.875	0.924	1
Amotl2	0.299881	-0.390238	0.125	0.258	1
Hexim1	0.0517852	-0.390988	0.062	0.303	1
Nisch	0.210189	-0.391056	0.188	0.394	1
4930453N24Rik	0.102754	-0.391385	0.062	0.258	1
Mrpl55	0.0555682	-0.391539	0.062	0.303	1
Fam168a	0.066902	-0.391917	0.062	0.288	1
Pebp1	0.0527737	-0.392023	0.188	0.47	1
Inpp1	0.0868193	-0.39208	0.062	0.258	1
Rock1	0.0695985	-0.392302	0.312	0.576	1
Gpatch8	0.0715533	-0.392791	0.938	0.985	1
Nbdy	0.0946026	-0.392871	0.188	0.424	1
Pou2f1	0.0278644	-0.392899	0.25	0.652	1
Atp6v0e2	0.0486274	-0.392923	0.062	0.333	1
Eed	0.177239	-0.393325	0.438	0.712	1
Tcf25	0.0210103	-0.393373	0.188	0.576	1
Ptpn13	0.0676562	-0.39361	0.125	0.379	1
Abca1	0.101718	-0.393795	0.188	0.439	1
Krit1	0.109408	-0.394515	0.125	0.348	1
Usp14	0.0580403	-0.394639	0.188	0.5	1
Foxd2os	0.285648	-0.39472	0.5	0.636	1
Dctn4	0.0587906	-0.394834	0.562	0.818	1
Lmna	0.0962722	-0.395134	0.25	0.53	1
Qk	0.1756	-0.39527	0.25	0.455	1
Zbtb7c	0.0252337	-0.395362	0	0.258	1
Dnajc8	0.0252337	-0.395416	0	0.258	1
Rpl23a	0.0260668	-0.395676	0.062	0.379	1
Plod3	0.0373876	-0.395831	0.062	0.348	1
Gatad2b	0.0252337	-0.396941	0	0.258	1
Scnm1	0.0252337	-0.397276	0	0.258	1
Kctd12	0.122255	-0.397383	0.188	0.409	1
Arf5	0.08691	-0.398331	0.312	0.652	1
Ralgps2	0.0836164	-0.398531	0.125	0.348	1
Elovl6	0.412712	-0.398736	0.25	0.348	1
Fam53b	0.231128	-0.398785	0.125	0.288	1
Boc	0.0722205	-0.398973	0.312	0.621	1
Megf9	0.0407863	-0.399054	0.062	0.333	1
Borcs7	0.181153	-0.399366	0.188	0.364	1
Eif3a	0.0393539	-0.399471	0.062	0.333	1
Gnpda2	0.224978	-0.399692	0.375	0.545	1
Igf1	0.0434385	-0.399802	0.188	0.485	1
Fbln1	0.0300947	-0.400256	0.062	0.348	1
Ssh1	0.303227	-0.401322	0.438	0.606	1
H2afz	0.0646226	-0.401663	0.062	0.288	1
Cd248	0.0406262	-0.401821	0.125	0.409	1
Hspa13	0.0803052	-0.401878	0.062	0.273	1
Snhg8	0.122724	-0.402211	0.188	0.439	1
Caskin2	0.0493774	-0.40257	0.062	0.318	1
Laptm4a	0.763556	-0.403379	0.5	0.561	1
Clic4	0.107483	-0.403455	0.188	0.47	1
Alcam	0.127531	-0.404373	0.188	0.424	1
Mtus1	0.0578694	-0.404917	0.125	0.409	1
Pura	0.22367	-0.404953	0.375	0.606	1
Ryk	0.0164922	-0.404988	0	0.288	1
Socs2	0.0560842	-0.40511	0.125	0.409	1
Nradd	0.126331	-0.405688	0.125	0.318	1
Ezh1	0.0941922	-0.405703	0.562	0.803	1
Bcap29	0.00981066	-0.406433	0.188	0.606	1
Dgka	0.136742	-0.406758	0.625	0.818	1
Dcaf11	0.0929359	-0.407127	0.062	0.258	1
Sec61g	0.0561367	-0.407161	0.062	0.288	1
Cyhr1	0.0252337	-0.407191	0	0.258	1
Plpp3	0.0529519	-0.407237	0.062	0.318	1
Ndufa7	0.0817758	-0.407999	0.188	0.47	1
Vdac1	0.0427019	-0.408091	0.125	0.424	1
Clstn1	0.114262	-0.408425	0.125	0.333	1
Ezh2	0.0852927	-0.40964	0.188	0.485	1
Magt1	0.0216393	-0.410212	0.125	0.485	1
Maf1	0.0535035	-0.410477	0.375	0.682	1
Gipc1	0.045976	-0.410957	0.812	0.939	1
Flrt2	0.0688945	-0.411011	0.625	0.803	1
Slmap	0.0511935	-0.411235	0.188	0.47	1
Sema5a	0.0782406	-0.411363	1	1	1
Rmdn3	0.0204837	-0.41153	0.062	0.394	1
Frmd4b	0.0470393	-0.411819	0.125	0.424	1
Plekho2	0.0132584	-0.412485	0	0.303	1
Atf7	0.123067	-0.412573	0.312	0.576	1
Arl8a	0.0697875	-0.412927	0.125	0.379	1
Nfatc1	0.491653	-0.413322	0.562	0.621	1
Hspb1	0.0164922	-0.414209	0	0.288	1
Canx	0.166632	-0.414334	0.25	0.47	1
Akr1b3	0.33242	-0.414565	0.25	0.394	1
Trip11	0.0699033	-0.414784	0.312	0.591	1
Dnajc10	0.0638265	-0.414859	0.062	0.303	1
Lpcat2	0.140477	-0.415064	0.25	0.47	1
Mthfd2l	0.101349	-0.415117	0.438	0.727	1
Fndc3b	0.185013	-0.415217	0.25	0.5	1
Decr1	0.0749823	-0.416002	0.062	0.273	1
Prkx	0.0204369	-0.41613	0	0.273	1
Dusp5	0.0563004	-0.416772	0.188	0.53	1
Selenos	0.0740162	-0.417886	0.25	0.5	1
Baz2a	0.0164922	-0.418347	0	0.288	1
Yipf6	0.0511385	-0.418724	0.062	0.318	1
Maz	0.111215	-0.418896	0.812	0.894	1
Rps15a	0.0701777	-0.418981	0.25	0.576	1
Ndufa13	0.112582	-0.419484	0.625	0.833	1
Ppp4r1	0.167402	-0.419645	0.25	0.455	1
Asap1	0.0550899	-0.420478	0.125	0.424	1
Stxbp3	0.0379646	-0.420663	0.062	0.333	1
Gltp	0.131925	-0.421025	0.688	0.879	1
Lrp6	0.00471672	-0.421107	0.938	1	1
Chpt1	0.0858716	-0.421248	0.688	0.879	1
Fam241a	0.0740226	-0.421476	0.375	0.682	1
Ak2	0.0916023	-0.421769	0.125	0.348	1
Lrrc8d	0.170952	-0.421871	0.188	0.409	1
Piezo1	0.0413175	-0.422132	0.062	0.318	1
Runx1	0.346084	-0.422176	0.312	0.439	1
Nsmce4a	0.0662349	-0.422655	0.125	0.424	1
Polr3d	0.0891516	-0.422947	0.312	0.621	1
Shroom2	0.0645976	-0.423442	0.125	0.394	1
Ap2s1	0.126279	-0.423508	0.312	0.591	1
Pak2	0.0460077	-0.424068	0.062	0.318	1
Amer1	0.0943966	-0.424108	0.125	0.348	1
Tipin	0.130035	-0.424309	0.125	0.318	1
Kdm6b	0.0419888	-0.42446	0.125	0.409	1
Ddb1	0.0620123	-0.424573	0.5	0.833	1
Gnl2	0.0252337	-0.424847	0	0.258	1
Ensa	0.116908	-0.425603	0.625	0.848	1
Actn1	0.0510019	-0.425808	0.125	0.409	1
Clptm1l	0.0204369	-0.425935	0	0.273	1
Tor1aip1	0.0519764	-0.425965	0.312	0.636	1
Ephb2	0.114223	-0.426092	0.25	0.485	1
Herc1	0.0762038	-0.426199	0.125	0.348	1
Sox6	0.037373	-0.42628	0.375	0.697	1
Mgat3	0.0428337	-0.426946	0.062	0.318	1
Ccser2	0.063226	-0.427007	0.312	0.667	1
Ywhaz	0.0164922	-0.427807	0	0.288	1
Tbca	0.0836164	-0.427915	0.125	0.348	1
Nfil3	0.0524639	-0.428412	0.125	0.379	1
Abracl	0.0373876	-0.428489	0.062	0.348	1
Klf7	0.0927209	-0.428751	0.125	0.333	1
Smc5	0.0353107	-0.429313	0.062	0.333	1
Med22	0.117773	-0.429646	0.188	0.424	1
Brk1	0.0323766	-0.429686	0.062	0.348	1
Cgnl1	0.0846726	-0.430379	0.25	0.515	1
Scamp2	0.120107	-0.43047	0.188	0.394	1
Ebp	0.0204369	-0.430501	0	0.273	1
Trappc3	0.074596	-0.430603	0.188	0.439	1
Rasgef1a	0.0846718	-0.430777	0.5	0.758	1
Lamp2	0.0555682	-0.432168	0.062	0.303	1
Lrrc59	0.0619421	-0.432485	0.188	0.455	1
Hnrnpa1	0.0460077	-0.433107	0.062	0.318	1
Daam2	0.00846528	-0.433123	0	0.333	1
Mef2c	0.0919552	-0.433135	0.312	0.53	1
Fbn2	0.0346609	-0.433504	0.188	0.53	1
Stim1	0.115544	-0.433944	0.688	0.833	1
Zkscan1	0.13215	-0.435021	0.562	0.833	1
Pnpla8	0.0517852	-0.435659	0.062	0.303	1
Nsd1	0.115917	-0.435783	0.125	0.348	1
Igsf3	0.100434	-0.435906	0.312	0.561	1
Htatsf1	0.0340442	-0.435954	0.062	0.333	1
Cd9	0.0412707	-0.436673	0.25	0.652	1
Rab5a	0.0252337	-0.437706	0	0.258	1
Fbn1	0.0584721	-0.438212	0.125	0.364	1
Bcr	0.0517852	-0.438267	0.062	0.303	1
Cetn2	0.0204369	-0.438362	0	0.273	1
Fcho2	0.040075	-0.439053	0.25	0.606	1
Hnrnpc	0.14491	-0.439751	0.25	0.439	1
Capg	0.103036	-0.440036	0.312	0.561	1
Rpl7	0.104741	-0.440324	0.312	0.53	1
Nsmce3	0.04883	-0.440366	0.25	0.561	1
Cdc42ep3	0.0164922	-0.440996	0	0.288	1
Samhd1	0.0260668	-0.441406	0.062	0.379	1
Bpgm	0.112298	-0.441464	0.625	0.909	1
Mtdh	0.0166281	-0.44151	0.062	0.409	1
Slc39a1	0.0204369	-0.44204	0	0.273	1
Tnfsf9	0.0132584	-0.442051	0	0.303	1
Axl	0.131927	-0.442183	0.125	0.333	1
Rfc2	0.122398	-0.442258	0.312	0.545	1
Arhgef9	0.0132584	-0.442452	0	0.303	1
Tet3	0.0260668	-0.442485	0.062	0.379	1
Fkbp7	0.0340442	-0.442521	0.062	0.333	1
Ap2m1	0.152285	-0.442877	0.188	0.348	1
Ahcyl1	0.0303535	-0.443245	0.188	0.591	1
Atl3	0.0676591	-0.443286	0.375	0.636	1
Cd302	0.124835	-0.443758	0.375	0.606	1
Jag1	0.0252337	-0.444144	0	0.258	1
Glrx3	0.145177	-0.444314	0.125	0.288	1
Ammecr1	0.0164922	-0.444393	0	0.288	1
Nemf	0.073122	-0.444829	0.25	0.545	1
Nfia	0.0428337	-0.445164	0.062	0.318	1
Cd59a	0.0506526	-0.445211	0.312	0.667	1
Tpm3	0.0478883	-0.445242	0.938	0.894	1
Copb2	0.0259429	-0.445385	0.062	0.348	1
Ttc28	0.0910658	-0.446264	0.188	0.439	1
Irf2bp2	0.0889158	-0.44658	0.25	0.53	1
Stt3b	0.0584721	-0.447726	0.125	0.364	1
Tm2d2	0.0240595	-0.447847	0.062	0.348	1
Ptpdc1	0.0460077	-0.447901	0.062	0.318	1
Nop10	0.103191	-0.448476	0.125	0.348	1
Cuedc1	0.0252337	-0.448498	0	0.258	1
Reln	0.0665155	-0.448867	0.5	0.803	1
Tmem223	0.0532919	-0.449403	0.25	0.561	1
Rap1b	0.0164922	-0.4495	0	0.288	1
Nol7	0.110752	-0.44976	0.312	0.545	1
Ftl1	0.0106162	-0.45001	0	0.318	1
Oxsr1	0.0623504	-0.450474	0.125	0.364	1
Fbxl3	0.0252337	-0.450641	0	0.258	1
Cwc22	0.0164922	-0.450725	0	0.288	1
Kcnq1ot1	0.0426546	-0.450754	0.312	0.697	1
Sf3b3	0.0280549	-0.450804	0.125	0.47	1
Cln8	0.038421	-0.4513	0.062	0.318	1
Saraf	0.0290065	-0.45181	0.062	0.348	1
Asxl3	0.0338183	-0.452195	0.125	0.455	1
Las1l	0.104866	-0.45234	0.5	0.682	1
Ablim1	0.0269315	-0.45252	0.062	0.348	1
Frmd6	0.0204369	-0.452567	0	0.273	1
Btg2	0.0164922	-0.452931	0	0.288	1
Osgep	0.1319	-0.453311	0.438	0.636	1
Ptpn1	0.048764	-0.453762	0.625	0.879	1
Rnf167	0.0259429	-0.454718	0.062	0.348	1
Mcm7	0.0307106	-0.455689	0.062	0.364	1
Man2b1	0.151934	-0.455811	0.125	0.303	1
Bphl	0.147605	-0.457186	0.25	0.47	1
Nom1	0.0644876	-0.457701	0.938	0.97	1
Shc4	0.0262224	-0.457752	0.125	0.47	1
Neat1	0.0164922	-0.457873	0	0.288	1
Rab3il1	0.0379646	-0.458432	0.062	0.333	1
Ripor1	0.0354304	-0.45854	0.5	0.758	1
Drp2	0.125566	-0.458721	0.188	0.409	1
Dkc1	0.0635542	-0.458774	0.125	0.379	1
Nars	0.0323098	-0.458956	0.188	0.591	1
Myl6	0.0476675	-0.459181	0.062	0.318	1
Macf1	0.0201922	-0.459192	0.875	0.97	1
Arl4d	0.0433723	-0.459451	0.25	0.561	1
Eif1ax	0.0323244	-0.459644	0.188	0.5	1
Golga3	0.0999998	-0.460066	0.312	0.545	1
Rev3l	0.107405	-0.46033	0.188	0.439	1
Pcna	0.0218944	-0.460909	0.125	0.5	1
Mgat2	0.360889	-0.461054	0.5	0.621	1
Mdk	0.0164922	-0.461847	0	0.288	1
Usp47	0.0511385	-0.461953	0.062	0.318	1
Senp6	0.0164922	-0.462105	0	0.288	1
Relb	0.058401	-0.462871	0.25	0.545	1
Gja1	0.0668799	-0.463457	0.25	0.561	1
Rps3a1	0.0657205	-0.463795	0.188	0.455	1
Mrps21	0.0166597	-0.464002	0.25	0.652	1
Fzd2	0.0777797	-0.464088	0.438	0.682	1
Fam114a1	0.190933	-0.464116	0.188	0.394	1
Adgrl3	0.0612984	-0.464675	0.188	0.47	1
Grb14	0.0140917	-0.464816	0.438	0.848	1
Bcl10	0.0108182	-0.464829	0.062	0.439	1
2610001J05Rik	0.213088	-0.464833	0.438	0.667	1
Hsph1	0.0138803	-0.464861	0.438	0.818	1
Add3	0.0717749	-0.465947	0.25	0.515	1
Wls	0.0132584	-0.466267	0	0.303	1
Sdhc	0.0646226	-0.46738	0.062	0.288	1
Thra	0.00846528	-0.467445	0	0.333	1
Stard3nl	0.110358	-0.467492	0.375	0.636	1
Zfp36l1	0.120254	-0.468413	0.25	0.485	1
Tbpl1	0.0949627	-0.468794	0.062	0.273	1
Mpz	0.0407887	-0.468867	0.375	0.697	1
Ubqln2	0.0223611	-0.468902	0.125	0.424	1
Rapgef6	0.0909023	-0.469244	0.312	0.576	1
Igsf9b	0.0638265	-0.469487	0.062	0.303	1
Col5a2	0.076514	-0.469916	0.125	0.379	1
Sugt1	0.132563	-0.469951	0.375	0.591	1
Myc	0.105802	-0.470148	0.125	0.318	1
Zfp281	0.0106162	-0.470185	0	0.318	1
Nr2f2	0.160595	-0.47034	0.25	0.409	1
Nrd1	0.0453833	-0.471219	0.812	0.97	1
Fam102a	0.0570926	-0.472125	0.562	0.864	1
Tnfsf8	0.028405	-0.473614	0.25	0.621	1
Zcchc17	0.0379646	-0.475212	0.062	0.333	1
Secisbp2l	0.0315179	-0.475229	0.188	0.53	1
C87436	0.0150785	-0.475663	0.125	0.515	1
Cdk12	0.0543945	-0.476235	0.188	0.47	1
Npepl1	0.0246434	-0.476602	0.062	0.364	1
Cdh5	0.0209708	-0.47673	0.125	0.455	1
Cstf3	0.0132584	-0.476848	0	0.303	1
Atp8a1	0.0295961	-0.476918	0.125	0.455	1
Mxra8	0.0134414	-0.477123	0.062	0.424	1
Rtn4	0.0132584	-0.477496	0	0.303	1
Nfatc2	0.0291234	-0.478149	0.125	0.439	1
Josd2	0.0806175	-0.47863	0.25	0.485	1
Arhgef17	0.0303282	-0.478797	0.125	0.485	1
Atp6v1b2	0.0177825	-0.479018	0.125	0.5	1
Jak2	0.0749823	-0.479345	0.062	0.273	1
Sash1	0.0204369	-0.479902	0	0.273	1
Osbpl1a	0.0279524	-0.480929	0.062	0.348	1
Npc2	0.0390968	-0.481233	0.375	0.682	1
Phactr2	0.0164922	-0.481553	0	0.288	1
Kif1c	0.287969	-0.481574	0.188	0.318	1
Rian	0.0387076	-0.48248	0.125	0.424	1
Nfx1	0.0164922	-0.482592	0	0.288	1
Tjap1	0.0327327	-0.482672	0.312	0.697	1
Pllp	0.0282786	-0.482874	0.062	0.333	1
Tubb6	0.02681	-0.482947	0.125	0.5	1
Ncam1	0.0252337	-0.483223	0	0.258	1
Mrpl33	0.0406045	-0.483954	0.125	0.439	1
Fbl	0.162015	-0.483967	0.5	0.803	1
Cuedc2	0.0106162	-0.48455	0	0.318	1
Hmgb1	0.023513	-0.485064	0.188	0.53	1
Pfn2	0.121549	-0.485435	0.562	0.818	1
Ppp5c	0.0344335	-0.485609	0.375	0.742	1
Desi2	0.16719	-0.485659	0.375	0.591	1
Spg7	0.0285592	-0.486252	0.062	0.364	1
Ndufv3	0.0328167	-0.486298	0.062	0.333	1
Vamp3	0.04883	-0.487601	0.25	0.561	1
Exoc6b	0.152619	-0.488333	0.562	0.727	1
Cyp20a1	0.106204	-0.488623	0.062	0.258	1
Eif5b	0.0284996	-0.488783	0.625	0.848	1
Col12a1	0.345338	-0.489882	0.5	0.742	1
Bicc1	0.0221505	-0.489968	0.875	0.955	1
Psmd1	0.0468953	-0.490426	0.688	0.879	1
Gon4l	0.0179805	-0.490561	0.125	0.515	1
Plekhf1	0.0164922	-0.490627	0	0.288	1
Map4	0.0279524	-0.491173	0.062	0.348	1
Filip1l	0.0699033	-0.491891	0.312	0.591	1
Cpd	0.0624077	-0.491923	0.062	0.288	1
Has1	0.0874424	-0.492359	0.562	0.803	1
Rsbn1l	0.0547089	-0.49255	0.188	0.5	1
1190007I07Rik	0.142182	-0.492901	0.375	0.561	1
Acyp2	0.247802	-0.493392	0.438	0.636	1
Ier2	0.0631631	-0.493467	0.375	0.621	1
Lsm3	0.00289686	-0.493625	0.062	0.53	1
Rb1cc1	0.0137379	-0.49385	0.062	0.409	1
Ubn1	0.0251555	-0.494336	0.375	0.818	1
Rhoj	0.00643511	-0.494428	0.062	0.439	1
Nceh1	0.0520852	-0.494499	0.562	0.879	1
Kpna1	0.0239673	-0.494504	0.188	0.545	1
Med4	0.0602592	-0.494756	0.438	0.742	1
Ninj1	0.0110745	-0.495031	0.25	0.652	1
Plaat3	0.0248628	-0.49504	0.188	0.5	1
Cs	0.0132584	-0.495396	0	0.303	1
Grsf1	0.0112459	-0.4955	0.062	0.439	1
Atxn10	0.0441085	-0.496084	0.125	0.424	1
Elof1	0.1194	-0.496548	0.312	0.545	1
Srpk2	0.0208585	-0.497589	0.375	0.727	1
Sorbs2	0.0164922	-0.497994	0	0.288	1
Srsf5	0.0282786	-0.498497	0.062	0.333	1
Gatm	0.116431	-0.498802	0.375	0.682	1
Gpat4	0.0454677	-0.498843	0.312	0.576	1
Ckap4	0.00417906	-0.498999	0	0.379	1
Phlda3	0.00531212	-0.499104	0	0.364	1
Ranbp2	0.126357	-0.499245	0.312	0.606	1
Hist1h2bc	0.0117329	-0.499532	0.25	0.773	1
Eef1g	0.0132584	-0.499537	0	0.303	1
Fxyd3	0.0712127	-0.499776	0.688	0.818	1
Mrps18c	0.148523	-0.499912	0.188	0.394	1
Lmo4	0.112483	-0.499921	0.562	0.788	1
Mlip	0.0199207	-0.50049	0.312	0.727	1
Wwtr1	0.0337273	-0.500591	0.375	0.682	1
Arl1	0.0106162	-0.500728	0	0.318	1
Hsd17b11	0.0460084	-0.501222	0.125	0.379	1
Rnd3	0.04339	-0.501315	0.125	0.409	1
Hspa4l	0.0132584	-0.502607	0	0.303	1
Aldh7a1	0.0231631	-0.502785	0.062	0.348	1
Mdp1	0.0872052	-0.502885	0.125	0.333	1
Col5a3	0.0347059	-0.503619	0.25	0.591	1
Ntng1	0.0924881	-0.503688	0.688	0.879	1
Spr	0.0406262	-0.504919	0.125	0.409	1
Kank2	0.238446	-0.505228	0.5	0.682	1
Ctsz	0.0898357	-0.505323	0.062	0.258	1
Ankrd11	0.0236349	-0.505417	0.438	0.833	1
Emc7	0.0204369	-0.505477	0	0.273	1
Romo1	0.0251306	-0.506109	0.062	0.379	1
Plxdc2	0.0366171	-0.506791	0.062	0.333	1
Selenoi	0.0239602	-0.506974	0.188	0.576	1
Kif1a	0.0323135	-0.50725	0.438	0.742	1
Ruvbl1	0.0588167	-0.507563	0.125	0.394	1
Lzts2	0.016969	-0.507649	0.062	0.394	1
Adamts4	0.0204369	-0.508003	0	0.273	1
Adam17	0.0252337	-0.508103	0	0.258	1
Atp5mpl	0.0400022	-0.508165	0.125	0.424	1
Gadd45b	0.0413759	-0.508344	0.312	0.652	1
Dhrs3	0.0357828	-0.508525	0.25	0.591	1
Zrsr1	0.039265	-0.508692	0.188	0.53	1
Fbxw2	0.0898357	-0.509589	0.062	0.258	1
Ldha	0.0982292	-0.510554	0.312	0.576	1
Serpine2	0.00846528	-0.5108	0	0.333	1
Suclg1	0.0729843	-0.511022	0.125	0.364	1
Pfkp	0.0379025	-0.511297	0.188	0.5	1
Nav1	0.0288773	-0.511377	0.438	0.712	1
Larp4b	0.0549237	-0.511722	0.188	0.455	1
B3gnt2	0.00672096	-0.511753	0	0.348	1
Snta1	0.0374598	-0.512931	0.188	0.47	1
Slc35e4	0.108832	-0.513187	0.375	0.652	1
Pim3	0.0379646	-0.514122	0.062	0.333	1
Etv1	0.149962	-0.514234	0.188	0.379	1
Rab6a	0.00531212	-0.515314	0	0.364	1
Zc3hav1	0.0163356	-0.515335	0.125	0.485	1
1110065P20Rik	0.0158288	-0.515381	0.312	0.758	1
Selenow	0.0278147	-0.515537	0.938	0.955	1
Tent5a	0.0286254	-0.515617	0.25	0.606	1
Rasd1	0.0236745	-0.515697	0.125	0.439	1
Eif4e2	0.0797167	-0.515702	0.5	0.803	1
Mapk8ip3	0.0305367	-0.516645	0.188	0.561	1
Arid4a	0.0204369	-0.516772	0	0.273	1
Epdr1	0.00672096	-0.517478	0	0.348	1
Gas5	0.423375	-0.517631	0.188	0.318	1
Lgalsl	0.0636603	-0.517719	0.5	0.758	1
Tcaf1	0.0477711	-0.517903	0.25	0.53	1
Wdr83os	0.0350353	-0.517937	0.125	0.424	1
Zfr	0.0204369	-0.51821	0	0.273	1
Ube2d3	0.0829614	-0.518526	0.25	0.47	1
M6pr	0.15627	-0.519424	0.125	0.303	1
Ostc	0.0252337	-0.519795	0	0.258	1
Ets1	0.0673353	-0.52009	0.312	0.561	1
Dnajc3	0.0100574	-0.520504	0.125	0.561	1
4921524J17Rik	0.125464	-0.520558	0.625	0.742	1
Ube4a	0.0266776	-0.52061	0.25	0.621	1
Aldh3b1	0.0295827	-0.521481	0.188	0.561	1
Prpf4b	0.00846528	-0.521484	0	0.333	1
Kcna1	0.930068	-0.521524	0.875	0.985	1
Itprid2	0.216784	-0.523768	0.562	0.833	1
Rbm25	0.0106162	-0.524553	0	0.318	1
Psma7	0.00254887	-0.524909	0	0.409	1
Cnpy2	0.0575845	-0.525813	0.312	0.591	1
Sobp	0.00227063	-0.526217	0.188	0.712	1
Vdac2	0.0204837	-0.527071	0.062	0.394	1
Bcl2	0.0910658	-0.52713	0.188	0.439	1
Xrcc1	0.0637817	-0.5274	0.375	0.697	1
Ctnna3	0.135561	-0.528067	0.375	0.621	1
Tnfaip8	0.0228657	-0.528804	0.125	0.47	1
Bcl3	0.0276607	-0.529344	0.125	0.455	1
Bloc1s1	0.0273098	-0.529652	0.188	0.545	1
Otud7b	0.0962742	-0.529796	0.188	0.439	1
Trim44	0.0347682	-0.530021	0.125	0.394	1
Dpysl3	0.0199895	-0.530164	0.188	0.561	1
Ints6	0.0640688	-0.530686	0.5	0.773	1
Shpk	0.0631335	-0.531323	0.188	0.47	1
Mark3	0.0530318	-0.533351	0.125	0.364	1
Ier3	0.00672096	-0.533566	0	0.348	1
Cdc37	0.0605657	-0.53388	0.5	0.712	1
Ubl5	0.0157187	-0.534295	0.062	0.394	1
Zranb1	0.15073	-0.534304	0.375	0.606	1
Itpripl2	0.0175336	-0.534427	0.625	0.879	1
Psmb6	0.0205692	-0.535216	0.312	0.697	1
Lamtor2	0.00531212	-0.535224	0	0.364	1
Klhl9	0.139478	-0.535307	0.125	0.303	1
Noct	0.0383199	-0.535456	0.188	0.485	1
Kmt5a	0.110622	-0.535469	0.688	0.788	1
Ech1	0.0197339	-0.535753	0.062	0.394	1
Creb5	0.028383	-0.537043	0.188	0.5	1
Bcar1	0.0993936	-0.538397	0.062	0.258	1
Pnrc2	0.0263205	-0.538693	0.25	0.576	1
Pmepa1	0.01631	-0.539092	0.188	0.591	1
Dusp15	0.115837	-0.539636	0.188	0.409	1
Tm2d3	0.00531212	-0.539821	0	0.364	1
Cep85l	0.707049	-0.539825	0.812	0.803	1
Tm4sf1	0.0523172	-0.540152	0.25	0.515	1
Zeb2	0.0448635	-0.540332	0.062	0.303	1
Tmem11	0.0164922	-0.541136	0	0.288	1
Serinc1	0.0127123	-0.541762	0.062	0.409	1
Zfp386	0.00664105	-0.543193	0.062	0.47	1
Vps37a	0.0272324	-0.543683	0.062	0.333	1
G0s2	0.0176263	-0.544222	0.062	0.394	1
Tmx4	0.0238967	-0.54618	0.25	0.576	1
Phf14	0.0141404	-0.548654	0.125	0.485	1
Scaper	0.0324701	-0.549792	0.438	0.803	1
Ldb2	0.0142189	-0.551608	0.188	0.591	1
Col27a1	0.0899732	-0.551635	0.25	0.485	1
Lama4	0.0220873	-0.552688	0.125	0.47	1
Acbd6	0.0339066	-0.554419	0.438	0.773	1
Ggct	0.0164922	-0.554601	0	0.288	1
Egr1	0.0511935	-0.554776	0.188	0.47	1
Cxcl1	0.0266253	-0.554855	0.562	0.894	1
Gpr137b	0.0137059	-0.555365	0.188	0.561	1
Crip1	0.00520346	-0.555496	0.062	0.47	1
Nptx2	0.202823	-0.555788	0.188	0.379	1
Mrpl22	0.161433	-0.556561	0.375	0.606	1
Ufd1	0.014869	-0.556804	0.312	0.727	1
Phyh	0.027198	-0.556857	0.125	0.439	1
Tnik	0.0465163	-0.557325	0.062	0.303	1
Rbp1	0.0286226	-0.557592	0.188	0.53	1
Pnp	0.0117	-0.558322	0.438	0.879	1
Akap12	0.0603854	-0.558339	0.125	0.364	1
Ccdc50	0.00908606	-0.558492	0.062	0.424	1
Abhd16a	0.0217496	-0.559162	0.312	0.652	1
Glo1	0.0217215	-0.559741	0.125	0.455	1
Ncl	0.0413175	-0.559948	0.062	0.318	1
Hif1a	0.0158821	-0.560308	0.312	0.712	1
Sdf4	0.0281002	-0.561571	0.562	0.818	1
Rexo1	0.0331766	-0.561993	0.562	0.788	1
Tspyl2	0.0381794	-0.562	0.688	0.924	1
Slc22a17	0.0362716	-0.563085	0.188	0.515	1
Abhd4	0.0269315	-0.563458	0.062	0.348	1
Socs5	0.0349911	-0.563488	0.312	0.591	1
Eif1b	0.00531212	-0.564688	0	0.364	1
Emp2	0.0108622	-0.56813	0.062	0.409	1
Sde2	0.0289978	-0.568761	0.188	0.515	1
Sgcb	0.04339	-0.57037	0.125	0.409	1
Jam3	0.0924952	-0.570909	0.25	0.561	1
Marveld1	0.00531212	-0.573108	0	0.364	1
Ehmt2	0.048539	-0.573839	0.125	0.394	1
Msmo1	0.0177994	-0.573875	0.25	0.652	1
Mag	0.18928	-0.574134	0.125	0.303	1
Sra1	0.00327186	-0.574505	0	0.394	1
Arhgap39	0.0720972	-0.574851	0.438	0.667	1
Mrpl13	0.023274	-0.575206	0.5	0.818	1
AC149090.1	0.0223906	-0.575786	0.25	0.576	1
Dpm1	0.12411	-0.57659	0.125	0.303	1
Pdgfa	0.0559817	-0.576666	0.312	0.591	1
Mea1	0.00846528	-0.576687	0	0.333	1
Yipf1	0.0215005	-0.577449	0.688	0.864	1
Dhrs7	0.0183589	-0.577591	0.375	0.727	1
Cox6b1	0.00867909	-0.577595	0.125	0.561	1
Tmem147	0.0276903	-0.577833	0.375	0.697	1
Ndufs4	0.0359754	-0.578218	0.125	0.394	1
Ccndbp1	0.0888369	-0.578513	0.312	0.591	1
Mex3d	0.033847	-0.582194	0.25	0.576	1
Higd2a	0.0646786	-0.582609	0.625	0.879	1
Dctpp1	0.11097	-0.583155	0.5	0.758	1
Tmpo	0.0365167	-0.583609	0.438	0.727	1
Sptssa	0.126331	-0.58361	0.125	0.318	1
Sox10	0.0159877	-0.584427	0.312	0.621	1
Abhd12	0.0164922	-0.584875	0	0.288	1
Lims1	0.0088889	-0.58552	0.062	0.439	1
Crtc3	0.0194291	-0.587008	0.188	0.515	1
Kif3a	0.0371098	-0.587364	0.25	0.576	1
Sdk1	0.00207019	-0.587729	0.062	0.545	1
Limch1	0.00155524	-0.588195	0.688	0.894	1
Sostdc1	0.0859311	-0.589394	0.062	0.273	1
Crebzf	0.00254887	-0.589684	0	0.409	1
Chuk	0.0131438	-0.589689	0.125	0.485	1
Paf1	0.106829	-0.590173	0.312	0.515	1
Hspa1a	0.0459525	-0.590403	0.188	0.439	1
Oaf	0.145803	-0.593151	0.688	0.864	1
Ttc3	0.0786127	-0.59402	0.125	0.348	1
Insc	0.0147182	-0.594477	0.188	0.591	1
Cd151	0.00875743	-0.594934	0.188	0.636	1
Hmgcs2	0.0106162	-0.595535	0	0.318	1
Utp14a	0.0190709	-0.596008	0.125	0.5	1
Acaa2	0.00882039	-0.59612	0.125	0.53	1
Tbcb	0.00531212	-0.597797	0	0.364	1
Ap1ar	0.00531212	-0.59784	0	0.364	1
Fam204a	0.0305931	-0.598133	0.188	0.485	1
Malsu1	0.047266	-0.59907	0.75	0.955	1
Zfp706	0.0106162	-0.599117	0	0.318	1
Epb41l2	0.0133605	-0.600638	0.125	0.5	1
Atraid	0.0550767	-0.600784	0.312	0.682	1
Cstb	0.0680112	-0.601129	0.25	0.5	1
Gng2	0.0426185	-0.601314	0.562	0.848	1
Psmg4	0.0191152	-0.601488	0.312	0.652	1
Nfkb1	0.00908215	-0.602162	0.438	0.788	1
Zmiz1	0.0253618	-0.603606	0.562	0.879	1
Sod3	0.0290119	-0.604316	0.125	0.47	1
Rbis	0.00993559	-0.604502	0.188	0.561	1
Acadl	0.102822	-0.605165	0.188	0.424	1
Plscr4	0.0257505	-0.605604	0.125	0.424	1
Prpf6	0.0136161	-0.606381	0.25	0.652	1
Hmgcs1	0.00531212	-0.60747	0	0.364	1
Ick	0.0134751	-0.607497	0.25	0.591	1
Rtraf	0.00846528	-0.607551	0	0.333	1
Mtfr1l	0.00746244	-0.60785	0.125	0.515	1
Cntf	0.00254887	-0.610354	0	0.409	1
Ccng2	0.0447763	-0.610598	0.938	0.97	1
Rsrc2	0.0470393	-0.611188	0.125	0.424	1
Siah1a	0.052192	-0.612205	0.25	0.47	1
2410002F23Rik	0.00254887	-0.612838	0	0.409	1
Cavin3	0.0372182	-0.612847	0.125	0.394	1
B4gat1	0.00243974	-0.613456	0.875	0.97	1
Bnip3l	0.0113545	-0.613816	0.312	0.712	1
Ank3	0.00596625	-0.613973	0.188	0.621	1
Cox20	0.0126033	-0.614721	0.125	0.455	1
Fgl2	0.0541667	-0.615026	0.062	0.288	1
Cyp2j6	0.00637905	-0.616772	0.062	0.47	1
Psmb5	0.0244326	-0.617622	0.25	0.606	1
Slc25a1	0.0402537	-0.618213	0.312	0.697	1
Mpp6	0.753098	-0.61825	0.688	0.697	1
Stox2	0.0347477	-0.618613	0.375	0.682	1
Fkbp3	0.0141886	-0.619266	0.188	0.515	1
Tnks2	0.0661551	-0.61931	0.25	0.485	1
Efhd1	0.00400845	-0.620617	0.188	0.682	1
Sec62	0.00818257	-0.620665	0.438	0.788	1
Gm26917	0.018688	-0.621867	0.188	0.561	1
Ythdc1	0.0148011	-0.622232	0.25	0.621	1
Pank2	0.00665589	-0.622794	0.25	0.667	1
Col14a1	0.0117187	-0.624595	0.188	0.606	1
Cryl1	0.0555682	-0.627182	0.062	0.303	1
Snrpg	0.00996934	-0.628517	0.25	0.652	1
Clptm1	0.020199	-0.629999	1	1	1
Pink1	0.00356932	-0.630975	0.062	0.47	1
Epm2aip1	0.0470955	-0.632413	0.188	0.455	1
Mmp15	0.0782554	-0.632521	0.25	0.5	1
Ppp1r37	0.00802902	-0.633711	0.312	0.742	1
Atp2c1	0.00698343	-0.633872	0.062	0.439	1
Klk8	0.0106162	-0.634097	0	0.318	1
Rtkn	0.0043654	-0.634949	0.75	0.939	1
Nsmce1	0.0735544	-0.635609	0.438	0.773	1
Cpe	0.00655438	-0.636501	0.188	0.606	1
Errfi1	0.00774345	-0.636794	0.125	0.485	1
Rnf141	0.0204369	-0.638045	0	0.273	1
Plcd1	0.00973186	-0.638253	0.125	0.515	1
Cope	0.00374655	-0.638477	0.125	0.576	1
Metrnl	0.017039	-0.638881	0.688	0.879	1
Hdhd2	0.0493027	-0.638936	0.25	0.515	1
Rheb	0.0297275	-0.640916	0.25	0.591	1
Susd6	0.00747471	-0.640924	0.25	0.742	1
Slc6a8	0.105651	-0.641719	0.438	0.667	1
Csrnp1	0.032983	-0.64271	0.188	0.515	1
Zfp330	0.0116	-0.642729	0.438	0.773	1
Cct4	0.022477	-0.644596	0.188	0.5	1
Pou3f1	0.00786422	-0.645211	0.062	0.409	1
Nacc2	0.00485417	-0.649399	0.062	0.485	1
Gal3st1	0.0374809	-0.649763	0.25	0.515	1
Pop7	0.00398964	-0.649823	0.062	0.5	1
Idi1	0.0323244	-0.650762	0.188	0.5	1
Rcn1	0.00715489	-0.651558	0.625	0.909	1
Mt1	0.0101279	-0.652532	0.688	0.909	1
Sec61a1	0.163142	-0.653068	0.812	0.864	1
Cyp2j9	0.0618503	-0.654468	0.562	0.864	1
Evi5	0.0297275	-0.654619	0.25	0.591	1
Eif4a3	0.0123681	-0.655059	0.188	0.591	1
Cmc1	0.00197546	-0.655181	0	0.424	1
Tbc1d9b	0.188623	-0.656255	0.375	0.606	1
Syngr1	0.011749	-0.656436	0.312	0.712	1
Ndufv2	0.0362249	-0.657497	0.125	0.424	1
Fabp7	0.0286478	-0.657899	0.188	0.485	1
Paxx	0.00692174	-0.658486	0.188	0.591	1
Gldn	0.00849476	-0.658812	0.125	0.53	1
Srd5a1	0.00301317	-0.660022	0.125	0.621	1
Rasal2	0.0205554	-0.662333	0.625	0.788	1
Jarid2	0.00925542	-0.663012	0.062	0.409	1
Dctn1	0.00417906	-0.663084	0	0.379	1
Map2k4	0.0255425	-0.664105	0.438	0.803	1
Tra2b	0.00331964	-0.664257	0.125	0.576	1
Zranb2	0.00879296	-0.664426	0.25	0.682	1
Bst2	0.0246946	-0.665454	0.312	0.652	1
Rab11fip2	0.00879296	-0.665791	0.25	0.682	1
Srrm2	0.0289978	-0.6665	0.188	0.515	1
Map4k5	0.008489	-0.673322	0.188	0.606	1
Mmgt2	0.0220513	-0.679225	0.438	0.788	1
Mif	0.0134109	-0.67969	0.188	0.545	1
Apex1	0.0186339	-0.679822	0.062	0.379	1
Snrnp200	0.0105286	-0.682567	0.188	0.576	1
Ppwd1	0.0820812	-0.682735	0.188	0.424	1
Uqcc2	0.0108409	-0.682953	0.438	0.773	1
Smc1a	0.00254887	-0.683307	0	0.409	1
Ndufb9	0.103835	-0.684232	0.562	0.803	1
Hipk1	0.00565485	-0.685853	0.5	0.803	1
Gnptab	0.0412861	-0.686748	0.25	0.606	1
Ugt8a	0.0158635	-0.686785	0.375	0.682	1
Phf8	0.0890338	-0.687705	0.562	0.712	1
Actl6a	0.0340081	-0.692992	0.188	0.47	1
Ddx24	0.0332858	-0.693196	0.438	0.742	1
P3h4	0.0097507	-0.693463	0.188	0.636	1
Emid1	0.020253	-0.695306	0.375	0.697	1
Grp	0.00619457	-0.696783	0.188	0.621	1
Cirbp	0.0186339	-0.697666	0.062	0.379	1
Ndufb7	0.384529	-0.698484	0.312	0.227	1
Fxyd6	0.0403528	-0.699067	0.188	0.5	1
Hspb2	0.0329148	-0.70113	0.312	0.591	1
Tmem245	0.00151454	-0.702404	0.062	0.53	1
Ehd4	0.0138929	-0.703706	0.188	0.545	1
Naa10	0.162775	-0.704732	0.125	0.318	1
Egr2	0.0652004	-0.705056	0.062	0.273	1
Ndufa3	0.0185019	-0.706047	0.312	0.652	1
8030462N17Rik	0.00510656	-0.706889	0.438	0.803	1
Gnl3l	0.0048078	-0.707375	0.062	0.439	1
Metrn	0.00806948	-0.708082	0.562	0.788	1
Ten1	0.0132554	-0.709898	0.312	0.652	1
Abhd14a	0.0244353	-0.710089	0.312	0.621	1
Sox2ot	0.0102505	-0.710707	0.312	0.742	1
Fabp4	0.00411229	-0.710718	0.125	0.545	1
Kansl1	0.00327186	-0.710761	0	0.394	1
Dnm2	0.004704	-0.713063	0.062	0.5	1
Pigk	0.00562772	-0.713483	0.188	0.636	1
Ap1g1	0.0260575	-0.714089	0.125	0.409	1
Tacc1	0.00327186	-0.716367	0	0.394	1
Mtch1	0.0117207	-0.717804	0.188	0.576	1
Mak16	0.00834432	-0.718343	0.25	0.652	1
Map2k7	0.00683742	-0.718573	0.062	0.424	1
Cnep1r1	0.0055614	-0.721019	0.062	0.455	1
Ncmap	0.000890601	-0.722266	0.125	0.636	1
Slc9a3r2	0.028383	-0.723307	0.188	0.5	1
0610010F05Rik	0.00505948	-0.723443	0.812	0.939	1
Psmc3	0.021457	-0.725471	0.062	0.348	1
Pum3	0.0254827	-0.726469	0.312	0.652	1
Cnot1	0.0166597	-0.72708	0.312	0.636	1
Ncln	0.0266643	-0.72912	0.125	0.424	1
Kif19a	0.00922552	-0.73106	0.312	0.712	1
Higd1a	0.00343721	-0.733341	0.25	0.697	1
Ngfr	0.03338	-0.734504	0.188	0.5	1
Rnf13	0.00698343	-0.735308	0.062	0.439	1
Upf1	0.00311833	-0.735652	0.312	0.682	1
S100a4	0.00867909	-0.735755	0.188	0.545	1
Arl2	0.0037932	-0.737232	0.125	0.545	1
Acbd5	0.0132584	-0.737341	0	0.303	1
Rbm42	0.00323838	-0.739815	0.438	0.818	1
Pdlim7	0.00197546	-0.741011	0	0.424	1
Gng5	0.00846528	-0.741296	0	0.333	1
H2afj	0.00254887	-0.743258	0	0.409	1
Mrps28	0.0181861	-0.743491	0.062	0.364	1
Denr	0.0410383	-0.744937	0.875	0.894	1
Commd6	0.0048462	-0.747714	0.25	0.697	1
Nr2f1	0.00544199	-0.748774	0.5	0.864	1
Nipbl	0.00197546	-0.749927	0	0.424	1
Ptprz1	0.0172105	-0.751598	0.375	0.727	1
Gpsm2	0.0164922	-0.751711	0	0.288	1
Bbip1	0.0479694	-0.753537	0.688	0.848	1
Pgk1	0.0520325	-0.754991	0.375	0.682	1
Vamp4	0.00222541	-0.756076	0.25	0.697	1
Tecr	0.00962342	-0.759948	0.25	0.652	1
Cxcl10	0.0052156	-0.761953	0.438	0.833	1
Hnrnpm	0.013099	-0.762415	0.812	0.955	1
Atp1b3	0.00625326	-0.762987	0.125	0.53	1
Lrrtm2	0.0032766	-0.768041	0.062	0.47	1
Pam	0.00776368	-0.772892	0.25	0.652	1
Tspan17	0.00802386	-0.773697	0.75	0.955	1
Plekhh3	0.00249038	-0.773753	0.125	0.576	1
Tcim	0.00268876	-0.778875	0.062	0.485	1
Gulp1	0.0105286	-0.78112	0.188	0.576	1
Comt	0.012944	-0.784627	0.312	0.682	1
Xiap	0.00579008	-0.797861	0.062	0.424	1
Rab34	0.00324339	-0.798216	0.812	0.939	1
Pcyt1a	0.00161164	-0.799935	0.062	0.5	1
Adam10	0.00356716	-0.801875	0.375	0.773	1
Smdt1	0.00280759	-0.803886	0.062	0.485	1
Emc4	0.00104135	-0.805374	0.375	0.864	1
Mt2	0.00832499	-0.805602	0.562	0.848	1
Tppp3	0.027979	-0.808691	0.312	0.652	1
Snx7	0.00617574	-0.811517	0.062	0.439	1
Ppm1l	0.0118705	-0.811824	0.312	0.636	1
Elovl1	0.0761909	-0.813189	0.938	0.909	1
Slain2	0.00129062	-0.817805	0.25	0.712	1
Vgll3	0.00103024	-0.819507	0.062	0.576	1
Fmnl2	0.00219274	-0.821364	0.25	0.758	1
Naa20	0.00252218	-0.824053	0.188	0.652	1
Tm7sf3	0.0107484	-0.824064	0.5	0.727	1
Ing2	0.00889794	-0.824181	0.812	0.939	1
Nudt3	0.00774345	-0.824762	0.125	0.485	1
Fscn1	0.0094447	-0.824829	0.562	0.864	1
Egfl8	0.00215669	-0.833801	0.25	0.682	1
Gsdme	0.00264739	-0.836293	0.625	0.909	1
Zfp703	0.00369964	-0.840398	0.125	0.561	1
Rad23a	0.000908632	-0.840809	0.875	0.97	1
Cenpx	0.00293346	-0.841094	0.188	0.682	1
Stub1	0.0031386	-0.841964	0.062	0.47	1
Cyfip1	0.0179569	-0.847175	0.625	0.848	1
Maf	0.0231435	-0.847392	0.5	0.894	1
Nfkbib	0.00886309	-0.85149	0.5	0.848	1
Lemd2	0.000751558	-0.852579	0.812	0.985	1
Sox2	0.0159757	-0.856214	0.062	0.379	1
Dazap2	0.00846528	-0.858583	0	0.333	1
Fxr1	0.00401406	-0.858745	0.625	0.909	1
Slc25a36	0.00327534	-0.859852	0.125	0.561	1
Spon2	0.000907323	-0.862314	0.188	0.803	1
Akirin1	0.0164922	-0.865097	0	0.288	1
Srsf10	0.00154752	-0.865381	0.25	0.742	1
Crls1	0.00448613	-0.867015	0.312	0.758	1
Dleu2	0.00116786	-0.869683	0.438	0.864	1
Pacs2	0.000889597	-0.870488	0.062	0.545	1
Mvb12b	0.00681882	-0.874732	0.375	0.697	1
Leprot	0.00450354	-0.884933	0.438	0.833	1
Ubtf	0.0205653	-0.887909	0.375	0.712	1
Fbxl15	0.023524	-0.888302	0.938	0.909	1
Clasp2	0.00417906	-0.889405	0	0.379	1
Calm2	0.000889597	-0.893255	0.062	0.545	1
Mrps10	0.000984979	-0.893402	0.062	0.576	1
Ecscr	0.00227993	-0.899985	0.188	0.636	1
Cab39l	0.00050863	-0.901459	0	0.5	1
Tle5	0.00128483	-0.902997	0.062	0.561	1
Rhobtb3	0.0510858	-0.903676	0.312	0.576	1
Prss23	0.00097264	-0.913169	0.125	0.636	1
Kcna2	0.0017021	-0.913756	0.562	0.818	1
Abhd8	0.0398137	-0.917539	0.125	0.394	1
Mcts1	0.00119196	-0.919713	0.188	0.652	1
Rpl39	0.00163121	-0.932688	0.125	0.576	1
Smarcc2	0.00261774	-0.933033	0.125	0.545	1
Eif4a2	0.000321893	-0.933328	0.438	0.848	1
Dusp6	0.00117253	-0.93346	0.25	0.727	1
Pbxip1	0.00152296	-0.933701	0	0.439	1
Ppp1r9a	0.00253611	-0.934657	0.938	0.955	1
Phlda1	0.00327186	-0.93632	0	0.394	1
Cry2	0.00161194	-0.938335	0.875	0.955	1
Lage3	0.00729139	-0.939088	0.312	0.652	1
Efemp2	0.0053532	-0.94264	0.312	0.697	1
Ccn1	0.00176356	-0.942772	0.125	0.621	1
Ranbp1	0.00465811	-0.944876	0.5	0.788	1
Zfp36	0.0038861	-0.947051	0.188	0.591	1
Apoe	0.0172559	-0.956335	0.125	0.47	1
Selenok	0.00197546	-0.958052	0	0.424	1
Echs1	0.00463236	-0.968198	0.312	0.712	1
Dhh	0.0169359	-0.968967	0.25	0.621	1
Lgals3	0.0310236	-0.994504	0.25	0.545	1
Rc3h2	0.00473863	-0.998321	0.375	0.758	1
Sgk1	0.00156895	-1.0006	0.188	0.636	1
Gas7	0.0252337	-1.00085	0	0.258	1
Timm8a1	0.00382705	-1.00646	0.188	0.606	1
Stk11	0.0204369	-1.0144	0	0.273	1
Adamtsl5	0.00062248	-1.01632	0.125	0.636	1
Mrpl43	0.000418869	-1.02221	0.938	0.97	1
Gm2000	0.0109475	-1.02295	0.25	0.712	1
Zmym4	0.0174945	-1.0258	0.562	0.833	1
Lpin1	0.00878399	-1.02616	0.688	0.879	1
Sf3a1	0.0002039	-1.0266	0.125	0.652	1
Suds3	0.000209748	-1.02818	0	0.545	1
Aimp1	0.000173734	-1.03741	0.062	0.682	1
Irf1	0.000369575	-1.04961	0.125	0.621	1
Tmem134	0.000656374	-1.05373	0.125	0.652	1
Tmed4	0.0120431	-1.0683	0.312	0.606	1
Vapa	0.0018339	-1.06895	0.375	0.773	1
Tmem219	0.00461433	-1.08799	0.75	0.848	1
Dpy30	0.000906492	-1.10434	0.312	0.803	1
Mat2b	0.000261466	-1.10589	0.312	0.773	1
Cadm1	0.0249513	-1.10738	0.438	0.788	1
Dusp1	0.0112147	-1.11584	0.438	0.773	1
Mtln	0.00236024	-1.12188	0.188	0.606	1
Hmgb2	0.000592935	-1.12684	0.438	0.864	1
Rtf2	0.000482621	-1.13345	0.25	0.788	1
Bcl2l1	0.00175073	-1.14081	0.438	0.788	1
Dars	0.000986203	-1.14881	0.875	0.939	1
Exoc7	0.163363	-1.16434	0.438	0.53	1
Rap1gds1	0.00150799	-1.16577	0.5	0.833	1
Foxn2	0.000132183	-1.16883	0.062	0.652	1
Hmgcr	6.00256e-05	-1.18289	0.125	0.697	1
Ric8a	0.00277004	-1.19629	0.375	0.788	1
1110004F10Rik	0.000764162	-1.19713	0.25	0.727	1
Zfp219	0.000674938	-1.19784	0	0.485	1
Nes	0.000365348	-1.20056	0.125	0.712	1
Oxct1	0.000190233	-1.21644	0.438	0.879	1
Nrip1	0.00037812	-1.21665	0.188	0.727	1
Rbm28	0.00934558	-1.22025	0.188	0.545	1
Atg101	0.00588712	-1.25493	0.688	0.894	1
Fez1	0.0104277	-1.26382	0.125	0.455	1
Hes1	0.000819575	-1.28886	0.25	0.682	1
Cspp1	4.14669e-05	-1.29345	0.125	0.773	0.788826
Agfg1	0.000344812	-1.31526	0.125	0.652	1
Ghitm	0.00078452	-1.32321	0.188	0.697	1
Frmd3	6.29248e-05	-1.32506	0.25	0.788	1
Kdelr3	0.00262057	-1.33336	0.312	0.788	1
Fgfr1op2	0.00105473	-1.35436	0.625	0.909	1
Ndufa8	0.0175101	-1.35799	0.312	0.606	1
Rfc1	0.00849181	-1.36811	0.125	0.47	1
Ptpn11	0.000108056	-1.37705	0.188	0.758	1
Rsrc1	0.000307633	-1.38356	0.438	0.848	1
B2m	0.154224	-1.39838	0.25	0.485	1
Mrps15	4.1091e-05	-1.42491	0.875	0.985	0.781674
Ttc19	0.000511364	-1.44795	0.625	0.909	1
Bmp2k	0.000156633	-1.45415	0.375	0.803	1
1810058I24Rik	0.000960169	-1.4621	0.188	0.652	1
Ywhah	0.000408605	-1.51054	0.312	0.742	1
Nab2	0.00411229	-1.56653	0.125	0.545	1
Gkap1	0.00240127	-1.56943	0.312	0.712	1
Maff	4.34531e-05	-1.57547	0.312	0.803	0.826608
Idh3a	0.000110408	-1.6259	0.188	0.788	1
Sumo3	0.000918731	-1.65131	0.25	0.712	1
Fyn	4.58338e-05	-1.69345	0.5	0.848	0.871896
Dync1i2	0.00296107	-1.81014	0.188	0.652	1
Trpm7	0.000674938	-2.04028	0	0.485	1
Med28	0.00197546	-2.67086	0	0.424	1
