# Supplementary material for: Alk1 acts in non-endothelial VE-cadherin+ perineurial cells to maintain nerve branching during hair homeostasis
Source: Nat Commun. 2023 Sep 12;14:5623. doi: 10.1038/s41467-023-40761-5 (PMC10497554; doi:10.1038/s41467-023-40761-5)
Supplement: Supplementary file 9 — Supplementary Data 6 [file 41467_2023_40761_MOESM9_ESM.xlsx]

## Sheet: Cdh5-Krt19 DEGenes_KOvsCT
Symbl	p_val	avg_log2FC	pct.1	pct.2	p_val_adj	FC
AC160336.1	4.13e-45	2.54571	0.584	0.157	7.85e-41	5.83897
Apod	5.32e-28	2.17933	0.942	0.945	1.01e-23	4.52943
Ccn2	1.51e-10	1.95389	0.431	0.227	2.87e-06	3.87418
Lars2	3.59e-24	1.94573	0.891	0.827	6.83e-20	3.85231
Cyp2d22	2.42e-27	1.8952	0.591	0.257	4.61e-23	3.71973
Rps27	4.72e-48	1.84889	0.613	0.166	8.97e-44	3.60222
Tsc22d3	5.94e-24	1.73924	0.847	0.732	1.13e-19	3.33859
Rps27rt	8.06e-50	1.72564	0.54	0.112	1.53e-45	3.30728
Pnpla2	5.59e-31	1.72196	0.577	0.218	1.06e-26	3.29884
Fmo2	9.89e-15	1.70898	0.474	0.244	1.88e-10	3.2693
Gm20594	3.16e-20	1.6985	0.708	0.486	6e-16	3.24564
Igfbp4	8.63e-11	1.66658	0.613	0.511	1.64e-06	3.17462
Tns1	3.09e-30	1.61505	0.825	0.652	5.88e-26	3.06322
Hist1h1c	2.03e-10	1.60348	0.635	0.512	3.87e-06	3.03876
Txnip	4.52e-07	1.5605	0.482	0.343	0.00860141	2.94956
Cyp27a1	3.3e-32	1.55932	0.401	0.089	6.29e-28	2.94715
Glul	1.65e-30	1.55587	0.869	0.757	3.15e-26	2.94012
Rpl9	8.37e-24	1.53308	0.686	0.44	1.59e-19	2.89402
Xist	2.51e-31	1.52948	0.788	0.345	4.77e-27	2.88682
Rps28	4.07e-33	1.52476	0.905	0.859	7.73e-29	2.87739
Trp53inp1	1.44e-24	1.51754	0.387	0.107	2.74e-20	2.86303
Abca1	9.13e-15	1.47519	0.504	0.268	1.74e-10	2.7802
Ddit4	4.24e-12	1.46374	0.628	0.462	8.07e-08	2.75823
Gstm1	3.15e-18	1.4517	0.723	0.591	6e-14	2.7353
Mt2	0.000967307	1.4494	0.431	0.366	1	2.73095
Klf15	8.99e-26	1.44318	0.518	0.191	1.71e-21	2.71919
Rps18	1.3e-27	1.44269	0.861	0.57	2.47e-23	2.71827
Gm47283	2.84e-23	1.41335	0.715	0.435	5.41e-19	2.66355
Dock9	1.89e-22	1.38108	0.803	0.7	3.6e-18	2.60464
Gm26917	7.91e-09	1.3725	0.474	0.308	0.00015038	2.58919
Rpl35	2.7e-24	1.33962	0.803	0.674	5.13e-20	2.53085
Chrdl1	2.14e-09	1.3317	0.62	0.493	4.07e-05	2.51699
Slc9a1	2.27e-11	1.31811	0.38	0.193	4.32e-07	2.4934
Fkbp5	1.77e-17	1.3063	0.547	0.286	3.36e-13	2.47307
Prodh	3.91e-14	1.29479	0.701	0.571	7.44e-10	2.45342
Tmtc1	8.88e-53	1.28341	0.365	0.036	1.69e-48	2.43414
Rpl38	5.43e-22	1.27921	0.847	0.803	1.03e-17	2.42707
Rpl36a	3.05e-18	1.27834	0.73	0.589	5.8e-14	2.4256
Pxmp2	1.45e-17	1.27469	0.358	0.123	2.75e-13	2.41947
Slc43a1	2.54e-20	1.27245	0.299	0.074	4.84e-16	2.41572
Pim1	1.39e-13	1.27099	0.526	0.294	2.64e-09	2.41327
Mt1	4.51e-10	1.2636	0.818	0.655	8.59e-06	2.40094
Cdo1	5.78e-10	1.26347	0.54	0.396	1.1e-05	2.40072
Amotl2	2.75e-10	1.25873	0.489	0.329	5.23e-06	2.39284
Pdgfra	3.3e-20	1.25597	0.365	0.112	6.28e-16	2.38828
Gpx3	3.8e-10	1.25559	0.299	0.123	7.22e-06	2.38764
Rpl35a	7.49e-31	1.24991	0.927	0.942	1.43e-26	2.37826
Cavin2	1.2e-24	1.24898	0.891	0.829	2.29e-20	2.37673
Rpl36	1.62e-26	1.24892	0.927	0.936	3.07e-22	2.37663
Lvrn	3.44e-12	1.24855	0.467	0.263	6.54e-08	2.37602
Actn1	4.93e-15	1.24766	0.533	0.303	9.38e-11	2.37456
Aprt	4.74e-05	1.24741	0.628	0.676	0.901359	2.37415
Gadd45b	0.00394049	1.24073	0.613	0.628	1	2.36317
Ldb1	6.04e-15	1.22567	0.518	0.283	1.15e-10	2.33864
Pnrc1	3.46e-17	1.21774	0.832	0.733	6.59e-13	2.32583
2410006H16Rik	5.79e-08	1.21308	0.416	0.279	0.00110049	2.31832
Slc7a2	1.5e-08	1.20913	0.409	0.255	0.000286276	2.31198
Peg3	1.28e-07	1.20486	0.277	0.135	0.00243177	2.30516
Col4a4	1.15e-07	1.20175	0.518	0.41	0.00218363	2.30019
Plcb3	1.79e-14	1.20034	0.701	0.582	3.41e-10	2.29794
Cldn22	2.04e-05	1.19889	0.577	0.494	0.387313	2.29563
Plpp3	1.99e-11	1.1905	0.788	0.837	3.79e-07	2.28231
Utrn	3.01e-13	1.18498	0.752	0.651	5.73e-09	2.2736
Rpl37	6.35e-20	1.17102	0.876	0.915	1.21e-15	2.25171
Cirbp	5.22e-12	1.16996	0.54	0.374	9.93e-08	2.25005
Gpm6a	5.17e-14	1.16447	0.365	0.144	9.84e-10	2.24151
Ndrg1	1.54e-19	1.16444	0.883	0.814	2.93e-15	2.24146
Chd2	5.81e-06	1.15716	0.438	0.321	0.110503	2.23017
Cdkn1a	0.00148072	1.15662	0.394	0.324	1	2.22934
Aldh1l1	2.25e-24	1.15294	0.343	0.083	4.28e-20	2.22367
Trim3	7.12e-16	1.14372	0.394	0.158	1.35e-11	2.2095
Son	1.32e-20	1.14143	0.898	0.917	2.52e-16	2.20599
Icam1	0.543333	1.14017	0.445	0.525	1	2.20407
Thap3	6.24e-09	1.13788	0.372	0.202	0.000118671	2.20057
Rps29	9.65e-23	1.13545	0.912	0.922	1.84e-18	2.19688
Cbx3	4.29e-11	1.13481	0.635	0.541	8.16e-07	2.1959
Sorbs1	4.67e-13	1.12973	0.737	0.686	8.88e-09	2.18818
Pik3ip1	1.98e-10	1.11181	0.336	0.152	3.76e-06	2.16116
Crebrf	2.12e-15	1.10803	0.489	0.247	4.04e-11	2.15551
Nrbp2	5.16e-11	1.10079	0.38	0.186	9.82e-07	2.14472
Rpl37a	8.46e-21	1.09834	0.927	0.959	1.61e-16	2.14109
Gas5	1.15e-17	1.08884	0.854	0.795	2.18e-13	2.12703
Nsd3	0.000444503	1.08089	0.445	0.372	1	2.11534
Rps21	1.45e-25	1.08067	0.949	0.972	2.76e-21	2.11502
Slc1a5	1.1e-07	1.07165	0.489	0.357	0.00209059	2.10184
Ahnak2	1.26e-09	1.06138	0.569	0.441	2.4e-05	2.08692
Slc38a2	5.57e-08	1.05969	0.723	0.719	0.00105883	2.08448
Hexim1	8.9e-09	1.05968	0.511	0.368	0.000169347	2.08448
Thbs4	1.37e-05	1.04911	0.628	0.582	0.26075	2.06925
Camk2d	6.32e-09	1.0473	0.606	0.512	0.0001202	2.06666
Gja1	0.0475213	1.04637	0.547	0.639	1	2.06533
Ackr3	1.96e-08	1.04418	0.599	0.483	0.000371904	2.0622
Brwd1	0.00127726	1.01892	0.328	0.252	1	2.0264
Xdh	4.47e-20	1.01684	0.343	0.098	8.5e-16	2.02348
Atp13a3	9.43e-05	1.01487	0.504	0.473	1	2.02072
Epb41l4aos	6.08e-23	1.0091	0.292	0.062	1.16e-18	2.01265
Fnbp4	0.000113387	1.00788	0.255	0.152	1	2.01096
Nr4a1	0.0590701	1.00452	0.401	0.683	1	2.00627
Baiap2	2.53e-07	0.993524	0.496	0.358	0.00480779	1.99104
Rapgef3	1.4e-05	0.991476	0.336	0.219	0.267268	1.98822
Rarg	7.37e-10	0.990796	0.453	0.274	1.4e-05	1.98728
Igf1r	2.11e-11	0.985554	0.423	0.226	4.01e-07	1.98007
Mettl7a1	1.87e-06	0.978039	0.409	0.274	0.0355156	1.96979
Ddx3x	0.00170817	0.970305	0.62	0.679	1	1.95926
Rbbp6	4.39e-08	0.961951	0.54	0.407	0.000835146	1.94794
Ncl	1.72e-05	0.958342	0.708	0.75	0.326619	1.94308
Snhg8	2.19e-06	0.952173	0.467	0.363	0.0416915	1.93478
Susd6	2.46e-09	0.948532	0.533	0.381	4.68e-05	1.92991
Ifngr1	6.29e-07	0.94827	0.46	0.337	0.0119698	1.92956
Map1lc3b	1.17e-12	0.946294	0.869	0.884	2.22e-08	1.92692
Lpl	1.22e-06	0.944666	0.292	0.157	0.0231485	1.92474
Arhgef6	1.68e-09	0.943508	0.38	0.209	3.19e-05	1.9232
Rbl2	5.4e-15	0.942509	0.285	0.087	1.03e-10	1.92187
Clk1	8.45e-09	0.940939	0.679	0.668	0.000160773	1.91978
Aldh6a1	1.22e-09	0.939459	0.445	0.273	2.33e-05	1.91781
Tpm1	0.265338	0.937485	0.584	0.747	1	1.91519
Crim1	1.47e-08	0.930164	0.416	0.244	0.000280268	1.90549
Zfas1	4.23e-11	0.927864	0.401	0.207	8.06e-07	1.90246
Ptpn13	3.98e-09	0.925978	0.65	0.553	7.57e-05	1.89997
Irs2	8.19e-06	0.924657	0.401	0.271	0.155706	1.89823
Zcchc7	1.1e-05	0.922408	0.438	0.331	0.209733	1.89528
Gabarapl1	5.09e-10	0.916678	0.54	0.372	9.68e-06	1.88776
Klhl24	2.45e-08	0.916031	0.358	0.199	0.000466839	1.88692
Gstt2	1.07e-08	0.913485	0.277	0.126	0.000202987	1.88359
Carhsp1	4.72e-05	0.910633	0.46	0.382	0.897525	1.87987
S100a6	6.78e-14	0.910562	0.993	0.988	1.29e-09	1.87978
Klf9	4.51e-14	0.908439	0.876	0.897	8.57e-10	1.87701
Zmiz1	1.08e-06	0.905889	0.46	0.346	0.0205336	1.8737
Por	0.00172655	0.90562	0.35	0.29	1	1.87335
Paics	1.06e-07	0.905027	0.723	0.752	0.00201621	1.87258
Ntn4	5.4e-05	0.903559	0.336	0.235	1	1.87068
Supt16	0.061165	0.899461	0.328	0.3	1	1.86537
Luc7l2	3.4e-07	0.899222	0.686	0.671	0.00647169	1.86506
Neat1	0.0063493	0.893785	0.65	0.713	1	1.85804
Arglu1	1.93e-05	0.892296	0.613	0.601	0.366946	1.85613
Secisbp2l	2.47e-06	0.892056	0.423	0.317	0.0469484	1.85582
Fam107a	2.45e-21	0.888184	0.27	0.054	4.67e-17	1.85085
Fam102b	2.96e-09	0.884365	0.774	0.781	5.63e-05	1.84595
Mustn1	4.4e-07	0.883169	0.635	0.557	0.0083626	1.84442
BC004004	7.83e-07	0.876336	0.438	0.311	0.0148923	1.83571
Rpl17	4.82e-15	0.8759	0.92	0.954	9.17e-11	1.83515
Dbt	1.89e-07	0.875171	0.299	0.156	0.00359346	1.83423
Inf2	1.39e-06	0.874567	0.504	0.405	0.0265354	1.83346
Rpl39	9.26e-13	0.873331	0.898	0.969	1.76e-08	1.83189
Pim3	0.000418118	0.872578	0.533	0.472	1	1.83093
Lims2	4.67e-08	0.869823	0.423	0.269	0.000889035	1.82744
Emp1	0.649372	0.86872	0.591	0.738	1	1.82604
Pdlim2	3.03e-08	0.867533	0.679	0.634	0.000576293	1.82454
Rplp2	2.09e-16	0.866512	0.912	0.942	3.98e-12	1.82325
Syne2	3.21e-05	0.866277	0.533	0.457	0.6114	1.82295
Ktn1	0.000368526	0.863735	0.526	0.506	1	1.81974
Fosl2	4.95e-05	0.859206	0.613	0.562	0.941971	1.81404
Srsf5	4.07e-12	0.858799	0.818	0.816	7.74e-08	1.81353
Rbm5	0.000117969	0.853335	0.438	0.367	1	1.80667
Cpne8	8.56e-05	0.851039	0.474	0.414	1	1.8038
Tef	9.65e-08	0.850917	0.438	0.292	0.00183647	1.80365
Cp	0.0123345	0.848474	0.686	0.702	1	1.8006
Dst	1.68e-05	0.844557	0.496	0.411	0.31942	1.79571
Cdc14a	0.00161493	0.844395	0.372	0.308	1	1.79551
Ubr2	4.01e-05	0.842908	0.343	0.231	0.762493	1.79366
Rsrp1	0.00151621	0.83776	0.664	0.748	1	1.78727
Rtl8a	5.44e-05	0.83746	0.423	0.323	1	1.7869
Fibin	0.0199939	0.837057	0.285	0.246	1	1.7864
Hes1	0.449798	0.830598	0.336	0.376	1	1.77842
Ccnl1	0.595194	0.829785	0.555	0.708	1	1.77742
Cir1	0.00160363	0.826044	0.321	0.253	1	1.77282
Fcho2	2.74e-06	0.823592	0.496	0.379	0.052157	1.76981
Ythdc1	6.3e-05	0.822756	0.533	0.456	1	1.76878
Ppp1r10	0.011087	0.818242	0.321	0.276	1	1.76326
Ankrd12	0.0212718	0.810225	0.46	0.476	1	1.75348
Osbpl9	4.33e-07	0.808241	0.328	0.186	0.00823853	1.75108
Ppfibp1	0.000995913	0.803073	0.365	0.298	1	1.74481
Foxo3	1.29e-07	0.800956	0.343	0.194	0.0024565	1.74225
Pbx1	0.000502229	0.793595	0.489	0.439	1	1.73339
Sesn1	5.85e-06	0.792262	0.38	0.259	0.111333	1.73179
Rpl30	1.87e-12	0.788912	0.942	0.972	3.57e-08	1.72777
Sbf2	0.00466478	0.783616	0.292	0.234	1	1.72144
Fam102a	5.2e-08	0.783274	0.321	0.167	0.000988427	1.72103
Tra2b	0.000216694	0.776477	0.628	0.681	1	1.71294
Brd2	0.0284857	0.776336	0.489	0.515	1	1.71278
Ppp2r2d	0.325576	0.775385	0.285	0.298	1	1.71165
Abcb1a	0.00337196	0.775238	0.292	0.221	1	1.71147
Ranbp2	0.00667333	0.772671	0.328	0.273	1	1.70843
Trpm7	0.000190735	0.77261	0.46	0.396	1	1.70836
Gab1	1.2e-05	0.772208	0.613	0.599	0.228197	1.70788
C1ra	8.53e-06	0.76964	0.336	0.208	0.16234	1.70484
Zfr	0.115631	0.768421	0.372	0.378	1	1.7034
Cdkn1b	8.81e-05	0.768044	0.409	0.303	1	1.70296
Adarb1	4.8e-06	0.767546	0.336	0.209	0.0913504	1.70237
Baz2b	0.053712	0.766096	0.328	0.325	1	1.70066
Mbnl2	1.59e-06	0.765379	0.693	0.734	0.0302524	1.69982
Zmym5	0.00962871	0.76437	0.321	0.28	1	1.69863
Cdkn1c	0.00044935	0.763214	0.679	0.692	1	1.69727
Cntfr	0.000175101	0.761642	0.504	0.46	1	1.69542
Lta4h	0.000116856	0.761581	0.314	0.212	1	1.69535
Tcf25	3.4e-05	0.760781	0.577	0.554	0.645886	1.69441
Tead1	0.00270924	0.759276	0.482	0.474	1	1.69264
Sash1	0.00130179	0.758589	0.409	0.352	1	1.69184
Acot1	8.74e-09	0.757971	0.263	0.108	0.000166269	1.69111
Jmy	7.42e-06	0.756618	0.299	0.182	0.141089	1.68953
Srrm1	0.000707391	0.756575	0.584	0.589	1	1.68947
Hspa1b	6.6e-05	0.753883	0.255	0.146	1	1.68633
Mtss1	0.0675603	0.75378	0.496	0.558	1	1.6862
Gm11808	1.36e-05	0.753168	0.372	0.246	0.258524	1.68549
Irf1	0.164694	0.751717	0.416	0.613	1	1.6838
Pck2	5.6e-06	0.75066	0.27	0.146	0.106583	1.68256
Sqstm1	0.000450356	0.750538	0.518	0.485	1	1.68242
Pink1	1.23e-05	0.749979	0.321	0.201	0.233267	1.68177
Sbds	8.83e-07	0.748696	0.679	0.683	0.0168066	1.68027
Pdgfrb	0.00105767	0.748561	0.38	0.308	1	1.68012
Slc10a6	1.53e-06	0.74811	0.263	0.129	0.0290132	1.67959
Clcn2	1.13e-06	0.744871	0.307	0.166	0.021554	1.67582
Ddt	0.00279743	0.742817	0.555	0.555	1	1.67344
Ahnak	4.97e-12	0.741627	0.956	0.983	9.45e-08	1.67206
Ypel3	0.0113716	0.738147	0.445	0.44	1	1.66803
Rpl26	1.71e-12	0.737702	0.927	0.974	3.26e-08	1.66752
Nebl	5.86e-06	0.736139	0.255	0.134	0.111462	1.66571
Mga	0.000819739	0.733488	0.321	0.233	1	1.66265
Ntng1	0.0108189	0.733236	0.635	0.663	1	1.66236
Boc	0.000270662	0.731042	0.453	0.377	1	1.65984
Ankrd39	1.19e-05	0.728486	0.27	0.152	0.226283	1.6569
Map3k2	0.00224494	0.72739	0.307	0.231	1	1.65564
Uba52	6.66e-21	0.724159	0.263	0.054	1.27e-16	1.65194
Tfdp2	0.000158876	0.721029	0.255	0.159	1	1.64836
Dact1	9.24e-06	0.718859	0.657	0.644	0.17582	1.64588
Auh	2.36e-05	0.714816	0.292	0.176	0.448651	1.64127
Ppp1r15a	0.700507	0.714272	0.511	0.673	1	1.64065
Sf1	4.37e-06	0.713659	0.431	0.323	0.0832187	1.63996
Rps23	8.82e-07	0.713225	0.92	0.981	0.0167734	1.63947
Fbxl3	0.000261028	0.71222	0.409	0.335	1	1.63832
Nsa2	0.156243	0.71171	0.372	0.39	1	1.63774
Plcd3	0.029259	0.711331	0.482	0.51	1	1.63731
Ctsl	0.00384206	0.710958	0.73	0.893	1	1.63689
Trip10	0.00117019	0.705168	0.372	0.315	1	1.63033
Sertad1	0.595315	0.701923	0.431	0.536	1	1.62667
Hspb1	0.000768286	0.70176	0.825	0.891	1	1.62649
Scaf11	0.000452901	0.700202	0.489	0.451	1	1.62473
Rasd1	0.191137	0.700071	0.299	0.279	1	1.62458
Ccnl2	0.0225026	0.698514	0.474	0.492	1	1.62283
Peli2	0.000733435	0.698422	0.416	0.343	1	1.62273
Phactr2	1.67e-06	0.697551	0.372	0.239	0.0316812	1.62175
Wwc2	0.00234018	0.693388	0.431	0.393	1	1.61708
Rps2	1.14e-08	0.69145	0.62	0.401	0.000215914	1.61491
Selenbp1	9.45e-05	0.691358	0.336	0.234	1	1.6148
Ankrd11	0.023389	0.689983	0.482	0.507	1	1.61326
Sptbn1	1.04e-06	0.688634	0.839	0.893	0.0197476	1.61176
Ubap2l	0.0425125	0.68834	0.453	0.479	1	1.61143
Kirrel	4.05e-06	0.686749	0.343	0.215	0.0770764	1.60965
Uhrf2	0.386851	0.685458	0.27	0.284	1	1.60821
Atrx	0.012293	0.683697	0.569	0.6	1	1.60625
1810026B05Rik	0.00155788	0.683333	0.431	0.377	1	1.60585
Chd6	0.0623648	0.682592	0.343	0.331	1	1.60502
Tmod2	0.00484411	0.679073	0.394	0.354	1	1.60111
Tmem50a	9.11e-06	0.673411	0.737	0.806	0.173366	1.59484
Clk4	0.00821053	0.673155	0.328	0.277	1	1.59456
Kcnj13	0.0204646	0.670728	0.307	0.248	1	1.59188
Slco2b1	0.000453258	0.669138	0.343	0.25	1	1.59012
Insr	1.01e-12	0.668782	0.263	0.082	1.92e-08	1.58973
Wasf2	0.118571	0.668487	0.533	0.617	1	1.58941
Fau	2.8e-11	0.663246	0.927	0.984	5.32e-07	1.58364
Afap1	0.0506723	0.661661	0.35	0.334	1	1.5819
F11r	0.00181446	0.658082	0.372	0.303	1	1.57798
Spen	0.00160259	0.657185	0.285	0.21	1	1.577
Nufip2	0.103025	0.657174	0.401	0.432	1	1.57699
Serinc3	0.000309034	0.65693	0.54	0.532	1	1.57672
Pcf11	0.0391056	0.651861	0.343	0.323	1	1.57119
Cox7a2l	0.288863	0.651421	0.526	0.651	1	1.57071
Plscr4	0.0310284	0.649194	0.416	0.393	1	1.56829
Srgap2	0.0363379	0.648143	0.292	0.253	1	1.56715
Acap2	0.0110443	0.647142	0.307	0.253	1	1.56606
Tcp11l2	3.33e-06	0.645958	0.372	0.243	0.063271	1.56478
Hbp1	0.156941	0.645299	0.343	0.356	1	1.56406
Tasor	0.0618759	0.643419	0.277	0.247	1	1.56203
Wsb1	0.735099	0.640121	0.343	0.412	1	1.55846
Srrm2	1.53e-05	0.63673	0.788	0.864	0.291839	1.5548
Phf3	0.0148298	0.635985	0.358	0.33	1	1.554
Ash1l	0.00878918	0.63558	0.496	0.511	1	1.55356
Il6st	2e-05	0.634985	0.759	0.774	0.380786	1.55292
Tmeff2	0.305022	0.634038	0.321	0.327	1	1.5519
Hmgb1	5.27e-05	0.633438	0.715	0.774	1	1.55126
Prpf4b	0.108967	0.633207	0.438	0.47	1	1.55101
Smo	0.118073	0.628239	0.358	0.366	1	1.54568
Pcbp2	4.67e-05	0.627077	0.715	0.753	0.887994	1.54443
Id3	0.208238	0.625104	0.599	0.674	1	1.54232
Rpl41	7.38e-08	0.624729	0.949	0.979	0.00140302	1.54192
Omd	0.00371051	0.624239	0.664	0.7	1	1.5414
Sult1a1	0.00129136	0.622722	0.562	0.554	1	1.53978
Rpl10-ps3	0.0173438	0.622431	0.423	0.419	1	1.53947
Ankhd1	0.176817	0.622118	0.277	0.259	1	1.53913
Smc3	0.0239111	0.621912	0.533	0.567	1	1.53891
Egr1	0.106357	0.620568	0.526	0.791	1	1.53748
Ak3	0.0257309	0.619703	0.292	0.256	1	1.53656
Taf1d	0.00285958	0.619067	0.38	0.316	1	1.53588
Senp2	2.62e-05	0.619024	0.277	0.164	0.498921	1.53584
Hipk1	0.00683925	0.617585	0.38	0.328	1	1.5343
Slc6a6	0.00541718	0.617028	0.372	0.307	1	1.53371
Celf2	0.00216148	0.616313	0.584	0.598	1	1.53295
Fzd7	0.217479	0.614257	0.219	0.299	1	1.53077
Nop53	0.102572	0.613115	0.387	0.406	1	1.52956
Ube2b	0.000300953	0.611728	0.613	0.651	1	1.52809
Clec1a	0.0654716	0.611024	0.613	0.736	1	1.52734
Mtus1	0.0558941	0.607791	0.292	0.26	1	1.52392
Tnrc6b	0.0100662	0.607231	0.467	0.44	1	1.52333
Snhg12	0.00030252	0.605164	0.423	0.337	1	1.52115
Dusp5	0.872459	0.604439	0.314	0.369	1	1.52039
Nr4a2	0.0263442	0.603803	0.226	0.354	1	1.51972
Tgfbr3	0.004989	0.603297	0.372	0.316	1	1.51918
Pan3	1.24e-06	0.602382	0.277	0.142	0.0236053	1.51822
Ppp2r3a	0.00775877	0.601839	0.299	0.247	1	1.51765
Kmt2a	0.302203	0.598759	0.365	0.394	1	1.51441
Ddx6	0.0670877	0.598452	0.423	0.442	1	1.51409
Tns3	0.530024	0.596949	0.321	0.358	1	1.51251
Ralbp1	0.00477373	0.596155	0.664	0.71	1	1.51168
Kmt2e	0.0193202	0.59465	0.504	0.512	1	1.51011
Samhd1	0.00572307	0.594499	0.35	0.276	1	1.50995
Csde1	0.0274075	0.594088	0.562	0.622	1	1.50952
Srsf11	0.0409648	0.593744	0.562	0.624	1	1.50916
Hnrnpl	0.0495571	0.593142	0.467	0.485	1	1.50853
Etl4	0.0786144	0.592521	0.314	0.296	1	1.50788
Bclaf1	0.0244529	0.591388	0.438	0.439	1	1.5067
Eef2	0.00894478	0.591141	0.693	0.8	1	1.50644
Dock5	0.0428522	0.588402	0.285	0.25	1	1.50358
Rab11fip5	0.0246778	0.587603	0.292	0.246	1	1.50275
Usp24	0.00140884	0.586045	0.372	0.303	1	1.50113
Arid5b	0.00285978	0.585146	0.591	0.548	1	1.50019
Grina	0.0464393	0.582789	0.394	0.385	1	1.49774
Fgfr1	0.00640982	0.582444	0.511	0.52	1	1.49738
Anxa3	0.0584521	0.581807	0.657	0.734	1	1.49672
Myl12a	0.0794766	0.58152	0.803	0.94	1	1.49643
Phf23	0.055452	0.581081	0.292	0.262	1	1.49597
Tmod3	0.00817619	0.58055	0.715	0.816	1	1.49542
Tut4	0.100583	0.58002	0.307	0.287	1	1.49487
Usp9x	0.514619	0.57961	0.372	0.413	1	1.49445
Polr2a	0.0233484	0.579204	0.285	0.239	1	1.49402
Chd4	0.998061	0.57896	0.394	0.488	1	1.49377
Gstt1	0.0118064	0.577911	0.285	0.229	1	1.49269
Fip1l1	0.692062	0.577186	0.285	0.321	1	1.49194
Tob1	0.2801	0.575316	0.314	0.315	1	1.49
Tacc1	0.0435868	0.575143	0.394	0.389	1	1.48983
Rere	0.163433	0.574298	0.292	0.283	1	1.48895
Ophn1	0.16523	0.573412	0.263	0.25	1	1.48804
Prrc2c	0.00903061	0.573387	0.657	0.742	1	1.48801
Usp53	0.424642	0.5733	0.358	0.394	1	1.48792
Fnbp1	0.177725	0.572832	0.343	0.353	1	1.48744
Sp3	0.0246386	0.572127	0.372	0.353	1	1.48671
Rbm7	0.00833932	0.571243	0.372	0.329	1	1.4858
Gli1	0.228296	0.569651	0.372	0.406	1	1.48416
Esyt1	0.0275022	0.568834	0.285	0.236	1	1.48332
Snhg6	4.59e-06	0.566793	0.255	0.131	0.0873736	1.48123
Hivep2	0.111497	0.566231	0.401	0.422	1	1.48065
Pcmtd1	0.148875	0.563322	0.314	0.308	1	1.47767
Mknk2	0.0189072	0.563243	0.365	0.321	1	1.47759
Trib2	0.0534105	0.562177	0.533	0.56	1	1.4765
Pdha1	0.183078	0.561617	0.307	0.3	1	1.47592
mt-Atp8	0.40513	0.559216	0.38	0.429	1	1.47347
Stk11	0.0237118	0.559082	0.27	0.223	1	1.47333
Stag2	0.168444	0.558573	0.285	0.283	1	1.47281
Cwf19l2	0.000332457	0.557759	0.263	0.165	1	1.47198
Phip	0.104296	0.55703	0.321	0.308	1	1.47124
Bag3	0.00404253	0.556886	0.416	0.356	1	1.47109
Peak1	0.549686	0.556862	0.387	0.477	1	1.47107
Kdm6b	0.888834	0.554391	0.343	0.418	1	1.46855
Tor1aip1	0.0185859	0.554049	0.35	0.311	1	1.4682
Nfil3	0.0539728	0.552701	0.292	0.256	1	1.46683
Piezo1	0.00013485	0.550907	0.27	0.162	1	1.46501
Crip2	0.00420646	0.550325	0.423	0.346	1	1.46442
Peli1	0.0413936	0.549341	0.46	0.463	1	1.46342
Arl4d	5.31e-05	0.548034	0.715	0.655	1	1.46209
Birc2	0.719614	0.544772	0.226	0.252	1	1.45879
Dgka	0.273045	0.542852	0.277	0.281	1	1.45685
Afdn	0.0757491	0.540222	0.394	0.406	1	1.4542
Gnl3	0.061029	0.539046	0.255	0.221	1	1.45301
Vldlr	0.00100731	0.538847	0.263	0.175	1	1.45281
Mansc4	0.101054	0.538026	0.307	0.284	1	1.45198
Eif5b	0.452056	0.537291	0.453	0.528	1	1.45124
Araf	0.359588	0.536464	0.27	0.281	1	1.45041
Spry1	0.281362	0.534998	0.438	0.506	1	1.44894
Huwe1	0.211729	0.53443	0.409	0.463	1	1.44837
Nsd1	0.404065	0.534333	0.307	0.332	1	1.44827
Dhx9	0.639298	0.533629	0.263	0.287	1	1.44757
Mbnl1	0.392866	0.532589	0.482	0.583	1	1.44652
Gm42418	2.82e-06	0.532037	1	1	0.0536503	1.44597
BC005537	0.0114634	0.531277	0.474	0.462	1	1.44521
N4bp2l2	0.0714653	0.526019	0.38	0.367	1	1.43995
Rps26	1.58e-06	0.525858	0.854	0.94	0.0300536	1.43979
Rbm39	0.00021416	0.525767	0.847	0.906	1	1.4397
Tbc1d17	0.0090751	0.525329	0.255	0.194	1	1.43926
Rps25	0.000155806	0.525179	0.898	0.956	1	1.43911
Rpl23	1.83e-06	0.525114	0.971	0.991	0.0348662	1.43905
Xrn1	0.111565	0.523064	0.263	0.234	1	1.437
Ppm1a	0.27727	0.520173	0.401	0.447	1	1.43413
Elf2	0.172353	0.51974	0.263	0.25	1	1.4337
Sod1	0.877877	0.517956	0.277	0.319	1	1.43193
Tmpo	0.102694	0.516321	0.358	0.351	1	1.4303
Fbxw8	0.000207471	0.516055	0.27	0.165	1	1.43004
Alkbh5	0.144053	0.515543	0.328	0.312	1	1.42953
Plscr2	0.0756737	0.51081	0.445	0.45	1	1.42485
Stat6	0.00525489	0.510751	0.292	0.234	1	1.42479
Pdcd4	0.0363102	0.510539	0.445	0.429	1	1.42458
Ebf1	0.00111576	0.509451	0.518	0.479	1	1.42351
Qk	1.02e-05	0.506756	0.832	0.891	0.193104	1.42085
Zfp644	0.151437	0.506754	0.372	0.388	1	1.42085
Top1	0.0439958	0.505421	0.766	0.816	1	1.41954
Hnrnpu	0.0113611	0.505315	0.65	0.715	1	1.41943
Sfxn2	0.0171141	0.504488	0.27	0.221	1	1.41862
Midn	0.0469001	0.504305	0.343	0.324	1	1.41844
Nisch	0.363631	0.503331	0.416	0.483	1	1.41748
Sema4c	0.0110533	0.501844	0.27	0.205	1	1.41602
mt-Nd4l	0.000343318	0.501641	0.781	0.87	1	1.41582
Foxp1	0.338611	0.50056	0.438	0.494	1	1.41476
Ripk1	0.553518	0.499083	0.307	0.349	1	1.41331
Runx1	0.587885	0.498357	0.292	0.324	1	1.4126
Acin1	0.184321	0.498141	0.387	0.413	1	1.41239
Matr3	0.225901	0.496116	0.401	0.448	1	1.41041
Sfpq	0.21273	0.495023	0.547	0.642	1	1.40934
Mid1ip1	0.594455	0.494902	0.657	0.8	1	1.40922
Sema5a	0.0890414	0.494735	0.255	0.226	1	1.40906
Mfsd10	0.084807	0.494525	0.504	0.52	1	1.40886
Prickle1	0.287544	0.494016	0.285	0.29	1	1.40836
Tns2	0.00125137	0.493519	0.292	0.205	1	1.40787
Fmnl2	0.32326	0.492566	0.263	0.355	1	1.40694
Rpl34	1.1e-05	0.489791	0.905	0.97	0.210053	1.40424
Ppil4	0.0224934	0.489615	0.27	0.219	1	1.40407
Sat1	0.900734	0.488933	0.657	0.735	1	1.40341
Kmt2c	0.098594	0.488285	0.394	0.395	1	1.40278
Shisa3	0.0388032	0.488222	0.343	0.316	1	1.40272
Smarce1	0.39513	0.485939	0.255	0.337	1	1.4005
Lamp2	0.0239753	0.485672	0.577	0.616	1	1.40024
Itpr2	0.253684	0.485433	0.365	0.384	1	1.40001
Ralgps2	0.00193591	0.485366	0.737	0.709	1	1.39994
Ptpn12	0.346674	0.484673	0.285	0.291	1	1.39927
Tut7	0.223689	0.484316	0.212	0.298	1	1.39892
Hsd17b11	0.00578136	0.483959	0.336	0.27	1	1.39858
Cish	0.297479	0.483592	0.343	0.362	1	1.39822
Rbmx	0.0351312	0.4831	0.343	0.313	1	1.39774
Gmfb	0.663119	0.482169	0.431	0.518	1	1.39684
Yy1	0.325674	0.477458	0.416	0.469	1	1.39229
Plcd1	0.0037903	0.476486	0.321	0.245	1	1.39135
Herc2	0.212459	0.475007	0.255	0.247	1	1.38992
Larp4	0.0319226	0.474608	0.343	0.311	1	1.38954
Arid4b	0.753164	0.472556	0.387	0.491	1	1.38757
Rpl18a	6.87e-06	0.470881	0.912	0.969	0.130691	1.38596
Irf2	0.453751	0.468857	0.27	0.286	1	1.38401
Klf6	0.846941	0.468721	0.569	0.673	1	1.38388
Atp1b3	0.786662	0.466406	0.518	0.618	1	1.38166
Rnf13	0.0497798	0.464871	0.409	0.398	1	1.38019
Hnrnph1	0.992119	0.464211	0.526	0.704	1	1.37956
Hpcal1	0.227199	0.462851	0.255	0.246	1	1.37826
Rnf167	0.00118565	0.461471	0.277	0.194	1	1.37694
Nr1h2	0.13084	0.461447	0.27	0.247	1	1.37692
Bmp3	0.0573203	0.460679	0.314	0.276	1	1.37619
Ubn1	0.448206	0.459952	0.365	0.39	1	1.3755
Myd88	0.507881	0.459708	0.285	0.379	1	1.37526
Med13l	0.0371701	0.457686	0.358	0.332	1	1.37334
Ltbp3	0.155609	0.456869	0.27	0.257	1	1.37256
Cd9	1.62e-06	0.455742	0.949	0.991	0.0308207	1.37149
Snrnp70	0.171687	0.454721	0.547	0.636	1	1.37052
Foxn3	0.224181	0.453075	0.307	0.313	1	1.36896
Cebpb	0.318643	0.452112	0.533	0.628	1	1.36804
Stat3	0.868172	0.45179	0.445	0.553	1	1.36774
Rpl24	8.23e-06	0.450827	0.927	0.971	0.156532	1.36682
Pkd1	0.42568	0.450761	0.263	0.269	1	1.36676
Pdk1	0.103468	0.448334	0.299	0.282	1	1.36446
Nktr	0.687533	0.447221	0.438	0.529	1	1.36341
Pabpc1	0.936757	0.446136	0.489	0.624	1	1.36239
Rtf1	0.604969	0.445753	0.38	0.456	1	1.36202
Sf3b1	0.0588217	0.442981	0.723	0.809	1	1.35941
Poldip3	0.0591541	0.441491	0.263	0.226	1	1.35801
Pik3r1	0.710393	0.440633	0.504	0.62	1	1.3572
Mllt10	0.778635	0.43899	0.226	0.25	1	1.35566
Acbd4	0.389117	0.438927	0.292	0.311	1	1.3556
Eif5	0.00281223	0.438267	0.686	0.7	1	1.35498
Mosmo	0.168509	0.437992	0.277	0.259	1	1.35472
Htra2	0.181019	0.437828	0.277	0.269	1	1.35456
Kank2	0.696933	0.437472	0.292	0.362	1	1.35423
Nr2f2	0.00122261	0.437181	0.839	0.897	1	1.35396
Mical3	0.030659	0.437161	0.263	0.21	1	1.35394
Dek	0.803821	0.437129	0.453	0.582	1	1.35391
Max	0.426229	0.436401	0.255	0.274	1	1.35322
Pttg1	0.226527	0.436126	0.307	0.303	1	1.35297
Akap13	0.0248224	0.436107	0.635	0.68	1	1.35295
Pcnp	0.649892	0.436039	0.496	0.616	1	1.35288
Abat	0.0609633	0.434349	0.365	0.348	1	1.3513
Cttnbp2	0.0158534	0.434208	0.635	0.698	1	1.35117
Snhg3	0.099122	0.433068	0.285	0.263	1	1.3501
Cyth3	0.610201	0.432322	0.35	0.387	1	1.3494
Zfp36l1	0.0393033	0.431832	0.73	0.788	1	1.34895
Hibadh	0.184008	0.43003	0.321	0.311	1	1.34726
Pum1	0.666621	0.429264	0.35	0.419	1	1.34655
Ctdsp2	0.218296	0.428097	0.453	0.501	1	1.34546
Slc39a1	0.0363092	0.427671	0.38	0.341	1	1.34506
Hsp90aa1	0.153753	0.426364	0.693	0.835	1	1.34384
Med13	0.637355	0.424423	0.226	0.292	1	1.34204
Ecpas	0.374151	0.423697	0.255	0.26	1	1.34136
Gpatch8	0.141353	0.423506	0.285	0.269	1	1.34118
Nae1	0.572827	0.423309	0.234	0.297	1	1.341
Lama2	0.867793	0.422652	0.314	0.39	1	1.34039
Cd2ap	0.765087	0.421537	0.372	0.457	1	1.33935
Hnrnpul2	0.905107	0.420809	0.321	0.373	1	1.33868
Klf5	0.000154065	0.420771	0.81	0.845	1	1.33864
Mpzl2	0.6371	0.420767	0.336	0.387	1	1.33864
Nbeal1	0.647712	0.42075	0.453	0.536	1	1.33862
Nfkbib	0.00336931	0.420175	0.27	0.19	1	1.33809
Brd8	0.210857	0.419991	0.255	0.24	1	1.33792
Nipbl	0.085621	0.419465	0.409	0.425	1	1.33743
4931406P16Rik	0.0264206	0.418412	0.321	0.274	1	1.33646
Tle3	0.184689	0.418258	0.343	0.34	1	1.33631
Arhgef10	0.105169	0.416908	0.197	0.31	1	1.33506
Sbno1	0.570321	0.414728	0.263	0.278	1	1.33305
Pnn	0.194185	0.412549	0.321	0.47	1	1.33104
Birc6	0.617204	0.411717	0.277	0.355	1	1.33027
Kdm5a	0.813015	0.411678	0.277	0.312	1	1.33023
Supt5	0.00967241	0.411345	0.263	0.198	1	1.32993
2022-03-02	0.384241	0.410499	0.606	0.722	1	1.32915
Dusp11	0.573126	0.40908	0.328	0.377	1	1.32784
Zfp36l2	0.756946	0.408938	0.423	0.496	1	1.32771
Adk	0.106429	0.408495	0.453	0.48	1	1.3273
Imp3	0.837427	0.407611	0.365	0.435	1	1.32649
Wbp2	0.0893522	0.406892	0.263	0.229	1	1.32583
Tjp1	0.109683	0.405375	0.701	0.781	1	1.32443
Ip6k1	0.0179426	0.404352	0.255	0.194	1	1.32349
Tshz2	0.990329	0.403873	0.27	0.303	1	1.32305
Oga	0.0533974	0.403527	0.358	0.338	1	1.32274
Ubald2	0.128614	0.403337	0.285	0.263	1	1.32256
Arl8a	0.131024	0.40245	0.321	0.305	1	1.32175
Pear1	0.758712	0.401905	0.482	0.618	1	1.32125
Arhgef28	0.137929	0.401816	0.307	0.43	1	1.32117
Fdx1	0.628299	0.40009	0.394	0.484	1	1.31959
Usp7	0.569984	0.398866	0.241	0.255	1	1.31847
Arid4a	0.34065	0.398251	0.285	0.282	1	1.31791
Thrap3	0.260522	0.398182	0.35	0.377	1	1.31785
Ctsf	0.116199	0.397765	0.27	0.242	1	1.31747
Rpl32	0.0536513	0.397631	0.898	0.973	1	1.31734
Arhgap10	0.592647	0.394929	0.328	0.374	1	1.31488
Ddb1	0.0443006	0.393013	0.445	0.47	1	1.31313
Smc1a	0.156744	0.392974	0.387	0.549	1	1.3131
Dlgap4	0.930232	0.392753	0.358	0.44	1	1.3129
Fam43a	0.106726	0.392174	0.358	0.335	1	1.31237
Ncor1	0.424978	0.391487	0.474	0.663	1	1.31174
Taf15	0.244524	0.391338	0.182	0.268	1	1.31161
Kcnq1ot1	0.00990639	0.389993	0.285	0.456	1	1.31039
Card19	0.495445	0.388892	0.219	0.298	1	1.30939
Rps6	0.13523	0.388577	0.781	0.907	1	1.3091
Tnpo1	0.893668	0.388461	0.241	0.269	1	1.309
Chd1	0.514161	0.38838	0.277	0.296	1	1.30892
Thoc2	0.697679	0.388235	0.365	0.479	1	1.30879
Nasp	0.489482	0.387778	0.263	0.268	1	1.30838
Grasp	0.967466	0.387326	0.226	0.258	1	1.30797
Rsbn1l	0.686943	0.386192	0.299	0.382	1	1.30694
Spag9	0.138974	0.386009	0.569	0.631	1	1.30677
Mapre2	0.93194	0.385752	0.307	0.393	1	1.30654
Rb1cc1	0.86512	0.384612	0.336	0.404	1	1.30551
Bmpr2	0.806695	0.384442	0.35	0.419	1	1.30535
Tsc22d4	0.983099	0.384129	0.226	0.261	1	1.30507
Cnn3	0.251049	0.383698	0.577	0.71	1	1.30468
Kif2a	0.933654	0.382369	0.285	0.352	1	1.30348
Yme1l1	0.484961	0.382068	0.299	0.308	1	1.30321
Eif1a	0.747584	0.381829	0.46	0.61	1	1.30299
Clstn1	0.596206	0.381766	0.277	0.3	1	1.30294
Kctd9	0.635563	0.381396	0.248	0.316	1	1.3026
Cd164	0.74899	0.3812	0.307	0.39	1	1.30242
Fxyd6	0.00593964	0.380525	0.912	0.917	1	1.30182
Mier1	0.431594	0.380264	0.35	0.388	1	1.30158
mt-Nd3	6.6e-08	-0.379057	0.701	0.933	0.00125624	-1.30049
Sec31a	2.51e-06	-0.380155	0.131	0.35	0.0477751	-1.30148
Arpc5	1.63e-07	-0.380344	0.292	0.596	0.00309884	-1.30165
Dld	3.32e-07	-0.380406	0.234	0.499	0.00632229	-1.30171
Mxra7	3.57e-07	-0.380604	0.102	0.33	0.00680036	-1.30189
Stt3a	2.81e-09	-0.380849	0.088	0.356	5.34e-05	-1.30211
Twf1	6.25e-08	-0.38092	0.08	0.314	0.00118946	-1.30217
Socs1	0.000588298	-0.380985	0.168	0.319	1	-1.30223
Lsm12	1.1e-08	-0.381768	0.124	0.398	0.000208418	-1.30294
Pde6d	1.5e-08	-0.383711	0.036	0.258	0.00028625	-1.30469
Nab1	2.41e-06	-0.3841	0.153	0.391	0.0458234	-1.30505
Kifap3	1.79e-06	-0.384317	0.161	0.398	0.033972	-1.30524
Spsb2	2.14e-05	-0.384476	0.124	0.307	0.407286	-1.30539
Tm4sf1	6.1e-06	-0.384555	0.584	0.846	0.116129	-1.30546
Cnih1	8.65e-08	-0.384685	0.168	0.443	0.00164542	-1.30557
Ncbp2	7.92e-08	-0.38479	0.051	0.264	0.00150736	-1.30567
Clta	5.97e-10	-0.385308	0.511	0.827	1.14e-05	-1.30614
Rab34	4.19e-07	-0.38551	0.299	0.566	0.00796233	-1.30632
Npr3	4.81e-06	-0.385598	0.088	0.278	0.091491	-1.3064
Tor1b	1.76e-07	-0.385968	0.051	0.262	0.00334899	-1.30674
Strap	5.13e-08	-0.386049	0.197	0.49	0.000976373	-1.30681
Dhrs1	8.74e-07	-0.386299	0.058	0.25	0.0166185	-1.30704
Ndufb11	1.86e-08	-0.386327	0.569	0.858	0.00035423	-1.30706
Bet1	1.09e-07	-0.386392	0.117	0.366	0.00207249	-1.30712
Bad	9.14e-11	-0.386812	0.168	0.51	1.74e-06	-1.3075
Pkdcc	1.18e-07	-0.387531	0.489	0.761	0.00225411	-1.30815
Chil1	9.49e-05	-0.388215	0.146	0.332	1	-1.30877
Trappc3	1.01e-07	-0.38958	0.161	0.43	0.00191442	-1.31001
Alyref	1.93e-06	-0.38972	0.131	0.349	0.0367049	-1.31014
2022-03-02	2.6e-07	-0.391555	0.146	0.403	0.00494808	-1.31181
Msmo1	2.4e-07	-0.393392	0.088	0.316	0.00456138	-1.31348
Commd2	6.83e-07	-0.39385	0.088	0.3	0.0129922	-1.31389
Sec22b	4.03e-08	-0.394559	0.088	0.337	0.000767398	-1.31454
Ndufaf8	3.24e-06	-0.394762	0.088	0.283	0.0617027	-1.31473
Psmd8	3.02e-10	-0.394907	0.175	0.499	5.74e-06	-1.31486
Atp6ap1	3.58e-07	-0.395412	0.204	0.474	0.00680145	-1.31532
Fkbp14	4.15e-08	-0.395672	0.036	0.251	0.000788977	-1.31556
Grcc10	1.32e-09	-0.396201	0.394	0.757	2.52e-05	-1.31604
Tomm6	1.1e-08	-0.39632	0.365	0.689	0.000209099	-1.31615
Ube2n	8.36e-09	-0.396344	0.255	0.583	0.000158976	-1.31617
Adprh	3.53e-07	-0.396515	0.109	0.345	0.00672354	-1.31632
Arf1	5.68e-08	-0.396663	0.533	0.846	0.00108055	-1.31646
Nudc	5.28e-09	-0.397139	0.219	0.537	0.000100359	-1.31689
Atp6v1d	3.51e-07	-0.397387	0.102	0.329	0.00666938	-1.31712
Adgre5	3.08e-07	-0.398003	0.08	0.301	0.00585129	-1.31768
Dpm2	1.73e-08	-0.398805	0.036	0.259	0.000329438	-1.31842
Tnfrsf12a	2.53e-05	-0.399229	0.168	0.363	0.481626	-1.3188
Atp5k	1.56e-07	-0.399359	0.234	0.528	0.00296854	-1.31892
Ubl3	5.37e-07	-0.399909	0.226	0.495	0.0102108	-1.31942
Lamtor4	2.03e-11	-0.400332	0.212	0.586	3.87e-07	-1.31981
Ntan1	5.6e-10	-0.400764	0.204	0.514	1.07e-05	-1.32021
Tbca	1.07e-10	-0.400892	0.365	0.729	2.04e-06	-1.32032
Srsf6	4.54e-07	-0.400945	0.204	0.464	0.0086433	-1.32037
Mrps36	3.67e-07	-0.401548	0.197	0.456	0.006989	-1.32092
Rpl8	1.5e-12	-0.401937	0.861	0.987	2.85e-08	-1.32128
Tmem165	2.2e-07	-0.403084	0.153	0.407	0.00418574	-1.32233
Clptm1l	1.89e-09	-0.403931	0.08	0.35	3.6e-05	-1.32311
Ehd2	3.18e-08	-0.403996	0.343	0.676	0.000605802	-1.32317
Snrpa	1.37e-07	-0.404025	0.102	0.332	0.00260884	-1.32319
Sar1a	1e-08	-0.404194	0.307	0.633	0.000190862	-1.32335
Hspb11	2.1e-07	-0.404202	0.051	0.255	0.0040036	-1.32336
Mrps15	8.59e-07	-0.40461	0.109	0.318	0.0163472	-1.32373
Rpsa	2.86e-11	-0.405193	0.796	0.98	5.44e-07	-1.32427
G3bp1	2.22e-08	-0.405404	0.219	0.536	0.00042234	-1.32446
Pcmt1	5.7e-06	-0.406783	0.153	0.371	0.108355	-1.32573
Abracl	2.14e-07	-0.407201	0.066	0.281	0.00407608	-1.32611
Ndufs4	1.09e-10	-0.407381	0.139	0.459	2.08e-06	-1.32628
Abhd14a	1.33e-07	-0.408909	0.139	0.392	0.00253362	-1.32768
Lsm1	3.53e-08	-0.409076	0.088	0.332	0.000671344	-1.32784
Naxe	1.73e-07	-0.409376	0.153	0.406	0.00328486	-1.32811
Rab28	1.62e-08	-0.409487	0.08	0.325	0.000308907	-1.32821
Atp5md	1.08e-09	-0.409903	0.299	0.671	2.06e-05	-1.3286
Copb1	1.74e-07	-0.409929	0.197	0.47	0.00330413	-1.32862
Ier2	1.7e-06	-0.410005	0.482	0.76	0.032357	-1.32869
Ndufb10	1.99e-15	-0.410279	0.387	0.834	3.78e-11	-1.32894
Tspan31	2.35e-08	-0.410422	0.08	0.331	0.000446991	-1.32907
Rell1	2.25e-08	-0.410984	0.255	0.579	0.000427217	-1.32959
mt-Nd6	3.79e-07	-0.411076	0.168	0.422	0.00721713	-1.32968
Cldnd1	2.21e-09	-0.412644	0.219	0.538	4.2e-05	-1.33112
Slc12a4	1.27e-06	-0.412809	0.131	0.362	0.0240813	-1.33128
Aarsd1	8.32e-08	-0.41286	0.08	0.312	0.00158213	-1.33132
Hspa4	2.57e-07	-0.413161	0.168	0.43	0.00489157	-1.3316
Glrx5	1.96e-09	-0.413279	0.131	0.431	3.72e-05	-1.33171
Akr1b3	5.06e-08	-0.41504	0.226	0.515	0.000962709	-1.33334
Oaz2	2.49e-07	-0.415192	0.095	0.319	0.00473276	-1.33348
Hdhd2	6.72e-08	-0.415984	0.109	0.356	0.00127796	-1.33421
Itga7	2.59e-05	-0.416873	0.27	0.493	0.493414	-1.33503
Lsm8	5.43e-08	-0.416984	0.153	0.428	0.00103351	-1.33513
Arcn1	5.8e-07	-0.417283	0.153	0.401	0.011031	-1.33541
Hmgn3	1.08e-09	-0.417388	0.212	0.548	2.06e-05	-1.33551
Fzd4	5.22e-07	-0.417612	0.066	0.266	0.00993172	-1.33572
Ccdc90b	2.82e-08	-0.418073	0.066	0.304	0.00053604	-1.33614
Pbrm1	5.63e-09	-0.418161	0.255	0.588	0.000107073	-1.33622
Vmp1	5.42e-07	-0.418556	0.095	0.316	0.0103035	-1.33659
Cavin3	3.78e-08	-0.418988	0.606	0.877	0.000718428	-1.33699
Laptm4b	7.43e-08	-0.419389	0.109	0.353	0.00141305	-1.33736
Mtch1	1.54e-09	-0.420608	0.358	0.705	2.93e-05	-1.33849
Abcg2	1.05e-05	-0.420671	0.19	0.403	0.200282	-1.33855
Dctn2	1.35e-11	-0.421243	0.263	0.618	2.57e-07	-1.33908
Tsen34	8.42e-11	-0.421658	0.241	0.601	1.6e-06	-1.33947
Bnc2	1.9e-08	-0.421948	0.409	0.725	0.000361606	-1.33974
Dusp1	9.04e-05	-0.422375	0.248	0.448	1	-1.34013
Pmvk	2.46e-07	-0.422705	0.058	0.268	0.00468096	-1.34044
Lman2	1.83e-07	-0.42356	0.102	0.336	0.00348484	-1.34123
H2-D1	9.05e-08	-0.423579	0.482	0.768	0.00172242	-1.34125
Fbl	4.13e-07	-0.423768	0.124	0.355	0.00786374	-1.34143
Rcn1	3.82e-10	-0.423896	0.058	0.332	7.27e-06	-1.34155
Sox4	1.2e-11	-0.424181	0.102	0.428	2.27e-07	-1.34181
Tmem100	1.36e-07	-0.424281	0.08	0.305	0.00259582	-1.3419
Prelid3b	6.62e-09	-0.427067	0.036	0.273	0.000125932	-1.3445
Lamtor2	7.13e-11	-0.427291	0.27	0.652	1.36e-06	-1.34471
Guk1	5.06e-08	-0.427303	0.161	0.433	0.000962017	-1.34472
Ndufs2	5.35e-10	-0.428921	0.226	0.56	1.02e-05	-1.34623
Lpar1	1.55e-09	-0.428949	0.35	0.708	2.94e-05	-1.34625
Ergic3	2.05e-09	-0.430013	0.234	0.556	3.9e-05	-1.34725
Zc3h15	1.04e-06	-0.430759	0.219	0.472	0.0197185	-1.34794
Eif3i	1.07e-09	-0.430874	0.255	0.583	2.04e-05	-1.34805
Cops7a	1.6e-09	-0.43181	0.044	0.3	3.05e-05	-1.34892
Fuca1	1.26e-07	-0.432061	0.088	0.318	0.00239807	-1.34916
Ndel1	4.24e-07	-0.432845	0.161	0.407	0.0080675	-1.34989
Mrps25	1.84e-07	-0.433464	0.095	0.321	0.00350869	-1.35047
Kif5b	5.33e-09	-0.435424	0.453	0.777	0.000101408	-1.35231
Kank4	2.08e-10	-0.436245	0.088	0.391	3.96e-06	-1.35308
Commd7	4.23e-07	-0.436944	0.066	0.271	0.00804372	-1.35373
Pdia4	3e-07	-0.436978	0.066	0.273	0.00571293	-1.35377
Glis2	1.12e-07	-0.437031	0.117	0.361	0.00212158	-1.35382
Bub3	4.44e-10	-0.437985	0.102	0.394	8.45e-06	-1.35471
Bag1	5.65e-10	-0.439017	0.255	0.602	1.07e-05	-1.35568
Nfu1	4.99e-08	-0.439329	0.131	0.378	0.000949248	-1.35597
Msn	8.41e-08	-0.44033	0.241	0.536	0.00160022	-1.35691
Ech1	1.27e-13	-0.440383	0.299	0.702	2.41e-09	-1.35696
Sdhaf4	4.53e-08	-0.441452	0.051	0.268	0.000861328	-1.35797
Lrrc59	4.03e-08	-0.44322	0.066	0.296	0.000766792	-1.35964
Tomm22	7.09e-13	-0.443244	0.197	0.583	1.35e-08	-1.35966
Eif6	1.48e-10	-0.443523	0.175	0.513	2.82e-06	-1.35992
Sugt1	3.46e-10	-0.443702	0.197	0.546	6.58e-06	-1.36009
Mrpl13	1.67e-09	-0.444247	0.095	0.374	3.17e-05	-1.3606
Vim	4.22e-13	-0.444659	0.92	0.996	8.04e-09	-1.36099
Atp6v0c	2.83e-11	-0.444865	0.423	0.821	5.38e-07	-1.36119
Ost4	2.49e-08	-0.444967	0.307	0.62	0.000473112	-1.36128
Cmpk1	6.37e-10	-0.445005	0.146	0.456	1.21e-05	-1.36132
Ap3s1	1.21e-08	-0.445217	0.139	0.422	0.000229605	-1.36152
Adamts4	9.51e-06	-0.445755	0.08	0.263	0.180945	-1.36203
Timm17b	3.92e-10	-0.446556	0.073	0.352	7.45e-06	-1.36278
Gabarap	7.98e-11	-0.448653	0.65	0.927	1.52e-06	-1.36477
Sec11a	1.9e-11	-0.448857	0.248	0.616	3.61e-07	-1.36496
Mcrip1	2.04e-09	-0.448902	0.314	0.649	3.88e-05	-1.365
Pabpn1	1.97e-09	-0.449255	0.394	0.747	3.74e-05	-1.36534
Etfa	1.04e-09	-0.450052	0.219	0.562	1.97e-05	-1.36609
Nudcd2	1.79e-08	-0.450059	0.095	0.35	0.000341373	-1.3661
Pnkd	1.42e-09	-0.450693	0.124	0.422	2.7e-05	-1.3667
Mrps21	4.47e-08	-0.45114	0.226	0.54	0.000849595	-1.36712
Pkm	2.68e-11	-0.451934	0.438	0.786	5.1e-07	-1.36787
Hspa13	2.95e-10	-0.452989	0.08	0.374	5.62e-06	-1.36887
Prkce	1.03e-08	-0.453069	0.102	0.366	0.000196434	-1.36895
Anxa6	2.79e-08	-0.454297	0.109	0.371	0.000530826	-1.37012
Cotl1	4.91e-08	-0.454436	0.051	0.269	0.000933135	-1.37025
Idh3b	6.74e-08	-0.454491	0.146	0.414	0.00128182	-1.3703
Zcrb1	2.74e-10	-0.454937	0.204	0.541	5.21e-06	-1.37072
Chchd10	2.53e-05	-0.455142	0.124	0.307	0.48128	-1.37092
Med28	3.28e-10	-0.456388	0.161	0.475	6.25e-06	-1.3721
Lamtor5	2.26e-10	-0.457389	0.168	0.512	4.29e-06	-1.37305
Cdc42ep2	4.51e-08	-0.457437	0.073	0.309	0.000857569	-1.3731
Dgcr6	1.61e-10	-0.457779	0.241	0.611	3.07e-06	-1.37343
Ugdh	4.17e-06	-0.458272	0.161	0.381	0.07926	-1.3739
Mgp	1.02e-06	-0.459095	0.737	0.941	0.0194839	-1.37468
Ctbp1	2.53e-10	-0.459967	0.117	0.422	4.81e-06	-1.37551
Rwdd1	1.83e-10	-0.461081	0.241	0.583	3.49e-06	-1.37657
Snrpd3	2.52e-09	-0.461637	0.175	0.463	4.8e-05	-1.3771
Copb2	1.3e-09	-0.463183	0.161	0.485	2.47e-05	-1.37858
Cmbl	7.16e-10	-0.463217	0.022	0.263	1.36e-05	-1.37861
Ptpa	8.49e-10	-0.46354	0.08	0.359	1.61e-05	-1.37892
Psap	1.63e-08	-0.463867	0.518	0.86	0.000310017	-1.37923
Rac3	1.15e-08	-0.464514	0.051	0.292	0.000218064	-1.37985
Osgep	2.04e-09	-0.464953	0.088	0.355	3.89e-05	-1.38027
Mrpl53	9.38e-09	-0.465795	0.109	0.379	0.000178399	-1.38108
Txndc17	1.61e-14	-0.465876	0.292	0.713	3.07e-10	-1.38116
Nop10	4.8e-10	-0.466923	0.226	0.566	9.12e-06	-1.38216
Vma21	7.92e-10	-0.468352	0.109	0.404	1.51e-05	-1.38353
2022-09-07	3.86e-10	-0.470187	0.664	0.933	7.33e-06	-1.38529
Snrpa1	3.4e-09	-0.470234	0.088	0.358	6.47e-05	-1.38533
Psmd1	2.82e-08	-0.470897	0.161	0.443	0.000536142	-1.38597
Uba2	3.22e-10	-0.470994	0.095	0.384	6.12e-06	-1.38606
Wls	1.57e-10	-0.471348	0.139	0.46	2.98e-06	-1.3864
Ccdc80	2.5e-08	-0.472144	0.117	0.382	0.000475162	-1.38717
Ldb2	1.52e-09	-0.474924	0.197	0.527	2.89e-05	-1.38985
Frmd6	9.89e-10	-0.474954	0.255	0.597	1.88e-05	-1.38987
Rnh1	3.4e-08	-0.475232	0.285	0.59	0.000647484	-1.39014
Dnpep	6.68e-10	-0.475486	0.124	0.422	1.27e-05	-1.39039
Gjb5	2.62e-07	-0.475592	0.095	0.315	0.0049792	-1.39049
Vamp3	5.28e-08	-0.47583	0.175	0.447	0.00100395	-1.39072
Psmc3	1.05e-09	-0.476115	0.27	0.612	2.01e-05	-1.39099
Ssbp3	9.15e-10	-0.476609	0.241	0.584	1.74e-05	-1.39147
Higd2a	1.13e-10	-0.47688	0.219	0.57	2.16e-06	-1.39173
Sae1	3.24e-10	-0.477595	0.109	0.421	6.17e-06	-1.39242
Psenen	1.16e-08	-0.478397	0.263	0.593	0.000220794	-1.3932
Cspg4	3.17e-07	-0.479276	0.168	0.418	0.00603497	-1.39404
Hspa8	6.49e-11	-0.479616	0.81	0.985	1.23e-06	-1.39437
9530068E07Rik	1.9e-09	-0.479928	0.168	0.474	3.62e-05	-1.39467
Krcc1	7.38e-10	-0.48026	0.146	0.466	1.4e-05	-1.395
Canx	2.38e-10	-0.48047	0.328	0.68	4.54e-06	-1.3952
Phf5a	2.49e-08	-0.481144	0.168	0.44	0.0004743	-1.39585
Dnaja1	2.13e-09	-0.481448	0.504	0.827	4.05e-05	-1.39614
Fkbp9	2.16e-13	-0.48219	0.226	0.613	4.11e-09	-1.39686
Cdc37	5.87e-10	-0.482204	0.255	0.591	1.12e-05	-1.39688
Prmt1	1.24e-11	-0.482316	0.161	0.509	2.35e-07	-1.39698
Cope	7.47e-11	-0.482467	0.299	0.66	1.42e-06	-1.39713
Mdfic	5.99e-09	-0.482606	0.19	0.507	0.000114005	-1.39727
Nbdy	1.8e-10	-0.482651	0.08	0.364	3.42e-06	-1.39731
Adamts2	3.28e-11	-0.483032	0.401	0.787	6.24e-07	-1.39768
Ufc1	1.42e-09	-0.484474	0.292	0.594	2.71e-05	-1.39908
Hnrnpf	2.56e-09	-0.484475	0.569	0.864	4.87e-05	-1.39908
Mest	2.06e-07	-0.485423	0.051	0.26	0.00392582	-1.4
Pitpna	7.12e-11	-0.485483	0.102	0.416	1.35e-06	-1.40005
Slc35b1	4e-09	-0.48582	0.08	0.343	7.61e-05	-1.40038
Higd1a	7.74e-12	-0.485977	0.109	0.436	1.47e-07	-1.40053
Hexa	2.58e-09	-0.486381	0.117	0.394	4.91e-05	-1.40093
Atp5a1	5.75e-10	-0.486435	0.569	0.856	1.09e-05	-1.40098
Tmem234	7.58e-11	-0.486455	0.285	0.655	1.44e-06	-1.401
Ly6e	5.96e-06	-0.487422	0.073	0.253	0.113407	-1.40194
Anapc11	4.77e-09	-0.48799	0.234	0.554	9.07e-05	-1.40249
Mbd3	2.6e-12	-0.487994	0.124	0.479	4.94e-08	-1.40249
Churc1	7.3e-09	-0.488294	0.073	0.329	0.000138946	-1.40279
Atp5g2	6.2e-15	-0.488461	0.489	0.856	1.18e-10	-1.40295
Immp1l	1.42e-08	-0.489255	0.131	0.39	0.000269758	-1.40372
Fez2	4.6e-09	-0.490572	0.044	0.283	8.74e-05	-1.405
Sfrp5	7.88e-07	-0.490613	0.759	0.89	0.0149958	-1.40504
Trir	1.74e-11	-0.491211	0.204	0.576	3.31e-07	-1.40562
Ebp	1.68e-09	-0.491867	0.109	0.4	3.2e-05	-1.40626
Ecm2	2.15e-13	-0.492038	0.394	0.79	4.1e-09	-1.40643
Chchd3	5.6e-09	-0.492762	0.08	0.343	0.000106436	-1.40714
Gng5	1.58e-11	-0.492889	0.547	0.883	3.01e-07	-1.40726
Uqcrc2	2.91e-10	-0.493507	0.299	0.673	5.54e-06	-1.40786
Hdlbp	2.67e-09	-0.493676	0.241	0.559	5.08e-05	-1.40803
Ostf1	4.91e-07	-0.495954	0.19	0.431	0.00933519	-1.41025
Slc25a3	6.89e-14	-0.496337	0.613	0.914	1.31e-09	-1.41063
Bcl7c	2.99e-10	-0.496959	0.299	0.677	5.7e-06	-1.41124
Snrpd1	3.94e-14	-0.497037	0.131	0.512	7.49e-10	-1.41131
Tpi1	1.36e-10	-0.497533	0.46	0.81	2.59e-06	-1.4118
Rplp0	9.43e-17	-0.497664	0.891	0.989	1.79e-12	-1.41193
Gng11	5.17e-08	-0.49821	0.088	0.323	0.00098339	-1.41246
Hspb2	1.95e-08	-0.498494	0.058	0.295	0.000371821	-1.41274
Ywhae	4.65e-13	-0.498662	0.504	0.873	8.84e-09	-1.4129
Sgta	9.06e-10	-0.499169	0.124	0.414	1.72e-05	-1.4134
Bnip2	7.74e-11	-0.499492	0.248	0.609	1.47e-06	-1.41372
Fjx1	1.09e-07	-0.500283	0.088	0.327	0.00207025	-1.41449
Rbx1	1.04e-10	-0.501053	0.423	0.767	1.98e-06	-1.41525
Ecscr	2.22e-07	-0.502099	0.066	0.276	0.00421773	-1.41627
Rab5c	2.28e-09	-0.502603	0.168	0.472	4.34e-05	-1.41677
Acp5	1.08e-08	-0.504358	0.051	0.29	0.000206209	-1.41849
Stmn1	2.66e-06	-0.505719	0.08	0.268	0.0505627	-1.41983
Ap2s1	1.73e-10	-0.50606	0.212	0.557	3.29e-06	-1.42017
Metrnl	1.24e-06	-0.506593	0.066	0.253	0.0235834	-1.42069
Cct7	4.85e-11	-0.507007	0.212	0.551	9.23e-07	-1.4211
Vps28	1.1e-10	-0.507355	0.219	0.575	2.1e-06	-1.42144
Serp1	6.3e-11	-0.509118	0.153	0.499	1.2e-06	-1.42318
Etfb	2.21e-12	-0.509234	0.409	0.816	4.2e-08	-1.42329
Timm23	1.21e-09	-0.509988	0.153	0.452	2.3e-05	-1.42404
Cdk2ap2	1.5e-08	-0.511156	0.358	0.657	0.000284461	-1.42519
Cct5	6.02e-11	-0.511284	0.431	0.779	1.15e-06	-1.42532
Psmd13	1.93e-12	-0.511306	0.146	0.498	3.68e-08	-1.42534
Tle5	1.34e-11	-0.514525	0.438	0.791	2.54e-07	-1.42852
Socs2	1.76e-08	-0.51675	0.197	0.479	0.000335637	-1.43073
Tusc3	1.23e-09	-0.517348	0.08	0.356	2.35e-05	-1.43132
Atp1a1	4.19e-09	-0.519177	0.044	0.288	7.97e-05	-1.43314
Timm8b	6.99e-10	-0.519178	0.139	0.441	1.33e-05	-1.43314
B230118H07Rik	4.78e-10	-0.519476	0.058	0.326	9.08e-06	-1.43343
Atp5e	2.18e-15	-0.519947	0.518	0.885	4.16e-11	-1.4339
Car11	2.6e-11	-0.520503	0.088	0.406	4.95e-07	-1.43446
Pcsk5	4.59e-10	-0.520626	0.095	0.382	8.74e-06	-1.43458
Gnas	2.57e-14	-0.520817	0.759	0.983	4.89e-10	-1.43477
Stard4	2.03e-08	-0.521336	0.036	0.255	0.000385987	-1.43528
Tnfaip8	4.67e-09	-0.521766	0.204	0.52	8.89e-05	-1.43571
Lims1	3.92e-09	-0.523011	0.139	0.427	7.45e-05	-1.43695
Bmp1	6.46e-15	-0.523403	0.387	0.827	1.23e-10	-1.43734
Serf1	5.02e-10	-0.526226	0.058	0.327	9.56e-06	-1.44016
Ptov1	1.52e-10	-0.526596	0.343	0.692	2.89e-06	-1.44053
Ckap4	1.11e-09	-0.526684	0.066	0.335	2.11e-05	-1.44061
Derl1	2.68e-10	-0.52732	0.102	0.402	5.09e-06	-1.44125
Tmem14c	5.61e-10	-0.527423	0.248	0.561	1.07e-05	-1.44135
Scp2	2.9e-11	-0.528153	0.27	0.657	5.51e-07	-1.44208
Tmed9	2.12e-09	-0.528327	0.409	0.735	4.03e-05	-1.44226
Fundc2	2.36e-10	-0.529237	0.226	0.563	4.5e-06	-1.44317
Ifitm1	4.26e-08	-0.52999	0.299	0.591	0.000809978	-1.44392
Sipa1	3.16e-09	-0.530097	0.051	0.294	6.01e-05	-1.44403
Tmem160	1.1e-09	-0.530867	0.131	0.436	2.1e-05	-1.4448
Ufm1	3.73e-10	-0.53276	0.146	0.454	7.09e-06	-1.44669
Slc39a7	1.73e-10	-0.532996	0.139	0.457	3.3e-06	-1.44693
Suclg1	3.54e-13	-0.533522	0.153	0.528	6.74e-09	-1.44746
Prkcsh	1.9e-09	-0.53359	0.051	0.296	3.61e-05	-1.44753
Camk1	5.77e-12	-0.533842	0.08	0.4	1.1e-07	-1.44778
Eva1b	2.53e-09	-0.534098	0.182	0.468	4.81e-05	-1.44804
Mrpl52	1.55e-12	-0.534568	0.248	0.635	2.96e-08	-1.44851
Mdh2	7.27e-11	-0.534818	0.358	0.713	1.38e-06	-1.44876
Psmd14	2.13e-11	-0.535163	0.036	0.322	4.05e-07	-1.44911
Mdh1	9.42e-14	-0.535382	0.285	0.693	1.79e-09	-1.44933
Pgk1	1.15e-11	-0.538894	0.139	0.493	2.18e-07	-1.45286
Efemp1	4.03e-10	-0.538901	0.255	0.573	7.66e-06	-1.45286
mt-Nd4	2.39e-18	-0.539023	0.956	0.983	4.54e-14	-1.45299
Adamtsl5	7.35e-11	-0.539663	0.102	0.406	1.4e-06	-1.45363
Gsn	3.17e-07	-0.540612	0.971	0.998	0.00602246	-1.45459
Psma2	8.79e-12	-0.54091	0.401	0.774	1.67e-07	-1.45489
Ccdc124	7.03e-09	-0.540956	0.102	0.366	0.000133812	-1.45494
Mrps12	1.2e-10	-0.541122	0.095	0.4	2.28e-06	-1.4551
Adamts9	7.19e-10	-0.541235	0.058	0.321	1.37e-05	-1.45522
Coq7	7.81e-12	-0.541268	0.015	0.292	1.49e-07	-1.45525
Hmg20b	1.89e-11	-0.54148	0.19	0.541	3.59e-07	-1.45546
Mocs2	3.51e-10	-0.541885	0.182	0.511	6.67e-06	-1.45587
Itm2a	2.56e-08	-0.542055	0.146	0.414	0.000486551	-1.45604
Tspan6	9.29e-11	-0.542956	0.036	0.309	1.77e-06	-1.45695
Reep3	1.28e-09	-0.543583	0.365	0.699	2.44e-05	-1.45759
Psmb7	1.91e-11	-0.543646	0.19	0.534	3.63e-07	-1.45765
Mea1	1.6e-10	-0.545679	0.029	0.284	3.05e-06	-1.45971
Tmed10	7.17e-14	-0.546766	0.467	0.83	1.36e-09	-1.46081
Aimp1	6.36e-13	-0.54755	0.109	0.477	1.21e-08	-1.4616
Wipf1	4.68e-10	-0.547585	0.073	0.353	8.91e-06	-1.46164
Mindy2	5.95e-10	-0.548502	0.321	0.655	1.13e-05	-1.46257
Psma4	1.29e-13	-0.548827	0.299	0.708	2.45e-09	-1.4629
Moxd1	1.78e-15	-0.549119	0.234	0.677	3.39e-11	-1.46319
Adam17	4.37e-12	-0.551671	0.066	0.385	8.31e-08	-1.46578
Medag	1.96e-07	-0.551796	0.08	0.303	0.00373168	-1.46591
Scand1	7.47e-12	-0.551889	0.35	0.724	1.42e-07	-1.466
Npdc1	1.15e-10	-0.552489	0.277	0.642	2.19e-06	-1.46661
Fgfr1op2	3.11e-10	-0.552722	0.146	0.451	5.91e-06	-1.46685
Cfdp1	7.93e-12	-0.553625	0.161	0.511	1.51e-07	-1.46777
Srsf9	4.56e-12	-0.554236	0.124	0.468	8.68e-08	-1.46839
Manbal	4.98e-11	-0.555153	0.058	0.35	9.47e-07	-1.46932
Mxd4	6.05e-11	-0.555303	0.197	0.551	1.15e-06	-1.46948
Cops6	5.7e-12	-0.556215	0.109	0.448	1.08e-07	-1.47041
Mrpl58	9.33e-11	-0.556743	0.073	0.358	1.78e-06	-1.47095
Rpn2	1.08e-11	-0.55776	0.175	0.528	2.06e-07	-1.47198
Tceal8	3.92e-16	-0.558165	0.241	0.679	7.46e-12	-1.4724
Mrps18a	9.18e-13	-0.558525	0.073	0.417	1.75e-08	-1.47276
Cox5b	1.41e-13	-0.55946	0.445	0.834	2.67e-09	-1.47372
Mapk3	9.94e-11	-0.5596	0.153	0.47	1.89e-06	-1.47386
Adamtsl3	5.97e-09	-0.559818	0.263	0.575	0.000113509	-1.47408
Idi1	1.28e-08	-0.560114	0.058	0.3	0.000243067	-1.47439
Bax	2.12e-13	-0.560133	0.182	0.557	4.03e-09	-1.4744
Mrfap1	5.34e-12	-0.560617	0.416	0.808	1.02e-07	-1.4749
Arhgap18	6.32e-11	-0.561063	0.095	0.39	1.2e-06	-1.47536
Atp5mpl	1.94e-11	-0.562037	0.277	0.644	3.69e-07	-1.47635
mt-Cytb	5.79e-19	-0.562527	0.971	0.984	1.1e-14	-1.47685
Armcx3	1.76e-10	-0.563216	0.124	0.444	3.36e-06	-1.47756
Yif1a	6.64e-13	-0.564545	0.022	0.327	1.26e-08	-1.47892
Ntrk3	1.66e-11	-0.564895	0.088	0.401	3.16e-07	-1.47928
Tubb6	4.33e-09	-0.565357	0.102	0.368	8.24e-05	-1.47975
Pnp	1.13e-06	-0.566253	0.248	0.48	0.0215414	-1.48067
Cct3	7e-12	-0.569703	0.153	0.511	1.33e-07	-1.48422
Uqcrh	1.73e-12	-0.570515	0.562	0.903	3.3e-08	-1.48505
Set	7.16e-11	-0.570809	0.241	0.597	1.36e-06	-1.48536
Efemp2	6.86e-11	-0.571533	0.044	0.317	1.31e-06	-1.4861
Prkar1a	3.02e-12	-0.572654	0.285	0.671	5.75e-08	-1.48726
Scd2	1.03e-08	-0.573376	0.489	0.8	0.000195164	-1.488
Gnai2	9.89e-14	-0.573611	0.496	0.898	1.88e-09	-1.48824
Uba5	4.28e-10	-0.573749	0.095	0.386	8.14e-06	-1.48839
Esd	8.89e-17	-0.574006	0.226	0.677	1.69e-12	-1.48865
Cisd1	1.82e-11	-0.574129	0.088	0.401	3.46e-07	-1.48878
Gnb1	1.84e-12	-0.574389	0.248	0.618	3.5e-08	-1.48905
Acat1	3.04e-12	-0.575026	0.255	0.647	5.78e-08	-1.4897
Chmp2a	3.13e-13	-0.577285	0.321	0.728	5.95e-09	-1.49204
Psma7	6.49e-12	-0.578619	0.482	0.832	1.23e-07	-1.49342
2610001J05Rik	4.22e-10	-0.578751	0.109	0.396	8.02e-06	-1.49356
Mrpl42	1.08e-15	-0.579125	0.139	0.545	2.06e-11	-1.49394
Laptm4a	6.25e-15	-0.579835	0.796	0.969	1.19e-10	-1.49468
Vdac3	7.57e-12	-0.579903	0.212	0.589	1.44e-07	-1.49475
Gpx8	7.18e-11	-0.582356	0.285	0.634	1.37e-06	-1.49729
Arhgdia	9.19e-13	-0.58268	0.328	0.723	1.75e-08	-1.49763
Rab5if	3.03e-12	-0.584318	0.175	0.542	5.77e-08	-1.49933
Fam114a1	1.2e-09	-0.586037	0.095	0.358	2.28e-05	-1.50112
Krtcap2	1.15e-14	-0.586064	0.445	0.833	2.18e-10	-1.50115
Kras	1.1e-10	-0.586109	0.234	0.573	2.08e-06	-1.50119
Yif1b	6.31e-16	-0.586398	0.109	0.519	1.2e-11	-1.50149
Wdr83os	1.77e-10	-0.586873	0.139	0.453	3.36e-06	-1.50199
Gpc3	2.91e-09	-0.587293	0.307	0.623	5.53e-05	-1.50243
Lrpap1	1.52e-10	-0.587362	0.409	0.743	2.88e-06	-1.5025
Cetn3	4.7e-14	-0.587628	0.131	0.532	8.93e-10	-1.50277
Txn2	2.89e-12	-0.588109	0.088	0.418	5.49e-08	-1.50328
Gfra2	3.37e-09	-0.588173	0.044	0.283	6.41e-05	-1.50334
Svbp	2.06e-10	-0.588812	0.131	0.44	3.92e-06	-1.50401
Mrps16	5.09e-10	-0.589324	0.146	0.442	9.68e-06	-1.50454
Fam162a	3.8e-12	-0.589434	0.117	0.456	7.24e-08	-1.50466
Chchd1	4.98e-14	-0.589629	0.124	0.506	9.48e-10	-1.50486
Psmb10	3.78e-10	-0.590304	0.022	0.271	7.19e-06	-1.50556
Mrpl18	1.61e-11	-0.591618	0.102	0.424	3.06e-07	-1.50694
Ndufb7	5.03e-14	-0.592543	0.263	0.697	9.57e-10	-1.5079
Gipc1	2.14e-11	-0.593475	0.029	0.311	4.07e-07	-1.50888
Sec13	9.74e-11	-0.593591	0.109	0.405	1.85e-06	-1.509
Pgam1	7.04e-11	-0.596098	0.292	0.645	1.34e-06	-1.51162
Sumo1	2.88e-12	-0.600461	0.299	0.698	5.48e-08	-1.5162
Sarnp	4.95e-14	-0.600741	0.263	0.66	9.41e-10	-1.5165
Vdac2	3.15e-14	-0.600784	0.285	0.694	5.99e-10	-1.51654
Efnb3	5.24e-09	-0.601054	0.153	0.444	9.97e-05	-1.51682
Ptma	2.31e-16	-0.601407	0.898	0.996	4.39e-12	-1.5172
Selenom	1.71e-13	-0.601523	0.474	0.826	3.25e-09	-1.51732
Sdhd	2.15e-12	-0.601639	0.168	0.529	4.08e-08	-1.51744
Purb	1.59e-12	-0.603584	0.423	0.787	3.02e-08	-1.51949
Fgl2	1.08e-05	-0.604129	0.277	0.483	0.204702	-1.52006
Cyc1	4.84e-12	-0.604301	0.212	0.592	9.21e-08	-1.52024
Mgat2	1.55e-11	-0.605198	0.058	0.353	2.96e-07	-1.52119
Lman1	3.13e-10	-0.605295	0.182	0.504	5.96e-06	-1.52129
Taf10	2.1e-13	-0.606707	0.088	0.436	4e-09	-1.52278
Bzw2	2.15e-08	-0.607086	0.212	0.477	0.000408728	-1.52318
H2-K1	1.78e-10	-0.608927	0.182	0.509	3.39e-06	-1.52512
Cib1	1.86e-11	-0.609106	0.073	0.367	3.54e-07	-1.52531
Uqcrc1	3.84e-14	-0.609335	0.212	0.599	7.3e-10	-1.52556
Egfl6	4.97e-09	-0.609374	0.117	0.383	9.46e-05	-1.5256
Ccdc88a	5.1e-11	-0.609997	0.08	0.378	9.69e-07	-1.52626
Tmem147	2.73e-11	-0.610729	0.139	0.476	5.2e-07	-1.52703
Tenm2	7.9e-10	-0.612467	0.445	0.765	1.5e-05	-1.52887
Emc2	9.9e-12	-0.61432	0.146	0.496	1.88e-07	-1.53084
Tecr	1.36e-13	-0.614937	0.328	0.712	2.59e-09	-1.53149
Spp1	6.82e-09	-0.615275	0.139	0.41	0.000129685	-1.53185
Tax1bp3	2.38e-11	-0.615439	0.022	0.292	4.52e-07	-1.53202
Chmp5	7.16e-13	-0.616339	0.248	0.636	1.36e-08	-1.53298
Cycs	6.38e-12	-0.616398	0.117	0.446	1.21e-07	-1.53304
Sem1	1.41e-14	-0.618384	0.504	0.886	2.68e-10	-1.53515
Banf1	9.76e-13	-0.618834	0.124	0.475	1.86e-08	-1.53563
Aga	1.49e-10	-0.619481	0.051	0.321	2.83e-06	-1.53632
Arl1	2.27e-15	-0.620848	0.307	0.711	4.32e-11	-1.53778
Ndufs6	2.54e-16	-0.621397	0.204	0.644	4.83e-12	-1.53836
Slc25a4	6.78e-16	-0.621672	0.803	0.958	1.29e-11	-1.53866
H2afz	1.67e-15	-0.622679	0.38	0.814	3.18e-11	-1.53973
Ndufs5	1.65e-17	-0.624192	0.358	0.808	3.14e-13	-1.54135
Psmd6	1.73e-12	-0.624285	0.153	0.515	3.29e-08	-1.54145
Lsm6	5.69e-12	-0.625057	0.066	0.377	1.08e-07	-1.54227
Magt1	4.77e-15	-0.625299	0.175	0.581	9.07e-11	-1.54253
Ucp2	5.45e-10	-0.626242	0.015	0.25	1.04e-05	-1.54354
Ppa1	3.39e-11	-0.626734	0.036	0.314	6.46e-07	-1.54407
Mtln	2.84e-11	-0.627285	0.08	0.382	5.41e-07	-1.54466
Vapa	1.04e-14	-0.627852	0.394	0.798	1.98e-10	-1.54526
Gatm	4.84e-09	-0.628029	0.117	0.386	9.2e-05	-1.54545
BC031181	2.47e-14	-0.62847	0.197	0.594	4.7e-10	-1.54592
mt-Atp6	1.69e-24	-0.628953	0.985	0.987	3.22e-20	-1.54644
Hint1	3.7e-15	-0.629365	0.511	0.886	7.04e-11	-1.54688
Col8a1	1.54e-08	-0.63012	0.08	0.324	0.000292448	-1.54769
Ndufc1	8.04e-17	-0.631122	0.27	0.681	1.53e-12	-1.54877
Mrps14	1.57e-15	-0.634607	0.212	0.631	2.98e-11	-1.55252
Mrpl14	4.35e-12	-0.634722	0.197	0.546	8.27e-08	-1.55264
Actr3	5.82e-12	-0.635698	0.109	0.44	1.11e-07	-1.55369
Arpc2	1.5e-14	-0.635985	0.511	0.901	2.84e-10	-1.554
Mmp14	2.22e-10	-0.636014	0.372	0.718	4.22e-06	-1.55403
Copz2	6.25e-13	-0.636566	0.19	0.565	1.19e-08	-1.55462
Mien1	9.05e-12	-0.637046	0.007	0.277	1.72e-07	-1.55514
Sec11c	6.53e-11	-0.637069	0.058	0.343	1.24e-06	-1.55517
Dynlt3	1.45e-13	-0.637914	0.234	0.634	2.76e-09	-1.55608
Nsmce1	8.75e-11	-0.639046	0.08	0.371	1.66e-06	-1.5573
Hsp90ab1	1.67e-22	-0.639311	0.869	0.986	3.18e-18	-1.55758
Cuta	2.26e-13	-0.639768	0.226	0.612	4.29e-09	-1.55808
Dap	7.82e-13	-0.640156	0.109	0.464	1.49e-08	-1.5585
Tpd52	8.06e-14	-0.641499	0.146	0.52	1.53e-09	-1.55995
mt-Co2	3.54e-24	-0.642034	0.993	0.983	6.73e-20	-1.56053
Gng10	1.45e-13	-0.644124	0.095	0.457	2.77e-09	-1.56279
Surf4	4.38e-12	-0.644896	0.073	0.389	8.33e-08	-1.56363
Tpm2	1.91e-09	-0.645151	0.117	0.394	3.64e-05	-1.5639
Map2k2	2.73e-14	-0.646856	0.088	0.467	5.19e-10	-1.56575
Emc10	8.47e-16	-0.648798	0.182	0.611	1.61e-11	-1.56786
Sdf2l1	4.38e-10	-0.649474	0.015	0.255	8.33e-06	-1.5686
Cox6a1	6.19e-15	-0.649513	0.526	0.872	1.18e-10	-1.56864
Calm2	4.24e-15	-0.653584	0.569	0.915	8.07e-11	-1.57307
Atp5j2	2.2e-13	-0.653787	0.474	0.87	4.19e-09	-1.57329
Nr3c1	8.25e-16	-0.654117	0.299	0.725	1.57e-11	-1.57365
Ndufc2	7.15e-18	-0.65442	0.292	0.771	1.36e-13	-1.57398
Rer1	1.64e-15	-0.655372	0.248	0.681	3.12e-11	-1.57502
Psma5	1.42e-15	-0.655797	0.19	0.608	2.7e-11	-1.57549
Ubl5	1.2e-16	-0.656621	0.299	0.76	2.29e-12	-1.57639
Tmem167	1.7e-12	-0.656672	0.234	0.597	3.24e-08	-1.57644
Tmem176a	1.21e-10	-0.659808	0.241	0.574	2.31e-06	-1.57987
Ndufa8	1.69e-14	-0.661192	0.204	0.613	3.22e-10	-1.58139
Sub1	4.92e-16	-0.663716	0.394	0.819	9.36e-12	-1.58416
Akr1a1	2.31e-17	-0.663803	0.387	0.831	4.4e-13	-1.58425
Calu	5.67e-14	-0.66509	0.197	0.597	1.08e-09	-1.58567
Morf4l2	3.91e-17	-0.665898	0.255	0.71	7.45e-13	-1.58656
Mpc2	1.9e-17	-0.665987	0.409	0.835	3.61e-13	-1.58665
Atp6v0b	2.53e-16	-0.667738	0.19	0.619	4.81e-12	-1.58858
Psmc4	1.08e-14	-0.669389	0.102	0.48	2.06e-10	-1.5904
Edf1	1.41e-19	-0.669607	0.226	0.703	2.69e-15	-1.59064
Tceal9	1.11e-14	-0.671633	0.299	0.731	2.11e-10	-1.59288
Ndufv3	1.3e-13	-0.672112	0.226	0.614	2.47e-09	-1.5934
Uqcr11	2.94e-14	-0.672707	0.423	0.806	5.6e-10	-1.59406
Mrpl54	8.67e-13	-0.673546	0.051	0.366	1.65e-08	-1.59499
Ndufb3	3.38e-15	-0.6739	0.204	0.634	6.42e-11	-1.59538
Gm13889	1.97e-09	-0.674332	0.022	0.253	3.75e-05	-1.59586
Blvrb	1.95e-14	-0.676204	0.175	0.578	3.71e-10	-1.59793
Mpc1	3.61e-14	-0.676744	0.504	0.853	6.88e-10	-1.59853
Hras	2.34e-15	-0.677817	0.109	0.494	4.45e-11	-1.59972
Wnt10a	4.81e-11	-0.678077	0	0.25	9.14e-07	-1.60001
Tmem158	5.79e-12	-0.67821	0.088	0.411	1.1e-07	-1.60015
Sf3b5	4.25e-13	-0.683732	0.182	0.552	8.09e-09	-1.60629
Lsm4	2.18e-14	-0.684456	0.044	0.388	4.15e-10	-1.6071
Hsd17b12	2.61e-13	-0.685889	0.036	0.349	4.96e-09	-1.60869
Tgm2	1.47e-10	-0.686973	0.022	0.274	2.79e-06	-1.6099
Atp5d	2.1e-18	-0.689947	0.584	0.927	4e-14	-1.61322
Psmb1	6.44e-19	-0.69293	0.365	0.807	1.22e-14	-1.61656
Sh3glb2	3.17e-13	-0.693909	0.073	0.414	6.02e-09	-1.61766
Glo1	5.72e-17	-0.694761	0.131	0.557	1.09e-12	-1.61862
Tmem258	1.65e-14	-0.69507	0.204	0.597	3.13e-10	-1.61896
Tsc22d1	1.97e-15	-0.695402	0.467	0.847	3.75e-11	-1.61934
Rrbp1	4.76e-14	-0.696931	0.431	0.792	9.05e-10	-1.62105
Nenf	1.19e-21	-0.697452	0.343	0.8	2.27e-17	-1.62164
Tubb2a	1.81e-18	-0.697864	0.182	0.684	3.44e-14	-1.6221
Fkbp1a	3.45e-16	-0.699677	0.263	0.679	6.56e-12	-1.62414
S100a16	4.36e-14	-0.701229	0.168	0.557	8.3e-10	-1.62589
Itm2b	1.66e-21	-0.701482	0.883	0.991	3.16e-17	-1.62617
Rasgrp2	1.48e-10	-0.703175	0.139	0.446	2.82e-06	-1.62808
Papss1	5.67e-16	-0.708011	0.073	0.472	1.08e-11	-1.63355
Tmed3	3.13e-15	-0.708296	0.073	0.453	5.95e-11	-1.63387
1810037I17Rik	8.2e-15	-0.710058	0.394	0.819	1.56e-10	-1.63587
Nid2	4.83e-16	-0.710762	0.226	0.668	9.19e-12	-1.63667
Vcp	3.43e-15	-0.711595	0.343	0.753	6.52e-11	-1.63761
Kdelr2	5.86e-12	-0.712098	0.182	0.522	1.12e-07	-1.63818
P4hb	4.36e-14	-0.712101	0.212	0.611	8.3e-10	-1.63819
Atp5c1	4.4e-16	-0.713523	0.482	0.881	8.37e-12	-1.6398
Trappc4	1.37e-13	-0.714894	0.153	0.519	2.6e-09	-1.64136
Smarcb1	1.03e-12	-0.714906	0.058	0.375	1.96e-08	-1.64138
Nnmt	8.09e-12	-0.717037	0.036	0.327	1.54e-07	-1.6438
Smim5	9.48e-13	-0.717377	0.022	0.327	1.8e-08	-1.64419
Mlec	1.51e-13	-0.71752	0.073	0.407	2.88e-09	-1.64435
Pon2	5.19e-14	-0.718023	0.161	0.538	9.87e-10	-1.64493
Clmp	1.27e-18	-0.718929	0.095	0.545	2.41e-14	-1.64596
Uqcr10	4.17e-16	-0.719413	0.387	0.805	7.93e-12	-1.64651
Rpl36al	1.05e-15	-0.720084	0.416	0.837	2e-11	-1.64728
Aldoa	4.53e-15	-0.720477	0.569	0.886	8.62e-11	-1.64773
Mrpl20	1.33e-15	-0.722002	0.212	0.652	2.53e-11	-1.64947
Igf1	4.85e-10	-0.723183	0.022	0.266	9.23e-06	-1.65082
Mfap5	9.18e-22	-0.723224	0.861	0.99	1.75e-17	-1.65087
Fkbp7	3.59e-13	-0.723582	0.139	0.505	6.84e-09	-1.65128
Txndc5	3.53e-14	-0.728495	0.102	0.473	6.72e-10	-1.65691
Ndufa12	1.41e-15	-0.731131	0.212	0.623	2.68e-11	-1.65994
Tgfbi	8.59e-17	-0.732543	0.635	0.951	1.63e-12	-1.66157
Cap1	1.27e-13	-0.732634	0.08	0.419	2.41e-09	-1.66167
Scd1	1.04e-15	-0.734137	0.307	0.721	1.99e-11	-1.6634
2022-09-06	4.74e-14	-0.734417	0.161	0.552	9.01e-10	-1.66373
Rps27l	1.2e-16	-0.734494	0.336	0.771	2.29e-12	-1.66381
Ywhaq	1.04e-17	-0.735993	0.307	0.76	1.98e-13	-1.66554
St3gal4	5.64e-15	-0.738084	0.051	0.408	1.07e-10	-1.66796
Hnrnpa3	5.27e-17	-0.742332	0.336	0.753	1e-12	-1.67288
Coa3	7.57e-19	-0.742645	0.095	0.536	1.44e-14	-1.67324
Prdx4	8.35e-14	-0.742735	0.168	0.541	1.59e-09	-1.67335
Pomp	1.48e-18	-0.74297	0.27	0.715	2.82e-14	-1.67362
Rex1bd	1.58e-17	-0.7434	0.131	0.56	3e-13	-1.67412
Cpe	9.85e-17	-0.74487	0.489	0.877	1.87e-12	-1.67582
Cox7a2	1.41e-16	-0.746348	0.555	0.907	2.67e-12	-1.67754
Tmed1	1.34e-15	-0.746729	0.058	0.44	2.54e-11	-1.67798
Dnajb11	1.45e-15	-0.74883	0.088	0.457	2.77e-11	-1.68043
Ndufs8	1.1e-14	-0.750827	0.168	0.55	2.09e-10	-1.68276
Ccnd1	1.13e-10	-0.750995	0.066	0.341	2.16e-06	-1.68295
Cfl1	3.68e-20	-0.751231	0.467	0.882	7e-16	-1.68323
Btbd3	2.07e-13	-0.75331	0.197	0.577	3.94e-09	-1.68566
Tbcb	3.71e-17	-0.754221	0.175	0.607	7.05e-13	-1.68672
Arl3	9e-16	-0.75457	0.219	0.649	1.71e-11	-1.68713
Mmp15	8.92e-14	-0.75527	0.044	0.377	1.7e-09	-1.68795
Gnb2	1.32e-18	-0.755405	0.445	0.856	2.52e-14	-1.68811
Foxd2os	3.3e-13	-0.757356	0.146	0.502	6.28e-09	-1.69039
Mlf2	3.86e-17	-0.759301	0.277	0.708	7.34e-13	-1.69267
Ap2m1	8.8e-16	-0.759805	0.292	0.71	1.67e-11	-1.69326
Ephb2	2.27e-14	-0.761594	0.044	0.388	4.31e-10	-1.69536
Tpm4	4.98e-18	-0.762039	0.401	0.814	9.47e-14	-1.69589
Slfn5	3.36e-10	-0.762175	0.015	0.255	6.39e-06	-1.69605
Erp29	2.14e-19	-0.762435	0.168	0.633	4.07e-15	-1.69635
Col5a1	1.65e-14	-0.762476	0.095	0.476	3.14e-10	-1.6964
Serpinf1	2.85e-11	-0.762621	0.007	0.268	5.42e-07	-1.69657
Ran	1.01e-19	-0.763164	0.285	0.745	1.92e-15	-1.69721
Cd151	1.49e-15	-0.764247	0.328	0.737	2.83e-11	-1.69848
Reep5	2.15e-20	-0.764652	0.35	0.811	4.08e-16	-1.69896
Gm11627	1.37e-11	-0.767474	0.036	0.317	2.6e-07	-1.70229
Pdia3	4.11e-19	-0.770606	0.328	0.8	7.81e-15	-1.70599
Rpn1	6.22e-15	-0.772689	0.095	0.466	1.18e-10	-1.70845
Arpc3	4.03e-19	-0.775124	0.277	0.747	7.67e-15	-1.71134
Wnt6	7.31e-20	-0.778606	0.489	0.887	1.39e-15	-1.71547
Afap1l2	8.61e-14	-0.780544	0.036	0.366	1.64e-09	-1.71778
Hspa5	1.78e-17	-0.785215	0.562	0.935	3.38e-13	-1.72335
Gas6	2.07e-10	-0.7853	0.891	0.978	3.94e-06	-1.72345
H2afv	3.82e-17	-0.785505	0.219	0.671	7.26e-13	-1.7237
Ppp1ca	1.18e-21	-0.785531	0.292	0.793	2.24e-17	-1.72373
Psmb4	2.74e-20	-0.787916	0.314	0.762	5.21e-16	-1.72658
Ctsb	1.64e-17	-0.788418	0.358	0.768	3.11e-13	-1.72718
Ddx3y	2.14e-12	-0.790587	0	0.277	4.08e-08	-1.72978
Mrc2	1.19e-14	-0.790908	0.029	0.372	2.26e-10	-1.73016
Vps29	3.87e-18	-0.792381	0.131	0.57	7.36e-14	-1.73193
Snx3	9.74e-18	-0.793614	0.328	0.737	1.85e-13	-1.73341
Rap1a	1.17e-20	-0.794334	0.453	0.875	2.22e-16	-1.73428
Ccdc107	2.7e-14	-0.79575	0.073	0.419	5.14e-10	-1.73598
Tubb4b	3.85e-16	-0.797058	0.533	0.894	7.33e-12	-1.73755
Mydgf	1.28e-15	-0.799436	0.088	0.464	2.43e-11	-1.74042
Psmb2	4.49e-19	-0.800458	0.204	0.664	8.54e-15	-1.74165
Ndufb2	3.45e-21	-0.801326	0.168	0.657	6.57e-17	-1.7427
Ddah2	1e-18	-0.802678	0.467	0.881	1.91e-14	-1.74434
Ptgr1	5.4e-17	-0.803207	0.102	0.514	1.03e-12	-1.74498
Ccl7	2.7e-06	-0.806969	0.117	0.315	0.0514041	-1.74953
Homer2	1.74e-13	-0.809647	0.066	0.398	3.32e-09	-1.75278
Pmepa1	7.73e-14	-0.810495	0.117	0.478	1.47e-09	-1.75381
Jpt1	8.2e-15	-0.810806	0.08	0.438	1.56e-10	-1.75419
Ssr4	1.81e-19	-0.811575	0.248	0.721	3.44e-15	-1.75513
Slc16a1	8.69e-15	-0.814074	0.255	0.657	1.65e-10	-1.75817
Hmgn1	1.18e-19	-0.816833	0.445	0.874	2.25e-15	-1.76153
Phlda3	1.81e-16	-0.818903	0.489	0.866	3.44e-12	-1.76406
Psmc5	3e-18	-0.81909	0.117	0.528	5.7e-14	-1.76429
Ndufab1	6.65e-18	-0.820506	0.263	0.719	1.27e-13	-1.76603
Uqcrb	5.03e-22	-0.822843	0.46	0.895	9.58e-18	-1.76889
mt-Co3	6.65e-31	-0.824033	0.985	0.984	1.27e-26	-1.77035
Col5a2	2.25e-19	-0.826875	0.328	0.8	4.29e-15	-1.77384
Bace2	5.8e-17	-0.828739	0.066	0.459	1.1e-12	-1.77613
Psmb6	3.11e-20	-0.829233	0.307	0.778	5.91e-16	-1.77674
Nupr1	9.57e-13	-0.830413	0.277	0.643	1.82e-08	-1.77819
Ndufb8	2.14e-18	-0.831682	0.394	0.823	4.07e-14	-1.77976
Rhoc	4.42e-18	-0.831822	0.197	0.644	8.4e-14	-1.77993
Bcap31	5.92e-17	-0.83312	0.299	0.728	1.13e-12	-1.78153
Atp5f1	2.2e-22	-0.8336	0.453	0.888	4.18e-18	-1.78213
Ppp1r14b	1.73e-18	-0.833898	0.409	0.865	3.29e-14	-1.7825
Atf3	7.72e-09	-0.834811	0.38	0.649	0.000146816	-1.78362
Arpc1b	4.53e-17	-0.835364	0.314	0.726	8.62e-13	-1.78431
Pebp1	1.49e-18	-0.835547	0.255	0.739	2.83e-14	-1.78453
Chchd2	3.62e-24	-0.83558	0.701	0.977	6.89e-20	-1.78457
S100a11	1.8e-15	-0.843641	0.248	0.661	3.43e-11	-1.79457
Elob	1.91e-19	-0.846384	0.547	0.919	3.63e-15	-1.79799
Rhoa	1.57e-27	-0.84731	0.628	0.95	2.99e-23	-1.79914
Timm13	9.01e-19	-0.848093	0.241	0.701	1.71e-14	-1.80012
Psme1	9.1e-19	-0.853932	0.117	0.559	1.73e-14	-1.80742
Cnpy2	1.54e-17	-0.85653	0.161	0.586	2.92e-13	-1.81068
Srp14	4.86e-21	-0.856854	0.365	0.814	9.25e-17	-1.81108
Igfbp7	8.47e-31	-0.857242	0.942	0.997	1.61e-26	-1.81157
Atp5g3	7.07e-19	-0.860041	0.314	0.755	1.35e-14	-1.81509
Tagln2	2.44e-17	-0.863237	0.299	0.724	4.64e-13	-1.81912
Gamt	1.65e-16	-0.86331	0.029	0.401	3.14e-12	-1.81921
H3f3a	1.44e-31	-0.864008	0.832	0.987	2.74e-27	-1.82009
Commd1	3.35e-18	-0.864644	0.124	0.562	6.37e-14	-1.82089
Rexo2	8.46e-18	-0.866356	0.175	0.608	1.61e-13	-1.82305
Crabp2	1.81e-09	-0.869812	0.095	0.371	3.45e-05	-1.82743
Snrpd2	4.85e-19	-0.87369	0.219	0.679	9.22e-15	-1.83234
Lamp1	1.14e-22	-0.876315	0.584	0.924	2.17e-18	-1.83568
Cryab	2.23e-21	-0.879644	0.431	0.847	4.25e-17	-1.83992
Ifitm3	8.94e-23	-0.880363	0.839	0.992	1.7e-18	-1.84084
Ppia	2.45e-35	-0.882467	0.905	0.992	4.65e-31	-1.84353
Tspo	8.12e-19	-0.883215	0.27	0.757	1.54e-14	-1.84448
Hcfc1r1	9.51e-21	-0.884117	0.241	0.713	1.81e-16	-1.84563
Anxa5	1.73e-23	-0.884271	0.526	0.913	3.3e-19	-1.84583
Maged1	2.01e-22	-0.886581	0.153	0.627	3.83e-18	-1.84879
Cdc42	9.47e-23	-0.889168	0.46	0.881	1.8e-18	-1.85211
Ndufa1	3.52e-20	-0.893793	0.095	0.538	6.69e-16	-1.85805
Nedd8	1.05e-24	-0.897695	0.321	0.813	1.99e-20	-1.86309
Ndufb6	1.78e-20	-0.898801	0.285	0.75	3.39e-16	-1.86452
Cox6b1	8.1e-23	-0.902912	0.474	0.895	1.54e-18	-1.86984
mt-Nd2	1.58e-32	-0.904019	0.934	0.983	3.01e-28	-1.87127
Brk1	1.14e-20	-0.904772	0.263	0.724	2.17e-16	-1.87225
Hspg2	8.14e-16	-0.907592	0.036	0.393	1.55e-11	-1.87591
Sostdc1	1.09e-12	-0.90986	0.153	0.511	2.07e-08	-1.87886
Psme2	4.89e-18	-0.910328	0.066	0.47	9.3e-14	-1.87947
Ptms	7.27e-27	-0.913808	0.766	0.978	1.38e-22	-1.88401
Selenow	6.84e-24	-0.918374	0.599	0.938	1.3e-19	-1.88998
Clec11a	4.81e-17	-0.919839	0.022	0.398	9.15e-13	-1.8919
Rarres2	1.28e-14	-0.924354	0.197	0.573	2.43e-10	-1.89783
Nrep	2.25e-18	-0.924655	0.015	0.412	4.29e-14	-1.89823
Ctsd	5.97e-20	-0.925064	0.38	0.814	1.14e-15	-1.89877
Ifitm2	3.65e-37	-0.925524	0.839	0.993	6.94e-33	-1.89937
Cox8a	9.73e-29	-0.926603	0.73	0.968	1.85e-24	-1.90079
Uqcc2	7.96e-20	-0.929117	0.124	0.599	1.51e-15	-1.90411
Pfn1	3.03e-22	-0.932327	0.453	0.851	5.76e-18	-1.90835
Atpif1	1.12e-25	-0.936151	0.358	0.88	2.14e-21	-1.91342
Ubc	4.28e-24	-0.939369	0.752	0.975	8.13e-20	-1.91769
Ndn	7.23e-19	-0.94065	0.175	0.623	1.37e-14	-1.91939
Sptssa	2.36e-21	-0.942148	0.343	0.816	4.49e-17	-1.92139
Oaz1	2.34e-32	-0.944977	0.752	0.978	4.45e-28	-1.92516
Ddost	9.59e-21	-0.947352	0.139	0.61	1.82e-16	-1.92833
Sh3bgrl3	3.38e-19	-0.967242	0.124	0.561	6.43e-15	-1.9551
Fkbp2	2.73e-24	-0.971646	0.175	0.7	5.19e-20	-1.96108
Ybx1	1.75e-29	-0.975098	0.606	0.957	3.33e-25	-1.96577
Hsbp1	1.36e-21	-0.977328	0.358	0.814	2.59e-17	-1.96882
Ssr2	1.56e-22	-0.978133	0.219	0.71	2.96e-18	-1.96991
Ndufb5	6.48e-22	-0.979564	0.285	0.745	1.23e-17	-1.97187
mt-Nd1	1.22e-36	-0.980509	0.92	0.984	2.32e-32	-1.97316
Eef1g	4.01e-24	-0.98327	0.234	0.763	7.64e-20	-1.97694
Ranbp1	6.41e-22	-0.985378	0.124	0.613	1.22e-17	-1.97983
Atp5h	6.34e-29	-0.98691	0.511	0.929	1.21e-24	-1.98194
Mgll	4.96e-21	-0.994764	0.117	0.591	9.43e-17	-1.99275
Col4a1	1.74e-25	-0.996526	0.672	0.962	3.32e-21	-1.99519
Qpct	1.61e-20	-0.997948	0.234	0.717	3.07e-16	-1.99716
Atp5j	2.11e-26	-0.999039	0.54	0.919	4.01e-22	-1.99867
Smdt1	7.09e-30	-1.00339	0.263	0.835	1.35e-25	-2.0047
Cav1	9.32e-31	-1.00547	0.759	0.985	1.77e-26	-2.00759
Selenof	1.84e-32	-1.00662	0.599	0.962	3.5e-28	-2.0092
Oxct1	2.71e-21	-1.00754	0.204	0.674	5.15e-17	-2.01047
Ube2m	5.64e-21	-1.00798	0.102	0.561	1.07e-16	-2.01109
Ecrg4	8.84e-15	-1.00893	0.022	0.356	1.68e-10	-2.01242
Chd3	1.79e-21	-1.0196	0.212	0.699	3.4e-17	-2.02735
Micos10	1.81e-26	-1.01975	0.321	0.84	3.44e-22	-2.02757
Eid1	5.52e-25	-1.02837	0.27	0.801	1.05e-20	-2.03971
Slc6a13	9.97e-16	-1.0382	0.088	0.473	1.9e-11	-2.05366
Cox5a	2.13e-24	-1.03829	0.241	0.73	4.05e-20	-2.0538
Tubb5	3.16e-25	-1.03967	0.438	0.861	6.01e-21	-2.05575
Lum	1.01e-08	-1.04201	0.029	0.25	0.000192872	-2.0591
Sdc1	2.07e-13	-1.04478	0.117	0.46	3.93e-09	-2.06304
Capns1	3.59e-25	-1.05427	0.438	0.894	6.84e-21	-2.07667
Tnfsf8	2.2e-11	-1.0545	0.051	0.33	4.19e-07	-2.077
Serpinb1a	1.42e-18	-1.05624	0.088	0.507	2.71e-14	-2.0795
Arf5	6.27e-27	-1.05699	0.394	0.854	1.19e-22	-2.08059
Ndufa4	1.54e-28	-1.05774	0.285	0.803	2.92e-24	-2.08167
Myl6	9.62e-38	-1.05875	0.869	0.994	1.83e-33	-2.08313
Dynll1	4.13e-28	-1.06135	0.613	0.959	7.85e-24	-2.08688
Prdx5	5.44e-25	-1.06259	0.321	0.835	1.04e-20	-2.08867
Hmgcs1	4.84e-20	-1.06545	0.095	0.544	9.21e-16	-2.09283
Spon2	9.21e-18	-1.06572	0.007	0.39	1.75e-13	-2.09322
Tnnt3	1.92e-13	-1.07177	0.109	0.453	3.66e-09	-2.10201
Spcs2	3.71e-26	-1.07607	0.27	0.783	7.05e-22	-2.10829
Psmb5	1.18e-24	-1.07623	0.204	0.741	2.25e-20	-2.10852
Col6a2	1.33e-22	-1.08296	0.073	0.562	2.53e-18	-2.11838
Cox7b	2e-28	-1.08678	0.372	0.88	3.8e-24	-2.12399
Calm3	2.86e-24	-1.09117	0.248	0.742	5.44e-20	-2.13047
Clic1	8.68e-27	-1.09614	0.35	0.816	1.65e-22	-2.13781
Col6a3	3.01e-25	-1.10463	0.248	0.798	5.72e-21	-2.15043
Prelp	1.51e-24	-1.10709	0.248	0.746	2.86e-20	-2.1541
Sumo2	5.26e-31	-1.113	0.54	0.937	1e-26	-2.16296
Tma7	5.9e-24	-1.11552	0.234	0.725	1.12e-19	-2.16674
Dad1	5.17e-31	-1.13038	0.416	0.898	9.84e-27	-2.18917
Cox4i1	1.58e-34	-1.13328	0.679	0.978	3e-30	-2.19356
Ndufa13	3.09e-35	-1.13664	0.416	0.917	5.89e-31	-2.19869
Klf2	1.39e-11	-1.1379	0.401	0.687	2.64e-07	-2.2006
Fdps	1.46e-17	-1.13816	0.015	0.398	2.78e-13	-2.201
Dbndd2	2.12e-22	-1.1401	0.131	0.604	4.03e-18	-2.20397
Ift20	8.4e-25	-1.14192	0.153	0.67	1.6e-20	-2.20675
Rcn3	2.18e-24	-1.14993	0.197	0.703	4.15e-20	-2.21903
Ywhab	1.5e-25	-1.1508	0.197	0.718	2.86e-21	-2.22037
Bgn	1.39e-31	-1.15469	0.365	0.881	2.64e-27	-2.22637
Gstm5	7.25e-25	-1.15995	0.248	0.772	1.38e-20	-2.2345
Cd82	2.77e-24	-1.17627	0.117	0.617	5.26e-20	-2.25992
Psmb3	5.36e-29	-1.1764	0.255	0.782	1.02e-24	-2.26013
Ndufb9	6.12e-28	-1.17674	0.372	0.856	1.16e-23	-2.26066
Kitl	1.44e-23	-1.1784	0.08	0.58	2.73e-19	-2.26326
Ndufa11	1.19e-30	-1.18567	0.19	0.777	2.26e-26	-2.2747
Pea15a	1.09e-21	-1.19462	0.029	0.476	2.08e-17	-2.28885
Matn2	4.29e-28	-1.19792	0.226	0.763	8.17e-24	-2.29408
Sfrp1	2.38e-24	-1.19856	0.255	0.74	4.53e-20	-2.29511
Ccl2	8.79e-07	-1.2006	0.088	0.29	0.016715	-2.29835
Uqcrq	1.95e-30	-1.20278	0.27	0.806	3.71e-26	-2.30183
Calr	2.49e-28	-1.20477	0.409	0.863	4.73e-24	-2.30501
Actg1	1.33e-30	-1.23438	0.723	0.988	2.54e-26	-2.35281
Cd63	1.41e-41	-1.25606	0.701	0.982	2.68e-37	-2.38843
Crip1	5.45e-19	-1.25642	0.27	0.71	1.04e-14	-2.38902
Lxn	1.1e-22	-1.25896	0.073	0.557	2.1e-18	-2.39324
Atp5g1	2.57e-31	-1.2597	0.263	0.82	4.9e-27	-2.39446
Dapk2	2.7e-27	-1.27396	0.036	0.565	5.13e-23	-2.41825
Prdx1	1.3e-36	-1.28033	0.431	0.92	2.47e-32	-2.42895
Slc25a5	2.99e-33	-1.29222	0.241	0.829	5.69e-29	-2.44905
Prdx2	4.7e-34	-1.29775	0.27	0.829	8.95e-30	-2.45845
Dbi	5.51e-33	-1.3039	0.431	0.912	1.05e-28	-2.46896
Atp5b	1.63e-41	-1.30901	0.642	0.97	3.1e-37	-2.47772
Mgst3	4.11e-32	-1.32552	0.117	0.691	7.81e-28	-2.50622
Ifi27	4.81e-32	-1.34876	0.161	0.76	9.16e-28	-2.54694
Atp5o	8.99e-34	-1.366	0.27	0.844	1.71e-29	-2.57755
Acer3	2.62e-29	-1.37727	0.241	0.771	4.99e-25	-2.59777
Col5a3	1.05e-28	-1.3786	0.197	0.743	2e-24	-2.60016
Hsp90b1	4.96e-32	-1.3877	0.358	0.866	9.43e-28	-2.61661
Islr	9.19e-18	-1.39146	0.088	0.496	1.75e-13	-2.62344
Cox6c	5.65e-46	-1.39199	0.533	0.971	1.08e-41	-2.62441
Manf	6.61e-30	-1.40322	0.182	0.734	1.26e-25	-2.64492
Bsg	1.33e-37	-1.41046	0.518	0.937	2.53e-33	-2.65821
Csrp2	8.85e-35	-1.4279	0.212	0.8	1.68e-30	-2.69055
Col18a1	8.68e-28	-1.42824	0.058	0.605	1.65e-23	-2.69118
Cd81	1.82e-52	-1.45098	0.818	0.993	3.47e-48	-2.73395
Nme1	2.12e-37	-1.45716	0.022	0.662	4.03e-33	-2.74567
Atox1	2.17e-42	-1.47177	0.46	0.951	4.12e-38	-2.77362
Tubb2b	1.42e-31	-1.47797	0.182	0.748	2.71e-27	-2.78557
Col6a1	7.44e-40	-1.48095	0.241	0.88	1.41e-35	-2.79132
Taldo1	8.06e-39	-1.48489	0.117	0.755	1.53e-34	-2.79895
Rala	3.21e-38	-1.51519	0.409	0.913	6.1e-34	-2.85836
Ppic	7.13e-35	-1.51547	0.153	0.763	1.36e-30	-2.85892
Serf2	1.1e-47	-1.52505	0.504	0.964	2.09e-43	-2.87798
Sparc	6.76e-55	-1.53481	0.825	0.995	1.29e-50	-2.8975
Fn1	8.52e-38	-1.53537	0.248	0.872	1.62e-33	-2.89862
Ppib	6.44e-52	-1.56539	0.453	0.962	1.23e-47	-2.95958
Abi3bp	1.81e-45	-1.57132	0.562	0.959	3.44e-41	-2.97177
S100a10	1.79e-51	-1.57487	0.723	0.985	3.41e-47	-2.97908
Anxa2	1.07e-43	-1.57753	0.489	0.956	2.04e-39	-2.98458
Vtn	7.07e-25	-1.60312	0.161	0.661	1.35e-20	-3.03799
Sbspon	3.94e-44	-1.61071	0.467	0.934	7.49e-40	-3.05402
Tuba1a	6.59e-36	-1.61544	0.445	0.914	1.25e-31	-3.06405
Calm1	5.82e-44	-1.61891	0.482	0.942	1.11e-39	-3.07144
Pdia6	4.04e-38	-1.66438	0.109	0.734	7.69e-34	-3.16977
Col1a2	3.32e-52	-1.70018	0.679	0.978	6.32e-48	-3.24943
Ccl11	2.3e-21	-1.73024	0.051	0.501	4.38e-17	-3.31783
Ostc	1.13e-44	-1.73452	0.131	0.822	2.15e-40	-3.32769
Maged2	2.76e-39	-1.75437	0.08	0.726	5.25e-35	-3.37378
Krt19	5.75e-38	-1.7953	0.161	0.814	1.09e-33	-3.47087
Sec61b	6.96e-47	-1.84833	0.19	0.843	1.32e-42	-3.60084
Igfbp5	2.49e-27	-1.85256	0.109	0.65	4.73e-23	-3.6114
Tmsb4x	1.3e-68	-1.8743	0.956	0.999	2.48e-64	-3.66623
Pcolce	6.7e-49	-1.92192	0.299	0.914	1.27e-44	-3.78927
Emp3	4.98e-51	-1.96224	0.139	0.866	9.47e-47	-3.89668
Fstl1	1.14e-53	-2.02294	0.365	0.949	2.16e-49	-4.0641
Postn	1.38e-23	-2.07892	0.044	0.513	2.62e-19	-4.22492
Serpinh1	2.49e-57	-2.16168	0.307	0.935	4.73e-53	-4.47437
Marcks	1.18e-57	-2.24966	0.248	0.935	2.24e-53	-4.75572
Nme2	1.25e-70	-2.25691	0.723	0.995	2.37e-66	-4.77968
Col3a1	2.3e-65	-2.68228	0.431	0.984	4.38e-61	-6.41871
Lypd2	1.14e-50	-2.72955	0	0.763	2.16e-46	-6.63251
Col1a1	1.29e-64	-2.98183	0.19	0.955	2.46e-60	-7.8999
Lgals1	2.02e-72	-3.8109	0.117	0.954	3.84e-68	-14.0344
