# Supplementary material for: Alk1 acts in non-endothelial VE-cadherin+ perineurial cells to maintain nerve branching during hair homeostasis
Source: Nat Commun. 2023 Sep 12;14:5623. doi: 10.1038/s41467-023-40761-5 (PMC10497554; doi:10.1038/s41467-023-40761-5)
Supplement: Supplementary file 10 — Supplementary Data 7 [file 41467_2023_40761_MOESM10_ESM.xlsx]

## Sheet: Sheet1
Lgals1_F	AACCTGGGGAATGTCTCAAAGT
Lgals1_R	GGTGATGCACACCTCTGTGA
Col1a1_F	GAAACCCGAGGTATGCTTGA
Col1a1_R	GGGTCCCTCGACTCCTACAT
Lypd2_F	GCATCCAACTGTGTCACCAC
Lypd2_R	GTCAGAATTGCAGCAGGACA
Col3a1_F	GCACAGCAGTCCAACGTAGA
Col3a1_R	TCTCCAAATGGGATCTCTGG
Serpinh1_F	ATGTTCTTTAAGCCACACTG
Serpinh1_R	TCGTCATAGTAGTTGTACAGG
Postn_F	CGAATCATTACAGACACACCTGC
Postn_R	ACGGCCTTCTCTTGATCGTC
Pcolce_F	GCCAGACCCCCAACTACAC
Pcolce_R	CCGTAATTGTCCAGATGCACTT
Col1a2_F	CAGAACATCACCTACCACTGCAA
Col1a2_R	TTCAACATCGTTGGAACCCTG
Sbspon_F	CTGCTGCTTCGACTACGACAG
Sbspon_R	CCTCCGTTTAGTGGTTCCTGA
Vtn_F	CCCCTGAGGCCCTTTTTCATA
Vtn_R	CAAAGCTCGTCACACTGACA
