# Supplementary material for: Alk1 acts in non-endothelial VE-cadherin+ perineurial cells to maintain nerve branching during hair homeostasis
Source: Nat Commun. 2023 Sep 12;14:5623. doi: 10.1038/s41467-023-40761-5 (PMC10497554; doi:10.1038/s41467-023-40761-5)
Supplement: Supplementary file 12 — Source Data [file 41467_2023_40761_MOESM12_ESM.xlsx]

## Sheet: Fig. 2b
	Telo		Ana
Artery	16.545	16.489	21.862	27.847
Vein	9.895	9.847	8.271	14.431
Cap-Kdr	18.248	18.244	30.104	21.04
Cap-Rgcc	11.354	9.695	15.24	20.693
Lymph-Col	27.007	29.16	15.587	9.48
Lymph-Cap	15.572	14.427	6.507	5.173
Proli	1.379	2.137	2.429	1.337

## Sheet: Fig. 2c
	Dermis			Hypodermis
Blood-Telo	20.54	20.11	14	41.45	47.44	41.12
Blood-Ana	27.63	21.8	21.3	76.45	53.5	65.2
Lymph-Telo	19.54	17.71	18	6.09	8.14	13.57
Lymph-Ana	14.14	11.36	15.33	4.14	1.09	5.77

## Sheet: Fig. 2e
Up-regulated genes at anagen
Artery	Vein	Cap_Kdr	Cap_Rgcc	Lymph_Cap	Lymph_Col	Proli
Plvap	Clu	Rps28	Rps28	Rps28	Rps28	Gm26917
Rps28	Rps28	Rpl38	Gm10260	Rpl38	Gm8797	Rbp7
Igfbp7	Gm10260	Rps21	Clu	Rpl37	Rpl38	Gpihbp1
Rps21	Rpl38	Rpl37	Rps21	Clu	Rps29	Cd300lg
Rpl37	Rpl37	Rpl39	Rpl37	Rps29	Rpl37	Rps28
Rps29	Rps21	Rps29	Rpl38	Rps21	Rps21	Rpl38
Rps27rt	Sectm1a	Clu	Rps29	Rpl39	Rpl41	H2-Q7
Rpl41	Rps29	Plvap	Rpl36	Rpl35a	Rps27rt	Kdr
Rpl38	Mt1	Rps27rt	Rpl39	Rpl41	Rpl35a	Timp3
Rpl35a	Rpl41	Rpl35a	Rpl35a	Rps27rt	S100a4	Ier5l
Cxcl12	S100a6	Rpl41	S100a6	Sparc	Rpl37a	Gadd45g
S100a6	Rpl36	Sox18	Rpl41	Rpl36	Rpl36	Gm47283
Rpl36	Rpl35a	Rpl36	Rpl36a	Rps26	Rpl39	Rpl37
Rpl39	Cd14	S100a6	Rpl37a	Plvap	Slfn2	H2-K1
Lrg1	Rps27rt	Gm10260	Rps26	Rpl37a	Crip1	Btnl9
Mt1	Rpl37a	Igfbp7	Rps27rt	Ccn1	Hspb1	Rpl36
Gm10260	Rpl39	Rpl37a	Plvap	Atp5mpl	Rps26	Hspb1
Rpl37a	Sele	Rps26	Tmsb10	Gm10260	H2-D1	Sparcl1
Tomm7	Lgmn	Tomm7	Pcp4l1	Sec61g	Atp5e	Ptp4a3
Rps26	Rps26	Lrg1	Atp5e	H2-D1	Igfbp7	Mt1
Rbp7	Socs3	Rpl34	Rpl34	Serping1	Gdf15	Rpl37a
Tpm3-rs7	Tmsb10	Rpl28	Tsc22d1	Gm11361	Lrg1	Rps27rt
Rplp2	Map3k8	Rbp7	Rplp2	Fabp4	Clu	Dusp1
Il6	mt-Nd4l	Itih5	Rpl21	Uqcr10	Ifitm3	Rps29
Gm8797	Gpr146	Gm11361	Rpl35	Ndufb1-ps	S100a6	Hbegf
Gm11808	Rpl36a	Rpl36a	Cox7c	Gm8797	Gm11361	Tomm7
Cox7c	Rpl34	Ndufa3	Atp5mpl	Gm47283	Nfkbia	Sox18
Rgcc	Serping1	Pcp4l1	Gimap5	Nsa2	Atp5mpl	Rgcc
Socs3	Fkbp11	Rplp2	Rps8	Cox6c	Uqcr11	Rpl35a
Atp5e	Romo1	Snrpg	Snrpg	H2-K1	H2-K1	Rps21
Hspa1a	Rplp2	Rpl30	Tpm3-rs7	Mrpl33	Tomm7	Bambi
Rpl36a	Rpl21	Scarb1	Igfbp7	mt-Nd4l	Isg15	Taf1d
Rpl21	Cygb	Bcam	Gm11361	Bola2	Uqcrq	Id1
Lgmn	2200002D01Rik	Cd200	Tomm7	Ndufa3	Rpl34	Snrpf
Rpl35	Rpl35	Rpl22	Emp3	Atp5e	Gapdh	Apold1
Atp5k	Selp	H2-D1	Rpl29	Cox5b	Rplp2	H2-D1
Grrp1	Pam	Cox7c	Gm2000	Igfbp7	Cox5b	Gm10260
Rpl34	Rpl28	AW112010	Il6	Uqcr11	Gm2000	Hspa1a
Ndufb1-ps	Gas5	Gbp4	Lrg1	Psmb8	Tmsb10	Rgs16
Clu	Rasl11a	Tmem176a	Uqcr10	Romo1	Ndufb1-ps	Slc38a2
Cwc22	Tpm3-rs7	Atp5j2	Bcam	Rpl36a	Cox6c	Trib1
Ndufa1	Atp5e	Bhlhe40	Rps15a	Ndufa1	Fabp4	Irf1
Cox6c	Il6	Uqcr10	Rpl30	Rpl34	Mrpl52	Dll4
Sec61g	Gm11808	mt-Nd4l	mt-Nd4l	Atp5k	Cox7c	Sema6d
Dpm3	Snhg8	Atp5k	Rpl28	Gm2000	Ndufa3	Gm11808
Rpl28	Lrg1	Cox6c	Rpl22	Snrpg	Srgn	Tnfaip8l1
Ddx3y	Anxa1	Rpl35	Vim	Rpl22	Sec61g	B2m
Atp5j2	Ndufa3	Dpm3	Gm11808	Ost4	Gpx1	Sema7a
Uqcr11	Rpl29	Mrpl52	Dpm3	Tomm7	mt-Nd3	Hist1h4d
Ndufa3	Eif2s3y	Atp5mpl	Sec61g	Procr	Atp5j2	Vwa1
Bcam	Ndufa1	Gm2000	2200002D01Rik	Rpl36al	Tpm3-rs7	Snhg3
AW112010	Ubl5	Ndufa1	Ubl5	2410006H16Rik	Snhg8	Angptl4
Uqcrq	Irf1	Sema7a	Fau	Atp5md	Rpl28	Gm8797
Sparcl1	Sbno2	Atp5e	Cavin3	Rpl30	Atp5md	Tcim
Cox5b	Uqcrq	Rps8	Ndufa1	Mrpl52	Plvap	Plk2
Gdf15	Cxcl12	Gm11808	Gimap6	Atp5j2	Atp5k	Dysf
Gapdh	Gm11361	Jam3	Rpl32	S100a11	Fxyd6	Ly6c1
Plscr1	Gm8797	Atp5l	Anxa1	Ddx3y	Rpl21	Rpl41
Crip1	Grina	Rpl23	Atox1	Rplp2	Ndufa1	Mif
H2-D1	Tomm7	Sparcl1	Entpd1	Sox18	Atp5l	Rpl39
Ndufa7	Mt2	Tmem256	Uqcrq	Gm1673	Rpl36a	Ndufb1-ps
Fau	Snrpg	Rpl21	Atp5j2	Cox7c	Cxcl1	Txnip
Snrpg	Plscr1	Col13a1	Uqcr11	Rbm3	Selenom	AW112010
Clec2d	Cd200	Ndufb1-ps	Slco2a1	Rps15a	Rpl22	Tmem258
Rpl30	Ebf1	Entpd1	Ost4	Rpl28	Gm10260	Btg2
Ost4	Gm2000	Ptp4a3	Hbegf	Cthrc1	Odc1	Tie1
H2-T23	Srsf5	Lpar6	Klf2	Gas5	Elob	Itpkb
Atp5mpl	Sec61g	Rps15a	Gm8797	Sem1	Egfl7	Cxcl12
Pltp	Gadd45g	Adamts9	Rpl17	Gpx1	Rpl36al	Hist2h2ac
Gm11361	Fau	Grrp1	Timp2	Dpm3	Rbm3	Mast4
Rps8	Ddx3y	Tmem176b	Rps11	Col18a1	Cox17	Adamts4
Mrpl33	Rpl22	Cst3	Rpl31	BC004004	Ccn1	Rpl21
Rpl29	Grrp1	Cops9	Rplp1	Isg15	Gng5	mt-Nd4l
Tspan13	Gimap5	Uqcr11	Palmd	Atp5l	mt-Nd4l	Efna1
Mrpl52	Mir22hg	Efna1	Gm13889	Rpl7a	Gm47283	Cd36
Gng11	Arid5b	Atox1	Bsg	Ier3	Snrpg	Slc30a1
Tspan4	Rps8	2410006H16Rik	Rpl36al	Snhg8	Cox6b1	Pdgfb
Gm47283	Mrpl52	Cox5b	Itih5	Cops9	Myl12b	Shank3
Gng5	Gm47283	Bola2	Rps20	Elob	Ubl5	Stc1
Tmem256	H2-T23	Iigp1	Lgmn	Ndufa2	Uqcr10	Cdc42ep2
Scarb1	H2-D1	Mrpl33	Rps5	Gm11808	Dnajb1	Cdh13
Ccn1	Mif	Tap2	2410006H16Rik	Uqcrq	Rpl23	Ltbp4
Cops9	Atf3	Galnt15	Capg	Mtln	Psmb8	Tspan13
Nfkbia	Mustn1	Mt1	Cd200	Tmsb10	H2-T23	Chic2
Ubl5	Rpl30	Emp3	Rpl10a	Ifitm3	Marcksl1	Robo4
Nr4a1	Rcan1	Trp53i11	Rpl10-ps3	Ubl5	Sem1	Hey1
Tmsb10	Ndufa7	Fxyd5	Rps23	Rpl32	Gm11808	Ushbp1
Cd200	Apoe	Mast4	Jam3	Lgmn	Rps15a	Snhg12
Tmem258	Nfkbia	Hspa1a	Mif	Scn1b	Rpl35	Arhgap29
Srsf5		Cox7a2	Rpl27a	Cox7a2	Tspo	Jam3
mt-Nd4l		Psmb9	Rpl23	Eif3f	Rps8	Lpar6
Snai1		Mef2c	Crip1	B2m	Ndufa4	Plpp3
Cox17		Ndufa6	Ndufb1-ps	Rpl31	Cfl1	Nrarp
Rpl22		Rps20	Rps13	Taf1d	Rpl30	Fscn1
Ndufa6		Ifitm3	AW112010	Id3	Selenow	Cdc42ep3
Entpd1		Ltbp4	Snrpf	Gapdh	Rps11	Arhgap18
Abcg2		Cwc22	Ndufa3	Crip1	Psme1	Igfbp7
H2-K1		Ramp2	Tmem258	Gdf15	Rpl7a	Sox7
Uqcr10		Psmb8	Nsa2	Rpl23	Cox7a2	Atrx
Atox1		Tpm3-rs7	Ndufa6	Psme1	Cxcl2	Hes1
Sox18		Fau	Ndufb4	Cox17	Fau	Klf4
		H2-K1	Pdlim4	Snrpe	Cox8a	4930523C07Rik
		Rpl27	Mid1ip1	Tmem176b	Tm4sf1	Nr4a1
		Oaz2	Bola2	Rpl9-ps6	Rpl31	Lcorl
		Aldoa	Snhg8	Rps20	Uqcrb	2023-09-04
		Tspo	Rnh1	Gja4	Eif5a	Dusp2
		Ost4	Romo1	Ndufa5	Romo1	Xiap
		Uqcrh	Tomm6	Cox8a	Tmem256	Map4k3
		Fryl	Cd151	Snu13	Vps28	Tnks2
		Robo4	Gas6	Pet100	Ndufb4	Lgals3bp
		Ndufb4	Ctsc	Cox6b1	Fis1	Cycs
		Tmsb10	Ramp2	Tmem256	Scn1b	Errfi1
		Mmrn2	Krtcap2	Ccnd1	B2m	Xpo1
		Rpl17	Tagln	Serf2	Icam2	Ccdc85b
		Rpl32	Rpl6		Cops9	Ncapd3
		Ddx3y	Fxyd5		Procr	Gm10320
		Ubl5	Col13a1		S100a11	Hypk
		Nsa2	Mrps21		Ndufa7	N4bp3
		Ly6a	Atp5k		Ndufa13	Lars2
		Rpl15	Gm32688		Ndufa6	Atf3
		Rplp1	Gpr146		Rpl17	Ndufa7
		B2m	Uqcrh		Mrps21	Rpl35
		Scn1b	Atp5g2		Rpl9-ps6	Tut7
		Romo1	Gng5		Tle5	Cd93
		Rps10	Rpl18a		Gpx4	Fam43a
		Tmem258	Rtl8b		Pim1	Adgrl4
		Ndufa7	2023-03-02		Gas5	Trim26
		Rps11	Rps7		BC004004	Nrp1
		Tinagl1	Crip2		Rpl27	Notch4
		Mrps21	Rpl27		Nop10	Galnt18
		Plpp3	Rps27		Atox1	Cd200
		Sec61g	Rps27a		Hnrnpdl	Egfl7
		Gapdh	Rps10		Rpl32	Impdh1
		Esam	Cox6c		Ifitm2	Rps26
		Laptm4a	Pltp		Ifi27	Oaz2
		Pecam1	Gas5		Rnase4	Lmna
		Rpl7a	Cox7a2l		Grina	Sash1
		Uqcrq	Eif3f		Ptpn18	Pcp4l1
		Ier3	Rps16		Anapc13	Ccn1
		Rpl18a	Mustn1		Cox6a1	Slc9a3r2
		Rpl31	Eno1		Mif	Gbp4
		BC004004	Gapdh		Gng11	Bcl6b
		Mif	Rpl7a		Rplp1	Isg15
		Rpl29	Grn		Ndufa11	Kctd12b
			Rpl13			Tra2b
			Rnf7			Rbpms
			Rpl18			Srsf10
			Rps27l			Egr1
			Rps19			Naa20
			Gpcpd1			Rpl23
			H2-D1			Rpl28
			Rps4x			Sgo2a
			Mrpl52			Pet100
			Rpl9-ps6			Dusp3
			Ndufa2			Afap1l1
			Rtl8a			Slc20a1
			Rps12			Pttg1
			Grcc10			Rasgrp3
			Rpl24			Klf2
			Slc25a4			Sox17
			Fos			Mgll
			Eif2s3y			Ddx3y
			Tacr1			B3gnt2
			Scn1b			Srgap2
			Imp3			Higd1a
			Pdia5			Nectin2
			Bvht			Tmsb10
			Rbm3			Ctdspl2
			Tspo			Cox5b
			Lrat			F11r
			Tmem176a			Ndufa3
			Ndufa13			Ddx17
			Tmem176b			Uqcc2
			Klf13			Nup62
			Ccnd1			Snhg1
			Uba52			Snai1
			Mt1			Gm2000
			Clec14a			Fxyd5
			Micos13			Ncor1
			Vwf			Akap9
			Ndufa7			Git2
			Elob			Ubald2
			Pam			Afdn
			Prdm1			Sema6b
			Lepr			Fuca1
			Rasa4			Rgl2
						Adgrf5
						Ddit3
						Cox17
						Crlf2
						Polr2f
						Efnb2
						Flt1
						Notch1
						Ccnl2
						Dpm3
						Nolc1
						Cspp1
						Timm10b
						Cd2ap
						Trp53i11
						Nop56
						Tpd52l2
						Amotl1
						Larp1
						Gimap5
						4930503L19Rik
						Meox1
						Fis1
						Nfe2l1
						Tbk1
						Trio
						Tapbp
						Rbm5
						Ifngr1
						Srrt
						Cops2
						Tcf4
						Lsm3
						Angel2
						Mcam
						Ndufa5
						Tssc4
						S1pr1
						Gimap6
						Rpl36a
						Fubp1
						Pcnt
						Luc7l
						C130074G19Rik
						Herc1
						Rpl22
						Ost4
						H2afj
						Ly6a
						Galnt15
						Cd81
						Nin
						Mid1ip1
						Arhgap31
						Ppp1r15a
						Kank3
						Prnp
						Lama4
						Atp5mpl
						2410006H16Rik
						Cnot6l
						Mbd2
						Csf2rb
						Slc44a2
						mt-Nd5
						Klhl2
						9930111J21Rik2
						Fus
						Mapk3
						Snhg6
						Apbb2
						Pnn
						Ebf1
						Gimap9
						Nova2
						Strn3
						Tns2
						Ctnnbip1
						Zbtb7a
						Arap3
						Trim47
						Sar1a
						Acox1
						Kmt2a
						Kitl
						Myl12b
						Cldn5
						Mrpl20
						Uaca
						Dicer1
						Atp5j2
						Atp5k
						Srgn
						Psmb3
						Ndufa1
						Atp5e
						H2-Q6
						Ube2h
						Col4a2
						Gadd45gip1
						Wbp2
						Cdk13
						Fam111a
						Tmem256
						Elob
						Gm13889
						Rpl31
						Knl1
						Nes
						Mzt1
						Thrsp
						Rbm39
						Frmd4b
						C430049B03Rik
						She
						BC003965
						Tspan15
						Id3
						Etl4
						Col4a1
						Tnfaip2
						Rplp2
						Agpat5
						Nckap1
						Lrrc8a
						Cdkn1a
						Jund
						Tcea1
						Tmem245
						Rflnb
						Tlk1
						Sp100
						Ahr
						Ormdl3
						Myc
						Rpl30
						Dach1
						Uqcrq
						Gimap4
						Skp1a
						Rpl36a-ps1
						Clec2d
						Pxdn
						Slc3a2
						Kpna4
						Nav2
						Psmd3
						Pfdn2
						Ets1
						Cdc42se2
						Bhlhe40
						Ndufc1
						Tmem255b
						Tuba1c
						Slc25a25
						Wsb2
						Ccdc12
						Fmc1
						Lamc1
						Tacc1
						Bclaf1
						Gps2
						Kif15
						Prex2
						Mmrn2
						Gng5
						Clic5
						Wipi2
						Plxna2
						Tcf7l2
						Arglu1
						Klf3
						Cdc42ep4
						Zfp36l2
						Itm2b
						Epas1
						Cwc22
						Rbis
						Ak3
						Nup98
						Vgll4
						Cops5
						Nol7
						Abhd17a
						Spry4
						Tcf25
						Arid1a
						Ddrgk1
						Ncoa7
						R3hdm1
						Atp5md
						Gata2
						Sipa1
						Tgfb1
						Pa2g4
						Pdcd6
						Stk11
						Tnfsf10
						Cav1
						Trip10
						Tsc22d2
						Larp7
Down-regulated genes at anagen
Artery	Vein	Cap_Kdr	Cap_Rgcc	Lymph_Cap	Lymph_Col	Proli
Myh9	G3bp1	Cdc42bpb	Btg2	Dnajc3	Mprip	Golga7
Wnk1	Hnrnpm	Akap12	Rsf1	Ptpre	Rb1cc1	Ssrp1
Sbno1	Clic4	Purb	Ankhd1	Eln	Ugcg	Hadh
Notch1	Serp1	Dst	Srrm2	Arl4a	Dapk1	Cltb
Csrp2	Ddit4	Egr1	Klf10	Pard6g	Med13	H2afy
Gap43	Mgll	Chka	Ripk3	Tc2n	Stab1	Slk
Timp3	Cyyr1	Sfpq	Mphosph8	Lyve1	Mycbp2	Txnrd1
Ssh1	Kcnq1ot1	Wwtr1	Nbeal1	Eif4a2	Ttc3	Vkorc1l1
Hivep2	Hnrnpu	Smad7	Mprip	Piezo2	Ep400	Tceal9
Slc38a2	Wnk1	Rsrp1	Cdc37l1	Map4k4	Nfic	Aurkb
Tns1	Flt1	Snhg1	Wnk1	Mtus1	Med13l	Bub1
Dst	Gask1b	Dusp1	Pde4b	Acin1	Zcchc14	Epb41l2
Ccnd2	Btg2	Ythdc1	mt-Co3	Fcho2	Spop	Map2k2
Cgnl1	Rdx	Ahnak	Mycbp2	Raph1	Adm	Anxa5
Cxcl1	Slfn5	Cited2	Hilpda	Srsf11	Gapvd1	Hat1
Col4a1	Manf	Gls	Kmt2e	Ppp1r12a	Egr1	Far1
Itprid2	Marcks	Golgb1	Fbxl7	Bclaf1	2023-03-07	Pclaf
Kcnq1ot1	Nudt4	Ppfibp1	Trip11	Crem	Ahnak2	Tecr
Med13	Nt5e	Wnk1	Eif2ak2	Cast	Ago2	Pip4k2a
Hnrnpa2b1	Hsp90aa1	Fabp4	Ifrd1	Ddx46	Dpysl3	Setd3
Uap1	Tmem158	Snhg12	Marcks	Kmt2e	Zfp292	Armcx3
Cemip2	Hspa5	Pkp4	Herc1	Gls	Rasa1	Cnih1
Cflar	Cavin2	Hspa5	Erbin	Amotl1	Purb	Ramac
BC005537	Hnrnph1	Hes1	Ep400	Arhgef12	Tasor	Tmem160
Irf2bp2	Hsp90b1	Plec	Hexim1	Pum2	Ankrd17	Arl6ip4
Ehd4	Lars2	Klf6	Hspg2	Hivep2	Rictor	Cmc2
Adipor2	Pxdn	Ier5	Ctla2b	Plce1	Uhrf2	Cpt1a
Sulf1	Aplnr	Srsf2	Ripk1	Ttc3	Hsp90b1	Hsd17b11
Ctsh	Fabp4	Fosb	Ivns1abp	Iqgap1	Jmy	Psph
Hsp90b1	Neat1	Klf4	Ggta1	Usp34	Nfkb1	Lmbrd1
Brd2	Pkp4	Fabp5	Sptan1	Tgfbi	Tubb2b	Pbx1
Ints6	Ddx3x	Mycbp2	Pdlim5	Fam102b	Kmt2a	Mrps18a
Smg1	Cd93	Nfat5	Chst1	Maf	Birc6	Aarsd1
Akap13	Rflnb	Sptan1	Atxn7	Baz2b	Sfpq	Man1a2
Tnfaip8	Col4a1	Calr	Dock9	Fn1	Bclaf1	Zfp277
Plec	Rbp7	AY036118	Stom	Ogt	Efnb2	Yipf4
Dkk2	Fbln2	Klf9	Canx	Rbm5	Mga	Plekhf2
Akap12	Emp2	Rhob	Ankrd17	Itgb4	Kif5b	Cisd2
Cebpb	Akap12	H2-Q4	Tns1	Bptf	Luc7l3	Atxn10
Hnrnph1	AY036118	Brd2	Nfat5	Zfp91	Macf1	Smc4
Hexim1	Gpihbp1	Slc38a2	Pgm2	Prox1	Kif1b	Sec61b
Utrn	Fabp5	Cald1	Trim56	Itpkb	Klhl24	Gtf2h5
Lrrfip1	Hmox1	Polr2a	Zfand2a	Dpysl3	Fibin	Ddx3x
Zfp36l1	Tsc22d3	Gadd45b	Tns2	Malat1	Agap1	Atp5g1
Gls	Calr	Piezo1	Tpm3	Ncor1	Tob2	Cemip2
Hspa5	Cd36	Jund	Prrc2c	Hsp90aa1	Usp7	Psmb8
Ednrb	Gm26917	Ppp1r10	Bdp1	Sf3b2	Ranbp2	Ctsd
Plat	Eln	Mat2a	Pitpna	Nucks1	Scn3a	Dag1
Vcam1	Rps2	Ski	Epb41l2	Chka	Dennd4a	Pdhb
Hmox1	Xist	Eln	Cd63	Sema6a	Fgl2	Hs3st1
Rsrp1		Cebpd	Tet3	Mphosph8	Kdm7a	H2afv
Cd93		Pcdh17	Ppp6r3	Mical3	Igf1	Tex30
Cald1		Jun	Mat2a	Diaph2	Gm42418	Psma6
Clic4		Arl4a	Etnk1	Ubap2l	Sox4	Lamtor4
Slco2a1		Hsp90aa1	Fermt2	Rb1cc1	Wwc2	Eid1
Zbtb20		Ddit4	Plscr2	Cebpd	Rbms1	Sh3bgrl3
Ddx3x		BC005537	Ednrb	Reln	Slc38a2	Tuba1b
Hsp90aa1		Ifrd1	N4bp1	Akap13	Dock4	Tmco1
Emp2		Kctd12	Atf4	Dtx1	Itgb4	Cks1b
Slfn5		Syne1	Plec	Usp25	Dleu2	Calcrl
Calr		Gm42418	Eif3a	Esyt2	Atp13a3	Higd2a
Gm26917		Btg2	Acin1	Ccnl2	Foxp1	Atp6v0b
Ago2		Hspa2	Ndst1	Ppfibp1	Piezo1	Rps6ka3
Cytl1		Neat1	Arl13b	Arid4b	Ptbp3	Dnajc8
Eln		Cebpb	Rock2	Ankrd12	Ndrg1	Rae1
Neat1		Hexim1	Eif5	Med13l	Brd2	Actr3
Rps2		Errfi1	Azin1	Chd7	Gm26802	Hmgn5
Xist		Timp4	Srsf2	Kmt2c	Tra2a	Stat1
		Lars2	Wsb1	Syne1	Ahnak	Sae1
		Rps2	Osmr	Sult1a1	Bcr	Hspb11
		Xist	Hsp90b1	Efnb2	Syne1	Cep83
		Gm26917	Elf1	Arl13b	Ubn2	Kctd9
			Pum2	Hexim1	Igfbp5	Birc5
			Trim30a	Brd2	Ash1l	H2afz
			Pcna	Btbd3	Calr	Pop4
			Mef2a	Ralbp1	Smchd1	Tmsb4x
			Tra2a	Wwtr1	Hjurp	Rab1a
			Purb	Atp13a3	Bptf	Rdm1
			Tasor	Calr	Col4a1	Rpl9
			Pfkfb3	Btg2	Hist1h2bc	Rer1
			Spag9	Prrc2c	Nid1	Itpa
			Ipo7	Map3k1	Sowahc	Gmfb
			Prrc2a	Tns1	Wwtr1	Slfn2
			Eif4g2	Piezo1	Chd4	Acadm
			Tgoln1	Tra2a	Map4k4	Ndufb5
			Cdh5	Ddit4	Qk	Rbp1
			Ssh1	Atp2b1	Ogt	Tmem165
			Helz2	Ptpn14	Arl13b	Sdf2l1
			Khdc4	Nfkb1	Txnip	Mrpl18
			Cdc42bpb	Tnrc6c	Arrdc3	Cdc42
			Ier5l	Aplp2	Apold1	Leprotl1
			Bmpr2	Ahnak2	Yes1	Bace2
			Hipk1	Nufip2	Stc1	Atp6v0e
			Il4ra	Hspa5	Nfat5	Cap1
			Csf2rb	Fgd6	Oip5os1	Dap3
			Sh2b3	Stt3b	Klf6	Icam1
			Zswim6	Gm14964	Ccnl2	BC031181
			Adgrf5	Fgl2	Fn1	Ndufv2
			Prdm2	Thy1	Eif3a	Micos10
			Slc7a1	Wnk1	Fam102b	Oaz1
			Cemip2	Ddx3x	Polr2a	Eif1ad
			Rsrc2	Igfbp5	Pcdh17	Scp2
			Nus1	Hsp90b1	Mpp7	Rab8b
			Adgrg1	Sptbn1	Nrip1	Cstb
			Aplp2	Hjurp	Dock9	Pop7
			Mast4	Scn3a	Tcf4	Arpc1b
			Lmo7	Dennd4a	Phip	Tnfaip8
			Fosl2	Neat1	Atp2b1	AY036118
			Tgm2	Slc41a1	Hnrnph1	Ecm1
			Litaf	Rps2	Hist1h1c	Anapc11
			Nod2	Xist	Plec	Vcp
			Arl5b		Apc	Cmpk1
			Dennd4a		Msi2	Irak1
			Syne2		Arhgef12	Cyb5a
			Kdm6b		Setd5	Mrpl23
			Tut7		Esyt2	Ammecr1l
			Wwc2		Rock2	Ldha
			Hivep2		Unc5b	Pcbp2
			Med13		Ptpn14	Uap1
			Ppfibp1		Utrn	Anxa3
			Jpt1		Pard3	Hnrnpc
			4932438A13Rik		Net1	Dusp23
			Pakap.1		Hivep2	Hectd1
			Msn		Fbxl7	Ghitm
			Arhgef7		Itga6	Cebpd
			Arid5a		Arl5b	Nsun2
			Csrp2		Tmod2	Mrpl35
			Sfpq		Gm26917	Tmem167
			Tiparp		Dst	Tcp1
			Celf1		Ppfibp1	Tuba1a
			Dysf		Btbd3	Synj2bp
			Plcb4		Pkp4	Aebp1
			Hnrnpu		Btg2	Rpp30
			Kctd12		Acsl1	Ninj1
			Ckb		Usp25	Prcp
			Cyyr1		Serpine1	Luc7l3
			Vcl		Marcks	Snrnp40
			Raph1		Ppp1r12a	Rdx
			Sorbs1		Wnk1	Lamtor2
			Lrrc58		Mxd4	Psmb4
			Adamts4		Zbtb20	Mrps25
			Cstf3		Ccdc141	Tspan5
			Ubr5		Maf	Sumo2
			Ptprb		Ltbp1	Rnaseh2b
			BC005537		Ddx3x	Uqcrfs1
			Ybx1		Stt3b	0610010K14Rik
			Epas1		Prox1	Mydgf
			Dync1h1		Limch1	Sod2
			Luc7l3		Nav2	Mob1a
			Pfkp		Tns1	Zbtb20
			Trip12		Sptbn1	Ppp2r1a
			Cpeb4		Nav1	Gbp7
			Atp13a3		Neat1	Tubb5
			Col4a2		Rps2	Dynll2
			Etl4		Xist	Derl2
			Ash1l			Ybx1
			Icam1			Psma4
			Herc2			Chp2
			Nav1			Snx3
			Mgll			Phf10
			Sema4c			Prpf31
			Brwd1			Actn1
			Rnf213			Nme2
			Picalm			Eif3a
			Bcl6b			Creld2
			Cebpg			Mtch2
			Tanc1			Mrpl14
			H2-Q4			Psma5
			2023-09-11			Phb2
			Sema7a			Chmp2a
			Epha2			Sdhaf1
			Stat3			Lsm8
			Dgkh			Mpc2
			Gclc			Erp29
			Cd93			Chmp2b
			Ccnl2			Vasp
			Noct			Btbd3
			Pxdc1			Bcas2
			Tcf15			Vdac2
			Fli1			Cdca8
			Timp3			Lima1
			Acox1			Chchd7
			Btnl9			Brk1
			Pxn			Capza2
			Ctnnb1			Emp2
			Xiap			Gas6
			Gls			Vamp8
			Gopc			Gmps
			Nfkb1			2023-03-02
			Itga1			Ifi27
			Myh9			Mrpl40
			G3bp1			Gpx1
			Isg15			Mcrip1
			Rasip1			Zfand2a
			Hnrnpa2b1			Mgst1
			Jmjd1c			Mpc1
			Baz1a			Npc2
			Gbp4			Hist1h1b
			Notch1			Scamp2
			Txnrd1			Acer3
			Bach1			Ppp1r12c
			Ddit4			Prr13
			Cald1			Eapp
			Hspa5			Dnm3
			Tmcc3			Uchl5
			Plxna2			Uxs1
			Nid1			Ppp1r11
			AY036118			Rala
			Gpihbp1			Amfr
			Pkp4			Aldh2
			Smchd1			Htatsf1
			Myo10			Igf1
			Calr			Ccs
			Flt1			Iigp1
			Adamts9			Stx4a
			Sptbn1			Gabarap
			Itga6			Nudcd1
			Rgcc			Strn4
			Iigp1			Tmem158
			Fabp5			Ube2c
			Col4a1			Eif4e
			Dst			Hmgn2
			Trim25			Mrpl28
			Brd2			Idi1
			Parp14			Ubb
			Jak2			Calm3
			Pdzd2			Sin3b
			Lars2			Ranbp1
			Hsp90aa1			Fuom
			Gm42418			Pde8a
			Rsrp1			Jpt1
			Id1			Cd47
			Chd4			Mustn1
			Hnrnph1			Tmem219
			Cxcl2			Tomm22
			Lamb1			Arpc2
			Cebpb			Rab5c
			Clic4			Hmgn3
			Ddx3x			Blvra
			Hmox1			Cald1
			Pcdh17			Fstl1
			Slfn5			Vcan
			Neat1			Phactr2
			Cd36			Gm42418
			Fabp4			Snx6
			Cldn5			Fam174a
			Timp4			Marcks
			Akap12			Mgp
			Rps2			Capzb
			Xist			Igfbp4
						Tiprl
						Use1
						Capns1
						Tmem176b
						Fbn1
						Prss23
						Dazap2
						Emp3
						Il6st
						Apoe
						Sf3b2
						Pacsin2
						Etfb
						Blvrb
						Ptgs1
						Lbp
						Cib1
						Ap2s1
						Vps4a
						A430005L14Rik
						Tppp3
						Rcan1
						Timp2
						Oat
						S100a10
						Cd63
						Ehd4
						Cd9
						Ftl1
						Rilpl2
						Reep5
						Atp6v1e1
						Serping1
						Tiparp
						Lrg1
						Slco2a1
						Lgmn
						Id2
						Vwf
						Csrp2
						H2-Ab1
						Cxcl1
						Cd14
						Cotl1
						Nr2f2
						Bgn
						Fth1
						Ccl2
						Gmfg
						Eln
						Fbln2
						Snx2
						Cebpb
						Tmem252
						Lgals1
						Aqp1
						Cxcl2
						Rps2
						Arhgdib
						Lyz2
						Lgals3
						Ackr1
						Selp

## Sheet: Fig. 2f
Up-regulated categories
Transporter activity	0.047
Translation regulator activity	0.012
Transcription regulator activity	0.047
Catalytic activity	0.162
Molecular function regulator	0.079
ATP-dependent activity	0.012
Molecular transducer activity	0.043
Structural molecule activity	0.146
Organic cyclic compound binding	0.0992
Heterocyclic compound binding	0.0969
Protein binding	0.115
Other	0.1409
Down-regulated categories
Transporter activity	0.026
Transcription regulator activity	0.12
Catalytic activity	0.244
Molecular function regulator	0.063
ATP-dependent activity	0.024
Molecular transducer activity	0.039
Organic cyclic compound binding	0.1
Heterocyclic compound binding	0.1
Protein binding	0.125
Other	0.159

## Sheet: Fig. 2h
NAME	Artery_Telo	Vein_Telo	Cap_Kdr_Telo	Cap_Rgcc_Telo	Lymph_Cap_Telo	Lymph_Col_Telo	Proli_Telo	Artery_Ana	Vein_Ana	Cap_Kdr_Ana	Cap_Rgcc_Ana	Lymph_Cap_Ana	Lymph_Col_Ana	Proli_Ana
ANGIOGENESIS	1.81477	-1.17461	-1.43584	-1.28878	-1.21876	-1.18168	-1.73364	1.58967	-1.26773	-2.21653	-1.31639	-1.22758	-1.18684	-2.01665
APOPTOSIS	3.21351	3.04573	2.0092	3.06406	1.99388	2.16596	2.23669	3.13549	3.03503	1.99742	3.31683	2.52693	2.61744	2.00047
EPITHELIAL_MESENCHYMAL_TRANSITION	2.39209	1.81205	-1.78202	-1.35747	2.06307	-1.61793	1.55664	2.21057	1.88535	-1.97082	-1.95616	2.11655	-1.46264	-1.81179
FATTY_ACID_METABOLISM	-1.01203	1.03749	1.13957	-1.22041	-1.40444	-1.30612	0.899314	0.927469	0.82549	1.21373	0.940587	-1.18085	-1.13029	-0.663685
G2M_CHECKPOINT	-3.94673	-4.4685	-4.24285	-3.72821	-3.86616	-3.97794	3.49022	-4.3332	-4.60903	-4.2259	-4.10862	-3.99129	-3.71482	3.78835
GLYCOLYSIS	-0.697361	-0.631812	-0.554394	-0.643358	-0.995356	-0.872876	1.12093	-0.518673	0.477922	0.56756	0.799505	-0.914111	-0.845644	1.0485
INFLAMMATORY_RESPONSE	-0.85923	1.53262	-1.62023	1.37271	-1.01413	-1.19838	-1.31705	-1.08636	1.35735	-1.17766	1.5012	-0.795204	-0.907788	-2.28173
MYC_TARGETS_V2	-2.38479	-2.30158	-2.45987	-1.12801	-2.02659	-2.5156	-1.17904	-2.1378	-2.15573	-2.48176	-1.11628	-1.92593	-2.3538	1.01721
NOTCH_SIGNALING	-0.454157	1.24887	-0.837814	-0.657654	0.950615	0.682409	-1.24986	-0.658402	0.811592	-1.23197	-0.663088	1.04091	-0.614978	-0.983876
OXIDATIVE_PHOSPHORYLATION	2.27381	3.73201	3.11674	1.83989	2.63544	2.33662	4.39419	2.76205	3.53488	3.54751	2.80034	3.36013	3.0815	3.65899
PEROXISOME	0.92782	0.85253	1.21994	0.721013	0.958661	1.12624	1.08439	0.942578	0.959804	1.21658	1.00763	1.31999	1.56125	0.920952
PI3K_AKT_MTOR_SIGNALING	1.65985	1.71758	1.57259	2.09253	1.43516	1.8602	2.06858	1.68793	1.50614	1.74466	2.16945	1.74561	1.75598	1.89141
PROTEIN_SECRETION	1.72375	2.09464	1.606	1.66343	1.83498	1.69967	1.58465	1.51178	1.79485	1.82912	1.60947	2.29295	1.65915	1.04534
REACTIVE_OXYGEN_SPECIES_PATHWAY	2.10609	1.80765	1.41364	1.36353	0.918866	0.985384	1.47583	2.49852	2.01196	1.48777	1.72471	1.14384	1.31616	1.61737
TGF_BETA_SIGNALING	2.81419	1.57154	2.43039	2.42453	2.68864	3.2906	1.18617	2.74803	1.57323	2.02239	1.91972	2.0954	3.1133	1.46135
TNFA_SIGNALING_VIA_NFKB	4.69088	3.14526	2.70336	5.05133	3.327	4.28458	2.05948	4.43827	3.30129	2.46203	4.38933	3.1921	4.3738	2.23165
UNFOLDED_PROTEIN_RESPONSE	1.6102	1.93272	1.27307	1.93043	1.54591	1.28123	1.57155	1.35879	1.37623	1.24704	1.79521	1.28785	1.3208	1.67838
WNT_BETA_CATENIN_SIGNALING	0.855148	-1.61146	-1.6002	-0.748462	-1.52482	-1.72888	-2.50151	0.778791	-1.43161	-1.10175	-1.05123	-1.58502	-1.66336	-1.8268

## Sheet: Fig. 3a
Population	% Fraction
Artery	13.09
Vein	6.00963
Cap-Kdr	14.1124
Cap-Rgcc	9.36538
Lymph-Cap	4.97921
Lymph-Col	10.4443
Proli	1.10089
Cdh5/Krt19	15.2636
vSMC/Pericytes	2.38446
Immune1	12.7794
Immune2	2.11493
Immune3	1.83063
Immune4	1.69792
Immune5	1.67182
Fibroblasts	2.60729
Schwann cells	0.548267

## Sheet: Fig. 3d
Cdh5/Krt19	Artery	Capillary	Lymph	Proli_EC	Vein
Igfbp6	Fbln5	Cxcl12	Nts	Mki67	Selp
Dcn	Stmn2	Gpihbp1	Prox1	Top2a	Ackr1
Gsn	Clu	Rbp7	Cd24a	Cenpf	Sele
Sfrp5	Eln	Cd36	Cldn11	Ube2c	Aqp1
Mfap5	Gkn3	Scarb1	Nsg1	Birc5	Lrg1
Apod	Cytl1	Cd300lg	Gdf15	Prc1	Tmem252
Col3a1	Igfbp4	Mgll	Fibin	Pclaf	Vwf
Col1a2	Slc6a6	Kdr	Igfbp5	Cdk1	Cd14
Serping1	Gja4	Sparcl1	Gem	Hist1h1b	Lgals3
Gas6	Htra1	Btnl9	Ugcg	Cdca8	Ehd4
Lgals1	Sema3g	Flt1	Cystm1	Ccnb2	Tagln
Col1a1	S100a4	Thrsp	Slc41a1	Tpx2	Fabp5
C2	Igf2	Gm12002	Nfat5	Cdc20	Procr
Nbl1	Fbln2	Vim	Adm	Spc24	Ptgs1
Tgfbi	Egfl8	S100a10	Sox4	Rrm2	Plvap
Pcolce	Edn1	Fth1	Klf4	Cdca3	Fabp4
Cldn1	Hspa1a	Timp2	Ccdc141	Pbk	Il6st
Krt19	Lmo2	Fn1	Pard6g	Nusap1	Apoe
Thbs1	Azin1	Cd9	Marcksl1	Kif23	Ctla2a
Lypd2	Gadd45g	Lbp	Olfm1	Hmmr	Sectm1a
Slc2a1	Ptprb	Cd63	Cldn5	Sgo2a	Spint2
Ndrg2	Vegfc	Fxyd6	Stmn1	Tk1	Slco2a1
Abi3bp	Col8a1	Col15a1	Gm14964	Racgap1	Chp2
Il33	Ace	Igfbp7	Apc	Lockd	Hdc
Ogn	Icam2	Mcf2l	Nav2	Knl1	Emcn
Wnt6	Nebl	Rflnb	Ppp3ca	Cenpe	Nt5e
Klf5	Ly6a	Col4a2	Angpt2	Cenpw	Sncg
Ifitm1	Tm4sf1	Fstl1	Fn1	Anln	2200002D01Rik
Cfh	Serpinf1	Adgrl4	Gdf10	Cenpm	Il1r1
Vtn	Sox17	Ctla2a	Acsl1	Ckap2l	Lgmn
Fzd2	Epas1	Mgp	Aplp2	Ccna2	Pdia5
Sbspon	Pi16	Nrp1	Wnk1	Tacc3	Rasa4
Itgb4	Avpi1	Serping1	Tbx1	Esco2	Fkbp11
Wfdc1	Ltbp4	Gsn	Arl4a	Pimreg	Mctp1
Col6a1	Ptprr	Ly6c1	Ppfibp1	Ckap2	Insr
Phlda3	Uaca	Rgcc	Foxp1	Kif20b	Neurl3
Thbs4	Slc9a3r2	Nfkbia	Fxyd6	Hist1h2ae	C1qtnf9
Cryab	Jag1	Ushbp1	Itga9	Kif11	Bace2
Ntng1	Jag2	Hspg2	Pkhd1l1	Aurkb	Myof
Col5a3	Smpdl3a	Emp1	Dtx1	Knstrn	Ehd3
Lmo4	Gprc5a	Abi3bp	Gpm6a	Kif22	Ctnnal1
Tenm2	Atp2a3	Col4a1	Malat1	Aspm	AU021092
Gstm5	Ccnd2	Rnase4	Rassf9	Cep55	Fam167b
Postn	Heg1	2023-09-04	Dapk1	Diaph3	Cysltr1
Fxyd1	Cst3	Aqp7	Tmod2	Mxd3	Cygb
Cpe	S1pr1	Aplnr	Foxc2	Mis18bp1	Ret
Smoc2	Srgn	AW112010	G0s2	Spc25	Klk8
Col6a3	Kcnn4	Esam	Sh3gl3	Ska1	Cadm3
Adamts2	Pls3	Bgn	Palm	Cdkn3	Cfb
Olfml3	Mpzl1	Cp	Maf	Neil3	Tmem176a
Rala	Tnfaip2	Pdlim4	Apobec2	Ccnb1	Tmem176b
Islr	Cldn5	Arl4a	Slc29a4	Ndc80	Cyp4b1
Nr2f2	Crip1	Sbspon	Pdlim3	Bub1	Pdlim1
Ccl11	Fxyd5	Itgb4	Foxp2	Plk1	Lifr
Ptch1	Podxl	Vwa1	H3f3a	Iqgap3	Prcp
Cdh11	Mast4	Pmp22	Sema3d	Ncapg	Eng
Matn2	Msx1	S100a6	Rhou	Kif15	Tspan7
Gsta4	Acvrl1	Cd34	Sema3a	Shcbp1	Lepr
C1s1	Mmrn2	Fgl2	2023-09-01	Melk	Npr1
Qpct	She	Cebpb	Gm16104	Nuf2	Vamp5
Itga6	Tspo	Anxa2	Comp	Incenp	Upp1
Bmp1	Bmx	Ubb	Slc38a4	Arhgap11a	Fbln2
Pkdcc	Ly6c1	Fabp4	Rassf10	Foxm1	Gda
Ralgps2	Lox	Rcan1	Rplp1	Cenpq	Hif1a
Arl4d	Rgs10	H3f3b	Ppic	Cenpa	Csf3
Omd	Alpl	Nr2f2	Cst3	Cks1b	Psen2
Tubb2b	Eps8l2	Emcn	Cd81	Smc2	Grrp1
Sfrp1	Ly6e	Ifrd1	Col4a2	Uhrf1	Entpd1
Moxd1	Cdk19	Sdc4	Kitl	Lmnb1	Calcrl
Acer3	Dusp26	Smco4	Col4a1	Clspn	Csrp2
Ebf2	Prdm16	Col13a1	Tinagl1	Gmnn	Rcan1
Mid1ip1	Fth1	Ehd1	Cd93	Cks2	Rplp0
Sdc2	Tmsb10	Maff	Nrp1	Fbxo5	Mustn1
Fstl1	Lbp	Cpe	Emp3	Ncapd2	Ndufa8
Fxyd6	Mecom	Add3	Cd34	Slfn9	Nrp2
Sdc4	Nr2f2	Gem	Plpp3	Rad51ap1	Cldn5
Gpc3	Npnt	Cd93	Apoe	Hells	Actn1
Hcn4	Pcsk5	Ctnnbip1	Flt1	Stmn1	Malat1
Lpar1	Glul	Jam3	Sparcl1	Fen1	Jam2
Ildr2	Palld	Ccdc85b	Ly6a	Ncapg2	Eef1b2
Flrt2	Adgrf5	Col5a2	Ly6c1	Mcm7	Fn1
Bnc2	Clec14a	Tcim	Sparc	Lmnb2	Slfn2
Scd1	Ssu2	BC028528	Igfbp7	Nrm	Tmsb10
Rarres2	Emp2	Ly6a	Sgk3	H1fx	Tnfrsf1a
Tnnt3	Col18a1	Arhgdib	Anxa3	Hmgb2	Igf1
Dact1	Selenop	Atp13a3	Krtcap2	H2afx	Cd47
Crabp2	Igfbp7	Id1	Bcam	Pmf1	Esam
Pcp4	Fxyd6	Ptp4a3	Maff	Dbf4	Il6
Prss23	Itprid2	Plvap	Ifitm3	Lig1	Pakap.1
Lbp	Pecam1	Ly6e	Nme2	Selenoh	Ramp2
Maged2	Smad7	S100a4	Fth1	Hist1h1e	Rnd1
Ccdc3	Cd93	Dysf	Stt3b	Dhfr	S100a6
Ecm2	Abi3bp	Sat1	Cxcl12	H2afz	Sntb2
Pdlim2	Cyth3	Egfl7	Epas1	Atad2	Icam1
Foxd1	Lrrc32	Nupr1	Dstn	Rrm1	Gm13889
Cldn22	Tm6sf1	Slc2a1	Prkcz	Ccdc34	Adamts9
Nme2	Tinagl1	Csrp2	Glud1	Haus4	H3f3b
Il11ra1	Emp3	Tgfbi	Cav1	Dnajc9	Jup
Csrp1	Dll4	Gask1b	Mgll	Cdkn2c	Ctsh
Cttnbp2	Crip2	Rcn3	Adam15	Smc4	Rnf19b
Cd63	Nrp2	Txnip	Add3	Dut	Sbspon
Gstm2	Igfbp3	Tspan13	Ubb	Hmgn2	Gja4
Aldh2	Mapk3	Pdgfb	Serpinb6a	Zfp367	Sdc4
Slc6a13	Cd2ap	Tmem158	Cd9	Ncapd3	S100a4
Prelp	Entpd1	Kank3	Mmrn2	Dctpp1	Abi3bp
Fam102b	Sav1	Fbln5	Gadd45b	Tyms	Vcam1
Hmgcs2	Arl15	Klf9	Jam2	Jpt1	Lama4
Bgn	Nos3	Mfap5	Dennd4a	Ezh2	Gadd45b
Slc16a1	Fryl	Fam167b	Cavin3	Mcm3	Fxyd6
Rnase4	Rhob	Vamp5	Pim1	Ube2s	Tiparp
Sostdc1	Timp3	Igfbp5	Agap1	Tmpo	Atp13a3
Efemp1	Lap3	Prss23	Fabp4	Ran	Cav1
Lum	Sbspon	Trp53i11	Arrdc3	Tuba1b	Cd63
Scd2	Hey1	Igfbp6	N4bp3	Bok	Bmp1
Lamb2	Ece1	Tcf15	Neat1	Hmgb1	Cp
Ahnak	Tgfb2	Tnfrsf12a	Cpne2	H2afv	Rhob
Chrdl1	Sat1	Pde2a	Rcsd1	Lsm2	Rnase4
Perp	Lgals1	Slfn5	Cd36	Dnmt1	Fam102b
Rbp1	Arl6ip5	Dcn	Tbc1d4	Malat1	Clic5
Fhl2	Ctsd	Slc25a4	Scarb1	Tubb5	Cald1
Col5a2	Lama4	Uap1	Smagp	Tipin	Efnb2
Adamtsl3	Slc3a2	Cxcl1	Nupr1	Ddx39	Add3
Klf9	Serinc3	Cd82	Chka	Lbr	Dll4
Snhg18	Uap1	Cd38	Limch1	Rangap1	Klf3
Gpx8	Efnb2	Sqstm1	Slfn5	Dek	Chd3
Cd302	Gngt2	Emp3	Palmd	Ppia	Col3a1
Mmp14	Kitl	Prelp	Sdc4	Hjurp	Slc9a3r2
Gfra1	Tshz2	Fabp5	Gata2	Anp32e	Sema7a
Foxd2os	Mcfd2	Odc1	Odc1	Ptma	Tppp3
Stxbp6	Col15a1	Lgals1	Igfbp4	Rbm3	Slc38a2
Arhgdib	Fgl2	Nbl1	Pard3	Nucks1	Nupr1
Twist1	Jam2	Cdc42ep5	Tagln2	Rad21	N4bp3
Ddah2	Cdkn1a	Cald1	Ly6e	Lsm3	Col4a1
Nradd	Ebf1	Tuba1a	Hspg2	Anp32b	Stmn1
Paics	Fas	Ecm2	Nfatc1	Snrpd1	Tns1
Col6a2	Nbl1	Plpp3	Pdlim4	Prdx4	Ecm2
Cp	Mgp	Ablim3	Ltbp1	Dtymk	Gsn
Pcdh19	Elf1	Plaur	Serpine2	Arl6ip1	Jun
Arhgap42	Rnase4	Tmem88	Itgav	Alyref	Ddah2
Ndn	Aggf1	Stmn2	Apbb2	Tagln2	Btg2
Myl9	Mustn1	Lmna	Serpine1	Aldoa	Ier2
Tnfsf8	Alas1	Tubb2b	Cebpb	Hint1	Pcolce
Itga7	Prelp	Acer3	Serpinh1	Hpf1	Hspa1a
Oxct1	Fcgrt	Anxa1	Rora	Tuba1c	Cdkn1c
Tnxb	Sulf1	Ctsd	Tmem176b	Fam111a	Tuba1a
Cspg4	Swap70	Gadd45b	Ctla2a	Cbx3	Marcks
Nupr1	Nid1	Mmp14	Cnpy4	Snrpg	Rbp7
Chd3	Cpe	Lmo4	Fgl2	Ranbp1	Dusp5
S100a6	Card19	Col1a2	Txn1	Actb	Lgals1
Sdc1	Tgfbi	Cdh5	Kctd12	Hdgf	Sox4
Cald1	Slc25a4	Cd302	Lrrc8c	Sae1	Id3
Mybph	Notch1	Col3a1	Esam	Snrpf	Podxl
Ptpn13	Pcolce	Mef2c	Cd300lg	Ywhah	Nudt4
Marcks	Prr13	Phlda3	Meis2	Rpa3	Bhlhe40
Prodh	Igfbp5	Dnajb9	Entpd1	Slbp	Egr1
Rab34	Rnf125	Robo4	Tnfrsf1a	Nap1l1	Klf2
Sh3pxd2a	Apoe	Pim1	Jund	Usp1	Cxcl12
Hist1h2bc	Plscr1	Igfbp4	Cmtm7	Gmfg	Fos
Cd82	Cd302	Plcb1	Meox2	Rbp7	Azin1
Timp2	Itga6	Cebpd	Cavin1	Pcna	Ccn1
Fth1	Pqlc1	Pnp	Cdc42ep3	Tubb4b	Neat1
Spink1	Pdgfa	Slc9a3r2	Itga1	Ctsl	Itga6
Nid1	Ctla2a	Cd200	Ogt	Fkbp2	Hes1
Meox2	Clstn1	C1qtnf9	Jmy	Tubb6	Col4a2
Axl	Arid5b	Plscr1	Sun2	Lsm4	Id1
Ptgr1	Dcn	Snrk	Dip2c	Slfn5	Glul
Tuba1a	Igfbp6	Hbegf	Pgm5	Fabp5	Lmo4
Sulf2	Add3	Atf3	Adgrg1	Snrpe	Rgcc
Siva1	Ier5	C130074G19Rik	Slc9a3r2	Banf1	Slc6a6
Plcb3	Tmem158	Itpkb	Smad1	Calm2	Rgs16
Bicc1	Nfe2l2	Nfib	Net1	Lsm5	Ier5l
Clmp	Col1a1	Arhgef15	Sox17	H1f0	Rala
Lxn	Sult1a1	Nfat5	Gja1	Cd63	Gpihbp1
Nid2	Col3a1	Clu	Gas6	S100a6	Phlda3
Adam33	Dap	Stmn1	Sestd1	Cd9	Gas6
Gstm1	Id1	Avpi1	Plscr1	Fth1	Slc41a1
Cntfr	Gstm5	Tshz2	Bin1	Klf9	Stmn2
Gpc6	Sox18	Pltp	Gpihbp1	Ckap4	Cd24a
Dbndd2	Col1a2	Mid1ip1	Slc38a2	Set	Itgb4
Add3	Pnp	Adamts4	Ifi203	Jund	Nbl1
Fhl1	Adamts1	Myo10	Cd63	Neat1	Klf4
Acaa2	Arl4a	Csf3	Ifitm2	Fxyd6	Gm26917
Mpc1	Depp1	Slc41a1	Actn4	Timp2
Ptms	Scarb1	Ugcg	Tmsb4x	Cst3
2023-09-06	Aqp1	Procr	Arhgap29	Lbp
Mgst3	Lrg1	Cd24a	Rbp7	Gadd45b
F3	Ctsh	Lims2	Itm2c	Rhoj
Efnb3	Sox4	Marcksl1	Mgp	Nme1
Gab1	Fam102b	Gdf15	H2-T23	Sbspon
Tec	Ndrg1	Prex2	Smco4	Cdkn2d
Lrp1	Lamb1	Maged2	Unc5b	Rnase4
Prrx1	Col4a1	Nr4a1	Prnp	Zbtb20
Psip1	Vwa1	Cldn5	Glul	Sat1
Sema3c	Gem	Mt1	Adgrl4	Cldn5
Dapk2	Gm13889	Aqp1	Dpysl2	Abi3bp
Cav1	Serpinh1	Ier5l	Arl6ip5	Gsn
Mxra8	Col4a2	Lmo2	Ablim1	Ahnak
Vit	Gja1	Lpar6	Hsp90aa1	Cdc42ep5
Cdk2ap2	Nupr1	Rgs16	Tspo	Cald1
Ctsk	Plpp3	Il6	Capg	Fn1
Lmo7	Rgs16	Itih5	Tcim	Serping1
Cgnl1	Kdr	Etl4	Ptpn14	Junb
Adamts5	Sdc4	Plxnd1	Slco2a1	Ecm2
Prdx5	Lmo4	Thbd	AW112010	Cp
Ccnd3	Cd300lg	Pcolce	Slc25a4	Ephx1
Etfb	Odc1	Tm4sf1	Clec14a	Mxd4
Slc29a1	Acer3	Mt2	Nav1	Ndrg1
Frmd6	Tuba1a	Eln	Atox1	Btg2
Gna14	Aebp1	Gm26917	Rnase4	Aldh2
Mras	Bmp1	Gas6	Atp2b4	Sdc4
Plcd3	Timp2	Afdn	H3f3b	Arl4a
Arhgef25	Gas6	Tmem252	Pltp	Cebpd
Egfl6	Nav2	Lars2	Il6	Atf3
Zfyve21	Slc2a1	Adamts4	Mndal	Tsc22d1
Mpzl2	Itgb4	Il6	Aqp1	Ppp1r15a
Spon2	Ckb	Iigp1	Rab11a	Zfp36l1
Ostc	Il6	Rgcc	Ptpre	Itgb4
Serpinh1	Gsn	Ctla2a	Tpm1	Gas6
Nptn	Rala	Noct	Mast4	Cpe
Rcn3	Gpihbp1	Gja1	Fabp5	Nupr1
1810058I24Rik	Mid1ip1	Rnd1	Emcn	Fgl2
Ephx1	Cebpb	Mast4	Dusp2	Grina
Cdkn1c	Emcn	Plaur	Clca3a1	Mgp
Tppp3	Gng11	Igfbp7	Pakap.1	Nbl1
Pear1	Slc41a1	Sparcl1	Ccnd1	Lmo2
Gatm	Serping1	Adamts9	Ftl1	Socs3
Sult5a1	Plvap	Hbegf	Tulp4	Col3a1
Slc25a4	Fabp5	Pakap.1	Klf2	Fosb
Clec1a	Gm26917	Csf2rb	Rgcc	Arid5b
Car11		Ly6c1	Myct1	Egr1
Tln2		Lmna	Plvap	Klf4
Dbi		Scarb1	Atp6v0b	Nfkbiz
Rspo1		Cd300lg	Ace	Nr2f2
Spry1		Sema4c	Eng	Rcn3
Oat		Sema7a	Il6st	Dusp5
Adamtsl5		Tnfrsf10b	Cdh5	Akap12
Dgcr6		Pcp4l1	C1qtnf9	Gem
Gli1		Cdc42ep3	Myh9	Nr4a2
Medag		Flt1	Cyyr1	Jun
Cd81		Cd34	Hspa4l	Prss23
Fzd1		Plvap	Csf2rb	Fstl1
Hmgn1		Gpihbp1	Abcg2	Ugcg
Celf2		Cdkn1a	Prex2	Fos
Mpc2		Col15a1	Adamts1	Bgn
Idh1		Ifi203	Uaca	Nfat5
Hmgcs1		Upp1	Col15a1	Maff
Laptm4a		Pdlim1	Fcgrt	Cebpb
Ecrg4		Rab20	Atp13a3	Phlda3
Limd1		Cdc42ep2	C130074G19Rik	Slc2a1
Cavin1		Nfkbia	Atp5j	Clu
Col5a1		Vwa1	Ltbp4	Stmn2
S100a10		Fn1	Ppp2ca	Fbln5
Tpi1		Adgrl4	Msi2	Slc41a1
Tpm2		Casp4	Lmo1	Mt1
Homer2		Pltp	Nfic
Fjx1		Csf3	Grina
Col4a4		Efhd2	Lmo7
Efnb1		Itih5	Tmem255b
Paqr6		Rasip1	Bvht
Gjb5		Jak2	Cdc42ep5
Trib2		Tspan13	Adamts4
Smim5		Gch1	Vwf
Scarf2		Stc1	2200002D01Rik
Ctdspl		Rtp4	Rnd1
Ppp1r14b		Prnp	Tspan7
Clip4		Adgrg1	Clec1a
Cdk15		Tcim	Tspan13
Ndufs7		Csf2rb2	Plcb1
Clec11a		Slfn5	Slc7a1
Tecr		Tnfaip8l1	Plscr2
Ldhb		Ly6a	Lims2
Plce1		Gimap6	Akap13
Atpif1		Kdm6b	Sema7a
Ptov1		Mndal	Hbegf
Ntrk3		Entpd1	Btbd3
Shisa3		Fxyd6	Pcolce
Mansc4		Jak1	Apold1
Cdo1		Cd93	Cdc42ep4
Atp5b		Gng11	Tmem176a
Serpinb1a		Tnfaip3	Ldha
Serpinb6a		Grrp1	2023-03-02
Lama4		Eif2s2	Dleu2
Boc		Ralb	Selenow
Acp5		Sox7	Tmem252
Gm11627		Ets1	Ipo11
Ephb2		Parp14	Ccnd2
Chil1		Rnf125	Ptprb
Cox6b2		Cd9	Vwa1
Lama2		Zfand5	Abracl
Nnmt		Clic4	Grrp1
Tmeff2		Cd63	Ndufa8
Ezr		Lbp	Adgrf5
Ssbp3		Rcan1	Rflnb
Mrc2		H2-K1	Mrpl33
Mtss1		Fxyd5	Cox19
Tspan3		Fth1	Arpc3
Ldlr		Nus1	Dusp5
Fzd7		Tinagl1	Galnt15
Ccdc80		Ier3	Slc2a1
Lamp1		Plxna2	Bgn
Sspn		Neu1	Phlda3
Fbln1		Txnrd1	Nrip1
Emp3		Tubb6	Dlc1
Ptprf		Hif1a	Txndc17
Zbtb7c		Gimap5	Ifngr1
Dleu7		Irgm1	Mt1
Dse		Ctsc	Robo4
Plxdc2		Mir22hg	Serping1
Arap1		Abcg2	Aprt
Zfhx4		Plpp3	Pecam1
Gas7		Nop58	Tmcc3
Fam78b		Serping1	Gcnt2
Svep1		Abi3bp	Btg1
Ntn1		Rnase4	Uap1
Galnt17		Mgp	Csf2rb2
Lrp4		Marcks	Col18a1
Txndc5		Tmem252	Fbxl7
Runx1t1		Bgn	Pdzd2
Gas1		Fgl2	Mcam
Steap4		Id3	Igfbp6
Pdgfrb		Fstl1	Eln
Kank4		Cp	Clic4
Abat		Sbspon	Adgrl2
Tnfaip8		Gbp4	Ctsd
Rac3		Nr2f2	Sqstm1
Glis2		Add3	Rock2
Epb41l3		Sdc4	Fxyd5
Ddr2		Cpe	Lxn
Spp1		Timp2	Jun
Sorcs2		Isg15	Cavin2
Hspa12a		Rsad2	Cpeb4
Naalad2		Col5a2	Ralb
Proser2		Igfbp4	Fbln2
Tns3		Klf2	Etl4
Nceh1		Fbln5	Aldh2
Igfbp5		Nupr1	Tmod3
Rps13		Arhgdib	Tgfbi
Rpl27a		Slc25a4	Heg1
Rpl18		Tgfbi	Tgif1
Rps15		Gsn	Slc3a2
Rpl3		Igfbp5	Mid1ip1
Rps3		S100a4	Klf7
Rps9		Fbn1	Ehd2
Rpl17		Lgals1	2023-09-04
Rps5		Prss23	Mgst1
Gnai2		Cald1	Fryl
Rpl32		Ctsd	Ctnnbip1
Rpl23		Cd24a	Hes1
Rpl34		Tmem158	Avpi1
Rps15a		Prelp	Upp1
Rps23		Ecm2	Acer3
Rps21		Dcn	Col1a2
Rpl28		Phlda3	Fzd4
Rps19		Nudt4	Mt2
Fau		Hmox1	Lima1
Rps7		Igfbp6	Sgk1
Rpl35a		Gja4	Ahnak
Rps24		Ptms	Mgst3
Rpl37a		Col3a1	Iigp1
Rps6		Itgb4	Gask1b
Rps14		Col1a1	Csrp1
Rpl18a		Tppp3	Vamp5
Calm1		Txnip	Dcn
Arpc3		Arl4a	Nrp2
Rps28		Cd302	Ushbp1
Rpl37		Cdc42ep5	Pls3
Tcf4		Fos	Ptprg
Rps20		Aldh2	Prss23
Msn		Mt1	Col5a2
Elk3		Rcn3	S100a13
Trim47		Hist1h2bc	Dnajb9
Smagp		Ccn1	Fstl1
Gimap5		Sox4	Slc39a10
Rab11a		Stmn2	Ier3
Tgfb1		Col18a1	Col3a1
Rapgef5		Mmp14	Plat
Rnf125		Nbl1	Parp14
Nav1		Scd2	Plk2
Adgrg1		Acer3	Gm17056
Myct1		Jun	Col1a1
Cdh5		Fam102b	Rasd1
Ebf1		Stmn1	Noct
Bst2		Rala	Fosl2
Lrrfip1		Hist1h1c	Stmn2
Psmb8		Tsc22d3	Lgmn
Ier5		Hes1	Gm26802
Tie1		Bmp1	Fosb
Entpd1		Egr1	S1pr1
Pakap.1		Fbln2	Itga6
Prex2		Klf4	Mef2c
Jam2		Eln	Fbln5
Sox18		Lmo4	Pdlim1
Sgk1		Angptl4	Nbl1
Sox17		Lmo2	Icam1
Crip2		Cebpb	Atf3
Lmo2		Lars2	Gadd45g
Adgrl4		Gas6	Adamts9
Grrp1		Nr4a1	Cxcl2
S100a13		Akap12	Rcan1
Ecscr		Pcolce	Rala
Gngt2		Ier2	Gm8797
Cyyr1		Plscr1	Lmo4
Pdlim1		Gm26917	Slc6a6
Fbln2		Clu	Lars2
Podxl		Hspa1a	Lgals1
Mmrn2		Gadd45b	Gsn
Tspan13			Gm26917
S1pr1			Clu
Mast4			Ccl21a
Cd300lg			Mmrn1
Tinagl1			Lyve1
Emcn			Fgl2
Tm4sf1			Lcn2
Ece1			Reln
Klf4			Maf
Aplp2			Thy1
Rasip1			Flt4
Kdr			Stab1
Icam2			Fndc1
Ets1			Pard6g
Adgrf5			Pdpn
Gimap6			Slc45a3
H2-D1			Il7
Cd93			Cst6
Eng			Prox1
H2-K1			Hmcn1
Apold1			Gpm6a
Timp3			Ttc9
Ramp2			Sparc
Gpihbp1			Aebp1
Fxyd5			Cd81
Ly6e			Srgn
Iigp1			Pkhd1l1
Ptprb			Klhl4
Rgcc			Gap43
Clu			Cp
Esam			Nsg1
Gng11			Megf6
Flt1			Tbx1
Hbegf			Sned1
Lrg1			Pgm5
Cd36			Adgrg3
Sparcl1			Pcsk6
Cxcl12			Igfbp7
Rbp7			Col23a1
Pecam1			Ly6c1
Ctla2a			Dtx1
Egfl7			Ly6a
Ly6a			Ston2
Plvap			Nrp1
Ly6c1			Emp3
Cldn5			Serpine2
Fabp4			Sh3gl3
Rpl26			Tc2n
Arl3			Flt1
Arap3			Kitl
Gadd45g			Gm1673
Ndufa13			Flnc
Uaca			Sparcl1
Nfib			Gm14964
Zc2hc1a			Cst3
Casp4			Cd34
Cdh13			Fth1
Hsbp1			Lbp
Scarb1			Wipf3
2023-09-07			Esam
Eef2			Gng2
Fkbp1a			Mpp7
Cd9			Tmsb10
Ehd4			Clca3a1
She			Bcam
Dtx3			Prkcz
Rpl41			Fam174b
Nr4a1			Gng11
Slfn5			Mgll
Fli1			S100a11
Sorbs1			Sema3d
Osmr			Gmfg
Eln			Fxyd6
Cd34			Jam2
Prkch			Plpp3
St3gal6			Arl4a
Nenf			Ier3
Calm3			Ptpn18
Sh3glb1			Anxa3
Acat1			Cd93
Dag1			Scarb1
Fn1			Nfat5
Drap1			Adam15
B2m			Hspb1
Cdkn1a			Susd4
Upp1			Dennd4a
Myadm			Syne1
Rpl22			Meox1
Map1lc3a			Ctnnal1
Rps29			Entpd1
Rnf130			Cxcl12
Rpl38			Map4k2
Ushbp1			Tmem176b
Notch1			Cd36
Tspan7			Actg1
Ace			Slco3a1
Srgn			Lrrc8c
Fbln5			Ptn
Dusp2			Ntn1
Rpl5			Olfm1
Epas1			Cldn5
Lrpap1			Glul
Mt1			Prnp
Dusp1			Selenop
Mustn1			Palm
Gimap1			Adgrl4
Tsc22d3			Palmd
Parvb			Prelp
Bcl7c			Aplp2
Maged1			Nxn
Clic1			Ugcg
Mdh1			Tmod3
Plaur			Adgrg1
Heg1			Ifi203
Gbp4			Sox17
Btg1			Creb5
Tpd52			Piezo2
Fbn1			Foxp2
Acvrl1			Hjurp
Copz2			Cdc42ep3
Tceal8			Ablim1
Gmfb			Rgcc
Rasgrp3			Plscr1
Pmp22			Uaca
Parva			Cpne2
Atp2b4			Arl6ip5
Ptpre			Ahnak2
Sptssa			Sgk3
Tspan12			Mast4
Kank3			Bin1
Inf2			Nectin2
Atp5d			Pltp
Thra			AW112010
Rpl36			S100a10
Palmd			Abhd17b
Nudt4			Zfhx3
Mcrip1			Smad1
Fabp5			Tcim
Hcfc1r1			Clic4
Anxa2			Ecscr
Cracr2b			Apbb2
Rbpms			Apoe
Ifnar2			Slc6a6
Sox7			Csf2rb
Tnfaip8l1			Nudt4
Selenom			Il6
Slmap			Fabp4
Ugcg			Col4a2
Csf2rb			Plce1
Tek			Ier2
Plekho1			Txn1
Aqp1			Hbegf
Ugdh			Meox2
Clec14a			Wnk1
Tgif1			Smco4
Cstb			Cdc42ep4
C1qtnf9			Mgp
Adcy4			Nr4a1
Lrrc32			Marcksl1
Fkbp2			Mndal
Rflnb			Map3k1
Gimap4			Lamb2
Epb41l2			Pkm
Ralb			Scn1b
Gja4			Dusp2
Vamp5			Gcnt2
Calcrl			Tmem176a
Nedd9			Tsc22d1
Arpc1b			Meis2
Ccl7			Zfp36
Isg15			Epas1
Ndufb10			Tgfbr2
Chchd10			Adamts9
Procr			Ebf1
Noct			Ptprb
Vwf			C1qtnf9
Tuba1b			Ppfibp1
Hip1			Rbp7
Chp2			Btg3
Nos3			Dab2
Tjp1			Mt1
Pnp			Ddah2
Pde4b			Pcolce
Selenos			Col15a1
Hoxd9			Uap1
Mlf2			Lims2
Mfsd10			Csrp1
Atp5o			Lmo7
Atf5			Clec14a
Sema7a			Sema7a
Vkorc1			Tspan18
Sntb2			Tmem255b
Clic5			Tulp4
Capns1			Ppp2r5a
Stmn2			Vwa1
Socs1			Ace
Trib1			Stmn2
Smad1			Grap
Ptpn18			Plscr2
Gadd45a			Socs3
Dll4			Tspo
Elmo1			Tspan7
Unc45b			Mmrn2
Spns2			Cav1
Mall			Capg
Lmcd1			Ptprg
Arhgef15			Comt
Erg			Irf1
Itpkb			Pls3
Swi5			Rab11a
Cebpd			2200002D01Rik
Cmtm8			Cyyr1
Tshz2			Tanc2
Mindy2			Tmem252
Hif1a			Chp2
2023-09-04			Stt3b
Tmem88			Itga6
Luzp1			Heg1
Tgoln1			Hsd3b7
Pqlc1			Nrp2
Cd24a			Elf1
Tmem252			Lama4
Mef2c			Rflnb
Nxn			Clu
Galnt15			Ccnd2
Rnd1			Serpinh1
Tpm1			Itga1
Robo4			Adamts1
Stc1			Slc2a1
Slfn2			Plcb1
Atp1a1			Kank3
Chd7			Slfn5
Ptprg			Tmcc3
Yes1			Vwf
Nfat5			Phlda3
Bvht			Pim3
Pde2a			Sbspon
Plcb1			Tinagl1
Fyn			Elk3
Plpp1			Galnt18
Hoxd8			Upp1
Ppp2r5a			Tspan13
S100a11			Gm42418
Ifi203			Col4a1
Zfand5			Aqp1
Ndrg1			Mt2
Limch1			Gadd45g
Rgs16			Mid1ip1
Gch1			Dlg1
Arid5b			Rhoj
Hist1h1c			Nav1
Plxna2			Galnt1
Gata2			Bcr
Col15a1			Fxyd5
Ptprm			Fabp5
Id1			Mical3
Crip1			Hspg2
Cd200			Nr4a2
Ptbp3			Avpi1
Npr1			Txnip
Ppfibp1			Podxl
Il2rg			Col5a2
H2-T23			Cxcl1
Anxa3			Ppp3ca
Spcs2			Rala
Parp14			Acer3
Mgst1			Egr1
Arhgap31			Procr
Lrrc8c			Grrp1
Plcb4			Noct
Fgd5			Cdkn1a
Csf2rb2			Cd300lg
Rasgrf2			Sat1
Plscr1			Gdf15
Rps18			Pakap.1
H2-Q4			Lars2
Jag2			Kctd12
BC028528			Iigp1
Ets2			Cebpb
Sh3bp5			Col3a1
Tm6sf1			Plvap
Scn1b			Nbl1
Ednrb			Sdc4
Tcim			Adamts4
Nus1			Maff
Gdf15			Gm26917
Sh3bgrl3			Rcan1
Rpl36a			Mylk
Ptprk			Ccn1
H2-Q7			S100a4
Tut7			Ctla2a
Sorbs2			Gas6
Tspan4			Gsn
Bcar1
Spag9
Mpzl1
Shank3
Pdgfb
Serinc3
Adgrl2
Psmb9
Sp100
Pim1
Map4k4
Lmna
Txnip
Prkd2
Gpr146
4931406P16Rik
Dst
Stab1
Tgm2
Sema3f
Lrrc8a
Mndal
Ptp4a3
Cmip
Efna1
Mef2a
Egr1
Galnt18
Sbno2
Pim3
Dock4
Marcksl1
Arhgef7
Clec2d
Anp32a
Myo10
Sdcbp
Tanc1
Anxa7
Tagln2
AW112010
Bzw2
9930111J21Rik2
Csf3
Pltp
Mafk
Ppp3ca
Slc9a3r2
Myh9
Elf1
Adamts9
Smco4
Foxp1
N4bp1
Plxnd1
Lgals3
Iqgap1
Map2k3
Afdn
Dusp3
Swap70
Crim1
Arhgef12
Arhgap29
Pcp4l1
Sema6a
Errfi1
Efnb2
Socs3
Gm42418
Macf1
Il6
Kdm6b
Snrk
Apbb2
Ier5l
Zfp36
Slc39a10
Dab2
Tulp4
N4bp3
Vwa1
Fryl
Dennd4a
Kctd12
Nfkbia
Cxcl1
Chka
Id2
Lgmn
Avpi1
Hmox1
Bcr
Thbd
Emp1
Gm26917
Hspg2
Slc6a6
Sqstm1
Hspa1a
Klf2
Maff
Ccn1
Adamts4
Mgll
Ier2
Neat1
Igfbp4

## Sheet: Fig. 3g
NAME	GS<br> follow link to MSigDB	GS DETAILS	SIZE	ES	NES	NOM p-val	FDR q-val	FWER p-val	RANK AT MAX	LEADING EDGE
GOCC_EXTERNAL_ENCAPSULATING_STRUCTURE	GOCC_EXTERNAL_ENCAPSULATING_STRUCTURE	Details ...	98	0.682391	2.2169	0	0	0	276	tags=67%, list=23%, signal=80%
GOMF_EXTRACELLULAR_MATRIX_STRUCTURAL_CONSTITUENT	GOMF_EXTRACELLULAR_MATRIX_STRUCTURAL_CONSTITUENT	Details ...	45	0.716328	2.19443	0	0	0	204	tags=67%, list=17%, signal=77%
GOCC_COLLAGEN_CONTAINING_EXTRACELLULAR_MATRIX	GOCC_COLLAGEN_CONTAINING_EXTRACELLULAR_MATRIX	Details ...	86	0.68047	2.18224	0	0	0	276	tags=67%, list=23%, signal=81%
GOCC_GOLGI_LUMEN	GOCC_GOLGI_LUMEN	Details ...	19	0.776762	2.13699	0	0.000236236	0.001	163	tags=79%, list=13%, signal=90%
GOBP_EXTERNAL_ENCAPSULATING_STRUCTURE_ORGANIZATION	GOBP_EXTERNAL_ENCAPSULATING_STRUCTURE_ORGANIZATION	Details ...	75	0.659391	2.11823	0	0.000377639	0.002	271	tags=65%, list=22%, signal=79%
GOBP_LEUKOCYTE_MIGRATION	GOBP_LEUKOCYTE_MIGRATION	Details ...	37	0.684562	2.07453	0	0.000628179	0.004	139	tags=51%, list=11%, signal=56%
HP_SCARRING	HP_SCARRING	Details ...	17	0.774665	2.07234	0	0.000538439	0.004	84	tags=53%, list=7%, signal=56%
GOMF_COLLAGEN_BINDING	GOMF_COLLAGEN_BINDING	Details ...	20	0.73224	2.04484	0	0.00117486	0.01	201	tags=70%, list=16%, signal=82%
GOBP_RESPONSE_TO_MECHANICAL_STIMULUS	GOBP_RESPONSE_TO_MECHANICAL_STIMULUS	Details ...	22	0.728667	2.04066	0	0.00114838	0.011	49	tags=36%, list=4%, signal=37%
GOBP_SKIN_DEVELOPMENT	GOBP_SKIN_DEVELOPMENT	Details ...	27	0.707291	2.03718	0	0.00112736	0.012	99	tags=48%, list=8%, signal=51%
GOBP_CARBOHYDRATE_DERIVATIVE_CATABOLIC_PROCESS	GOBP_CARBOHYDRATE_DERIVATIVE_CATABOLIC_PROCESS	Details ...	19	0.723016	2.01775	0	0.00162299	0.019	152	tags=63%, list=12%, signal=71%
HP_PREMATURE_BIRTH	HP_PREMATURE_BIRTH	Details ...	18	0.725641	2.01537	0	0.00148774	0.019	84	tags=44%, list=7%, signal=47%
GOCC_COLLAGEN_TRIMER	GOCC_COLLAGEN_TRIMER	Details ...	17	0.746949	1.99923	0	0.00238604	0.033	141	tags=59%, list=12%, signal=66%
GOMF_GROWTH_FACTOR_BINDING	GOMF_GROWTH_FACTOR_BINDING	Details ...	20	0.710996	1.98623	0	0.00302015	0.045	85	tags=45%, list=7%, signal=48%
HP_RETROGNATHIA	HP_RETROGNATHIA	Details ...	16	0.740462	1.98069	0	0.00332038	0.052	64	tags=44%, list=5%, signal=46%
HP_BRUISING_SUSCEPTIBILITY	HP_BRUISING_SUSCEPTIBILITY	Details ...	17	0.720252	1.97883	0	0.00317149	0.053	84	tags=41%, list=7%, signal=44%
GOMF_GLYCOSAMINOGLYCAN_BINDING	GOMF_GLYCOSAMINOGLYCAN_BINDING	Details ...	37	0.645634	1.96916	0	0.00353765	0.063	271	tags=65%, list=22%, signal=81%
GOBP_AMINOGLYCAN_BIOSYNTHETIC_PROCESS	GOBP_AMINOGLYCAN_BIOSYNTHETIC_PROCESS	Details ...	19	0.714708	1.96675	0	0.00365516	0.068	192	tags=68%, list=16%, signal=80%
GOBP_NEURON_MIGRATION	GOBP_NEURON_MIGRATION	Details ...	15	0.730686	1.94887	0.00106496	0.00474862	0.093	157	tags=60%, list=13%, signal=68%
GOBP_REGULATION_OF_CELLULAR_RESPONSE_TO_GROWTH_FACTOR_STIMULUS	GOBP_REGULATION_OF_CELLULAR_RESPONSE_TO_GROWTH_FACTOR_STIMULUS	Details ...	35	0.653611	1.94772	0	0.00455835	0.094	167	tags=49%, list=14%, signal=55%
GOCC_LYSOSOMAL_LUMEN	GOCC_LYSOSOMAL_LUMEN		21	0.686565	1.93454	0	0.00541542	0.114	191	tags=62%, list=16%, signal=72%
GOBP_RESPONSE_TO_NUTRIENT	GOBP_RESPONSE_TO_NUTRIENT		18	0.708429	1.93242	0	0.00555404	0.122	102	tags=44%, list=8%, signal=48%
GOBP_NEURAL_TUBE_DEVELOPMENT	GOBP_NEURAL_TUBE_DEVELOPMENT		17	0.713671	1.93132	0	0.0054759	0.124	160	tags=53%, list=13%, signal=60%
HP_TALIPES_EQUINOVARUS	HP_TALIPES_EQUINOVARUS		24	0.66562	1.91981	0	0.00618739	0.144	131	tags=42%, list=11%, signal=46%
GOBP_BIOMINERALIZATION	GOBP_BIOMINERALIZATION		16	0.717801	1.9069	0	0.0078947	0.188	167	tags=56%, list=14%, signal=64%
GOBP_REGULATION_OF_LEUKOCYTE_MIGRATION	GOBP_REGULATION_OF_LEUKOCYTE_MIGRATION		19	0.680719	1.90621	0	0.00769954	0.191	124	tags=47%, list=10%, signal=52%
GOBP_NEGATIVE_REGULATION_OF_PEPTIDASE_ACTIVITY	GOBP_NEGATIVE_REGULATION_OF_PEPTIDASE_ACTIVITY		25	0.653142	1.90151	0	0.00807547	0.206	218	tags=56%, list=18%, signal=67%
GOBP_MORPHOGENESIS_OF_A_BRANCHING_STRUCTURE	GOBP_MORPHOGENESIS_OF_A_BRANCHING_STRUCTURE		16	0.698622	1.90134	0	0.00785434	0.208	242	tags=69%, list=20%, signal=85%
GOMF_INTEGRIN_BINDING	GOMF_INTEGRIN_BINDING		25	0.662495	1.90075	0.00101523	0.00771285	0.211	273	tags=68%, list=22%, signal=86%
HP_LOWER_EXTREMITY_JOINT_DISLOCATION	HP_LOWER_EXTREMITY_JOINT_DISLOCATION		30	0.65505	1.90026	0	0.0074869	0.212	131	tags=43%, list=11%, signal=47%
GOBP_ENTRY_INTO_HOST	GOBP_ENTRY_INTO_HOST		17	0.695875	1.89591	0	0.00797272	0.231	242	tags=65%, list=20%, signal=80%
HP_ABNORMALITY_OF_THE_ABDOMINAL_WALL	HP_ABNORMALITY_OF_THE_ABDOMINAL_WALL		39	0.619829	1.89525	0	0.0078117	0.233	219	tags=49%, list=18%, signal=57%
GOBP_APPENDAGE_DEVELOPMENT	GOBP_APPENDAGE_DEVELOPMENT		17	0.701018	1.89492	0	0.00766023	0.234	179	tags=65%, list=15%, signal=75%
HP_ABNORMAL_UMBILICUS_MORPHOLOGY	HP_ABNORMAL_UMBILICUS_MORPHOLOGY		20	0.687908	1.89114	0	0.00796024	0.248	217	tags=60%, list=18%, signal=72%
GOBP_MOVEMENT_IN_HOST_ENVIRONMENT	GOBP_MOVEMENT_IN_HOST_ENVIRONMENT		18	0.679654	1.88892	0.00104275	0.00797425	0.256	242	tags=61%, list=20%, signal=75%
HP_ABNORMAL_ARTERIAL_PHYSIOLOGY	HP_ABNORMAL_ARTERIAL_PHYSIOLOGY		15	0.708309	1.88167	0	0.00850938	0.272	84	tags=40%, list=7%, signal=42%
GOMF_HEPARIN_BINDING	GOMF_HEPARIN_BINDING		31	0.629312	1.88159	0	0.00833028	0.274	271	tags=65%, list=22%, signal=81%
GOBP_WOUND_HEALING	GOBP_WOUND_HEALING		60	0.595003	1.87999	0	0.0083338	0.28	271	tags=48%, list=22%, signal=59%
GOCC_SARCOLEMMA	GOCC_SARCOLEMMA		20	0.666693	1.8766	0.00103199	0.00864958	0.298	316	tags=80%, list=26%, signal=106%
GOBP_RESPONSE_TO_WOUNDING	GOBP_RESPONSE_TO_WOUNDING		80	0.577678	1.87497	0	0.00852734	0.301	242	tags=43%, list=20%, signal=50%
GOCC_ENDOPLASMIC_RETICULUM_LUMEN	GOCC_ENDOPLASMIC_RETICULUM_LUMEN		59	0.589017	1.86933	0	0.00937328	0.329	271	tags=53%, list=22%, signal=64%
GOCC_CELL_SURFACE	GOCC_CELL_SURFACE		64	0.590786	1.86727	0	0.00953077	0.343	263	tags=56%, list=22%, signal=68%
HP_JOINT_DISLOCATION	HP_JOINT_DISLOCATION		38	0.609862	1.86679	0	0.00937471	0.346	152	tags=42%, list=12%, signal=47%
GOBP_REGULATION_OF_CHEMOTAXIS	GOBP_REGULATION_OF_CHEMOTAXIS		21	0.662913	1.86201	0	0.0099306	0.365	233	tags=62%, list=19%, signal=75%
HP_AORTIC_ANEURYSM	HP_AORTIC_ANEURYSM		18	0.681169	1.86183	0.00104822	0.00973079	0.366	144	tags=39%, list=12%, signal=43%
GOBP_AMINOGLYCAN_METABOLIC_PROCESS	GOBP_AMINOGLYCAN_METABOLIC_PROCESS		21	0.669034	1.85961	0.00102354	0.00980514	0.374	192	tags=62%, list=16%, signal=72%
GOBP_PLATELET_DEGRANULATION	GOBP_PLATELET_DEGRANULATION		15	0.70199	1.85839	0	0.0098762	0.383	93	tags=40%, list=8%, signal=43%
HP_ABNORMALITY_OF_THE_URETHRA	HP_ABNORMALITY_OF_THE_URETHRA		27	0.634084	1.85489	0	0.0102967	0.401	264	tags=56%, list=22%, signal=69%
GOBP_REGULATION_OF_PEPTIDASE_ACTIVITY	GOBP_REGULATION_OF_PEPTIDASE_ACTIVITY		45	0.596712	1.85337	0	0.0102018	0.405	218	tags=44%, list=18%, signal=52%
GOBP_EPITHELIAL_TUBE_MORPHOGENESIS	GOBP_EPITHELIAL_TUBE_MORPHOGENESIS		28	0.633655	1.8519	0	0.0102233	0.413	122	tags=43%, list=10%, signal=47%
GOBP_CELL_MIGRATION	GOBP_CELL_MIGRATION		146	0.555459	1.84926	0	0.01052	0.429	233	tags=41%, list=19%, signal=45%
GOBP_RESPONSE_TO_BMP	GOBP_RESPONSE_TO_BMP		16	0.700323	1.84864	0.00314795	0.0104804	0.435	167	tags=56%, list=14%, signal=64%
HP_ABNORMALITY_OF_DENTAL_STRUCTURE	HP_ABNORMALITY_OF_DENTAL_STRUCTURE		32	0.619452	1.84549	0	0.0109038	0.458	191	tags=47%, list=16%, signal=54%
GOBP_EMBRYONIC_MORPHOGENESIS	GOBP_EMBRYONIC_MORPHOGENESIS		49	0.592699	1.83873	0	0.0119552	0.5	271	tags=55%, list=22%, signal=68%
GOBP_REGULATION_OF_TRANSMEMBRANE_RECEPTOR_PROTEIN_SERINE_THREONINE_KINASE_SIGNALING_PATHWAY	GOBP_REGULATION_OF_TRANSMEMBRANE_RECEPTOR_PROTEIN_SERINE_THREONINE_KINASE_SIGNALING_PATHWAY		26	0.629066	1.83672	0.00102145	0.0120967	0.507	167	tags=46%, list=14%, signal=52%
HP_ABNORMALITY_OF_THE_SYNOVIA	HP_ABNORMALITY_OF_THE_SYNOVIA		34	0.605392	1.83653	0	0.0118807	0.507	131	tags=38%, list=11%, signal=42%
GOBP_PATTERN_SPECIFICATION_PROCESS	GOBP_PATTERN_SPECIFICATION_PROCESS		24	0.636656	1.82966	0	0.0130567	0.555	239	tags=58%, list=20%, signal=71%
GOBP_EMBRYO_DEVELOPMENT	GOBP_EMBRYO_DEVELOPMENT		83	0.562147	1.82606	0	0.0135768	0.579	271	tags=48%, list=22%, signal=58%
GOBP_ANATOMICAL_STRUCTURE_FORMATION_INVOLVED_IN_MORPHOGENESIS	GOBP_ANATOMICAL_STRUCTURE_FORMATION_INVOLVED_IN_MORPHOGENESIS		115	0.556874	1.82591	0	0.0133467	0.579	271	tags=46%, list=22%, signal=54%
HP_SLENDER_FINGER	HP_SLENDER_FINGER		15	0.689695	1.82451	0.00105485	0.0132964	0.583	131	tags=47%, list=11%, signal=52%
GOMF_STRUCTURAL_MOLECULE_ACTIVITY	GOMF_STRUCTURAL_MOLECULE_ACTIVITY		104	0.557926	1.82382	0	0.0131554	0.584	174	tags=35%, list=14%, signal=37%
GOBP_NEGATIVE_REGULATION_OF_PROTEOLYSIS	GOBP_NEGATIVE_REGULATION_OF_PROTEOLYSIS		28	0.619753	1.82354	0.00101112	0.0129887	0.586	218	tags=50%, list=18%, signal=59%
HP_LIMITATION_OF_JOINT_MOBILITY	HP_LIMITATION_OF_JOINT_MOBILITY		36	0.614832	1.82134	0	0.0132449	0.598	152	tags=42%, list=12%, signal=46%
HP_VASCULAR_DILATATION	HP_VASCULAR_DILATATION		23	0.630158	1.81823	0.00306748	0.0136543	0.615	144	tags=35%, list=12%, signal=39%
HP_DEVIATION_OF_THE_HAND_OR_OF_FINGERS_OF_THE_HAND	HP_DEVIATION_OF_THE_HAND_OR_OF_FINGERS_OF_THE_HAND		22	0.635381	1.81617	0	0.0139216	0.629	212	tags=50%, list=17%, signal=59%
HP_HERNIA	HP_HERNIA		42	0.591679	1.8151	0	0.0139669	0.634	193	tags=43%, list=16%, signal=49%
GOBP_RESPONSE_TO_GROWTH_FACTOR	GOBP_RESPONSE_TO_GROWTH_FACTOR		85	0.563529	1.81482	0	0.0138426	0.638	167	tags=34%, list=14%, signal=37%
GOBP_TUBE_MORPHOGENESIS	GOBP_TUBE_MORPHOGENESIS		99	0.555719	1.81456	0	0.0137081	0.64	268	tags=45%, list=22%, signal=54%
GOBP_NEGATIVE_REGULATION_OF_IMMUNE_SYSTEM_PROCESS	GOBP_NEGATIVE_REGULATION_OF_IMMUNE_SYSTEM_PROCESS		30	0.617845	1.81277	0	0.0138228	0.648	108	tags=33%, list=9%, signal=36%
HP_LONG_FINGERS	HP_LONG_FINGERS		19	0.651648	1.80851	0.00206612	0.0144573	0.663	122	tags=37%, list=10%, signal=40%
GOBP_TUBE_DEVELOPMENT	GOBP_TUBE_DEVELOPMENT		113	0.549957	1.80367	0	0.0155766	0.699	268	tags=45%, list=22%, signal=52%
GOBP_NEGATIVE_REGULATION_OF_CYTOKINE_PRODUCTION	GOBP_NEGATIVE_REGULATION_OF_CYTOKINE_PRODUCTION		23	0.626166	1.80073	0	0.015961	0.712	224	tags=52%, list=18%, signal=63%
HP_INGUINAL_HERNIA	HP_INGUINAL_HERNIA		26	0.627321	1.79807	0.00101729	0.0164626	0.725	158	tags=38%, list=13%, signal=43%
GOBP_TAXIS	GOBP_TAXIS		57	0.571108	1.79706	0	0.0164308	0.727	268	tags=56%, list=22%, signal=69%
GOBP_LOCOMOTION	GOBP_LOCOMOTION		169	0.538254	1.79623	0	0.0164373	0.732	271	tags=43%, list=22%, signal=48%
GOBP_CIRCULATORY_SYSTEM_DEVELOPMENT	GOBP_CIRCULATORY_SYSTEM_DEVELOPMENT		115	0.546239	1.79597	0	0.0162583	0.734	271	tags=45%, list=22%, signal=53%
GOBP_BIOLOGICAL_PROCESS_INVOLVED_IN_INTERACTION_WITH_HOST	GOBP_BIOLOGICAL_PROCESS_INVOLVED_IN_INTERACTION_WITH_HOST		22	0.631896	1.79571	0	0.0161083	0.736	242	tags=50%, list=20%, signal=61%
HP_JOINT_HYPERMOBILITY	HP_JOINT_HYPERMOBILITY		38	0.593588	1.79396	0.00100705	0.0164317	0.746	212	tags=42%, list=17%, signal=49%
HP_ABNORMAL_HEART_VALVE_MORPHOLOGY	HP_ABNORMAL_HEART_VALVE_MORPHOLOGY		30	0.599512	1.78933	0.00100705	0.0173066	0.762	271	tags=50%, list=22%, signal=63%
GOBP_BIOLOGICAL_ADHESION	GOBP_BIOLOGICAL_ADHESION		148	0.540617	1.78678	0	0.0177716	0.775	331	tags=52%, list=27%, signal=63%
HP_APLASIA_HYPOPLASIA_OF_THE_SKIN	HP_APLASIA_HYPOPLASIA_OF_THE_SKIN		23	0.628068	1.78511	0.00102041	0.0179812	0.781	84	tags=35%, list=7%, signal=37%
GOBP_EMBRYO_DEVELOPMENT_ENDING_IN_BIRTH_OR_EGG_HATCHING	GOBP_EMBRYO_DEVELOPMENT_ENDING_IN_BIRTH_OR_EGG_HATCHING		45	0.578821	1.78168	0	0.0187928	0.8	189	tags=42%, list=15%, signal=48%
GOBP_REGULATION_OF_WOUND_HEALING	GOBP_REGULATION_OF_WOUND_HEALING		17	0.660425	1.78046	0.0010395	0.0189174	0.803	166	tags=47%, list=14%, signal=54%
GOBP_CELL_MATRIX_ADHESION	GOBP_CELL_MATRIX_ADHESION		33	0.589044	1.77947	0.00101112	0.0188711	0.805	286	tags=52%, list=23%, signal=65%
HP_JOINT_CONTRACTURE_OF_THE_HAND	HP_JOINT_CONTRACTURE_OF_THE_HAND		15	0.667198	1.77677	0.00208117	0.0194778	0.818	193	tags=60%, list=16%, signal=70%
GOBP_POSITIVE_REGULATION_OF_CHEMOTAXIS	GOBP_POSITIVE_REGULATION_OF_CHEMOTAXIS		16	0.662706	1.77641	0	0.0193498	0.82	233	tags=63%, list=19%, signal=76%
HP_ABNORMAL_MITRAL_VALVE_MORPHOLOGY	HP_ABNORMAL_MITRAL_VALVE_MORPHOLOGY		19	0.640528	1.77492	0.00103734	0.0195272	0.827	305	tags=63%, list=25%, signal=83%
HP_ABNORMAL_THUMB_MORPHOLOGY	HP_ABNORMAL_THUMB_MORPHOLOGY		29	0.59854	1.77388	0	0.0196999	0.832	160	tags=41%, list=13%, signal=46%
HP_SUBCUTANEOUS_HEMORRHAGE	HP_SUBCUTANEOUS_HEMORRHAGE		27	0.610503	1.77384	0.00100908	0.0194996	0.832	115	tags=33%, list=9%, signal=36%
HP_ABNORMAL_ATRIOVENTRICULAR_VALVE_MORPHOLOGY	HP_ABNORMAL_ATRIOVENTRICULAR_VALVE_MORPHOLOGY		21	0.631659	1.77114	0.00309278	0.0199516	0.839	305	tags=62%, list=25%, signal=81%
GOMF_PEPTIDASE_REGULATOR_ACTIVITY	GOMF_PEPTIDASE_REGULATOR_ACTIVITY		22	0.617022	1.76756	0.00410256	0.021023	0.859	218	tags=55%, list=18%, signal=65%
GOBP_EMBRYONIC_ORGAN_DEVELOPMENT	GOBP_EMBRYONIC_ORGAN_DEVELOPMENT		32	0.597085	1.76666	0.00100806	0.0210399	0.862	223	tags=50%, list=18%, signal=60%
GOMF_RECEPTOR_REGULATOR_ACTIVITY	GOMF_RECEPTOR_REGULATOR_ACTIVITY		31	0.602878	1.76465	0.00200602	0.0213794	0.866	163	tags=42%, list=13%, signal=47%
HP_POSITIONAL_FOOT_DEFORMITY	HP_POSITIONAL_FOOT_DEFORMITY		28	0.611574	1.76228	0	0.0219318	0.877	131	tags=36%, list=11%, signal=39%
GOBP_CELL_SUBSTRATE_ADHESION	GOBP_CELL_SUBSTRATE_ADHESION		58	0.554139	1.76057	0.001001	0.0223042	0.886	331	tags=53%, list=27%, signal=70%
HP_ABNORMALITY_OF_THE_HALLUX	HP_ABNORMALITY_OF_THE_HALLUX		15	0.648023	1.75926	0.00533049	0.0225123	0.89	193	tags=47%, list=16%, signal=55%
GOCC_VACUOLAR_LUMEN	GOCC_VACUOLAR_LUMEN		28	0.605186	1.75726	0	0.0227843	0.895	203	tags=50%, list=17%, signal=59%
GOBP_SKELETAL_SYSTEM_DEVELOPMENT	GOBP_SKELETAL_SYSTEM_DEVELOPMENT		43	0.564055	1.75477	0.00200602	0.023185	0.9	179	tags=42%, list=15%, signal=47%
GOBP_CONNECTIVE_TISSUE_DEVELOPMENT	GOBP_CONNECTIVE_TISSUE_DEVELOPMENT		29	0.596249	1.75401	0.00303951	0.0231503	0.902	361	tags=72%, list=30%, signal=100%
GOBP_REGENERATION	GOBP_REGENERATION		34	0.593369	1.75374	0.00201613	0.0229941	0.906	242	tags=50%, list=20%, signal=61%
HP_ABNORMAL_FINGER_PHALANX_MORPHOLOGY	HP_ABNORMAL_FINGER_PHALANX_MORPHOLOGY		48	0.565467	1.75188	0	0.0232505	0.907	131	tags=35%, list=11%, signal=38%
GOBP_REPRODUCTIVE_SYSTEM_DEVELOPMENT	GOBP_REPRODUCTIVE_SYSTEM_DEVELOPMENT		30	0.587264	1.75148	0	0.0231611	0.912	228	tags=50%, list=19%, signal=60%
HP_JOINT_STIFFNESS	HP_JOINT_STIFFNESS		19	0.63902	1.75137	0.00208117	0.0229545	0.912	131	tags=37%, list=11%, signal=41%
HP_APLASIA_HYPOPLASIA_INVOLVING_BONES_OF_THE_LOWER_LIMBS	HP_APLASIA_HYPOPLASIA_INVOLVING_BONES_OF_THE_LOWER_LIMBS		28	0.598069	1.74835	0	0.0235286	0.916	191	tags=43%, list=16%, signal=50%
HP_ABNORMALITY_OF_ODONTOID_TISSUE	HP_ABNORMALITY_OF_ODONTOID_TISSUE		16	0.645583	1.74471	0.00317125	0.0244774	0.924	70	tags=38%, list=6%, signal=39%
GOBP_COAGULATION	GOBP_COAGULATION		37	0.572755	1.74413	0	0.0243884	0.925	198	tags=38%, list=16%, signal=44%
GOBP_ANIMAL_ORGAN_MORPHOGENESIS	GOBP_ANIMAL_ORGAN_MORPHOGENESIS		102	0.535053	1.74324	0	0.02438	0.927	281	tags=45%, list=23%, signal=54%
GOBP_CELL_FATE_COMMITMENT	GOBP_CELL_FATE_COMMITMENT		17	0.642411	1.74157	0.00103627	0.0246935	0.932	80	tags=41%, list=7%, signal=43%
HP_ABNORMAL_JAW_MORPHOLOGY	HP_ABNORMAL_JAW_MORPHOLOGY		76	0.53673	1.73982	0	0.0250792	0.937	360	tags=54%, list=29%, signal=72%
HP_ABNORMALITY_OF_THE_CERVICAL_SPINE	HP_ABNORMALITY_OF_THE_CERVICAL_SPINE		32	0.579358	1.73794	0.00200602	0.0256968	0.945	152	tags=38%, list=12%, signal=42%
HP_MITRAL_VALVE_PROLAPSE	HP_MITRAL_VALVE_PROLAPSE		19	0.640528	1.73621	0.00104167	0.0258884	0.95	305	tags=63%, list=25%, signal=83%
HP_APLASIA_HYPOPLASIA_INVOLVING_BONES_OF_THE_FEET	HP_APLASIA_HYPOPLASIA_INVOLVING_BONES_OF_THE_FEET		24	0.602724	1.73542	0.00510204	0.0259678	0.953	125	tags=38%, list=10%, signal=41%
GOBP_CELL_CHEMOTAXIS	GOBP_CELL_CHEMOTAXIS		26	0.60071	1.73489	0	0.0259041	0.955	211	tags=50%, list=17%, signal=59%
GOBP_TERPENOID_METABOLIC_PROCESS	GOBP_TERPENOID_METABOLIC_PROCESS		17	0.637713	1.73466	0.00313152	0.0258006	0.955	228	tags=65%, list=19%, signal=78%
GOBP_LEUKOCYTE_CHEMOTAXIS	GOBP_LEUKOCYTE_CHEMOTAXIS		16	0.648407	1.73433	0.00314795	0.0256824	0.957	211	tags=56%, list=17%, signal=67%
GOBP_AGING	GOBP_AGING		29	0.591386	1.73424	0.00101112	0.0255015	0.957	122	tags=28%, list=10%, signal=30%
GOBP_NEGATIVE_REGULATION_OF_HYDROLASE_ACTIVITY	GOBP_NEGATIVE_REGULATION_OF_HYDROLASE_ACTIVITY		34	0.584474	1.72908	0.00100705	0.0270351	0.962	309	tags=56%, list=25%, signal=73%
HP_ABNORMAL_SCLERA_MORPHOLOGY	HP_ABNORMAL_SCLERA_MORPHOLOGY		20	0.616524	1.72526	0.00717213	0.0282634	0.971	82	tags=35%, list=7%, signal=37%
GOBP_RESPONSE_TO_DRUG	GOBP_RESPONSE_TO_DRUG		33	0.571613	1.72418	0.0010142	0.0285154	0.973	308	tags=52%, list=25%, signal=67%
HP_TALL_STATURE	HP_TALL_STATURE		25	0.599213	1.72415	0.00304878	0.0282778	0.973	149	tags=40%, list=12%, signal=45%
GOBP_TRANSMEMBRANE_RECEPTOR_PROTEIN_SERINE_THREONINE_KINASE_SIGNALING_PATHWAY	GOBP_TRANSMEMBRANE_RECEPTOR_PROTEIN_SERINE_THREONINE_KINASE_SIGNALING_PATHWAY		40	0.567852	1.72273	0	0.0286574	0.976	167	tags=35%, list=14%, signal=39%
HP_BLUE_SCLERAE	HP_BLUE_SCLERAE		16	0.645758	1.72181	0.00417537	0.0286921	0.977	63	tags=38%, list=5%, signal=39%
GOBP_REGULATION_OF_BLOOD_PRESSURE	GOBP_REGULATION_OF_BLOOD_PRESSURE		15	0.639854	1.72171	0.0138593	0.0285123	0.977	153	tags=47%, list=13%, signal=53%
GOBP_REGULATION_OF_CELLULAR_COMPONENT_MOVEMENT	GOBP_REGULATION_OF_CELLULAR_COMPONENT_MOVEMENT		114	0.526373	1.71848	0	0.0294878	0.982	242	tags=39%, list=20%, signal=45%
HP_FINGER_CLINODACTYLY	HP_FINGER_CLINODACTYLY		17	0.63774	1.71768	0.00525762	0.0295527	0.983	212	tags=47%, list=17%, signal=56%
GOBP_CIRCULATORY_SYSTEM_PROCESS	GOBP_CIRCULATORY_SYSTEM_PROCESS		48	0.552034	1.71398	0.001	0.0308248	0.987	274	tags=48%, list=22%, signal=59%
GOMF_SULFUR_COMPOUND_BINDING	GOMF_SULFUR_COMPOUND_BINDING		43	0.561335	1.71387	0.001001	0.0306414	0.987	288	tags=56%, list=24%, signal=70%
HP_ABNORMALITY_OF_THE_KNEE	HP_ABNORMALITY_OF_THE_KNEE		33	0.572433	1.71353	0.00100503	0.0305489	0.988	158	tags=39%, list=13%, signal=44%
GOBP_CARTILAGE_DEVELOPMENT	GOBP_CARTILAGE_DEVELOPMENT		20	0.618444	1.71191	0.0061665	0.0309386	0.993	179	tags=55%, list=15%, signal=63%
HP_JOINT_HYPERFLEXIBILITY	HP_JOINT_HYPERFLEXIBILITY		17	0.627616	1.7119	0.00312826	0.0307006	0.993	212	tags=47%, list=17%, signal=56%
GOBP_CELLULAR_RESPONSE_TO_EXTRACELLULAR_STIMULUS	GOBP_CELLULAR_RESPONSE_TO_EXTRACELLULAR_STIMULUS		16	0.643208	1.70883	0.00209424	0.031707	0.993	51	tags=31%, list=4%, signal=32%
GOBP_REGULATION_OF_IMMUNE_EFFECTOR_PROCESS	GOBP_REGULATION_OF_IMMUNE_EFFECTOR_PROCESS		20	0.617204	1.70882	0.00308325	0.0314811	0.993	124	tags=30%, list=10%, signal=33%
GOBP_NEGATIVE_REGULATION_OF_LOCOMOTION	GOBP_NEGATIVE_REGULATION_OF_LOCOMOTION		34	0.569571	1.705	0.00100402	0.0327779	0.994	266	tags=44%, list=22%, signal=55%
GOBP_ENZYME_LINKED_RECEPTOR_PROTEIN_SIGNALING_PATHWAY	GOBP_ENZYME_LINKED_RECEPTOR_PROTEIN_SIGNALING_PATHWAY		114	0.512575	1.705	0	0.0325332	0.994	193	tags=32%, list=16%, signal=35%
GOBP_ODONTOGENESIS	GOBP_ODONTOGENESIS		15	0.637082	1.70306	0.00528541	0.0331764	0.997	234	tags=60%, list=19%, signal=73%
GOBP_MYELOID_LEUKOCYTE_MIGRATION	GOBP_MYELOID_LEUKOCYTE_MIGRATION		16	0.635039	1.70074	0.00319829	0.0338237	0.997	219	tags=63%, list=18%, signal=75%
GOBP_SULFUR_COMPOUND_BIOSYNTHETIC_PROCESS	GOBP_SULFUR_COMPOUND_BIOSYNTHETIC_PROCESS		33	0.573976	1.69971	0.00302419	0.0340365	0.997	311	tags=55%, list=25%, signal=71%
GOBP_POSITIVE_REGULATION_OF_LOCOMOTION	GOBP_POSITIVE_REGULATION_OF_LOCOMOTION		63	0.532878	1.69783	0.001001	0.0345936	0.997	233	tags=43%, list=19%, signal=50%
GOBP_REGIONALIZATION	GOBP_REGIONALIZATION		20	0.608404	1.69719	0.00309917	0.0346224	0.997	239	tags=55%, list=20%, signal=67%
GOBP_NEURON_PROJECTION_GUIDANCE	GOBP_NEURON_PROJECTION_GUIDANCE		26	0.593786	1.69633	0.00305499	0.0346704	0.997	321	tags=73%, list=26%, signal=97%
GOCC_I_BAND	GOCC_I_BAND		16	0.627301	1.69322	0.00847458	0.0357239	0.997	126	tags=44%, list=10%, signal=48%
HP_FLEXION_CONTRACTURE_OF_DIGIT	HP_FLEXION_CONTRACTURE_OF_DIGIT		23	0.600068	1.69139	0.00614754	0.0362068	0.997	131	tags=39%, list=11%, signal=43%
GOMF_ENDOPEPTIDASE_REGULATOR_ACTIVITY	GOMF_ENDOPEPTIDASE_REGULATOR_ACTIVITY		16	0.634721	1.68954	0.00210084	0.0366832	0.998	300	tags=69%, list=25%, signal=90%
GOCC_CONTRACTILE_FIBER	GOCC_CONTRACTILE_FIBER		29	0.576352	1.68931	0.00405269	0.0365589	0.999	274	tags=55%, list=22%, signal=69%
GOCC_INTRINSIC_COMPONENT_OF_PLASMA_MEMBRANE	GOCC_INTRINSIC_COMPONENT_OF_PLASMA_MEMBRANE		88	0.523568	1.68879	0	0.0365723	0.999	274	tags=49%, list=22%, signal=58%
HP_CONTRACTURES_OF_THE_JOINTS_OF_THE_UPPER_LIMBS	HP_CONTRACTURES_OF_THE_JOINTS_OF_THE_UPPER_LIMBS		19	0.611392	1.68878	0.0083682	0.0363218	0.999	357	tags=68%, list=29%, signal=95%
GOBP_MUSCLE_STRUCTURE_DEVELOPMENT	GOBP_MUSCLE_STRUCTURE_DEVELOPMENT		59	0.53595	1.68811	0.002002	0.0363882	0.999	265	tags=42%, list=22%, signal=52%
GOBP_RESPONSE_TO_EXTRACELLULAR_STIMULUS	GOBP_RESPONSE_TO_EXTRACELLULAR_STIMULUS		36	0.554974	1.68787	0.00302115	0.0363202	0.999	102	tags=28%, list=8%, signal=29%
GOBP_REGULATION_OF_BODY_FLUID_LEVELS	GOBP_REGULATION_OF_BODY_FLUID_LEVELS		46	0.541013	1.68738	0.001001	0.0362975	0.999	198	tags=35%, list=16%, signal=40%
GOMF_SIGNALING_RECEPTOR_BINDING	GOMF_SIGNALING_RECEPTOR_BINDING		128	0.50763	1.68273	0	0.0381107	0.999	447	tags=63%, list=37%, signal=88%
GOBP_RESPONSE_TO_MONOSACCHARIDE	GOBP_RESPONSE_TO_MONOSACCHARIDE		26	0.575522	1.68251	0.00711382	0.0379268	0.999	213	tags=42%, list=17%, signal=50%
HP_ABNORMALITY_OF_UPPER_LIMB_JOINT	HP_ABNORMALITY_OF_UPPER_LIMB_JOINT		43	0.545404	1.67928	0.001	0.03918	1	357	tags=58%, list=29%, signal=79%
GOBP_REGULATION_OF_PEPTIDYL_TYROSINE_PHOSPHORYLATION	GOBP_REGULATION_OF_PEPTIDYL_TYROSINE_PHOSPHORYLATION		20	0.599823	1.6758	0.00409836	0.0405272	1	198	tags=45%, list=16%, signal=53%
GOBP_MUSCLE_ORGAN_DEVELOPMENT	GOBP_MUSCLE_ORGAN_DEVELOPMENT		29	0.566596	1.67469	0.00303644	0.0408014	1	265	tags=48%, list=22%, signal=60%
GOBP_NEGATIVE_REGULATION_OF_CELL_ADHESION	GOBP_NEGATIVE_REGULATION_OF_CELL_ADHESION		23	0.593941	1.67367	0.00510204	0.0410414	1	225	tags=48%, list=18%, signal=58%
GOBP_CENTRAL_NERVOUS_SYSTEM_DEVELOPMENT	GOBP_CENTRAL_NERVOUS_SYSTEM_DEVELOPMENT		74	0.522169	1.67277	0	0.0412001	1	274	tags=43%, list=22%, signal=52%
GOBP_VASCULATURE_DEVELOPMENT	GOBP_VASCULATURE_DEVELOPMENT		90	0.516358	1.67232	0	0.041183	1	271	tags=42%, list=22%, signal=50%
HP_SENSORY_NEUROPATHY	HP_SENSORY_NEUROPATHY		19	0.611643	1.67204	0.00828157	0.0410177	1	29	tags=21%, list=2%, signal=21%
HP_ABNORMALITY_OF_THE_CURVATURE_OF_THE_CORNEA	HP_ABNORMALITY_OF_THE_CURVATURE_OF_THE_CORNEA		16	0.619655	1.67102	0.0104275	0.0412027	1	128	tags=31%, list=10%, signal=34%
HP_HIGH_PALATE	HP_HIGH_PALATE		54	0.52911	1.66901	0.001001	0.0419139	1	131	tags=28%, list=11%, signal=30%
HP_ABNORMALITY_OF_PELVIC_GIRDLE_BONE_MORPHOLOGY	HP_ABNORMALITY_OF_PELVIC_GIRDLE_BONE_MORPHOLOGY		54	0.536859	1.66763	0.001	0.0423366	1	153	tags=33%, list=13%, signal=36%
HP_ABNORMALITY_OF_THE_DENTITION	HP_ABNORMALITY_OF_THE_DENTITION		70	0.525568	1.66626	0	0.0426672	1	371	tags=54%, list=30%, signal=74%
HP_DISPLACEMENT_OF_THE_URETHRAL_MEATUS	HP_DISPLACEMENT_OF_THE_URETHRAL_MEATUS		22	0.602605	1.6649	0.0081716	0.0430629	1	264	tags=50%, list=22%, signal=63%
GOBP_OSSIFICATION	GOBP_OSSIFICATION		49	0.535802	1.6645	0.002	0.0430181	1	223	tags=43%, list=18%, signal=50%
HP_ABNORMAL_CORNEA_MORPHOLOGY	HP_ABNORMAL_CORNEA_MORPHOLOGY		56	0.530639	1.65937	0	0.0453826	1	360	tags=50%, list=29%, signal=68%
HP_ABNORMALITY_OF_FINGER	HP_ABNORMALITY_OF_FINGER		77	0.515583	1.65919	0	0.0451714	1	223	tags=36%, list=18%, signal=42%
GOBP_CELL_CELL_ADHESION_VIA_PLASMA_MEMBRANE_ADHESION_MOLECULES	GOBP_CELL_CELL_ADHESION_VIA_PLASMA_MEMBRANE_ADHESION_MOLECULES		15	0.631645	1.65638	0.00739176	0.0464372	1	226	tags=60%, list=19%, signal=73%
GOBP_REGULATION_OF_VASCULATURE_DEVELOPMENT	GOBP_REGULATION_OF_VASCULATURE_DEVELOPMENT		29	0.553025	1.65479	0.0020202	0.0470556	1	266	tags=45%, list=22%, signal=56%
HP_PES_PLANUS	HP_PES_PLANUS		23	0.581437	1.65442	0.00614754	0.0468993	1	117	tags=30%, list=10%, signal=33%
HP_SYNDACTYLY	HP_SYNDACTYLY		23	0.581235	1.65396	0.0113754	0.0468666	1	193	tags=43%, list=16%, signal=51%
HP_ABNORMAL_AORTIC_MORPHOLOGY	HP_ABNORMAL_AORTIC_MORPHOLOGY		33	0.556242	1.65236	0.00302419	0.0473509	1	94	tags=27%, list=8%, signal=29%
GOBP_REGULATION_OF_CYSTEINE_TYPE_ENDOPEPTIDASE_ACTIVITY	GOBP_REGULATION_OF_CYSTEINE_TYPE_ENDOPEPTIDASE_ACTIVITY		23	0.578008	1.64975	0.0102145	0.0485565	1	182	tags=35%, list=15%, signal=40%
HP_ABNORMALLY_LAX_OR_HYPEREXTENSIBLE_SKIN	HP_ABNORMALLY_LAX_OR_HYPEREXTENSIBLE_SKIN		23	0.581731	1.64972	0.00816326	0.0482759	1	84	tags=26%, list=7%, signal=27%
HP_ABNORMALITY_OF_FACIAL_SOFT_TISSUE	HP_ABNORMALITY_OF_FACIAL_SOFT_TISSUE		41	0.538141	1.64503	0.0020141	0.0505425	1	131	tags=29%, list=11%, signal=32%
HP_APLASIA_HYPOPLASIA_AFFECTING_BONES_OF_THE_AXIAL_SKELETON	HP_APLASIA_HYPOPLASIA_AFFECTING_BONES_OF_THE_AXIAL_SKELETON		58	0.520227	1.64489	0	0.050345	1	212	tags=38%, list=17%, signal=44%
HP_ABNORMAL_SYSTEMIC_BLOOD_PRESSURE	HP_ABNORMAL_SYSTEMIC_BLOOD_PRESSURE		41	0.540792	1.64385	0.00200803	0.0507211	1	144	tags=27%, list=12%, signal=29%
GOBP_RESPONSE_TO_FIBROBLAST_GROWTH_FACTOR	GOBP_RESPONSE_TO_FIBROBLAST_GROWTH_FACTOR		22	0.580808	1.64145	0.00519211	0.0517515	1	156	tags=41%, list=13%, signal=46%
GOBP_POSITIVE_REGULATION_OF_EPITHELIAL_CELL_PROLIFERATION	GOBP_POSITIVE_REGULATION_OF_EPITHELIAL_CELL_PROLIFERATION		20	0.585127	1.64014	0.0143443	0.0522421	1	166	tags=40%, list=14%, signal=46%
GOBP_EPITHELIAL_CELL_PROLIFERATION	GOBP_EPITHELIAL_CELL_PROLIFERATION		49	0.523648	1.63824	0.002	0.0529793	1	223	tags=43%, list=18%, signal=50%
HP_BROAD_LONG_BONES	HP_BROAD_LONG_BONES		21	0.590687	1.63738	0.0113285	0.0532174	1	193	tags=43%, list=16%, signal=50%
HP_JOINT_LAXITY	HP_JOINT_LAXITY		22	0.568278	1.63641	0.0102987	0.0535309	1	321	tags=55%, list=26%, signal=73%
GOBP_REGULATION_OF_CELL_SUBSTRATE_ADHESION	GOBP_REGULATION_OF_CELL_SUBSTRATE_ADHESION		39	0.536445	1.63568	0.00100402	0.0537016	1	323	tags=51%, list=26%, signal=68%
HP_ABNORMAL_UPPER_LIMB_BONE_MORPHOLOGY	HP_ABNORMAL_UPPER_LIMB_BONE_MORPHOLOGY		45	0.532376	1.63461	0.002002	0.0540089	1	219	tags=40%, list=18%, signal=47%
HP_SHORT_PHILTRUM	HP_SHORT_PHILTRUM		15	0.612498	1.6342	0.0138445	0.0539758	1	122	tags=33%, list=10%, signal=37%
GOBP_HEART_MORPHOGENESIS	GOBP_HEART_MORPHOGENESIS		20	0.58729	1.63388	0.00929752	0.0538974	1	271	tags=55%, list=22%, signal=70%
HP_ABNORMAL_LUNG_MORPHOLOGY	HP_ABNORMAL_LUNG_MORPHOLOGY		67	0.511479	1.6338	0.001	0.0536279	1	173	tags=33%, list=14%, signal=36%
HP_ABNORMAL_ANTERIOR_EYE_SEGMENT_MORPHOLOGY	HP_ABNORMAL_ANTERIOR_EYE_SEGMENT_MORPHOLOGY		93	0.502247	1.63269	0	0.0540799	1	128	tags=25%, list=10%, signal=26%
GOMF_ENZYME_INHIBITOR_ACTIVITY	GOMF_ENZYME_INHIBITOR_ACTIVITY		35	0.536623	1.6298	0.00503018	0.0555318	1	309	tags=54%, list=25%, signal=71%
HP_EPICANTHUS	HP_EPICANTHUS		38	0.541295	1.62951	0.00501505	0.0553871	1	152	tags=32%, list=12%, signal=35%
GOBP_REGULATION_OF_CELL_JUNCTION_ASSEMBLY	GOBP_REGULATION_OF_CELL_JUNCTION_ASSEMBLY		23	0.576562	1.62782	0.00717213	0.05607	1	276	tags=52%, list=23%, signal=66%
HP_ABNORMALITY_OF_THE_FOREARM	HP_ABNORMALITY_OF_THE_FOREARM		23	0.573278	1.62752	0.00509684	0.0559486	1	341	tags=57%, list=28%, signal=77%
GOBP_REGULATION_OF_IMMUNE_SYSTEM_PROCESS	GOBP_REGULATION_OF_IMMUNE_SYSTEM_PROCESS		101	0.495141	1.62701	0	0.0559999	1	203	tags=29%, list=17%, signal=32%
GOBP_GASTRULATION	GOBP_GASTRULATION		20	0.585636	1.62423	0.0102987	0.057511	1	271	tags=55%, list=22%, signal=70%
HP_NARROW_PALATE	HP_NARROW_PALATE		17	0.596706	1.62325	0.0158562	0.0578007	1	357	tags=65%, list=29%, signal=90%
GOBP_ISOPRENOID_METABOLIC_PROCESS	GOBP_ISOPRENOID_METABOLIC_PROCESS		20	0.583249	1.62258	0.00926879	0.0578897	1	228	tags=55%, list=19%, signal=67%
HP_ABNORMAL_ELASTICITY_OF_SKIN	HP_ABNORMAL_ELASTICITY_OF_SKIN		25	0.561411	1.62103	0.0132789	0.0586299	1	360	tags=56%, list=29%, signal=78%
GOBP_MUSCLE_SYSTEM_PROCESS	GOBP_MUSCLE_SYSTEM_PROCESS		40	0.531234	1.61822	0.00501002	0.0601875	1	291	tags=50%, list=24%, signal=63%
HP_ABNORMALITY_OF_LOWER_LIMB_JOINT	HP_ABNORMALITY_OF_LOWER_LIMB_JOINT		59	0.513696	1.61645	0.001002	0.0610802	1	158	tags=32%, list=13%, signal=35%
GOMF_G_PROTEIN_COUPLED_RECEPTOR_BINDING	GOMF_G_PROTEIN_COUPLED_RECEPTOR_BINDING		22	0.567825	1.61636	0.0165119	0.0608204	1	447	tags=77%, list=37%, signal=120%
GOBP_MUSCLE_CONTRACTION	GOBP_MUSCLE_CONTRACTION		35	0.540816	1.614	0.00503525	0.0622502	1	291	tags=51%, list=24%, signal=66%
HP_TRIANGULAR_SHAPED_PHALANGES_OF_THE_HAND	HP_TRIANGULAR_SHAPED_PHALANGES_OF_THE_HAND		17	0.588129	1.61344	0.010395	0.0623334	1	122	tags=35%, list=10%, signal=39%
GOBP_MUSCLE_CELL_PROLIFERATION	GOBP_MUSCLE_CELL_PROLIFERATION		16	0.597274	1.60925	0.0180659	0.0649188	1	21	tags=25%, list=2%, signal=25%
HP_ABNORMALITY_OF_THE_ZYGOMATIC_BONE	HP_ABNORMALITY_OF_THE_ZYGOMATIC_BONE		21	0.574942	1.60868	0.0173116	0.0649879	1	357	tags=62%, list=29%, signal=86%
GOBP_NEPHRON_DEVELOPMENT	GOBP_NEPHRON_DEVELOPMENT		15	0.605955	1.60706	0.0219665	0.0657012	1	204	tags=53%, list=17%, signal=63%
HP_REGIONAL_ABNORMALITY_OF_SKIN	HP_REGIONAL_ABNORMALITY_OF_SKIN		35	0.541267	1.60692	0.00301205	0.0654586	1	219	tags=37%, list=18%, signal=44%
HP_SPARSE_HAIR	HP_SPARSE_HAIR		19	0.575818	1.60669	0.0277207	0.0653143	1	157	tags=32%, list=13%, signal=36%
HP_PECTUS_EXCAVATUM	HP_PECTUS_EXCAVATUM		33	0.543815	1.60528	0.00706357	0.0659566	1	68	tags=21%, list=6%, signal=22%
GOBP_PEPTIDYL_TYROSINE_MODIFICATION	GOBP_PEPTIDYL_TYROSINE_MODIFICATION		30	0.534091	1.60443	0.00507099	0.0662541	1	387	tags=60%, list=32%, signal=86%
HP_GLAUCOMA	HP_GLAUCOMA		28	0.542285	1.60371	0.00808898	0.0664493	1	122	tags=25%, list=10%, signal=27%
HP_ABNORMAL_RESPIRATORY_SYSTEM_MORPHOLOGY	HP_ABNORMAL_RESPIRATORY_SYSTEM_MORPHOLOGY		81	0.500343	1.60317	0	0.0665042	1	371	tags=51%, list=30%, signal=68%
GOBP_NEGATIVE_REGULATION_OF_CELL_POPULATION_PROLIFERATION	GOBP_NEGATIVE_REGULATION_OF_CELL_POPULATION_PROLIFERATION		62	0.506792	1.60127	0.001	0.0675163	1	149	tags=27%, list=12%, signal=30%
GOBP_NEGATIVE_REGULATION_OF_EPITHELIAL_CELL_PROLIFERATION	GOBP_NEGATIVE_REGULATION_OF_EPITHELIAL_CELL_PROLIFERATION		21	0.570153	1.59842	0.0154004	0.0692726	1	201	tags=48%, list=16%, signal=56%
GOBP_NEGATIVE_REGULATION_OF_DNA_BINDING_TRANSCRIPTION_FACTOR_ACTIVITY	GOBP_NEGATIVE_REGULATION_OF_DNA_BINDING_TRANSCRIPTION_FACTOR_ACTIVITY		20	0.573611	1.59841	0.0193878	0.0689517	1	125	tags=25%, list=10%, signal=27%
HP_ABNORMALITY_OF_THE_NECK	HP_ABNORMALITY_OF_THE_NECK		49	0.509332	1.59809	0	0.0689018	1	231	tags=37%, list=19%, signal=43%
GOBP_NEUROGENESIS	GOBP_NEUROGENESIS		146	0.479873	1.5972	0	0.0691584	1	268	tags=36%, list=22%, signal=41%
HP_ABNORMAL_ORAL_MUCOSA_MORPHOLOGY	HP_ABNORMAL_ORAL_MUCOSA_MORPHOLOGY		19	0.57549	1.5969	0.016546	0.0690905	1	99	tags=32%, list=8%, signal=34%
GOBP_INOSITOL_LIPID_MEDIATED_SIGNALING	GOBP_INOSITOL_LIPID_MEDIATED_SIGNALING		22	0.561166	1.59586	0.0204708	0.0695516	1	447	tags=73%, list=37%, signal=113%
HP_ABNORMALITY_OF_THE_PALM	HP_ABNORMALITY_OF_THE_PALM		32	0.536451	1.59585	0.0100705	0.0692455	1	125	tags=31%, list=10%, signal=34%
GOBP_RESPONSE_TO_ORGANIC_CYCLIC_COMPOUND	GOBP_RESPONSE_TO_ORGANIC_CYCLIC_COMPOUND		85	0.49518	1.59571	0	0.0690237	1	283	tags=40%, list=23%, signal=48%
GOCC_BASEMENT_MEMBRANE	GOCC_BASEMENT_MEMBRANE		31	0.535415	1.59394	0.00808898	0.0700942	1	454	tags=77%, list=37%, signal=120%
GOBP_REGULATION_OF_CELL_MATRIX_ADHESION	GOBP_REGULATION_OF_CELL_MATRIX_ADHESION		18	0.589882	1.59358	0.0248447	0.0700407	1	321	tags=56%, list=26%, signal=74%
HP_ABNORMAL_VASCULAR_PHYSIOLOGY	HP_ABNORMAL_VASCULAR_PHYSIOLOGY		27	0.545854	1.59309	0.0153061	0.0701358	1	120	tags=30%, list=10%, signal=32%
GOBP_RESPONSE_TO_TUMOR_NECROSIS_FACTOR	GOBP_RESPONSE_TO_TUMOR_NECROSIS_FACTOR		37	0.530053	1.59269	0.0040201	0.0700825	1	79	tags=22%, list=6%, signal=22%
HP_CLINODACTYLY	HP_CLINODACTYLY		33	0.529996	1.59013	0.00502513	0.0717415	1	212	tags=36%, list=17%, signal=43%
GOBP_RESPONSE_TO_ALCOHOL	GOBP_RESPONSE_TO_ALCOHOL		26	0.546267	1.58955	0.0151976	0.0718778	1	274	tags=46%, list=22%, signal=58%
GOCC_BASOLATERAL_PLASMA_MEMBRANE	GOCC_BASOLATERAL_PLASMA_MEMBRANE		19	0.575159	1.58937	0.0195272	0.0716678	1	373	tags=68%, list=31%, signal=97%
HP_ABNORMALITY_OF_FACIAL_SKELETON	HP_ABNORMALITY_OF_FACIAL_SKELETON		87	0.490644	1.58921	0	0.0714639	1	360	tags=47%, list=29%, signal=62%
HP_PROMINENT_FOREHEAD	HP_PROMINENT_FOREHEAD		15	0.593139	1.58759	0.0325973	0.0723336	1	360	tags=67%, list=29%, signal=93%
HP_ABNORMALITY_OF_MOUTH_SIZE	HP_ABNORMALITY_OF_MOUTH_SIZE		25	0.543542	1.58655	0.0214286	0.0728385	1	179	tags=32%, list=15%, signal=37%
GOBP_DEVELOPMENTAL_GROWTH_INVOLVED_IN_MORPHOGENESIS	GOBP_DEVELOPMENTAL_GROWTH_INVOLVED_IN_MORPHOGENESIS		17	0.591615	1.58528	0.0268041	0.0735226	1	239	tags=53%, list=20%, signal=65%
GOBP_NEGATIVE_REGULATION_OF_GROWTH	GOBP_NEGATIVE_REGULATION_OF_GROWTH		16	0.587455	1.58528	0.0136268	0.0732124	1	68	tags=31%, list=6%, signal=33%
GOBP_SKELETAL_MUSCLE_ORGAN_DEVELOPMENT	GOBP_SKELETAL_MUSCLE_ORGAN_DEVELOPMENT		17	0.588137	1.58298	0.0116402	0.0746752	1	176	tags=41%, list=14%, signal=47%
GOMF_CALCIUM_ION_BINDING	GOMF_CALCIUM_ION_BINDING		62	0.500971	1.5827	0.002	0.0745644	1	460	tags=65%, list=38%, signal=98%
GOBP_NEGATIVE_REGULATION_OF_CATALYTIC_ACTIVITY	GOBP_NEGATIVE_REGULATION_OF_CATALYTIC_ACTIVITY		64	0.494391	1.58195	0.001001	0.074852	1	268	tags=42%, list=22%, signal=51%
HP_UPPER_EXTREMITY_JOINT_DISLOCATION	HP_UPPER_EXTREMITY_JOINT_DISLOCATION		15	0.609635	1.5814	0.017801	0.0750014	1	357	tags=67%, list=29%, signal=93%
HP_ABNORMAL_CRANIAL_NERVE_MORPHOLOGY	HP_ABNORMAL_CRANIAL_NERVE_MORPHOLOGY		29	0.528309	1.58105	0.00811359	0.0749782	1	131	tags=28%, list=11%, signal=30%
HP_ABNORMALITY_OF_THE_PULMONARY_VASCULATURE	HP_ABNORMALITY_OF_THE_PULMONARY_VASCULATURE		15	0.586508	1.58105	0.0296296	0.0746619	1	212	tags=40%, list=17%, signal=48%
GOBP_GLIOGENESIS	GOBP_GLIOGENESIS		26	0.547123	1.5799	0.00709939	0.0752088	1	265	tags=46%, list=22%, signal=58%
GOBP_BLOOD_VESSEL_MORPHOGENESIS	GOBP_BLOOD_VESSEL_MORPHOGENESIS		79	0.496694	1.57945	0	0.0752477	1	268	tags=41%, list=22%, signal=49%
HP_ABNORMALITY_OF_FEMUR_MORPHOLOGY	HP_ABNORMALITY_OF_FEMUR_MORPHOLOGY		18	0.581397	1.57929	0.0188088	0.0750164	1	152	tags=33%, list=12%, signal=38%
HP_ABNORMAL_STERNUM_MORPHOLOGY	HP_ABNORMAL_STERNUM_MORPHOLOGY		43	0.518941	1.57854	0.00300601	0.0752744	1	94	tags=23%, list=8%, signal=24%
HP_LIMB_JOINT_CONTRACTURE	HP_LIMB_JOINT_CONTRACTURE		24	0.545771	1.57816	0.0183486	0.0752934	1	357	tags=58%, list=29%, signal=81%
HP_ABNORMALITY_OF_THE_URETER	HP_ABNORMALITY_OF_THE_URETER		25	0.547285	1.57753	0.0111562	0.075494	1	223	tags=40%, list=18%, signal=48%
HP_LIMITED_ELBOW_MOVEMENT	HP_LIMITED_ELBOW_MOVEMENT		15	0.602189	1.5769	0.0221753	0.075612	1	328	tags=60%, list=27%, signal=81%
GOBP_RESPONSE_TO_CYTOKINE	GOBP_RESPONSE_TO_CYTOKINE		101	0.487947	1.57478	0.001	0.0769948	1	212	tags=31%, list=17%, signal=34%
GOMF_MOLECULAR_TRANSDUCER_ACTIVITY	GOMF_MOLECULAR_TRANSDUCER_ACTIVITY		50	0.510022	1.57348	0	0.0777283	1	413	tags=66%, list=34%, signal=96%
HP_RESPIRATORY_TRACT_INFECTION	HP_RESPIRATORY_TRACT_INFECTION		33	0.525352	1.57227	0.0110664	0.0783533	1	131	tags=30%, list=11%, signal=33%
HP_ABNORMAL_MORPHOLOGY_OF_THE_GREAT_VESSELS	HP_ABNORMAL_MORPHOLOGY_OF_THE_GREAT_VESSELS		50	0.508084	1.57102	0.00800801	0.0789734	1	274	tags=40%, list=22%, signal=49%
GOBP_RESPONSE_TO_TRANSFORMING_GROWTH_FACTOR_BETA	GOBP_RESPONSE_TO_TRANSFORMING_GROWTH_FACTOR_BETA		34	0.523534	1.57086	0.00802407	0.0788035	1	51	tags=21%, list=4%, signal=21%
HP_SLEEP_DISTURBANCE	HP_SLEEP_DISTURBANCE		34	0.527703	1.56976	0.0040282	0.0792775	1	125	tags=24%, list=10%, signal=25%
GOBP_POSITIVE_REGULATION_OF_MAP_KINASE_ACTIVITY	GOBP_POSITIVE_REGULATION_OF_MAP_KINASE_ACTIVITY		16	0.582441	1.56936	0.0208768	0.0793174	1	136	tags=31%, list=11%, signal=35%
GOBP_HEAD_DEVELOPMENT	GOBP_HEAD_DEVELOPMENT		58	0.498089	1.56796	0.004004	0.0800991	1	274	tags=40%, list=22%, signal=49%
GOBP_REGULATION_OF_PROTEOLYSIS	GOBP_REGULATION_OF_PROTEOLYSIS		71	0.490695	1.56553	0.001	0.0817473	1	219	tags=32%, list=18%, signal=37%
GOBP_CELLULAR_COMPONENT_MORPHOGENESIS	GOBP_CELLULAR_COMPONENT_MORPHOGENESIS		69	0.487912	1.56532	0.002	0.0816327	1	268	tags=43%, list=22%, signal=53%
HP_ABNORMALITY_OF_CRANIAL_SUTURES	HP_ABNORMALITY_OF_CRANIAL_SUTURES		33	0.520323	1.5653	0.0100705	0.0813273	1	386	tags=58%, list=32%, signal=82%
HP_ABNORMALITY_OF_EPIPHYSIS_MORPHOLOGY	HP_ABNORMALITY_OF_EPIPHYSIS_MORPHOLOGY		17	0.581749	1.56498	0.0200846	0.0812262	1	191	tags=41%, list=16%, signal=48%
HP_SEVERE_SHORT_STATURE	HP_SEVERE_SHORT_STATURE		15	0.588456	1.56494	0.029661	0.0809541	1	45	tags=27%, list=4%, signal=27%
GOBP_ORGANIC_ACID_TRANSPORT	GOBP_ORGANIC_ACID_TRANSPORT		17	0.585966	1.56479	0.0116279	0.0807641	1	195	tags=41%, list=16%, signal=48%
HP_ABNORMAL_ORAL_PHYSIOLOGY	HP_ABNORMAL_ORAL_PHYSIOLOGY		20	0.568109	1.56437	0.0187305	0.0808188	1	120	tags=30%, list=10%, signal=33%
GOBP_RESPONSE_TO_CARBOHYDRATE	GOBP_RESPONSE_TO_CARBOHYDRATE		29	0.537115	1.56412	0.00808081	0.080714	1	213	tags=38%, list=17%, signal=45%
HP_WEAKNESS_OF_FACIAL_MUSCULATURE	HP_WEAKNESS_OF_FACIAL_MUSCULATURE		23	0.552578	1.56226	0.0276074	0.08191	1	131	tags=30%, list=11%, signal=33%
GOCC_EXTERNAL_SIDE_OF_PLASMA_MEMBRANE	GOCC_EXTERNAL_SIDE_OF_PLASMA_MEMBRANE		16	0.575262	1.56043	0.0292581	0.0832145	1	391	tags=75%, list=32%, signal=109%
HP_ABNORMALITY_OF_THE_CURVATURE_OF_THE_VERTEBRAL_COLUMN	HP_ABNORMALITY_OF_THE_CURVATURE_OF_THE_VERTEBRAL_COLUMN		89	0.483066	1.55966	0.002	0.0835487	1	388	tags=49%, list=32%, signal=67%
GOCC_SUPRAMOLECULAR_POLYMER	GOCC_SUPRAMOLECULAR_POLYMER		101	0.477933	1.55916	0	0.083624	1	274	tags=37%, list=22%, signal=43%
GOBP_RESPIRATORY_SYSTEM_DEVELOPMENT	GOBP_RESPIRATORY_SYSTEM_DEVELOPMENT		16	0.586162	1.55807	0.0233546	0.0841591	1	361	tags=69%, list=30%, signal=96%
HP_APLASIA_HYPOPLASIA_INVOLVING_BONES_OF_THE_UPPER_LIMBS	HP_APLASIA_HYPOPLASIA_INVOLVING_BONES_OF_THE_UPPER_LIMBS		39	0.514561	1.55798	0.0100705	0.0838993	1	388	tags=56%, list=32%, signal=80%
GOBP_POSITIVE_REGULATION_OF_MULTICELLULAR_ORGANISMAL_PROCESS	GOBP_POSITIVE_REGULATION_OF_MULTICELLULAR_ORGANISMAL_PROCESS		99	0.480804	1.55787	0.001	0.0836415	1	268	tags=39%, list=22%, signal=46%
GOBP_NEGATIVE_REGULATION_OF_RESPONSE_TO_STIMULUS	GOBP_NEGATIVE_REGULATION_OF_RESPONSE_TO_STIMULUS		136	0.470081	1.55543	0	0.0853314	1	294	tags=35%, list=24%, signal=41%
HP_PROPTOSIS	HP_PROPTOSIS		30	0.527824	1.5546	0.0141414	0.0856991	1	212	tags=40%, list=17%, signal=47%
HP_ABNORMALITY_OF_THE_ELBOW	HP_ABNORMALITY_OF_THE_ELBOW		30	0.525145	1.55451	0.0121212	0.0854547	1	357	tags=53%, list=29%, signal=74%
GOMF_PROTEASE_BINDING	GOMF_PROTEASE_BINDING		15	0.583095	1.55248	0.0241851	0.0869152	1	300	tags=60%, list=25%, signal=79%
GOBP_ENDOTHELIAL_CELL_PROLIFERATION	GOBP_ENDOTHELIAL_CELL_PROLIFERATION		21	0.553136	1.5519	0.0237358	0.0871555	1	255	tags=48%, list=21%, signal=59%
HP_ABNORMALITY_OF_THE_BLADDER	HP_ABNORMALITY_OF_THE_BLADDER		46	0.50286	1.55172	0.00400802	0.0870117	1	174	tags=30%, list=14%, signal=34%
HP_ABNORMALITY_OF_JOINT_MOBILITY	HP_ABNORMALITY_OF_JOINT_MOBILITY		100	0.473642	1.55171	0	0.0866941	1	223	tags=33%, list=18%, signal=37%
GOBP_UROGENITAL_SYSTEM_DEVELOPMENT	GOBP_UROGENITAL_SYSTEM_DEVELOPMENT		40	0.511236	1.55112	0.016016	0.0868403	1	424	tags=63%, list=35%, signal=93%
GOBP_NEGATIVE_REGULATION_OF_INTRACELLULAR_SIGNAL_TRANSDUCTION	GOBP_NEGATIVE_REGULATION_OF_INTRACELLULAR_SIGNAL_TRANSDUCTION		45	0.508789	1.55109	0.00901804	0.0865325	1	315	tags=47%, list=26%, signal=61%
GOBP_SUPRAMOLECULAR_FIBER_ORGANIZATION	GOBP_SUPRAMOLECULAR_FIBER_ORGANIZATION		83	0.48306	1.55031	0	0.086861	1	389	tags=52%, list=32%, signal=71%
HP_ABNORMAL_PALATE_MORPHOLOGY	HP_ABNORMAL_PALATE_MORPHOLOGY		75	0.482741	1.54973	0.001	0.0870049	1	193	tags=29%, list=16%, signal=33%
GOBP_NEGATIVE_REGULATION_OF_MULTICELLULAR_ORGANISMAL_PROCESS	GOBP_NEGATIVE_REGULATION_OF_MULTICELLULAR_ORGANISMAL_PROCESS		93	0.477451	1.54863	0.001	0.0875284	1	239	tags=34%, list=20%, signal=40%
GOBP_POSITIVE_REGULATION_OF_VASCULATURE_DEVELOPMENT	GOBP_POSITIVE_REGULATION_OF_VASCULATURE_DEVELOPMENT		16	0.575839	1.54803	0.019833	0.0877161	1	261	tags=50%, list=21%, signal=63%
GOBP_POSITIVE_REGULATION_OF_DEVELOPMENTAL_PROCESS	GOBP_POSITIVE_REGULATION_OF_DEVELOPMENTAL_PROCESS		106	0.472408	1.5467	0.001	0.0886113	1	276	tags=37%, list=23%, signal=43%
GOBP_CELL_SUBSTRATE_JUNCTION_ORGANIZATION	GOBP_CELL_SUBSTRATE_JUNCTION_ORGANIZATION		22	0.539183	1.54668	0.0235897	0.0883105	1	321	tags=50%, list=26%, signal=67%
HP_HYPERTELORISM	HP_HYPERTELORISM		58	0.485009	1.54649	0.003	0.0881444	1	153	tags=26%, list=13%, signal=28%
GOBP_DEVELOPMENTAL_GROWTH	GOBP_DEVELOPMENTAL_GROWTH		51	0.495286	1.54648	0.00700701	0.087844	1	371	tags=53%, list=30%, signal=73%
GOBP_HEART_DEVELOPMENT	GOBP_HEART_DEVELOPMENT		47	0.501541	1.54561	0.004004	0.0882709	1	239	tags=40%, list=20%, signal=48%
GOBP_REGULATION_OF_MUSCLE_SYSTEM_PROCESS	GOBP_REGULATION_OF_MUSCLE_SYSTEM_PROCESS		19	0.561504	1.54557	0.0262329	0.0879984	1	274	tags=53%, list=22%, signal=67%
GOBP_RESPONSE_TO_CORTICOSTEROID	GOBP_RESPONSE_TO_CORTICOSTEROID		17	0.559291	1.54422	0.0314136	0.0888475	1	274	tags=53%, list=22%, signal=67%
HP_APLASIA_HYPOPLASIA_OF_THE_EXTREMITIES	HP_APLASIA_HYPOPLASIA_OF_THE_EXTREMITIES		56	0.493752	1.54371	0.004004	0.0889797	1	223	tags=38%, list=18%, signal=44%
GOBP_SENSORY_ORGAN_DEVELOPMENT	GOBP_SENSORY_ORGAN_DEVELOPMENT		40	0.507879	1.54291	0.00502008	0.089309	1	281	tags=45%, list=23%, signal=57%
GOBP_SULFUR_COMPOUND_METABOLIC_PROCESS	GOBP_SULFUR_COMPOUND_METABOLIC_PROCESS		49	0.49915	1.54234	0.00902708	0.0894513	1	311	tags=45%, list=25%, signal=58%
GOBP_PROTEIN_KINASE_B_SIGNALING	GOBP_PROTEIN_KINASE_B_SIGNALING		26	0.532682	1.54172	0.0274949	0.0895767	1	321	tags=50%, list=26%, signal=66%
GOBP_PLATELET_ACTIVATION	GOBP_PLATELET_ACTIVATION		22	0.553241	1.54082	0.0183486	0.0899588	1	237	tags=41%, list=19%, signal=50%
HP_LOCALIZED_SKIN_LESION	HP_LOCALIZED_SKIN_LESION		71	0.481127	1.54074	0.002	0.089716	1	222	tags=32%, list=18%, signal=37%
HP_NARROW_MOUTH	HP_NARROW_MOUTH		17	0.57199	1.54051	0.0239334	0.0895801	1	179	tags=35%, list=15%, signal=41%
GOBP_CYTOKINE_PRODUCTION	GOBP_CYTOKINE_PRODUCTION		49	0.4932	1.54035	0.004	0.0894229	1	261	tags=41%, list=21%, signal=50%
GOBP_ACTIVATION_OF_PROTEIN_KINASE_ACTIVITY	GOBP_ACTIVATION_OF_PROTEIN_KINASE_ACTIVITY		24	0.538881	1.53977	0.0296221	0.0896827	1	136	tags=25%, list=11%, signal=28%
GOBP_EMBRYONIC_ORGAN_MORPHOGENESIS	GOBP_EMBRYONIC_ORGAN_MORPHOGENESIS		15	0.580256	1.53884	0.0352941	0.0901466	1	408	tags=73%, list=33%, signal=109%
HP_ABNORMAL_FINGERNAIL_MORPHOLOGY	HP_ABNORMAL_FINGERNAIL_MORPHOLOGY		16	0.56758	1.53783	0.0360934	0.0906483	1	341	tags=63%, list=28%, signal=86%
GOBP_PHAGOCYTOSIS	GOBP_PHAGOCYTOSIS		28	0.528128	1.53494	0.0212766	0.0931209	1	237	tags=39%, list=19%, signal=48%
GOMF_CELL_ADHESION_MOLECULE_BINDING	GOMF_CELL_ADHESION_MOLECULE_BINDING		79	0.477276	1.53378	0.003	0.0938569	1	273	tags=39%, list=22%, signal=47%
HP_ABNORMALITY_OF_SALIVATION	HP_ABNORMALITY_OF_SALIVATION		18	0.571959	1.53376	0.0217617	0.0935763	1	120	tags=28%, list=10%, signal=30%
HP_ABNORMAL_EYELID_MORPHOLOGY	HP_ABNORMAL_EYELID_MORPHOLOGY		95	0.469834	1.53256	0.002	0.0944274	1	370	tags=45%, list=30%, signal=60%
HP_ABNORMALITY_OF_THE_LOWER_URINARY_TRACT	HP_ABNORMALITY_OF_THE_LOWER_URINARY_TRACT		63	0.483079	1.5315	0.002	0.0950958	1	271	tags=38%, list=22%, signal=46%
GOMF_LIPID_BINDING	GOMF_LIPID_BINDING		69	0.479828	1.52978	0.005	0.0963693	1	166	tags=28%, list=14%, signal=30%
HP_DISPROPORTIONATE_SHORT_STATURE	HP_DISPROPORTIONATE_SHORT_STATURE		17	0.55772	1.52955	0.035865	0.096229	1	152	tags=35%, list=12%, signal=40%
GOBP_CANONICAL_WNT_SIGNALING_PATHWAY	GOBP_CANONICAL_WNT_SIGNALING_PATHWAY		53	0.484101	1.52951	0.00800801	0.095936	1	223	tags=30%, list=18%, signal=35%
HP_ABNORMALITY_OF_FONTANELLES	HP_ABNORMALITY_OF_FONTANELLES		18	0.560832	1.52727	0.0258264	0.0975307	1	191	tags=39%, list=16%, signal=45%
GOBP_POSITIVE_REGULATION_OF_PEPTIDASE_ACTIVITY	GOBP_POSITIVE_REGULATION_OF_PEPTIDASE_ACTIVITY		18	0.556048	1.52727	0.0334029	0.0972141	1	167	tags=33%, list=14%, signal=38%
GOBP_RESPONSE_TO_OXYGEN_CONTAINING_COMPOUND	GOBP_RESPONSE_TO_OXYGEN_CONTAINING_COMPOUND		163	0.45596	1.52692	0	0.0971854	1	293	tags=35%, list=24%, signal=40%
HP_CHRONIC_KIDNEY_DISEASE	HP_CHRONIC_KIDNEY_DISEASE		18	0.551923	1.52622	0.0385819	0.0975571	1	204	tags=39%, list=17%, signal=46%
GOBP_HEART_PROCESS	GOBP_HEART_PROCESS		18	0.564095	1.52605	0.0310238	0.0973915	1	274	tags=50%, list=22%, signal=64%
HP_DERMATOLOGICAL_MANIFESTATIONS_OF_SYSTEMIC_DISORDERS	HP_DERMATOLOGICAL_MANIFESTATIONS_OF_SYSTEMIC_DISORDERS		23	0.537467	1.52552	0.0274669	0.0976457	1	117	tags=26%, list=10%, signal=28%
HP_CRYPTORCHIDISM	HP_CRYPTORCHIDISM		44	0.499388	1.52538	0.01002	0.0974718	1	242	tags=36%, list=20%, signal=44%
GOBP_ESTABLISHMENT_OR_MAINTENANCE_OF_CELL_POLARITY	GOBP_ESTABLISHMENT_OR_MAINTENANCE_OF_CELL_POLARITY		16	0.568535	1.52491	0.0350318	0.0976644	1	3	tags=13%, list=0%, signal=12%
GOBP_REGULATION_OF_CELL_SUBSTRATE_JUNCTION_ORGANIZATION	GOBP_REGULATION_OF_CELL_SUBSTRATE_JUNCTION_ORGANIZATION		15	0.579983	1.52314	0.0349576	0.0991085	1	321	tags=53%, list=26%, signal=71%
HP_ABNORMAL_HEART_VALVE_PHYSIOLOGY	HP_ABNORMAL_HEART_VALVE_PHYSIOLOGY		37	0.495533	1.5228	0.0150602	0.0991013	1	94	tags=24%, list=8%, signal=26%
GOBP_NEGATIVE_REGULATION_OF_CELLULAR_COMPONENT_ORGANIZATION	GOBP_NEGATIVE_REGULATION_OF_CELLULAR_COMPONENT_ORGANIZATION		60	0.481404	1.52219	0.003	0.0993491	1	420	tags=55%, list=34%, signal=80%
GOBP_CELL_JUNCTION_ASSEMBLY	GOBP_CELL_JUNCTION_ASSEMBLY		44	0.497413	1.52151	0.0110331	0.0996483	1	286	tags=43%, list=23%, signal=54%
GOBP_REGULATION_OF_CELL_ACTIVATION	GOBP_REGULATION_OF_CELL_ACTIVATION		42	0.505712	1.51995	0.00702811	0.100712	1	219	tags=38%, list=18%, signal=45%
HP_ABNORMALITY_OF_THE_RIBS	HP_ABNORMALITY_OF_THE_RIBS		22	0.529839	1.51943	0.0235656	0.10087	1	158	tags=36%, list=13%, signal=41%
GOBP_REGULATION_OF_RESPONSE_TO_WOUNDING	GOBP_REGULATION_OF_RESPONSE_TO_WOUNDING		24	0.535752	1.51916	0.0294118	0.10081	1	166	tags=33%, list=14%, signal=38%
GOBP_CARBOHYDRATE_HOMEOSTASIS	GOBP_CARBOHYDRATE_HOMEOSTASIS		22	0.544958	1.519	0.0183486	0.10064	1	213	tags=41%, list=17%, signal=49%
GOBP_REGULATION_OF_CELL_ADHESION	GOBP_REGULATION_OF_CELL_ADHESION		71	0.477398	1.51774	0.003	0.101472	1	242	tags=37%, list=20%, signal=43%
HP_ABNORMALITY_OF_THE_TONGUE	HP_ABNORMALITY_OF_THE_TONGUE		26	0.520728	1.5166	0.0244399	0.102195	1	217	tags=35%, list=18%, signal=41%
HP_VASCULAR_SKIN_ABNORMALITY	HP_VASCULAR_SKIN_ABNORMALITY		56	0.484139	1.51642	0.00900901	0.102048	1	120	tags=21%, list=10%, signal=23%
GOBP_CELL_PART_MORPHOGENESIS	GOBP_CELL_PART_MORPHOGENESIS		57	0.480684	1.5154	0.009	0.102767	1	268	tags=44%, list=22%, signal=54%
GOBP_AMEBOIDAL_TYPE_CELL_MIGRATION	GOBP_AMEBOIDAL_TYPE_CELL_MIGRATION		49	0.491003	1.51472	0.009	0.103163	1	225	tags=35%, list=18%, signal=41%
GOBP_VIRAL_LIFE_CYCLE	GOBP_VIRAL_LIFE_CYCLE		31	0.516903	1.51458	0.0231855	0.102946	1	242	tags=35%, list=20%, signal=43%
GOBP_POSITIVE_REGULATION_OF_PHOSPHORUS_METABOLIC_PROCESS	GOBP_POSITIVE_REGULATION_OF_PHOSPHORUS_METABOLIC_PROCESS		72	0.470716	1.51207	0.006	0.105141	1	409	tags=53%, list=33%, signal=75%
HP_MISALIGNMENT_OF_TEETH	HP_MISALIGNMENT_OF_TEETH		26	0.523852	1.51175	0.0275229	0.10515	1	122	tags=27%, list=10%, signal=29%
GOBP_NEGATIVE_REGULATION_OF_WNT_SIGNALING_PATHWAY	GOBP_NEGATIVE_REGULATION_OF_WNT_SIGNALING_PATHWAY		36	0.500834	1.5116	0.0161128	0.104963	1	223	tags=31%, list=18%, signal=36%
GOBP_AXON_DEVELOPMENT	GOBP_AXON_DEVELOPMENT		51	0.483225	1.51136	0.00800801	0.104913	1	268	tags=45%, list=22%, signal=55%
HP_KYPHOSIS	HP_KYPHOSIS		41	0.493866	1.51116	0.0150451	0.104778	1	131	tags=27%, list=11%, signal=29%
HP_ABNORMAL_MITRAL_VALVE_PHYSIOLOGY	HP_ABNORMAL_MITRAL_VALVE_PHYSIOLOGY		22	0.537287	1.51069	0.0306122	0.104954	1	382	tags=59%, list=31%, signal=84%
HP_APLASIA_HYPOPLASIA_INVOLVING_THE_SKELETON	HP_APLASIA_HYPOPLASIA_INVOLVING_THE_SKELETON		81	0.468102	1.50969	0.003003	0.10555	1	223	tags=35%, list=18%, signal=39%
HP_PROTRUDING_EAR	HP_PROTRUDING_EAR		19	0.542535	1.509	0.0391753	0.10596	1	357	tags=58%, list=29%, signal=81%
GOBP_SENSORY_PERCEPTION	GOBP_SENSORY_PERCEPTION		30	0.517216	1.509	0.0172239	0.105646	1	320	tags=50%, list=26%, signal=66%
HP_ABNORMAL_THORAX_MORPHOLOGY	HP_ABNORMAL_THORAX_MORPHOLOGY		72	0.472926	1.50868	0.002	0.105609	1	223	tags=32%, list=18%, signal=37%
GOBP_TISSUE_REMODELING	GOBP_TISSUE_REMODELING		17	0.558908	1.50862	0.037461	0.105355	1	219	tags=47%, list=18%, signal=57%
GOCC_PLASMA_MEMBRANE_PROTEIN_COMPLEX	GOCC_PLASMA_MEMBRANE_PROTEIN_COMPLEX		32	0.507062	1.50764	0.0241935	0.105916	1	274	tags=44%, list=22%, signal=55%
GOCC_BASAL_PART_OF_CELL	GOCC_BASAL_PART_OF_CELL		25	0.523635	1.50763	0.031665	0.105622	1	391	tags=60%, list=32%, signal=86%
HP_ABNORMALITY_OF_TOE	HP_ABNORMALITY_OF_TOE		52	0.479308	1.50736	0.013013	0.105621	1	370	tags=48%, list=30%, signal=66%
GOBP_INFLAMMATORY_RESPONSE	GOBP_INFLAMMATORY_RESPONSE		43	0.490559	1.50725	0.00401204	0.105423	1	184	tags=33%, list=15%, signal=37%
HP_ABNORMAL_5TH_FINGER_MORPHOLOGY	HP_ABNORMAL_5TH_FINGER_MORPHOLOGY		22	0.524186	1.50694	0.0356053	0.105436	1	212	tags=36%, list=17%, signal=43%
GOBP_SENSORY_ORGAN_MORPHOGENESIS	GOBP_SENSORY_ORGAN_MORPHOGENESIS		19	0.551989	1.50651	0.0248705	0.105577	1	408	tags=63%, list=33%, signal=93%
HP_ABNORMAL_LOWER_LIMB_BONE_MORPHOLOGY	HP_ABNORMAL_LOWER_LIMB_BONE_MORPHOLOGY		56	0.481005	1.50524	0.007	0.106578	1	242	tags=36%, list=20%, signal=42%
GOBP_EXTRINSIC_APOPTOTIC_SIGNALING_PATHWAY	GOBP_EXTRINSIC_APOPTOTIC_SIGNALING_PATHWAY		21	0.53972	1.50515	0.0276074	0.106355	1	151	tags=29%, list=12%, signal=32%
GOCC_VESICLE_LUMEN	GOCC_VESICLE_LUMEN		44	0.485923	1.50493	0.0130391	0.106263	1	93	tags=20%, list=8%, signal=21%
GOBP_SENSORY_SYSTEM_DEVELOPMENT	GOBP_SENSORY_SYSTEM_DEVELOPMENT		29	0.518084	1.50217	0.0201613	0.108622	1	281	tags=45%, list=23%, signal=57%
GOBP_PROTEIN_PROCESSING	GOBP_PROTEIN_PROCESSING		23	0.528191	1.50163	0.0315682	0.108757	1	99	tags=26%, list=8%, signal=28%
GOCC_APICAL_PART_OF_CELL	GOCC_APICAL_PART_OF_CELL		34	0.503697	1.50073	0.021148	0.10929	1	373	tags=56%, list=31%, signal=78%
GOBP_RESPONSE_TO_LIPID	GOBP_RESPONSE_TO_LIPID		75	0.470844	1.50043	0.006	0.109324	1	293	tags=39%, list=24%, signal=48%
GOBP_CELL_SURFACE_RECEPTOR_SIGNALING_PATHWAY_INVOLVED_IN_CELL_CELL_SIGNALING	GOBP_CELL_SURFACE_RECEPTOR_SIGNALING_PATHWAY_INVOLVED_IN_CELL_CELL_SIGNALING		75	0.464903	1.50019	0.004	0.109257	1	223	tags=29%, list=18%, signal=34%
HP_ABNORMALITY_OF_THE_NAIL	HP_ABNORMALITY_OF_THE_NAIL		32	0.504419	1.50018	0.012109	0.108948	1	264	tags=41%, list=22%, signal=50%
GOBP_ACTOMYOSIN_STRUCTURE_ORGANIZATION	GOBP_ACTOMYOSIN_STRUCTURE_ORGANIZATION		26	0.522254	1.50011	0.034413	0.108694	1	383	tags=65%, list=31%, signal=93%
HP_ABNORMALITY_OF_GLOBE_LOCATION	HP_ABNORMALITY_OF_GLOBE_LOCATION		74	0.47046	1.50001	0.004	0.108479	1	193	tags=30%, list=16%, signal=33%
GOBP_NEGATIVE_REGULATION_OF_SIGNALING	GOBP_NEGATIVE_REGULATION_OF_SIGNALING		117	0.457059	1.49921	0	0.108943	1	294	tags=35%, list=24%, signal=42%
HP_BRACHYDACTYLY	HP_BRACHYDACTYLY		32	0.494288	1.49832	0.0292044	0.109445	1	212	tags=34%, list=17%, signal=41%
HP_ABNORMAL_TENDON_MORPHOLOGY	HP_ABNORMAL_TENDON_MORPHOLOGY		59	0.478168	1.4977	0.01002	0.109779	1	131	tags=25%, list=11%, signal=27%
GOBP_POSITIVE_REGULATION_OF_CELL_ACTIVATION	GOBP_POSITIVE_REGULATION_OF_CELL_ACTIVATION		28	0.517443	1.49284	0.0182556	0.114488	1	219	tags=39%, list=18%, signal=47%
HP_PROPORTIONATE_SHORT_STATURE	HP_PROPORTIONATE_SHORT_STATURE		18	0.538592	1.49256	0.0552083	0.114455	1	45	tags=22%, list=4%, signal=23%
HP_ABNORMALITY_OF_FACIAL_MUSCULATURE	HP_ABNORMALITY_OF_FACIAL_MUSCULATURE		26	0.518029	1.49215	0.0374494	0.114497	1	131	tags=27%, list=11%, signal=30%
HP_HYPERKERATOSIS	HP_HYPERKERATOSIS		24	0.525627	1.49117	0.0307062	0.11516	1	131	tags=33%, list=11%, signal=37%
GOMF_PHOSPHOLIPID_BINDING	GOMF_PHOSPHOLIPID_BINDING		35	0.496287	1.49097	0.028169	0.115022	1	241	tags=34%, list=20%, signal=41%
HP_ABNORMALITY_OF_THE_PINNA	HP_ABNORMALITY_OF_THE_PINNA		58	0.471756	1.49034	0.00901804	0.115307	1	357	tags=45%, list=29%, signal=60%
HP_THICKENED_SKIN	HP_THICKENED_SKIN		44	0.488844	1.49002	0.0191147	0.115336	1	131	tags=27%, list=11%, signal=29%
GOBP_CELL_POPULATION_PROLIFERATION	GOBP_CELL_POPULATION_PROLIFERATION		155	0.450398	1.48974	0	0.115308	1	255	tags=34%, list=21%, signal=37%
GOBP_NEGATIVE_REGULATION_OF_CANONICAL_WNT_SIGNALING_PATHWAY	GOBP_NEGATIVE_REGULATION_OF_CANONICAL_WNT_SIGNALING_PATHWAY		35	0.494621	1.48941	0.0241449	0.115281	1	144	tags=23%, list=12%, signal=25%
HP_ABNORMAL_EYELASH_MORPHOLOGY	HP_ABNORMAL_EYELASH_MORPHOLOGY		17	0.553953	1.48929	0.0438871	0.115088	1	63	tags=24%, list=5%, signal=24%
HP_ABNORMALITY_OF_THE_PERIORBITAL_REGION	HP_ABNORMALITY_OF_THE_PERIORBITAL_REGION		27	0.513387	1.48915	0.0263692	0.11494	1	122	tags=26%, list=10%, signal=28%
HP_GENERALIZED_ABNORMALITY_OF_SKIN	HP_GENERALIZED_ABNORMALITY_OF_SKIN		95	0.456205	1.48742	0.004	0.116446	1	125	tags=21%, list=10%, signal=22%
GOBP_CELL_CELL_SIGNALING_BY_WNT	GOBP_CELL_CELL_SIGNALING_BY_WNT		73	0.46433	1.48729	0.006	0.116295	1	223	tags=29%, list=18%, signal=33%
HP_VARIABLE_EXPRESSIVITY	HP_VARIABLE_EXPRESSIVITY		30	0.505355	1.48644	0.0272727	0.116958	1	137	tags=30%, list=11%, signal=33%
GOBP_CELL_MORPHOGENESIS	GOBP_CELL_MORPHOGENESIS		91	0.45572	1.4859	0.004	0.117228	1	479	tags=64%, list=39%, signal=97%
GOBP_NEURON_DEVELOPMENT	GOBP_NEURON_DEVELOPMENT		104	0.451616	1.48564	0.002	0.117154	1	268	tags=37%, list=22%, signal=43%
HP_SHORT_DIGIT	HP_SHORT_DIGIT		49	0.479562	1.48453	0.016	0.117989	1	223	tags=35%, list=18%, signal=41%
HP_NEONATAL_HYPOTONIA	HP_NEONATAL_HYPOTONIA		17	0.549981	1.4845	0.0513627	0.117704	1	153	tags=35%, list=13%, signal=40%
HP_EMG_ABNORMALITY	HP_EMG_ABNORMALITY		24	0.524976	1.48418	0.0367722	0.11776	1	394	tags=63%, list=32%, signal=90%
HP_ABNORMAL_CARDIAC_ATRIUM_MORPHOLOGY	HP_ABNORMAL_CARDIAC_ATRIUM_MORPHOLOGY		25	0.514977	1.484	0.0356053	0.117623	1	305	tags=48%, list=25%, signal=63%
GOBP_REGULATION_OF_FAT_CELL_DIFFERENTIATION	GOBP_REGULATION_OF_FAT_CELL_DIFFERENTIATION		15	0.559665	1.48377	0.0514166	0.117566	1	348	tags=60%, list=29%, signal=83%
HP_ABNORMAL_INTERNAL_GENITALIA	HP_ABNORMAL_INTERNAL_GENITALIA		38	0.495307	1.47981	0.0270541	0.121389	1	271	tags=42%, list=22%, signal=52%
HP_ABNORMALITY_OF_THE_FEMALE_GENITALIA	HP_ABNORMALITY_OF_THE_FEMALE_GENITALIA		42	0.482794	1.47819	0.0221106	0.122816	1	271	tags=40%, list=22%, signal=50%
GOBP_REGULATION_OF_SYSTEM_PROCESS	GOBP_REGULATION_OF_SYSTEM_PROCESS		32	0.495648	1.47646	0.0374115	0.124406	1	274	tags=44%, list=22%, signal=55%
GOBP_GLIAL_CELL_DIFFERENTIATION	GOBP_GLIAL_CELL_DIFFERENTIATION		18	0.539164	1.47561	0.0552659	0.124956	1	265	tags=44%, list=22%, signal=56%
GOBP_ENDOTHELIAL_CELL_MIGRATION	GOBP_ENDOTHELIAL_CELL_MIGRATION		31	0.498923	1.47507	0.0282258	0.125252	1	215	tags=32%, list=18%, signal=38%
HP_ABNORMALITY_OF_DIGESTIVE_SYSTEM_MORPHOLOGY	HP_ABNORMALITY_OF_DIGESTIVE_SYSTEM_MORPHOLOGY		60	0.467448	1.4742	0.012	0.125804	1	217	tags=33%, list=18%, signal=39%
GOBP_REGULATION_OF_MUSCLE_CONTRACTION	GOBP_REGULATION_OF_MUSCLE_CONTRACTION		16	0.546625	1.473	0.0658307	0.12671	1	274	tags=50%, list=22%, signal=64%
GOBP_PEPTIDYL_SERINE_MODIFICATION	GOBP_PEPTIDYL_SERINE_MODIFICATION		17	0.537911	1.47257	0.0612033	0.126865	1	120	tags=24%, list=10%, signal=26%
GOBP_TRANSMEMBRANE_RECEPTOR_PROTEIN_TYROSINE_KINASE_SIGNALING_PATHWAY	GOBP_TRANSMEMBRANE_RECEPTOR_PROTEIN_TYROSINE_KINASE_SIGNALING_PATHWAY		80	0.45351	1.47223	0.006	0.126887	1	239	tags=33%, list=20%, signal=38%
GOMF_PROTEIN_CONTAINING_COMPLEX_BINDING	GOMF_PROTEIN_CONTAINING_COMPLEX_BINDING		129	0.44482	1.4717	0	0.127135	1	286	tags=36%, list=23%, signal=42%
GOBP_NEGATIVE_REGULATION_OF_ANION_TRANSPORT	GOBP_NEGATIVE_REGULATION_OF_ANION_TRANSPORT		21	0.524608	1.47111	0.045082	0.127505	1	51	tags=19%, list=4%, signal=20%
GOBP_POSITIVE_REGULATION_OF_CYTOKINE_PRODUCTION	GOBP_POSITIVE_REGULATION_OF_CYTOKINE_PRODUCTION		25	0.511729	1.47064	0.0489297	0.127637	1	243	tags=44%, list=20%, signal=54%
HP_ABNORMAL_BONE_STRUCTURE	HP_ABNORMAL_BONE_STRUCTURE		65	0.463628	1.47028	0.012	0.127721	1	222	tags=34%, list=18%, signal=39%
GOBP_NEURON_DIFFERENTIATION	GOBP_NEURON_DIFFERENTIATION		116	0.44497	1.47007	0	0.127621	1	268	tags=35%, list=22%, signal=41%
HP_MIDFACE_RETRUSION	HP_MIDFACE_RETRUSION		33	0.491589	1.46998	0.0372984	0.127367	1	388	tags=58%, list=32%, signal=82%
GOBP_CELLULAR_RESPONSE_TO_EXTERNAL_STIMULUS	GOBP_CELLULAR_RESPONSE_TO_EXTERNAL_STIMULUS		22	0.516808	1.46953	0.0428135	0.127504	1	51	tags=23%, list=4%, signal=23%
GOBP_CELLULAR_RESPONSE_TO_CARBOHYDRATE_STIMULUS	GOBP_CELLULAR_RESPONSE_TO_CARBOHYDRATE_STIMULUS		19	0.534476	1.46808	0.0626959	0.12874	1	213	tags=37%, list=17%, signal=44%
HP_ABNORMAL_PATTERN_OF_RESPIRATION	HP_ABNORMAL_PATTERN_OF_RESPIRATION		56	0.463955	1.46665	0.011011	0.130055	1	131	tags=23%, list=11%, signal=25%
HP_ABNORMALITY_OF_PRENATAL_DEVELOPMENT_OR_BIRTH	HP_ABNORMALITY_OF_PRENATAL_DEVELOPMENT_OR_BIRTH		77	0.462062	1.46639	0.006	0.130024	1	299	tags=38%, list=24%, signal=47%
GOCC_SYNAPTIC_MEMBRANE	GOCC_SYNAPTIC_MEMBRANE		21	0.524677	1.46552	0.0400411	0.130725	1	370	tags=57%, list=30%, signal=81%
HP_STAGE_5_CHRONIC_KIDNEY_DISEASE	HP_STAGE_5_CHRONIC_KIDNEY_DISEASE		16	0.548716	1.46525	0.0511482	0.130737	1	204	tags=38%, list=17%, signal=44%
GOBP_RESPONSE_TO_STEROID_HORMONE	GOBP_RESPONSE_TO_STEROID_HORMONE		31	0.496368	1.46425	0.0322906	0.131544	1	274	tags=42%, list=22%, signal=53%
GOBP_MUSCLE_TISSUE_DEVELOPMENT	GOBP_MUSCLE_TISSUE_DEVELOPMENT		31	0.49884	1.46417	0.0362538	0.131292	1	232	tags=39%, list=19%, signal=47%
GOBP_CELL_MORPHOGENESIS_INVOLVED_IN_NEURON_DIFFERENTIATION	GOBP_CELL_MORPHOGENESIS_INVOLVED_IN_NEURON_DIFFERENTIATION		52	0.472784	1.46305	0.0130391	0.132151	1	268	tags=44%, list=22%, signal=54%
HP_EARLY_ONSET_OF_SEXUAL_MATURATION	HP_EARLY_ONSET_OF_SEXUAL_MATURATION		16	0.541743	1.4616	0.0582726	0.133421	1	222	tags=44%, list=18%, signal=53%
HP_ABNORMAL_VERTEBRAL_MORPHOLOGY	HP_ABNORMAL_VERTEBRAL_MORPHOLOGY		47	0.474907	1.46093	0.021	0.133923	1	222	tags=36%, list=18%, signal=43%
HP_OSTEOPOROSIS	HP_OSTEOPOROSIS		23	0.513002	1.46075	0.0451282	0.133844	1	245	tags=39%, list=20%, signal=48%
GOMF_METALLOPEPTIDASE_ACTIVITY	GOMF_METALLOPEPTIDASE_ACTIVITY		17	0.540576	1.4606	0.0554974	0.133677	1	244	tags=47%, list=20%, signal=58%
HP_ABNORMAL_FORM_OF_THE_VERTEBRAL_BODIES	HP_ABNORMAL_FORM_OF_THE_VERTEBRAL_BODIES		37	0.477988	1.46055	0.0322256	0.133417	1	222	tags=35%, list=18%, signal=42%
HP_HYPERLORDOSIS	HP_HYPERLORDOSIS		15	0.553195	1.45991	0.0730159	0.133887	1	265	tags=53%, list=22%, signal=67%
GOCC_ANCHORING_JUNCTION	GOCC_ANCHORING_JUNCTION		99	0.4468	1.45836	0.004	0.135274	1	336	tags=43%, list=28%, signal=55%
GOBP_CELL_MORPHOGENESIS_INVOLVED_IN_DIFFERENTIATION	GOBP_CELL_MORPHOGENESIS_INVOLVED_IN_DIFFERENTIATION		68	0.460667	1.45832	0.005	0.135	1	479	tags=65%, list=39%, signal=101%
GOBP_NEGATIVE_REGULATION_OF_RESPONSE_TO_EXTERNAL_STIMULUS	GOBP_NEGATIVE_REGULATION_OF_RESPONSE_TO_EXTERNAL_STIMULUS		27	0.505107	1.45769	0.0466059	0.135395	1	32	tags=19%, list=3%, signal=19%
HP_ABNORMALITY_OF_THE_FONTANELLES_OR_CRANIAL_SUTURES	HP_ABNORMALITY_OF_THE_FONTANELLES_OR_CRANIAL_SUTURES		39	0.474619	1.45465	0.0300601	0.138573	1	219	tags=36%, list=18%, signal=42%
HP_ABNORMAL_SCALP_MORPHOLOGY	HP_ABNORMAL_SCALP_MORPHOLOGY		25	0.512022	1.45434	0.0458716	0.138609	1	217	tags=32%, list=18%, signal=38%
HP_ABNORMAL_RIB_CAGE_MORPHOLOGY	HP_ABNORMAL_RIB_CAGE_MORPHOLOGY		29	0.49479	1.45425	0.0504541	0.138402	1	388	tags=55%, list=32%, signal=79%
GOBP_CELL_PROJECTION_ORGANIZATION	GOBP_CELL_PROJECTION_ORGANIZATION		131	0.440503	1.45281	0.001	0.139625	1	427	tags=50%, list=35%, signal=69%
GOCC_CELL_SUBSTRATE_JUNCTION	GOCC_CELL_SUBSTRATE_JUNCTION		64	0.455807	1.45198	0.01	0.140247	1	336	tags=45%, list=28%, signal=59%
HP_ABNORMAL_BLEEDING	HP_ABNORMAL_BLEEDING		53	0.463744	1.45196	0.02	0.139925	1	212	tags=26%, list=17%, signal=31%
HP_ABNORMAL_JOINT_MORPHOLOGY	HP_ABNORMAL_JOINT_MORPHOLOGY		92	0.448613	1.44854	0.006	0.143614	1	408	tags=50%, list=33%, signal=69%
GOCC_PLASMA_MEMBRANE_RAFT	GOCC_PLASMA_MEMBRANE_RAFT		15	0.539546	1.44828	0.0731707	0.143592	1	341	tags=60%, list=28%, signal=82%
HP_PROGRESSIVE_VISUAL_LOSS	HP_PROGRESSIVE_VISUAL_LOSS		16	0.534902	1.44826	0.0648536	0.143278	1	15	tags=13%, list=1%, signal=12%
HP_DISTAL_MUSCLE_WEAKNESS	HP_DISTAL_MUSCLE_WEAKNESS		16	0.538784	1.44813	0.0541103	0.143109	1	131	tags=31%, list=11%, signal=35%
HP_ABNORMAL_SKIN_MORPHOLOGY_OF_THE_PALM	HP_ABNORMAL_SKIN_MORPHOLOGY_OF_THE_PALM		21	0.50881	1.44648	0.0590062	0.14479	1	122	tags=29%, list=10%, signal=31%
HP_ABNORMALITY_OF_DENTAL_MORPHOLOGY	HP_ABNORMALITY_OF_DENTAL_MORPHOLOGY		22	0.512345	1.44636	0.0576132	0.144584	1	70	tags=23%, list=6%, signal=24%
GOBP_NON_CANONICAL_WNT_SIGNALING_PATHWAY	GOBP_NON_CANONICAL_WNT_SIGNALING_PATHWAY		28	0.494871	1.4463	0.0435223	0.144313	1	153	tags=25%, list=13%, signal=28%
GOBP_REPRODUCTION	GOBP_REPRODUCTION		66	0.451939	1.44541	0.00600601	0.145058	1	424	tags=53%, list=35%, signal=77%
HP_ABNORMAL_EXTERNAL_GENITALIA	HP_ABNORMAL_EXTERNAL_GENITALIA		75	0.449265	1.44539	0.01001	0.144743	1	264	tags=36%, list=22%, signal=43%
HP_ABNORMAL_NUMBER_OF_TEETH	HP_ABNORMAL_NUMBER_OF_TEETH		27	0.495713	1.44311	0.0486322	0.147188	1	99	tags=26%, list=8%, signal=28%
HP_ABNORMALITY_OF_LONG_BONE_MORPHOLOGY	HP_ABNORMALITY_OF_LONG_BONE_MORPHOLOGY		53	0.462047	1.441	0.027	0.149473	1	223	tags=34%, list=18%, signal=40%
GOBP_REGULATION_OF_ENDOTHELIAL_CELL_MIGRATION	GOBP_REGULATION_OF_ENDOTHELIAL_CELL_MIGRATION		26	0.492366	1.44056	0.0498474	0.149667	1	215	tags=31%, list=18%, signal=37%
GOBP_NEGATIVE_REGULATION_OF_CYTOSKELETON_ORGANIZATION	GOBP_NEGATIVE_REGULATION_OF_CYTOSKELETON_ORGANIZATION		18	0.525954	1.44048	0.0673684	0.14942	1	471	tags=72%, list=39%, signal=116%
HP_ABNORMALITY_OF_THE_AMNIOTIC_FLUID	HP_ABNORMALITY_OF_THE_AMNIOTIC_FLUID		21	0.510175	1.43904	0.0534979	0.150801	1	179	tags=33%, list=15%, signal=38%
HP_ABNORMAL_STOMACH_MORPHOLOGY	HP_ABNORMAL_STOMACH_MORPHOLOGY		24	0.50311	1.43843	0.0532242	0.151196	1	217	tags=38%, list=18%, signal=45%
HP_ABNORMALITY_OF_THE_MAXILLA	HP_ABNORMALITY_OF_THE_MAXILLA		16	0.532535	1.43837	0.0735608	0.150915	1	360	tags=63%, list=29%, signal=87%
GOBP_POSITIVE_REGULATION_OF_PROTEIN_PHOSPHORYLATION	GOBP_POSITIVE_REGULATION_OF_PROTEIN_PHOSPHORYLATION		62	0.453359	1.43807	0.013013	0.150955	1	409	tags=50%, list=33%, signal=71%
GOBP_MORPHOGENESIS_OF_AN_EPITHELIUM	GOBP_MORPHOGENESIS_OF_AN_EPITHELIUM		62	0.447956	1.43718	0.019	0.151691	1	242	tags=34%, list=20%, signal=40%
HP_ABNORMAL_ADIPOSE_TISSUE_MORPHOLOGY	HP_ABNORMAL_ADIPOSE_TISSUE_MORPHOLOGY		31	0.478293	1.43634	0.0372984	0.152324	1	140	tags=26%, list=11%, signal=28%
HP_ATTENTION_DEFICIT_HYPERACTIVITY_DISORDER	HP_ATTENTION_DEFICIT_HYPERACTIVITY_DISORDER		21	0.504746	1.43571	0.0623085	0.152829	1	149	tags=29%, list=12%, signal=32%
GOBP_GLAND_DEVELOPMENT	GOBP_GLAND_DEVELOPMENT		37	0.474336	1.4355	0.0321608	0.152729	1	248	tags=38%, list=20%, signal=46%
GOBP_STRIATED_MUSCLE_CELL_DIFFERENTIATION	GOBP_STRIATED_MUSCLE_CELL_DIFFERENTIATION		22	0.50548	1.43473	0.0665302	0.153335	1	232	tags=41%, list=19%, signal=50%
GOBP_REGULATION_OF_PROTEIN_SERINE_THREONINE_KINASE_ACTIVITY	GOBP_REGULATION_OF_PROTEIN_SERINE_THREONINE_KINASE_ACTIVITY		44	0.465051	1.43305	0.0280561	0.155204	1	274	tags=36%, list=22%, signal=45%
GOBP_REGULATION_OF_MAP_KINASE_ACTIVITY	GOBP_REGULATION_OF_MAP_KINASE_ACTIVITY		30	0.486899	1.43293	0.0486815	0.15504	1	268	tags=37%, list=22%, signal=46%
HP_ANORECTAL_ANOMALY	HP_ANORECTAL_ANOMALY		21	0.513292	1.43289	0.0623053	0.154733	1	122	tags=33%, list=10%, signal=36%
GOBP_REGULATION_OF_ACTIN_FILAMENT_BUNDLE_ASSEMBLY	GOBP_REGULATION_OF_ACTIN_FILAMENT_BUNDLE_ASSEMBLY		15	0.544105	1.43278	0.0708245	0.154501	1	373	tags=67%, list=31%, signal=95%
GOBP_POSITIVE_REGULATION_OF_TRANSFERASE_ACTIVITY	GOBP_POSITIVE_REGULATION_OF_TRANSFERASE_ACTIVITY		50	0.465798	1.43178	0.025	0.155413	1	409	tags=52%, list=33%, signal=75%
GOBP_REGULATION_OF_IMMUNE_RESPONSE	GOBP_REGULATION_OF_IMMUNE_RESPONSE		53	0.456	1.43071	0.032032	0.156386	1	29	tags=13%, list=2%, signal=13%
HP_DELAYED_ERUPTION_OF_TEETH	HP_DELAYED_ERUPTION_OF_TEETH		16	0.531209	1.42888	0.0756303	0.158519	1	388	tags=63%, list=32%, signal=90%
GOBP_REGULATION_OF_CELLULAR_COMPONENT_BIOGENESIS	GOBP_REGULATION_OF_CELLULAR_COMPONENT_BIOGENESIS		91	0.439941	1.42796	0.015	0.159269	1	424	tags=48%, list=35%, signal=69%
GOBP_REGULATION_OF_PROTEIN_LOCALIZATION_TO_MEMBRANE	GOBP_REGULATION_OF_PROTEIN_LOCALIZATION_TO_MEMBRANE		30	0.482629	1.42774	0.0584677	0.159188	1	405	tags=57%, list=33%, signal=83%
HP_ABNORMAL_ATRIOVENTRICULAR_VALVE_PHYSIOLOGY	HP_ABNORMAL_ATRIOVENTRICULAR_VALVE_PHYSIOLOGY		24	0.494496	1.42696	0.0590631	0.159827	1	382	tags=54%, list=31%, signal=77%
GOBP_RESPONSE_TO_ENDOGENOUS_STIMULUS	GOBP_RESPONSE_TO_ENDOGENOUS_STIMULUS		165	0.429922	1.42609	0.002	0.16054	1	266	tags=33%, list=22%, signal=36%
GOBP_POSITIVE_REGULATION_OF_CELLULAR_COMPONENT_BIOGENESIS	GOBP_POSITIVE_REGULATION_OF_CELLULAR_COMPONENT_BIOGENESIS		45	0.463166	1.4258	0.0380762	0.160599	1	139	tags=24%, list=11%, signal=27%
HP_ABNORMAL_TESTIS_MORPHOLOGY	HP_ABNORMAL_TESTIS_MORPHOLOGY		51	0.459117	1.42548	0.024	0.160607	1	306	tags=39%, list=25%, signal=50%
HP_ABNORMAL_INTESTINE_MORPHOLOGY	HP_ABNORMAL_INTESTINE_MORPHOLOGY		46	0.461503	1.42546	0.0290581	0.160264	1	371	tags=48%, list=30%, signal=66%
GOBP_REGULATION_OF_MULTICELLULAR_ORGANISMAL_DEVELOPMENT	GOBP_REGULATION_OF_MULTICELLULAR_ORGANISMAL_DEVELOPMENT		109	0.438305	1.42501	0.007	0.160513	1	268	tags=35%, list=22%, signal=41%
HP_ABNORMAL_CRANIAL_NERVE_PHYSIOLOGY	HP_ABNORMAL_CRANIAL_NERVE_PHYSIOLOGY		28	0.498321	1.42487	0.0588832	0.160314	1	131	tags=29%, list=11%, signal=31%
HP_LIPODYSTROPHY	HP_LIPODYSTROPHY		20	0.507437	1.42483	0.0762887	0.160025	1	394	tags=55%, list=32%, signal=80%
GOBP_GROWTH	GOBP_GROWTH		82	0.443566	1.42414	0.016	0.160526	1	412	tags=49%, list=34%, signal=69%
GOBP_CELLULAR_GLUCOSE_HOMEOSTASIS	GOBP_CELLULAR_GLUCOSE_HOMEOSTASIS		19	0.516765	1.42319	0.0668724	0.161395	1	213	tags=37%, list=17%, signal=44%
GOBP_TELENCEPHALON_DEVELOPMENT	GOBP_TELENCEPHALON_DEVELOPMENT		16	0.530763	1.42211	0.0745798	0.162411	1	268	tags=44%, list=22%, signal=55%
GOBP_CYTOKINE_MEDIATED_SIGNALING_PATHWAY	GOBP_CYTOKINE_MEDIATED_SIGNALING_PATHWAY		66	0.451495	1.42095	0.019	0.163656	1	198	tags=29%, list=16%, signal=33%
GOBP_STRESS_FIBER_ASSEMBLY	GOBP_STRESS_FIBER_ASSEMBLY		16	0.540733	1.42087	0.0828961	0.163404	1	373	tags=69%, list=31%, signal=98%
HP_LONG_PHILTRUM	HP_LONG_PHILTRUM		30	0.481248	1.41989	0.055668	0.164362	1	152	tags=27%, list=12%, signal=30%
HP_PRE_CAPILLARY_PULMONARY_HYPERTENSION	HP_PRE_CAPILLARY_PULMONARY_HYPERTENSION		15	0.535169	1.4198	0.0848168	0.164111	1	357	tags=60%, list=29%, signal=84%
HP_ABNORMALITY_OF_FLUID_REGULATION	HP_ABNORMALITY_OF_FLUID_REGULATION		53	0.458296	1.4189	0.0200401	0.164933	1	328	tags=40%, list=27%, signal=52%
HP_PROXIMAL_MUSCLE_WEAKNESS	HP_PROXIMAL_MUSCLE_WEAKNESS		25	0.501772	1.41855	0.0476191	0.165032	1	380	tags=60%, list=31%, signal=85%
HP_APLASIA_HYPOPLASIA_OF_TOE	HP_APLASIA_HYPOPLASIA_OF_TOE		17	0.522848	1.4185	0.0791139	0.164758	1	100	tags=29%, list=8%, signal=32%
GOBP_NEGATIVE_REGULATION_OF_SUPRAMOLECULAR_FIBER_ORGANIZATION	GOBP_NEGATIVE_REGULATION_OF_SUPRAMOLECULAR_FIBER_ORGANIZATION		21	0.516241	1.41724	0.0718686	0.166086	1	471	tags=71%, list=39%, signal=114%
HP_RENAL_INSUFFICIENCY	HP_RENAL_INSUFFICIENCY		29	0.481965	1.4165	0.0649087	0.166724	1	204	tags=31%, list=17%, signal=36%
GOBP_CELL_CELL_ADHESION	GOBP_CELL_CELL_ADHESION		65	0.449877	1.41641	0.017017	0.166496	1	237	tags=35%, list=19%, signal=42%
GOBP_POSITIVE_REGULATION_OF_CELL_POPULATION_PROLIFERATION	GOBP_POSITIVE_REGULATION_OF_CELL_POPULATION_PROLIFERATION		64	0.447259	1.41614	0.016016	0.166507	1	233	tags=33%, list=19%, signal=38%
GOBP_TISSUE_MORPHOGENESIS	GOBP_TISSUE_MORPHOGENESIS		68	0.446986	1.41534	0.012	0.167235	1	242	tags=34%, list=20%, signal=40%
HP_TELECANTHUS	HP_TELECANTHUS		17	0.519116	1.41432	0.0713536	0.168246	1	357	tags=53%, list=29%, signal=74%
GOCC_SUPRAMOLECULAR_COMPLEX	GOCC_SUPRAMOLECULAR_COMPLEX		124	0.425387	1.41364	0	0.168847	1	274	tags=31%, list=22%, signal=36%
GOBP_SMOOTHENED_SIGNALING_PATHWAY	GOBP_SMOOTHENED_SIGNALING_PATHWAY		15	0.544328	1.4134	0.0773305	0.168805	1	424	tags=73%, list=35%, signal=111%
HP_ABNORMALITY_OF_THE_SKULL_BASE	HP_ABNORMALITY_OF_THE_SKULL_BASE		15	0.53386	1.41298	0.0823529	0.169018	1	283	tags=47%, list=23%, signal=60%
HP_ABNORMALITY_OF_THE_SPLEEN	HP_ABNORMALITY_OF_THE_SPLEEN		32	0.477722	1.41281	0.0463243	0.168898	1	217	tags=31%, list=18%, signal=37%
GOBP_COLLAGEN_METABOLIC_PROCESS	GOBP_COLLAGEN_METABOLIC_PROCESS		18	0.518885	1.41178	0.0782065	0.16989	1	277	tags=50%, list=23%, signal=64%
GOBP_POSITIVE_REGULATION_OF_IMMUNE_SYSTEM_PROCESS	GOBP_POSITIVE_REGULATION_OF_IMMUNE_SYSTEM_PROCESS		67	0.445399	1.4115	0.013	0.169912	1	219	tags=27%, list=18%, signal=31%
HP_ABNORMAL_HAIR_PATTERN	HP_ABNORMAL_HAIR_PATTERN		23	0.500557	1.41095	0.0744898	0.170317	1	217	tags=35%, list=18%, signal=42%
GOBP_T_CELL_ACTIVATION	GOBP_T_CELL_ACTIVATION		28	0.479439	1.41008	0.0599594	0.170991	1	193	tags=32%, list=16%, signal=37%
GOBP_OSTEOBLAST_DIFFERENTIATION	GOBP_OSTEOBLAST_DIFFERENTIATION		27	0.495158	1.40895	0.0540265	0.172024	1	223	tags=41%, list=18%, signal=49%
GOBP_LYMPHOCYTE_ACTIVATION	GOBP_LYMPHOCYTE_ACTIVATION		40	0.467445	1.4084	0.0330993	0.172321	1	478	tags=63%, list=39%, signal=99%
HP_PLATYSPONDYLY	HP_PLATYSPONDYLY		21	0.510869	1.40837	0.0658436	0.171996	1	222	tags=38%, list=18%, signal=46%
HP_ABNORMAL_SHAPE_OF_THE_FRONTAL_REGION	HP_ABNORMAL_SHAPE_OF_THE_FRONTAL_REGION		37	0.461691	1.4078	0.0521565	0.172406	1	357	tags=49%, list=29%, signal=67%
HP_THIN_VERMILION_BORDER	HP_THIN_VERMILION_BORDER		26	0.483965	1.40751	0.0655738	0.172436	1	370	tags=46%, list=30%, signal=65%
GOBP_DEVELOPMENTAL_PROCESS_INVOLVED_IN_REPRODUCTION	GOBP_DEVELOPMENTAL_PROCESS_INVOLVED_IN_REPRODUCTION		49	0.459309	1.40507	0.0361083	0.175351	1	228	tags=35%, list=19%, signal=41%
HP_BRACHYCEPHALY	HP_BRACHYCEPHALY		20	0.496684	1.40403	0.0832477	0.176483	1	219	tags=40%, list=18%, signal=48%
HP_STROKE	HP_STROKE		18	0.506279	1.40394	0.0943396	0.176236	1	78	tags=17%, list=6%, signal=18%
HP_ABNORMALITY_OF_THE_MIDFACE	HP_ABNORMALITY_OF_THE_MIDFACE		52	0.45032	1.40353	0.029029	0.176484	1	388	tags=50%, list=32%, signal=70%
GOBP_G_PROTEIN_COUPLED_RECEPTOR_SIGNALING_PATHWAY	GOBP_G_PROTEIN_COUPLED_RECEPTOR_SIGNALING_PATHWAY		41	0.461529	1.40313	0.0381143	0.176704	1	409	tags=59%, list=33%, signal=85%
GOBP_REGULATION_OF_VESICLE_MEDIATED_TRANSPORT	GOBP_REGULATION_OF_VESICLE_MEDIATED_TRANSPORT		46	0.454905	1.40288	0.042042	0.176683	1	163	tags=26%, list=13%, signal=29%
GOBP_POSITIVE_REGULATION_OF_RESPONSE_TO_EXTERNAL_STIMULUS	GOBP_POSITIVE_REGULATION_OF_RESPONSE_TO_EXTERNAL_STIMULUS		42	0.467779	1.40252	0.0322256	0.176811	1	233	tags=31%, list=19%, signal=37%
GOBP_RESPONSE_TO_ORGANOPHOSPHORUS	GOBP_RESPONSE_TO_ORGANOPHOSPHORUS		16	0.515277	1.40026	0.0893971	0.179578	1	315	tags=50%, list=26%, signal=67%
GOBP_NEGATIVE_REGULATION_OF_MOLECULAR_FUNCTION	GOBP_NEGATIVE_REGULATION_OF_MOLECULAR_FUNCTION		97	0.432119	1.39896	0.009	0.181097	1	274	tags=35%, list=22%, signal=42%
GOBP_EPITHELIUM_DEVELOPMENT	GOBP_EPITHELIUM_DEVELOPMENT		108	0.426938	1.39894	0.009	0.18077	1	242	tags=32%, list=20%, signal=37%
GOBP_ENDOTHELIUM_DEVELOPMENT	GOBP_ENDOTHELIUM_DEVELOPMENT		15	0.525976	1.39638	0.0948367	0.184054	1	78	tags=27%, list=6%, signal=28%
GOBP_POSITIVE_REGULATION_OF_CYTOSKELETON_ORGANIZATION	GOBP_POSITIVE_REGULATION_OF_CYTOSKELETON_ORGANIZATION		22	0.496962	1.39559	0.0824847	0.184825	1	103	tags=23%, list=8%, signal=24%
HP_ABNORMAL_EYEBROW_MORPHOLOGY	HP_ABNORMAL_EYEBROW_MORPHOLOGY		36	0.466344	1.39498	0.053053	0.185333	1	61	tags=17%, list=5%, signal=17%
HP_APNEA	HP_APNEA		44	0.457906	1.39488	0.0341023	0.185092	1	125	tags=20%, list=10%, signal=22%
GOBP_REGULATION_OF_LYMPHOCYTE_ACTIVATION	GOBP_REGULATION_OF_LYMPHOCYTE_ACTIVATION		29	0.481718	1.39406	0.0533736	0.185957	1	464	tags=66%, list=38%, signal=103%
HP_MACROTIA	HP_MACROTIA		16	0.519678	1.39332	0.0849948	0.186691	1	49	tags=19%, list=4%, signal=19%
HP_ABNORMAL_FACIAL_SHAPE	HP_ABNORMAL_FACIAL_SHAPE		91	0.432632	1.39276	0.015	0.187089	1	219	tags=29%, list=18%, signal=32%
GOBP_NERVOUS_SYSTEM_PROCESS	GOBP_NERVOUS_SYSTEM_PROCESS		52	0.449808	1.39026	0.036	0.190316	1	433	tags=56%, list=35%, signal=83%
HP_ABNORMALITY_OF_THE_METACARPAL_BONES	HP_ABNORMALITY_OF_THE_METACARPAL_BONES		22	0.49045	1.38949	0.0918367	0.191141	1	357	tags=50%, list=29%, signal=69%
GOBP_NEGATIVE_REGULATION_OF_PROTEIN_METABOLIC_PROCESS	GOBP_NEGATIVE_REGULATION_OF_PROTEIN_METABOLIC_PROCESS		94	0.427487	1.38935	0.007	0.190988	1	274	tags=34%, list=22%, signal=41%
HP_MICROMELIA	HP_MICROMELIA		15	0.527219	1.38866	0.101373	0.191602	1	341	tags=60%, list=28%, signal=82%
HP_ABNORMALITY_OF_THE_CALVARIA	HP_ABNORMALITY_OF_THE_CALVARIA		75	0.433734	1.38823	0.012	0.19189	1	388	tags=47%, list=32%, signal=64%
HP_ABNORMAL_URETER_PHYSIOLOGY	HP_ABNORMAL_URETER_PHYSIOLOGY		19	0.499086	1.38791	0.100414	0.191984	1	174	tags=32%, list=14%, signal=36%
HP_ABNORMAL_HAND_MORPHOLOGY	HP_ABNORMAL_HAND_MORPHOLOGY		34	0.458172	1.38745	0.0664653	0.192289	1	223	tags=35%, list=18%, signal=42%
GOCC_APICAL_PLASMA_MEMBRANE	GOCC_APICAL_PLASMA_MEMBRANE		26	0.480838	1.38691	0.0715726	0.192715	1	360	tags=50%, list=29%, signal=69%
HP_INTELLECTUAL_DISABILITY_MODERATE	HP_INTELLECTUAL_DISABILITY_MODERATE		16	0.521735	1.38681	0.105919	0.192471	1	125	tags=31%, list=10%, signal=34%
HP_ABNORMALITY_OF_THE_CALF	HP_ABNORMALITY_OF_THE_CALF		22	0.495207	1.38456	0.0751029	0.195375	1	388	tags=55%, list=32%, signal=79%
HP_ABNORMALITY_OF_THE_PHILTRUM	HP_ABNORMALITY_OF_THE_PHILTRUM		46	0.451126	1.38155	0.044044	0.199338	1	152	tags=24%, list=12%, signal=26%
GOBP_FAT_CELL_DIFFERENTIATION	GOBP_FAT_CELL_DIFFERENTIATION		23	0.482758	1.38116	0.0757421	0.19956	1	348	tags=52%, list=29%, signal=72%
GOCC_ENDOCYTIC_VESICLE	GOCC_ENDOCYTIC_VESICLE		41	0.456699	1.38	0.0501504	0.200983	1	215	tags=27%, list=18%, signal=31%
GOBP_ACTIN_FILAMENT_BUNDLE_ORGANIZATION	GOBP_ACTIN_FILAMENT_BUNDLE_ORGANIZATION		24	0.485053	1.37956	0.0680894	0.201263	1	471	tags=71%, list=39%, signal=113%
GOBP_PROTEIN_MATURATION	GOBP_PROTEIN_MATURATION		31	0.462186	1.3776	0.0787879	0.203798	1	166	tags=26%, list=14%, signal=29%
HP_CONGENITAL_MALFORMATION_OF_THE_GREAT_ARTERIES	HP_CONGENITAL_MALFORMATION_OF_THE_GREAT_ARTERIES		25	0.475777	1.37743	0.0892495	0.203668	1	274	tags=40%, list=22%, signal=51%
HP_ABNORMAL_VASCULAR_MORPHOLOGY	HP_ABNORMAL_VASCULAR_MORPHOLOGY		75	0.428286	1.37691	0.021	0.204106	1	274	tags=33%, list=22%, signal=40%
GOBP_REGULATION_OF_DNA_BINDING_TRANSCRIPTION_FACTOR_ACTIVITY	GOBP_REGULATION_OF_DNA_BINDING_TRANSCRIPTION_FACTOR_ACTIVITY		36	0.452057	1.3768	0.0654582	0.203834	1	125	tags=19%, list=10%, signal=21%
HP_GASTROESOPHAGEAL_REFLUX	HP_GASTROESOPHAGEAL_REFLUX		24	0.47794	1.37597	0.0817996	0.204699	1	371	tags=50%, list=30%, signal=70%
GOBP_POSITIVE_REGULATION_OF_CELL_DEATH	GOBP_POSITIVE_REGULATION_OF_CELL_DEATH		42	0.451513	1.37577	0.0541625	0.204619	1	213	tags=29%, list=17%, signal=33%
HP_HEMIPLEGIA_HEMIPARESIS	HP_HEMIPLEGIA_HEMIPARESIS		15	0.515386	1.37533	0.0937829	0.204929	1	90	tags=20%, list=7%, signal=21%
GOBP_NEGATIVE_REGULATION_OF_DEVELOPMENTAL_PROCESS	GOBP_NEGATIVE_REGULATION_OF_DEVELOPMENTAL_PROCESS		79	0.42894	1.37504	0.021	0.205009	1	415	tags=47%, list=34%, signal=66%
HP_MOTOR_DELAY	HP_MOTOR_DELAY		71	0.428098	1.37484	0.031	0.204957	1	341	tags=39%, list=28%, signal=52%
GOBP_RESPONSE_TO_REACTIVE_OXYGEN_SPECIES	GOBP_RESPONSE_TO_REACTIVE_OXYGEN_SPECIES		22	0.487861	1.37482	0.0965092	0.204612	1	241	tags=36%, list=20%, signal=44%
HP_PATENT_DUCTUS_ARTERIOSUS	HP_PATENT_DUCTUS_ARTERIOSUS		17	0.507681	1.3741	0.100414	0.205317	1	153	tags=29%, list=13%, signal=33%
GOBP_POSITIVE_REGULATION_OF_PROTEIN_SERINE_THREONINE_KINASE_ACTIVITY	GOBP_POSITIVE_REGULATION_OF_PROTEIN_SERINE_THREONINE_KINASE_ACTIVITY		26	0.47395	1.37387	0.0978809	0.205268	1	409	tags=50%, list=33%, signal=74%
GOBP_DEVELOPMENTAL_CELL_GROWTH	GOBP_DEVELOPMENTAL_CELL_GROWTH		15	0.514044	1.37376	0.109375	0.205038	1	213	tags=40%, list=17%, signal=48%
GOBP_FOREBRAIN_DEVELOPMENT	GOBP_FOREBRAIN_DEVELOPMENT		25	0.473368	1.37373	0.0925738	0.204719	1	268	tags=40%, list=22%, signal=50%
GOBP_POSITIVE_REGULATION_OF_GENE_EXPRESSION	GOBP_POSITIVE_REGULATION_OF_GENE_EXPRESSION		59	0.437266	1.37286	0.034	0.205646	1	243	tags=31%, list=20%, signal=36%
GOBP_CELL_CELL_SIGNALING	GOBP_CELL_CELL_SIGNALING		137	0.415479	1.37163	0.008	0.207119	1	354	tags=39%, list=29%, signal=49%
HP_ABNORMALITY_OF_THE_FOREHEAD	HP_ABNORMALITY_OF_THE_FOREHEAD		80	0.426695	1.37124	0.023	0.207302	1	217	tags=30%, list=18%, signal=34%
HP_RECURRENT_RESPIRATORY_INFECTIONS	HP_RECURRENT_RESPIRATORY_INFECTIONS		25	0.473786	1.37124	0.0850202	0.206931	1	131	tags=32%, list=11%, signal=35%
HP_ABNORMAL_TONGUE_MORPHOLOGY	HP_ABNORMAL_TONGUE_MORPHOLOGY		22	0.483827	1.37104	0.0953846	0.206838	1	265	tags=36%, list=22%, signal=46%
HP_HETEROTROPIA	HP_HETEROTROPIA		16	0.512885	1.37051	0.106029	0.207203	1	194	tags=38%, list=16%, signal=44%
GOBP_POSITIVE_REGULATION_OF_PROTEIN_KINASE_ACTIVITY	GOBP_POSITIVE_REGULATION_OF_PROTEIN_KINASE_ACTIVITY		43	0.447265	1.37028	0.0561122	0.207174	1	409	tags=49%, list=33%, signal=71%
GOBP_REGULATION_OF_HYDROLASE_ACTIVITY	GOBP_REGULATION_OF_HYDROLASE_ACTIVITY		109	0.413259	1.37025	0.014	0.206852	1	309	tags=35%, list=25%, signal=43%
HP_ABNORMAL_DISTAL_PHALANX_MORPHOLOGY_OF_FINGER	HP_ABNORMAL_DISTAL_PHALANX_MORPHOLOGY_OF_FINGER		15	0.517086	1.36769	0.113951	0.210446	1	388	tags=60%, list=32%, signal=87%
HP_ABNORMALITY_OF_THE_PERIPHERAL_NERVOUS_SYSTEM	HP_ABNORMALITY_OF_THE_PERIPHERAL_NERVOUS_SYSTEM		21	0.489671	1.36737	0.0967078	0.210559	1	160	tags=29%, list=13%, signal=32%
HP_ABNORMALITY_IRIS_MORPHOLOGY	HP_ABNORMALITY_IRIS_MORPHOLOGY		33	0.461939	1.36695	0.0594758	0.210838	1	125	tags=24%, list=10%, signal=26%
GOBP_TISSUE_MIGRATION	GOBP_TISSUE_MIGRATION		36	0.454138	1.36691	0.0551102	0.210528	1	215	tags=28%, list=18%, signal=33%
HP_LARGE_FACE	HP_LARGE_FACE		20	0.486061	1.36525	0.111227	0.212763	1	49	tags=15%, list=4%, signal=15%
HP_APLASIA_HYPOPLASIA_OF_THE_PHALANGES_OF_THE_HAND	HP_APLASIA_HYPOPLASIA_OF_THE_PHALANGES_OF_THE_HAND		23	0.475594	1.36428	0.0936864	0.213867	1	388	tags=52%, list=32%, signal=75%
HP_INCREASED_HEAD_CIRCUMFERENCE	HP_INCREASED_HEAD_CIRCUMFERENCE		46	0.442336	1.36396	0.0570571	0.213947	1	171	tags=28%, list=14%, signal=32%
HP_ORAL_CLEFT	HP_ORAL_CLEFT		36	0.441878	1.36359	0.0843373	0.214122	1	306	tags=39%, list=25%, signal=50%
HP_ABNORMALITY_OF_THE_PALPEBRAL_FISSURES	HP_ABNORMALITY_OF_THE_PALPEBRAL_FISSURES		56	0.4347	1.36267	0.046046	0.215217	1	370	tags=43%, list=30%, signal=59%
GOBP_REGULATION_OF_NEURON_PROJECTION_DEVELOPMENT	GOBP_REGULATION_OF_NEURON_PROJECTION_DEVELOPMENT		44	0.446825	1.36251	0.0531595	0.215037	1	233	tags=34%, list=19%, signal=41%
GOBP_REGULATION_OF_WNT_SIGNALING_PATHWAY	GOBP_REGULATION_OF_WNT_SIGNALING_PATHWAY		51	0.436238	1.36134	0.055	0.216487	1	223	tags=25%, list=18%, signal=30%
HP_ABNORMALITY_OF_PULMONARY_CIRCULATION	HP_ABNORMALITY_OF_PULMONARY_CIRCULATION		16	0.515404	1.35991	0.10856	0.218387	1	357	tags=56%, list=29%, signal=78%
GOCC_GOLGI_APPARATUS	GOCC_GOLGI_APPARATUS		176	0.406042	1.35982	0.007	0.218143	1	168	tags=20%, list=14%, signal=20%
GOBP_POSITIVE_REGULATION_OF_BIOSYNTHETIC_PROCESS	GOBP_POSITIVE_REGULATION_OF_BIOSYNTHETIC_PROCESS		130	0.410428	1.3587	0.013	0.219566	1	179	tags=24%, list=15%, signal=25%
HP_DOWNSLANTED_PALPEBRAL_FISSURES	HP_DOWNSLANTED_PALPEBRAL_FISSURES		39	0.448093	1.3581	0.0673367	0.220087	1	370	tags=44%, list=30%, signal=61%
HP_KYPHOSCOLIOSIS	HP_KYPHOSCOLIOSIS		19	0.48729	1.35782	0.101135	0.22013	1	63	tags=21%, list=5%, signal=22%
HP_WIDE_NASAL_BRIDGE	HP_WIDE_NASAL_BRIDGE		38	0.445939	1.35738	0.079397	0.220469	1	193	tags=29%, list=16%, signal=33%
GOBP_PROTEIN_PHOSPHORYLATION	GOBP_PROTEIN_PHOSPHORYLATION		113	0.414251	1.35649	0.017	0.22146	1	274	tags=34%, list=22%, signal=39%
GOBP_EPITHELIAL_CELL_DIFFERENTIATION	GOBP_EPITHELIAL_CELL_DIFFERENTIATION		54	0.432275	1.35174	0.0501002	0.228712	1	511	tags=63%, list=42%, signal=103%
GOBP_POSITIVE_REGULATION_OF_TRANSCRIPTION_BY_RNA_POLYMERASE_II	GOBP_POSITIVE_REGULATION_OF_TRANSCRIPTION_BY_RNA_POLYMERASE_II		79	0.422557	1.35057	0.026	0.230173	1	179	tags=25%, list=15%, signal=28%
GOMF_ENDOPEPTIDASE_ACTIVITY	GOMF_ENDOPEPTIDASE_ACTIVITY		36	0.4491	1.34972	0.0775428	0.231158	1	244	tags=33%, list=20%, signal=40%
HP_ABNORMAL_SYSTEMIC_ARTERIAL_MORPHOLOGY	HP_ABNORMAL_SYSTEMIC_ARTERIAL_MORPHOLOGY		51	0.423711	1.34911	0.054	0.231763	1	94	tags=18%, list=8%, signal=18%
HP_ABNORMAL_HAIR_MORPHOLOGY	HP_ABNORMAL_HAIR_MORPHOLOGY		101	0.412324	1.34687	0.02	0.235056	1	229	tags=28%, list=19%, signal=31%
HP_ABNORMALITY_OF_THE_SPINAL_CORD	HP_ABNORMALITY_OF_THE_SPINAL_CORD		18	0.49277	1.34652	0.128259	0.235252	1	82	tags=22%, list=7%, signal=23%
HP_ABNORMAL_PENIS_MORPHOLOGY	HP_ABNORMAL_PENIS_MORPHOLOGY		46	0.438134	1.34623	0.0640641	0.235379	1	264	tags=35%, list=22%, signal=43%
GOBP_LEUKOCYTE_DIFFERENTIATION	GOBP_LEUKOCYTE_DIFFERENTIATION		33	0.455627	1.34557	0.0789474	0.236064	1	162	tags=27%, list=13%, signal=31%
GOBP_REGULATION_OF_BLOOD_CIRCULATION	GOBP_REGULATION_OF_BLOOD_CIRCULATION		19	0.483122	1.34505	0.108446	0.236468	1	274	tags=47%, list=22%, signal=60%
HP_ABNORMAL_HAIR_QUANTITY	HP_ABNORMAL_HAIR_QUANTITY		73	0.420484	1.34504	0.05	0.236069	1	223	tags=27%, list=18%, signal=32%
HP_ABNORMALITY_OF_THE_WRIST	HP_ABNORMALITY_OF_THE_WRIST		15	0.509649	1.34464	0.126716	0.236328	1	407	tags=67%, list=33%, signal=99%
GOBP_POSITIVE_REGULATION_OF_MAPK_CASCADE	GOBP_POSITIVE_REGULATION_OF_MAPK_CASCADE		42	0.43629	1.34442	0.072	0.236294	1	466	tags=55%, list=38%, signal=86%
GOBP_RESPONSE_TO_ACID_CHEMICAL	GOBP_RESPONSE_TO_ACID_CHEMICAL		18	0.485671	1.34403	0.121875	0.236478	1	84	tags=22%, list=7%, signal=24%
HP_ABNORMALITY_OF_BONE_MINERAL_DENSITY	HP_ABNORMALITY_OF_BONE_MINERAL_DENSITY		42	0.444632	1.34343	0.0662651	0.237132	1	271	tags=38%, list=22%, signal=47%
HP_ABNORMALITY_OF_THE_OUTER_EAR	HP_ABNORMALITY_OF_THE_OUTER_EAR		82	0.416294	1.34265	0.031	0.23799	1	341	tags=38%, list=28%, signal=49%
GOBP_IN_UTERO_EMBRYONIC_DEVELOPMENT	GOBP_IN_UTERO_EMBRYONIC_DEVELOPMENT		25	0.463538	1.3419	0.111224	0.23888	1	189	tags=32%, list=15%, signal=37%
GOMF_DNA_BINDING_TRANSCRIPTION_ACTIVATOR_ACTIVITY	GOMF_DNA_BINDING_TRANSCRIPTION_ACTIVATOR_ACTIVITY		26	0.457149	1.3413	0.103378	0.239496	1	179	tags=31%, list=15%, signal=35%
GOCC_MEMBRANE_MICRODOMAIN	GOCC_MEMBRANE_MICRODOMAIN		38	0.439009	1.34076	0.0844221	0.239967	1	341	tags=50%, list=28%, signal=67%
HP_ABNORMAL_INFLAMMATORY_RESPONSE	HP_ABNORMAL_INFLAMMATORY_RESPONSE		62	0.426019	1.34049	0.041	0.239973	1	144	tags=21%, list=12%, signal=23%
HP_SYNOSTOSIS_OF_JOINTS	HP_SYNOSTOSIS_OF_JOINTS		15	0.501754	1.33966	0.120085	0.240998	1	408	tags=60%, list=33%, signal=89%
GOBP_IMPORT_INTO_CELL	GOBP_IMPORT_INTO_CELL		15	0.502736	1.33929	0.141799	0.241163	1	186	tags=33%, list=15%, signal=39%
GOBP_REGULATION_OF_EPITHELIAL_CELL_MIGRATION	GOBP_REGULATION_OF_EPITHELIAL_CELL_MIGRATION		30	0.452308	1.33856	0.105051	0.241981	1	215	tags=27%, list=18%, signal=32%
GOBP_ACTIN_CYTOSKELETON_REORGANIZATION	GOBP_ACTIN_CYTOSKELETON_REORGANIZATION		16	0.498978	1.33765	0.135933	0.243083	1	373	tags=50%, list=31%, signal=71%
HP_ABNORMALITY_OF_THE_NASAL_TIP	HP_ABNORMALITY_OF_THE_NASAL_TIP		22	0.474109	1.33605	0.114315	0.245291	1	50	tags=18%, list=4%, signal=19%
HP_TOE_SYNDACTYLY	HP_TOE_SYNDACTYLY		17	0.493163	1.33413	0.141962	0.24818	1	193	tags=35%, list=16%, signal=41%
GOBP_NEGATIVE_REGULATION_OF_ORGANELLE_ORGANIZATION	GOBP_NEGATIVE_REGULATION_OF_ORGANELLE_ORGANIZATION		25	0.461749	1.33388	0.100202	0.248158	1	471	tags=60%, list=39%, signal=96%
HP_POLYDACTYLY	HP_POLYDACTYLY		18	0.480687	1.33157	0.130165	0.251715	1	223	tags=39%, list=18%, signal=47%
GOBP_RESPONSE_TO_HORMONE	GOBP_RESPONSE_TO_HORMONE		85	0.412382	1.33083	0.026	0.252548	1	286	tags=35%, list=23%, signal=43%
GOCC_NEURON_SPINE	GOCC_NEURON_SPINE		16	0.498827	1.32945	0.138365	0.254506	1	95	tags=25%, list=8%, signal=27%
HP_SLOW_PROGRESSION	HP_SLOW_PROGRESSION		18	0.48465	1.32859	0.125649	0.255545	1	362	tags=50%, list=30%, signal=70%
GOBP_RESPONSE_TO_KETONE	GOBP_RESPONSE_TO_KETONE		17	0.485135	1.32812	0.139808	0.255908	1	418	tags=59%, list=34%, signal=88%
GOBP_REGULATION_OF_PROTEIN_KINASE_ACTIVITY	GOBP_REGULATION_OF_PROTEIN_KINASE_ACTIVITY		68	0.417289	1.32711	0.056	0.257204	1	274	tags=34%, list=22%, signal=41%
GOBP_LIPID_LOCALIZATION	GOBP_LIPID_LOCALIZATION		34	0.445401	1.3261	0.106319	0.258587	1	147	tags=24%, list=12%, signal=26%
GOBP_PROTEIN_LOCALIZATION_TO_CELL_PERIPHERY	GOBP_PROTEIN_LOCALIZATION_TO_CELL_PERIPHERY		43	0.426471	1.32601	0.0860861	0.258323	1	321	tags=42%, list=26%, signal=55%
GOBP_REGULATION_OF_CELL_PROJECTION_ORGANIZATION	GOBP_REGULATION_OF_CELL_PROJECTION_ORGANIZATION		59	0.427613	1.32524	0.051	0.259246	1	424	tags=51%, list=35%, signal=74%
GOBP_REGULATION_OF_RAS_PROTEIN_SIGNAL_TRANSDUCTION	GOBP_REGULATION_OF_RAS_PROTEIN_SIGNAL_TRANSDUCTION		22	0.467044	1.32516	0.125127	0.258928	1	437	tags=59%, list=36%, signal=90%
GOBP_REGULATION_OF_MAPK_CASCADE	GOBP_REGULATION_OF_MAPK_CASCADE		64	0.418139	1.32401	0.0600601	0.260584	1	466	tags=52%, list=38%, signal=79%
HP_INTRACRANIAL_HEMORRHAGE	HP_INTRACRANIAL_HEMORRHAGE		19	0.481115	1.32389	0.141079	0.260396	1	5	tags=11%, list=0%, signal=10%
HP_ABNORMALITY_OF_REFRACTION	HP_ABNORMALITY_OF_REFRACTION		46	0.431787	1.32381	0.09	0.260101	1	360	tags=41%, list=29%, signal=56%
HP_UNUSUAL_INFECTION	HP_UNUSUAL_INFECTION		43	0.437831	1.32223	0.0810811	0.262491	1	328	tags=42%, list=27%, signal=55%
GOBP_POSITIVE_REGULATION_OF_NUCLEOBASE_CONTAINING_COMPOUND_METABOLIC_PROCESS	GOBP_POSITIVE_REGULATION_OF_NUCLEOBASE_CONTAINING_COMPOUND_METABOLIC_PROCESS		117	0.401736	1.32044	0.026	0.265304	1	223	tags=26%, list=18%, signal=29%
HP_NEOPLASM_OF_THE_GASTROINTESTINAL_TRACT	HP_NEOPLASM_OF_THE_GASTROINTESTINAL_TRACT		15	0.504961	1.31979	0.134534	0.265989	1	160	tags=33%, list=13%, signal=38%
GOBP_RHO_PROTEIN_SIGNAL_TRANSDUCTION	GOBP_RHO_PROTEIN_SIGNAL_TRANSDUCTION		19	0.474444	1.31858	0.139267	0.267731	1	225	tags=32%, list=18%, signal=38%
HP_APRAXIA	HP_APRAXIA		20	0.476885	1.31831	0.15448	0.267722	1	128	tags=25%, list=10%, signal=27%
HP_ABNORMALITY_OF_THE_UTERUS	HP_ABNORMALITY_OF_THE_UTERUS		19	0.475999	1.31724	0.142122	0.269265	1	271	tags=37%, list=22%, signal=47%
HP_ABNORMAL_RESPIRATORY_SYSTEM_PHYSIOLOGY	HP_ABNORMAL_RESPIRATORY_SYSTEM_PHYSIOLOGY		135	0.397997	1.31686	0.016	0.26952	1	388	tags=41%, list=32%, signal=54%
GOBP_MULTI_ORGANISM_PROCESS	GOBP_MULTI_ORGANISM_PROCESS		40	0.433737	1.31668	0.0941884	0.269394	1	443	tags=55%, list=36%, signal=83%
GOBP_CELL_JUNCTION_ORGANIZATION	GOBP_CELL_JUNCTION_ORGANIZATION		74	0.410448	1.31635	0.06	0.2696	1	474	tags=54%, list=39%, signal=83%
GOBP_REGULATION_OF_PROTEIN_PHOSPHORYLATION	GOBP_REGULATION_OF_PROTEIN_PHOSPHORYLATION		97	0.400112	1.31604	0.033	0.269738	1	427	tags=46%, list=35%, signal=66%
GOBP_CELL_PROJECTION_ASSEMBLY	GOBP_CELL_PROJECTION_ASSEMBLY		47	0.424121	1.3157	0.0840841	0.269906	1	427	tags=49%, list=35%, signal=72%
GOBP_POSITIVE_REGULATION_OF_WNT_SIGNALING_PATHWAY	GOBP_POSITIVE_REGULATION_OF_WNT_SIGNALING_PATHWAY		26	0.451504	1.31474	0.133199	0.271219	1	150	tags=23%, list=12%, signal=26%
HP_GENERALIZED_MUSCLE_WEAKNESS	HP_GENERALIZED_MUSCLE_WEAKNESS		15	0.496216	1.31413	0.147246	0.271862	1	362	tags=53%, list=30%, signal=75%
HP_ABNORMALITY_OF_UPPER_LIP	HP_ABNORMALITY_OF_UPPER_LIP		62	0.412953	1.31279	0.069	0.273909	1	193	tags=24%, list=16%, signal=27%
GOBP_MYELOID_LEUKOCYTE_DIFFERENTIATION	GOBP_MYELOID_LEUKOCYTE_DIFFERENTIATION		16	0.481514	1.31273	0.16333	0.273575	1	162	tags=31%, list=13%, signal=36%
GOCC_PLASMA_MEMBRANE_REGION	GOCC_PLASMA_MEMBRANE_REGION		99	0.402903	1.31189	0.035	0.274619	1	383	tags=44%, list=31%, signal=60%
GOBP_POSITIVE_REGULATION_OF_ERK1_AND_ERK2_CASCADE	GOBP_POSITIVE_REGULATION_OF_ERK1_AND_ERK2_CASCADE		15	0.497346	1.31167	0.15142	0.274582	1	495	tags=73%, list=41%, signal=122%
HP_ABNORMALITY_OF_THE_CHIN	HP_ABNORMALITY_OF_THE_CHIN		29	0.452245	1.31017	0.114372	0.276899	1	360	tags=48%, list=29%, signal=67%
GOBP_MULTICELLULAR_ORGANISMAL_HOMEOSTASIS	GOBP_MULTICELLULAR_ORGANISMAL_HOMEOSTASIS		34	0.440604	1.30937	0.10241	0.277916	1	406	tags=53%, list=33%, signal=77%
GOCC_SYNAPSE	GOCC_SYNAPSE		92	0.398339	1.30881	0.046	0.278502	1	341	tags=40%, list=28%, signal=52%
GOBP_INSULIN_SECRETION	GOBP_INSULIN_SECRETION		21	0.46273	1.30866	0.13832	0.278314	1	245	tags=38%, list=20%, signal=47%
HP_ABNORMALITY_OF_THE_LENS	HP_ABNORMALITY_OF_THE_LENS		57	0.414449	1.30817	0.0700701	0.278708	1	271	tags=32%, list=22%, signal=39%
GOBP_HORMONE_TRANSPORT	GOBP_HORMONE_TRANSPORT		27	0.449349	1.30709	0.13286	0.280298	1	258	tags=37%, list=21%, signal=46%
GOBP_ACTIN_FILAMENT_BASED_PROCESS	GOBP_ACTIN_FILAMENT_BASED_PROCESS		83	0.408535	1.30623	0.048	0.281526	1	474	tags=55%, list=39%, signal=84%
GOBP_CELLULAR_RESPONSE_TO_ABIOTIC_STIMULUS	GOBP_CELLULAR_RESPONSE_TO_ABIOTIC_STIMULUS		23	0.462719	1.30516	0.12423	0.283071	1	447	tags=61%, list=37%, signal=94%
HP_ABNORMAL_RENAL_PELVIS_MORPHOLOGY	HP_ABNORMAL_RENAL_PELVIS_MORPHOLOGY		18	0.479933	1.30501	0.133263	0.28292	1	149	tags=28%, list=12%, signal=31%
GOBP_POSITIVE_REGULATION_OF_CANONICAL_WNT_SIGNALING_PATHWAY	GOBP_POSITIVE_REGULATION_OF_CANONICAL_WNT_SIGNALING_PATHWAY		26	0.451504	1.30448	0.13381	0.283479	1	150	tags=23%, list=12%, signal=26%
GOBP_POSITIVE_REGULATION_OF_MOLECULAR_FUNCTION	GOBP_POSITIVE_REGULATION_OF_MOLECULAR_FUNCTION		138	0.394144	1.30431	0.017	0.28336	1	278	tags=30%, list=23%, signal=35%
GOBP_ERK1_AND_ERK2_CASCADE	GOBP_ERK1_AND_ERK2_CASCADE		27	0.446661	1.30374	0.130964	0.283935	1	551	tags=70%, list=45%, signal=125%
GOBP_REGULATION_OF_TRANSFERASE_ACTIVITY	GOBP_REGULATION_OF_TRANSFERASE_ACTIVITY		80	0.407648	1.30113	0.062	0.28844	1	437	tags=49%, list=36%, signal=71%
HP_ABNORMALITY_OF_FEMALE_EXTERNAL_GENITALIA	HP_ABNORMALITY_OF_FEMALE_EXTERNAL_GENITALIA		16	0.482625	1.3011	0.165618	0.288045	1	264	tags=44%, list=22%, signal=55%
HP_ABNORMALITY_OF_DENTAL_ERUPTION	HP_ABNORMALITY_OF_DENTAL_ERUPTION		19	0.467882	1.30043	0.162767	0.288856	1	388	tags=53%, list=32%, signal=76%
GOBP_NEGATIVE_REGULATION_OF_TRANSCRIPTION_BY_RNA_POLYMERASE_II	GOBP_NEGATIVE_REGULATION_OF_TRANSCRIPTION_BY_RNA_POLYMERASE_II		46	0.421823	1.298	0.114228	0.293088	1	397	tags=50%, list=33%, signal=71%
GOBP_POSITIVE_REGULATION_OF_CELL_DIFFERENTIATION	GOBP_POSITIVE_REGULATION_OF_CELL_DIFFERENTIATION		72	0.40553	1.2966	0.067	0.295328	1	276	tags=33%, list=23%, signal=41%
HP_MANDIBULAR_PROGNATHIA	HP_MANDIBULAR_PROGNATHIA		18	0.475401	1.29643	0.150368	0.295101	1	120	tags=28%, list=10%, signal=30%
HP_ABNORMAL_CONJUGATE_EYE_MOVEMENT	HP_ABNORMAL_CONJUGATE_EYE_MOVEMENT		91	0.396763	1.2953	0.038	0.296858	1	306	tags=32%, list=25%, signal=39%
GOBP_REGULATION_OF_HEART_CONTRACTION	GOBP_REGULATION_OF_HEART_CONTRACTION		17	0.480284	1.29381	0.15784	0.299205	1	274	tags=47%, list=22%, signal=60%
GOCC_EXTRINSIC_COMPONENT_OF_MEMBRANE	GOCC_EXTRINSIC_COMPONENT_OF_MEMBRANE		21	0.455775	1.29281	0.168551	0.300538	1	490	tags=67%, list=40%, signal=109%
HP_ARTHRALGIA	HP_ARTHRALGIA		17	0.476925	1.29206	0.167702	0.30161	1	358	tags=53%, list=29%, signal=74%
HP_ABNORMAL_MUSCLE_FIBER_MORPHOLOGY	HP_ABNORMAL_MUSCLE_FIBER_MORPHOLOGY		25	0.451018	1.29154	0.150254	0.302185	1	380	tags=48%, list=31%, signal=68%
HP_INCREASED_BLOOD_PRESSURE	HP_INCREASED_BLOOD_PRESSURE		34	0.4362	1.29134	0.123494	0.30212	1	219	tags=26%, list=18%, signal=31%
GOBP_REGULATION_OF_LIPID_METABOLIC_PROCESS	GOBP_REGULATION_OF_LIPID_METABOLIC_PROCESS		42	0.419234	1.29122	0.101101	0.301891	1	361	tags=45%, list=30%, signal=62%
GOBP_DEFENSE_RESPONSE	GOBP_DEFENSE_RESPONSE		98	0.397916	1.2909	0.044	0.30206	1	184	tags=21%, list=15%, signal=23%
GOBP_REGULATION_OF_PHOSPHORUS_METABOLIC_PROCESS	GOBP_REGULATION_OF_PHOSPHORUS_METABOLIC_PROCESS		119	0.392063	1.29014	0.026	0.303049	1	409	tags=45%, list=33%, signal=60%
GOBP_EPIDERMIS_DEVELOPMENT	GOBP_EPIDERMIS_DEVELOPMENT		27	0.447813	1.28979	0.146317	0.303275	1	497	tags=63%, list=41%, signal=104%
GOBP_PEPTIDE_HORMONE_SECRETION	GOBP_PEPTIDE_HORMONE_SECRETION		22	0.45398	1.28845	0.167868	0.305446	1	245	tags=36%, list=20%, signal=45%
HP_ABNORMAL_SIZE_OF_THE_PALPEBRAL_FISSURES	HP_ABNORMAL_SIZE_OF_THE_PALPEBRAL_FISSURES		21	0.45608	1.28802	0.150571	0.305878	1	192	tags=29%, list=16%, signal=33%
GOCC_ENDOCYTIC_VESICLE_MEMBRANE	GOCC_ENDOCYTIC_VESICLE_MEMBRANE		23	0.450474	1.28776	0.150769	0.305921	1	358	tags=43%, list=29%, signal=60%
GOBP_SUBSTRATE_ADHESION_DEPENDENT_CELL_SPREADING	GOBP_SUBSTRATE_ADHESION_DEPENDENT_CELL_SPREADING		20	0.467981	1.28696	0.166667	0.307001	1	466	tags=65%, list=38%, signal=103%
HP_ABNORMALITY_OF_LOWER_LIP	HP_ABNORMALITY_OF_LOWER_LIP		19	0.465382	1.28648	0.17369	0.307465	1	370	tags=47%, list=30%, signal=67%
GOMF_ANION_TRANSMEMBRANE_TRANSPORTER_ACTIVITY	GOMF_ANION_TRANSMEMBRANE_TRANSPORTER_ACTIVITY		24	0.44763	1.28479	0.162602	0.310343	1	517	tags=67%, list=42%, signal=113%
GOCC_CELL_CORTEX	GOCC_CELL_CORTEX		36	0.427003	1.28363	0.121608	0.312019	1	133	tags=19%, list=11%, signal=21%
GOBP_POSITIVE_REGULATION_OF_CATALYTIC_ACTIVITY	GOBP_POSITIVE_REGULATION_OF_CATALYTIC_ACTIVITY		113	0.390779	1.28298	0.048	0.312823	1	278	tags=30%, list=23%, signal=35%
HP_ABNORMAL_METACARPAL_MORPHOLOGY	HP_ABNORMAL_METACARPAL_MORPHOLOGY		19	0.464061	1.28227	0.182099	0.313757	1	439	tags=58%, list=36%, signal=89%
GOBP_PROTEOLYSIS	GOBP_PROTEOLYSIS		141	0.386612	1.28221	0.034	0.313408	1	272	tags=28%, list=22%, signal=32%
GOCC_GLUTAMATERGIC_SYNAPSE	GOCC_GLUTAMATERGIC_SYNAPSE		29	0.435337	1.28189	0.152525	0.313563	1	268	tags=38%, list=22%, signal=47%
GOCC_RECEPTOR_COMPLEX	GOCC_RECEPTOR_COMPLEX		25	0.442285	1.28131	0.147508	0.31425	1	391	tags=56%, list=32%, signal=81%
HP_INCOORDINATION	HP_INCOORDINATION		19	0.459094	1.2809	0.177801	0.314644	1	131	tags=26%, list=11%, signal=29%
HP_STEREOTYPY	HP_STEREOTYPY		15	0.485748	1.2803	0.176596	0.315292	1	128	tags=27%, list=10%, signal=29%
GOCC_CELL_CELL_JUNCTION	GOCC_CELL_CELL_JUNCTION		52	0.409923	1.2797	0.109328	0.316043	1	383	tags=44%, list=31%, signal=62%
GOBP_REGULATION_OF_ENDOCYTOSIS	GOBP_REGULATION_OF_ENDOCYTOSIS		20	0.460074	1.27901	0.167695	0.316974	1	274	tags=40%, list=22%, signal=51%
GOBP_ALCOHOL_BIOSYNTHETIC_PROCESS	GOBP_ALCOHOL_BIOSYNTHETIC_PROCESS		16	0.469602	1.27842	0.185699	0.317678	1	492	tags=69%, list=40%, signal=114%
GOBP_LEUKOCYTE_PROLIFERATION	GOBP_LEUKOCYTE_PROLIFERATION		15	0.482987	1.2784	0.18476	0.317241	1	193	tags=40%, list=16%, signal=47%
GOBP_REGULATION_OF_ACTIN_FILAMENT_BASED_PROCESS	GOBP_REGULATION_OF_ACTIN_FILAMENT_BASED_PROCESS		46	0.420281	1.27745	0.11334	0.318653	1	471	tags=57%, list=39%, signal=89%
GOMF_PHOSPHATIDYLINOSITOL_BINDING	GOMF_PHOSPHATIDYLINOSITOL_BINDING		19	0.457317	1.2768	0.166838	0.31953	1	162	tags=21%, list=13%, signal=24%
GOBP_REGULATION_OF_CELL_PROJECTION_ASSEMBLY	GOBP_REGULATION_OF_CELL_PROJECTION_ASSEMBLY		15	0.483882	1.27507	0.175789	0.322509	1	424	tags=60%, list=35%, signal=91%
GOBP_EPITHELIAL_CELL_DEVELOPMENT	GOBP_EPITHELIAL_CELL_DEVELOPMENT		23	0.455533	1.27499	0.15056	0.32215	1	497	tags=65%, list=41%, signal=108%
GOBP_REGULATION_OF_MEMBRANE_POTENTIAL	GOBP_REGULATION_OF_MEMBRANE_POTENTIAL		23	0.447467	1.27396	0.166496	0.323728	1	274	tags=35%, list=22%, signal=44%
GOBP_TISSUE_HOMEOSTASIS	GOBP_TISSUE_HOMEOSTASIS		18	0.466843	1.2731	0.174818	0.324965	1	540	tags=72%, list=44%, signal=128%
GOMF_ACTIN_FILAMENT_BINDING	GOMF_ACTIN_FILAMENT_BINDING		17	0.470908	1.27199	0.185068	0.326695	1	471	tags=65%, list=39%, signal=104%
HP_MICROPENIS	HP_MICROPENIS		16	0.466886	1.27153	0.184953	0.327172	1	157	tags=31%, list=13%, signal=35%
GOBP_RESPONSE_TO_CAMP	GOBP_RESPONSE_TO_CAMP		15	0.481737	1.27138	0.190223	0.326966	1	315	tags=47%, list=26%, signal=62%
HP_BOWING_OF_THE_LEGS	HP_BOWING_OF_THE_LEGS		18	0.467361	1.27127	0.197917	0.326727	1	388	tags=50%, list=32%, signal=72%
HP_ABNORMAL_LIP_MORPHOLOGY	HP_ABNORMAL_LIP_MORPHOLOGY		76	0.398013	1.27085	0.075	0.327127	1	386	tags=39%, list=32%, signal=54%
GOBP_POSITIVE_REGULATION_OF_INTRACELLULAR_SIGNAL_TRANSDUCTION	GOBP_POSITIVE_REGULATION_OF_INTRACELLULAR_SIGNAL_TRANSDUCTION		81	0.395774	1.27078	0.08	0.326774	1	166	tags=19%, list=14%, signal=20%
GOBP_REGULATION_OF_PROTEIN_LOCALIZATION_TO_CELL_PERIPHERY	GOBP_REGULATION_OF_PROTEIN_LOCALIZATION_TO_CELL_PERIPHERY		20	0.456571	1.27059	0.182195	0.326691	1	354	tags=55%, list=29%, signal=76%
GOBP_REGULATION_OF_PROTEIN_LOCALIZATION_TO_PLASMA_MEMBRANE	GOBP_REGULATION_OF_PROTEIN_LOCALIZATION_TO_PLASMA_MEMBRANE		16	0.479092	1.27038	0.184017	0.326611	1	354	tags=56%, list=29%, signal=78%
GOBP_POSITIVE_REGULATION_OF_PROTEIN_MODIFICATION_PROCESS	GOBP_POSITIVE_REGULATION_OF_PROTEIN_MODIFICATION_PROCESS		78	0.394366	1.26984	0.067	0.32718	1	409	tags=42%, list=33%, signal=60%
GOCC_LAMELLIPODIUM	GOCC_LAMELLIPODIUM		20	0.453764	1.2697	0.157246	0.326947	1	136	tags=20%, list=11%, signal=22%
GOBP_RESPONSE_TO_INORGANIC_SUBSTANCE	GOBP_RESPONSE_TO_INORGANIC_SUBSTANCE		53	0.401969	1.26882	0.104313	0.328219	1	405	tags=43%, list=33%, signal=62%
GOBP_RESPONSE_TO_PURINE_CONTAINING_COMPOUND	GOBP_RESPONSE_TO_PURINE_CONTAINING_COMPOUND		17	0.474057	1.26556	0.180483	0.334336	1	315	tags=47%, list=26%, signal=63%
HP_CEREBELLAR_MALFORMATION	HP_CEREBELLAR_MALFORMATION		27	0.434059	1.2649	0.168539	0.335212	1	306	tags=37%, list=25%, signal=48%
HP_DIARRHEA	HP_DIARRHEA		22	0.447025	1.26467	0.17641	0.335143	1	160	tags=27%, list=13%, signal=31%
GOBP_NEGATIVE_REGULATION_OF_CELL_DIFFERENTIATION	GOBP_NEGATIVE_REGULATION_OF_CELL_DIFFERENTIATION		56	0.399981	1.26454	0.114228	0.334908	1	415	tags=48%, list=34%, signal=70%
GOBP_CELLULAR_RESPONSE_TO_ORGANIC_CYCLIC_COMPOUND	GOBP_CELLULAR_RESPONSE_TO_ORGANIC_CYCLIC_COMPOUND		45	0.408705	1.26428	0.142285	0.334965	1	266	tags=31%, list=22%, signal=38%
GOBP_REGULATION_OF_INTRACELLULAR_SIGNAL_TRANSDUCTION	GOBP_REGULATION_OF_INTRACELLULAR_SIGNAL_TRANSDUCTION		150	0.383432	1.2641	0.035	0.334875	1	268	tags=27%, list=22%, signal=31%
HP_HYPOPLASIA_OF_PENIS	HP_HYPOPLASIA_OF_PENIS		32	0.419971	1.26324	0.147887	0.336066	1	264	tags=34%, list=22%, signal=43%
GOBP_MUSCLE_CELL_DIFFERENTIATION	GOBP_MUSCLE_CELL_DIFFERENTIATION		28	0.431649	1.26277	0.166329	0.336499	1	259	tags=36%, list=21%, signal=44%
GOBP_REGULATION_OF_MYELOID_CELL_DIFFERENTIATION	GOBP_REGULATION_OF_MYELOID_CELL_DIFFERENTIATION		19	0.44072	1.26118	0.18323	0.339489	1	126	tags=21%, list=10%, signal=23%
GOBP_CHEMICAL_HOMEOSTASIS	GOBP_CHEMICAL_HOMEOSTASIS		75	0.39594	1.26082	0.083	0.339744	1	231	tags=27%, list=19%, signal=31%
GOBP_NEGATIVE_REGULATION_OF_TRANSPORT	GOBP_NEGATIVE_REGULATION_OF_TRANSPORT		40	0.413355	1.25692	0.135815	0.347321	1	163	tags=23%, list=13%, signal=25%
HP_COARSE_FACIAL_FEATURES	HP_COARSE_FACIAL_FEATURES		18	0.458172	1.25648	0.193182	0.347721	1	219	tags=28%, list=18%, signal=33%
HP_CONTRACTURES_OF_THE_JOINTS_OF_THE_LOWER_LIMBS	HP_CONTRACTURES_OF_THE_JOINTS_OF_THE_LOWER_LIMBS		15	0.481696	1.25599	0.186638	0.348254	1	328	tags=47%, list=27%, signal=63%
GOBP_CELLULAR_RESPONSE_TO_OXYGEN_CONTAINING_COMPOUND	GOBP_CELLULAR_RESPONSE_TO_OXYGEN_CONTAINING_COMPOUND		121	0.382294	1.25584	0.059	0.348088	1	323	tags=34%, list=26%, signal=42%
GOMF_ZINC_ION_BINDING	GOMF_ZINC_ION_BINDING		46	0.406473	1.25538	0.13013	0.348538	1	263	tags=33%, list=22%, signal=40%
GOMF_CARBOHYDRATE_BINDING	GOMF_CARBOHYDRATE_BINDING		20	0.450712	1.25407	0.202083	0.350709	1	389	tags=55%, list=32%, signal=79%
HP_PHENOTYPIC_VARIABILITY	HP_PHENOTYPIC_VARIABILITY		42	0.412018	1.25396	0.149749	0.350437	1	137	tags=21%, list=11%, signal=23%
GOMF_PROTEIN_MACROMOLECULE_ADAPTOR_ACTIVITY	GOMF_PROTEIN_MACROMOLECULE_ADAPTOR_ACTIVITY		24	0.441122	1.25365	0.175635	0.350594	1	387	tags=42%, list=32%, signal=60%
HP_CRANIOSYNOSTOSIS	HP_CRANIOSYNOSTOSIS		16	0.461016	1.25303	0.2119	0.351368	1	386	tags=56%, list=32%, signal=81%
GOBP_NEGATIVE_REGULATION_OF_CELL_DEVELOPMENT	GOBP_NEGATIVE_REGULATION_OF_CELL_DEVELOPMENT		17	0.459949	1.25284	0.189673	0.351273	1	587	tags=82%, list=48%, signal=156%
HP_ABNORMAL_PULMONARY_VALVE_PHYSIOLOGY	HP_ABNORMAL_PULMONARY_VALVE_PHYSIOLOGY		15	0.47127	1.25259	0.197884	0.351292	1	68	tags=20%, list=6%, signal=21%
GOBP_SODIUM_ION_TRANSPORT	GOBP_SODIUM_ION_TRANSPORT		17	0.462182	1.25235	0.198113	0.35135	1	155	tags=29%, list=13%, signal=33%
GOBP_REGULATION_OF_RESPONSE_TO_EXTERNAL_STIMULUS	GOBP_REGULATION_OF_RESPONSE_TO_EXTERNAL_STIMULUS		82	0.391379	1.25099	0.083	0.353738	1	213	tags=24%, list=17%, signal=28%
GOBP_POSITIVE_REGULATION_OF_CELL_SUBSTRATE_ADHESION	GOBP_POSITIVE_REGULATION_OF_CELL_SUBSTRATE_ADHESION		25	0.435081	1.25099	0.17449	0.353242	1	312	tags=44%, list=26%, signal=58%
GOBP_REGULATION_OF_PROTEIN_STABILITY	GOBP_REGULATION_OF_PROTEIN_STABILITY		23	0.43758	1.24935	0.195519	0.356198	1	115	tags=17%, list=9%, signal=19%
GOBP_RESPONSE_TO_AXON_INJURY	GOBP_RESPONSE_TO_AXON_INJURY		15	0.477174	1.24925	0.193133	0.355918	1	242	tags=33%, list=20%, signal=41%
GOBP_NEGATIVE_REGULATION_OF_MAPK_CASCADE	GOBP_NEGATIVE_REGULATION_OF_MAPK_CASCADE		19	0.453888	1.24827	0.188525	0.357497	1	315	tags=42%, list=26%, signal=56%
GOBP_CYTOSKELETON_ORGANIZATION	GOBP_CYTOSKELETON_ORGANIZATION		125	0.38106	1.24777	0.055	0.358081	1	476	tags=51%, list=39%, signal=75%
GOCC_AXON	GOCC_AXON		41	0.414532	1.24765	0.152305	0.357862	1	274	tags=34%, list=22%, signal=43%
GOBP_VASCULAR_PROCESS_IN_CIRCULATORY_SYSTEM	GOBP_VASCULAR_PROCESS_IN_CIRCULATORY_SYSTEM		20	0.446569	1.24763	0.202454	0.357382	1	466	tags=65%, list=38%, signal=103%
GOBP_TRANSFORMING_GROWTH_FACTOR_BETA_RECEPTOR_SIGNALING_PATHWAY	GOBP_TRANSFORMING_GROWTH_FACTOR_BETA_RECEPTOR_SIGNALING_PATHWAY		25	0.425851	1.24718	0.189848	0.357877	1	149	tags=20%, list=12%, signal=22%
GOMF_IDENTICAL_PROTEIN_BINDING	GOMF_IDENTICAL_PROTEIN_BINDING		172	0.374441	1.24664	0.039	0.358511	1	303	tags=30%, list=25%, signal=35%
GOBP_RESPONSE_TO_ABIOTIC_STIMULUS	GOBP_RESPONSE_TO_ABIOTIC_STIMULUS		120	0.375152	1.24639	0.057	0.358566	1	266	tags=26%, list=22%, signal=30%
GOBP_INNATE_IMMUNE_RESPONSE	GOBP_INNATE_IMMUNE_RESPONSE		52	0.398521	1.24545	0.136	0.360138	1	184	tags=19%, list=15%, signal=22%
HP_ABNORMAL_BLOOD_ION_CONCENTRATION	HP_ABNORMAL_BLOOD_ION_CONCENTRATION		23	0.433276	1.24517	0.188968	0.360211	1	274	tags=35%, list=22%, signal=44%
HP_HYPERHIDROSIS	HP_HYPERHIDROSIS		21	0.435302	1.24353	0.198356	0.363312	1	194	tags=29%, list=16%, signal=33%
HP_BROAD_FINGER	HP_BROAD_FINGER		16	0.463254	1.24327	0.206933	0.363365	1	122	tags=25%, list=10%, signal=27%
GOBP_CELL_ACTIVATION	GOBP_CELL_ACTIVATION		129	0.37638	1.24283	0.062	0.363808	1	222	tags=25%, list=18%, signal=27%
HP_APLASIA_HYPOPLASIA_OF_FINGERS	HP_APLASIA_HYPOPLASIA_OF_FINGERS		25	0.437869	1.24283	0.175279	0.363301	1	388	tags=48%, list=32%, signal=69%
HP_CONSTITUTIONAL_SYMPTOM	HP_CONSTITUTIONAL_SYMPTOM		85	0.386139	1.24281	0.095	0.362848	1	441	tags=47%, list=36%, signal=69%
HP_ABNORMAL_NASAL_BRIDGE_MORPHOLOGY	HP_ABNORMAL_NASAL_BRIDGE_MORPHOLOGY		81	0.386417	1.24224	0.098	0.363543	1	371	tags=38%, list=30%, signal=51%
GOBP_CAMERA_TYPE_EYE_DEVELOPMENT	GOBP_CAMERA_TYPE_EYE_DEVELOPMENT		24	0.437931	1.24208	0.189602	0.363352	1	360	tags=46%, list=29%, signal=64%
GOBP_RESPONSE_TO_HEAT	GOBP_RESPONSE_TO_HEAT		16	0.46188	1.24207	0.214963	0.362868	1	251	tags=31%, list=21%, signal=39%
GOBP_RAS_PROTEIN_SIGNAL_TRANSDUCTION	GOBP_RAS_PROTEIN_SIGNAL_TRANSDUCTION		37	0.412637	1.24093	0.180723	0.364702	1	268	tags=32%, list=22%, signal=40%
GOBP_POSITIVE_REGULATION_OF_PROTEIN_METABOLIC_PROCESS	GOBP_POSITIVE_REGULATION_OF_PROTEIN_METABOLIC_PROCESS		126	0.374372	1.24073	0.07	0.364617	1	409	tags=40%, list=33%, signal=54%
GOBP_ACTIN_FILAMENT_ORGANIZATION	GOBP_ACTIN_FILAMENT_ORGANIZATION		48	0.391274	1.24048	0.154154	0.364641	1	471	tags=54%, list=39%, signal=85%
GOBP_NEGATIVE_REGULATION_OF_NUCLEOBASE_CONTAINING_COMPOUND_METABOLIC_PROCESS	GOBP_NEGATIVE_REGULATION_OF_NUCLEOBASE_CONTAINING_COMPOUND_METABOLIC_PROCESS		79	0.385899	1.24017	0.098	0.364787	1	398	tags=42%, list=33%, signal=58%
HP_SKIN_NODULE	HP_SKIN_NODULE		21	0.437693	1.23963	0.193846	0.365466	1	360	tags=48%, list=29%, signal=66%
GOMF_PROTEIN_KINASE_ACTIVITY	GOMF_PROTEIN_KINASE_ACTIVITY		32	0.419169	1.23917	0.178427	0.365913	1	268	tags=38%, list=22%, signal=47%
GOBP_REGULATION_OF_T_CELL_ACTIVATION	GOBP_REGULATION_OF_T_CELL_ACTIVATION		20	0.44765	1.23895	0.201036	0.36586	1	193	tags=35%, list=16%, signal=41%
HP_HYPERACTIVITY	HP_HYPERACTIVITY		33	0.413136	1.23826	0.183653	0.366857	1	149	tags=24%, list=12%, signal=27%
GOBP_BONE_DEVELOPMENT	GOBP_BONE_DEVELOPMENT		16	0.476598	1.2377	0.195767	0.367562	1	219	tags=38%, list=18%, signal=45%
GOBP_THIOESTER_METABOLIC_PROCESS	GOBP_THIOESTER_METABOLIC_PROCESS		17	0.456152	1.23706	0.190871	0.368409	1	289	tags=41%, list=24%, signal=53%
GOBP_ENDOCYTOSIS	GOBP_ENDOCYTOSIS		52	0.395963	1.23669	0.158158	0.368691	1	358	tags=40%, list=29%, signal=55%
HP_ABNORMAL_NASAL_MORPHOLOGY	HP_ABNORMAL_NASAL_MORPHOLOGY		97	0.382771	1.23565	0.098	0.370418	1	388	tags=40%, list=32%, signal=54%
GOMF_ACTIN_BINDING	GOMF_ACTIN_BINDING		40	0.406097	1.23481	0.168168	0.371775	1	471	tags=58%, list=39%, signal=91%
GOBP_REGULATION_OF_LIPID_TRANSPORT	GOBP_REGULATION_OF_LIPID_TRANSPORT		15	0.466104	1.23356	0.22327	0.374094	1	213	tags=33%, list=17%, signal=40%
GOBP_REGULATION_OF_LIPID_BIOSYNTHETIC_PROCESS	GOBP_REGULATION_OF_LIPID_BIOSYNTHETIC_PROCESS		20	0.440738	1.23327	0.219938	0.374222	1	301	tags=45%, list=25%, signal=59%
HP_ABNORMALITY_OF_THE_CEREBRAL_VASCULATURE	HP_ABNORMALITY_OF_THE_CEREBRAL_VASCULATURE		39	0.403118	1.23064	0.176707	0.379456	1	201	tags=23%, list=16%, signal=27%
HP_ABNORMAL_CIRCULATING_PROTEIN_CONCENTRATION	HP_ABNORMAL_CIRCULATING_PROTEIN_CONCENTRATION		48	0.398608	1.22741	0.151303	0.385903	1	265	tags=33%, list=22%, signal=41%
HP_PAIN	HP_PAIN		63	0.388087	1.22739	0.139	0.385418	1	222	tags=27%, list=18%, signal=31%
HP_DEPRESSED_NASAL_BRIDGE	HP_DEPRESSED_NASAL_BRIDGE		52	0.393567	1.22692	0.154309	0.385966	1	171	tags=23%, list=14%, signal=26%
GOBP_POSITIVE_REGULATION_OF_SIGNALING	GOBP_POSITIVE_REGULATION_OF_SIGNALING		148	0.366301	1.22659	0.059	0.386232	1	167	tags=19%, list=14%, signal=19%
GOBP_POSITIVE_REGULATION_OF_CELLULAR_COMPONENT_ORGANIZATION	GOBP_POSITIVE_REGULATION_OF_CELLULAR_COMPONENT_ORGANIZATION		102	0.374834	1.22526	0.087	0.388637	1	420	tags=41%, list=34%, signal=58%
HP_DELAYED_GROSS_MOTOR_DEVELOPMENT	HP_DELAYED_GROSS_MOTOR_DEVELOPMENT		28	0.419026	1.22443	0.229146	0.389872	1	407	tags=43%, list=33%, signal=63%
GOBP_EPIDERMAL_CELL_DIFFERENTIATION	GOBP_EPIDERMAL_CELL_DIFFERENTIATION		18	0.453443	1.22281	0.211076	0.392904	1	223	tags=33%, list=18%, signal=40%
HP_SHORT_ATTENTION_SPAN	HP_SHORT_ATTENTION_SPAN		30	0.417503	1.22238	0.201213	0.393394	1	149	tags=23%, list=12%, signal=26%
GOCC_SIDE_OF_MEMBRANE	GOCC_SIDE_OF_MEMBRANE		32	0.409887	1.22235	0.204431	0.392933	1	391	tags=47%, list=32%, signal=67%
HP_ABNORMAL_CARDIOVASCULAR_SYSTEM_PHYSIOLOGY	HP_ABNORMAL_CARDIOVASCULAR_SYSTEM_PHYSIOLOGY		123	0.371241	1.22221	0.082	0.392717	1	280	tags=28%, list=23%, signal=32%
HP_ABNORMALITY_OF_THE_METAPHYSIS	HP_ABNORMALITY_OF_THE_METAPHYSIS		18	0.443547	1.22177	0.235781	0.393096	1	388	tags=56%, list=32%, signal=80%
HP_ARTHRITIS	HP_ARTHRITIS		20	0.438622	1.2215	0.21085	0.393183	1	551	tags=70%, list=45%, signal=125%
GOBP_REGULATION_OF_ACTIN_FILAMENT_ORGANIZATION	GOBP_REGULATION_OF_ACTIN_FILAMENT_ORGANIZATION		35	0.410068	1.22075	0.181727	0.394402	1	471	tags=54%, list=39%, signal=86%
GOBP_RESPONSE_TO_BACTERIUM	GOBP_RESPONSE_TO_BACTERIUM		39	0.405039	1.22034	0.17017	0.394803	1	234	tags=28%, list=19%, signal=34%
HP_GONOSOMAL_INHERITANCE	HP_GONOSOMAL_INHERITANCE		18	0.447012	1.21966	0.229339	0.395869	1	370	tags=50%, list=30%, signal=71%
HP_ABNORMAL_RENAL_PHYSIOLOGY	HP_ABNORMAL_RENAL_PHYSIOLOGY		73	0.388305	1.21943	0.121	0.395876	1	214	tags=25%, list=18%, signal=28%
HP_ABNORMAL_UVEA_MORPHOLOGY	HP_ABNORMAL_UVEA_MORPHOLOGY		41	0.397696	1.21939	0.182644	0.395422	1	407	tags=44%, list=33%, signal=64%
HP_INCREASED_SUSCEPTIBILITY_TO_FRACTURES	HP_INCREASED_SUSCEPTIBILITY_TO_FRACTURES		20	0.439411	1.21854	0.217659	0.39685	1	222	tags=30%, list=18%, signal=36%
GOBP_CELL_CELL_JUNCTION_ORGANIZATION	GOBP_CELL_CELL_JUNCTION_ORGANIZATION		18	0.442248	1.21838	0.248954	0.396678	1	120	tags=22%, list=10%, signal=24%
GOBP_REGULATION_OF_ANATOMICAL_STRUCTURE_MORPHOGENESIS	GOBP_REGULATION_OF_ANATOMICAL_STRUCTURE_MORPHOGENESIS		112	0.370648	1.21766	0.109	0.397692	1	447	tags=46%, list=37%, signal=65%
HP_ABNORMALITY_OF_THE_UPPER_RESPIRATORY_TRACT	HP_ABNORMALITY_OF_THE_UPPER_RESPIRATORY_TRACT		29	0.406504	1.21711	0.21608	0.398386	1	388	tags=45%, list=32%, signal=64%
GOBP_NEGATIVE_REGULATION_OF_BIOSYNTHETIC_PROCESS	GOBP_NEGATIVE_REGULATION_OF_BIOSYNTHETIC_PROCESS		90	0.375196	1.21622	0.11	0.399791	1	397	tags=41%, list=33%, signal=56%
HP_THIN_UPPER_LIP_VERMILION	HP_THIN_UPPER_LIP_VERMILION		17	0.449892	1.21594	0.231491	0.399884	1	370	tags=47%, list=30%, signal=67%
GOBP_REGULATION_OF_TRANSPORT	GOBP_REGULATION_OF_TRANSPORT		139	0.367414	1.21547	0.072	0.400399	1	163	tags=20%, list=13%, signal=21%
GOCC_RUFFLE	GOCC_RUFFLE		20	0.437875	1.21543	0.233402	0.399973	1	315	tags=35%, list=26%, signal=46%
GOBP_POSITIVE_REGULATION_OF_LIPID_METABOLIC_PROCESS	GOBP_POSITIVE_REGULATION_OF_LIPID_METABOLIC_PROCESS		15	0.468553	1.21518	0.237395	0.400057	1	360	tags=53%, list=29%, signal=75%
HP_ABNORMALITY_OF_THE_LYMPHATIC_SYSTEM	HP_ABNORMALITY_OF_THE_LYMPHATIC_SYSTEM		42	0.400143	1.21468	0.172518	0.400689	1	222	tags=26%, list=18%, signal=31%
HP_ABNORMALITY_OF_THE_EXTERNAL_NOSE	HP_ABNORMALITY_OF_THE_EXTERNAL_NOSE		55	0.388679	1.214	0.165331	0.40163	1	386	tags=38%, list=32%, signal=53%
GOBP_NUCLEAR_TRANSPORT	GOBP_NUCLEAR_TRANSPORT		24	0.424597	1.21259	0.232724	0.404279	1	7	tags=8%, list=1%, signal=8%
HP_ABNORMAL_DIAPHYSIS_MORPHOLOGY	HP_ABNORMAL_DIAPHYSIS_MORPHOLOGY		24	0.423185	1.21221	0.214286	0.404646	1	388	tags=46%, list=32%, signal=66%
GOBP_POSITIVE_REGULATION_OF_NEURON_PROJECTION_DEVELOPMENT	GOBP_POSITIVE_REGULATION_OF_NEURON_PROJECTION_DEVELOPMENT		17	0.442022	1.21078	0.234864	0.407394	1	233	tags=35%, list=19%, signal=43%
GOBP_POSITIVE_REGULATION_OF_PROTEOLYSIS	GOBP_POSITIVE_REGULATION_OF_PROTEOLYSIS		36	0.400559	1.21021	0.200803	0.408152	1	219	tags=25%, list=18%, signal=30%
GOBP_PROTEIN_AUTOPHOSPHORYLATION	GOBP_PROTEIN_AUTOPHOSPHORYLATION		16	0.444357	1.2101	0.243724	0.407887	1	366	tags=50%, list=30%, signal=70%
GOMF_PEPTIDE_BINDING	GOMF_PEPTIDE_BINDING		28	0.414549	1.20996	0.21998	0.407645	1	628	tags=82%, list=51%, signal=165%
HP_OSTEOPENIA	HP_OSTEOPENIA		22	0.425331	1.20974	0.216244	0.40764	1	360	tags=45%, list=29%, signal=63%
HP_HIGH_FOREHEAD	HP_HIGH_FOREHEAD		26	0.417098	1.2094	0.232891	0.407859	1	264	tags=35%, list=22%, signal=43%
GOBP_REGULATION_OF_HEMOPOIESIS	GOBP_REGULATION_OF_HEMOPOIESIS		29	0.415072	1.20893	0.21875	0.40837	1	157	tags=21%, list=13%, signal=23%
HP_MYOPIA	HP_MYOPIA		34	0.401215	1.2082	0.202417	0.409481	1	357	tags=41%, list=29%, signal=57%
HP_SKELETAL_MUSCLE_HYPERTROPHY	HP_SKELETAL_MUSCLE_HYPERTROPHY		18	0.442447	1.20804	0.251046	0.409294	1	380	tags=56%, list=31%, signal=79%
GOBP_PROTEIN_LOCALIZATION_TO_PLASMA_MEMBRANE	GOBP_PROTEIN_LOCALIZATION_TO_PLASMA_MEMBRANE		37	0.402629	1.20762	0.193548	0.40976	1	383	tags=43%, list=31%, signal=61%
GOBP_POST_TRANSLATIONAL_PROTEIN_MODIFICATION	GOBP_POST_TRANSLATIONAL_PROTEIN_MODIFICATION		52	0.385551	1.20732	0.173347	0.40998	1	251	tags=27%, list=21%, signal=32%
HP_CENTRAL_NERVOUS_SYSTEM_CYST	HP_CENTRAL_NERVOUS_SYSTEM_CYST		17	0.445499	1.20639	0.240506	0.411662	1	283	tags=35%, list=23%, signal=45%
GOBP_RESPONSE_TO_NITROGEN_COMPOUND	GOBP_RESPONSE_TO_NITROGEN_COMPOUND		115	0.364299	1.2058	0.111	0.412441	1	321	tags=32%, list=26%, signal=40%
GOBP_REGULATION_OF_PROTEIN_MODIFICATION_PROCESS	GOBP_REGULATION_OF_PROTEIN_MODIFICATION_PROCESS		120	0.366442	1.20563	0.095	0.412346	1	427	tags=43%, list=35%, signal=59%
GOCC_FICOLIN_1_RICH_GRANULE_LUMEN	GOCC_FICOLIN_1_RICH_GRANULE_LUMEN		23	0.420492	1.20539	0.225051	0.41234	1	60	tags=13%, list=5%, signal=13%
GOBP_POSITIVE_REGULATION_OF_CELL_ADHESION	GOBP_POSITIVE_REGULATION_OF_CELL_ADHESION		47	0.389268	1.20529	0.178178	0.412062	1	505	tags=57%, list=41%, signal=94%
HP_EXTERNAL_GENITAL_HYPOPLASIA	HP_EXTERNAL_GENITAL_HYPOPLASIA		36	0.398917	1.20346	0.226908	0.415653	1	386	tags=44%, list=32%, signal=63%
HP_PTOSIS	HP_PTOSIS		66	0.381325	1.20281	0.133133	0.416673	1	382	tags=38%, list=31%, signal=52%
GOBP_CARBOHYDRATE_DERIVATIVE_BIOSYNTHETIC_PROCESS	GOBP_CARBOHYDRATE_DERIVATIVE_BIOSYNTHETIC_PROCESS		79	0.373223	1.19926	0.163	0.424285	1	404	tags=43%, list=33%, signal=60%
GOBP_DEFENSE_RESPONSE_TO_OTHER_ORGANISM	GOBP_DEFENSE_RESPONSE_TO_OTHER_ORGANISM		67	0.377298	1.19855	0.17	0.425281	1	243	tags=22%, list=20%, signal=26%
GOCC_SITE_OF_POLARIZED_GROWTH	GOCC_SITE_OF_POLARIZED_GROWTH		21	0.42351	1.19825	0.240246	0.425484	1	274	tags=33%, list=22%, signal=42%
HP_SUBCUTANEOUS_NODULE	HP_SUBCUTANEOUS_NODULE		19	0.43898	1.19792	0.25052	0.425669	1	360	tags=47%, list=29%, signal=66%
HP_ABNORMALITY_OF_THE_LARYNX	HP_ABNORMALITY_OF_THE_LARYNX		16	0.446901	1.19749	0.253165	0.426072	1	362	tags=44%, list=30%, signal=61%
HP_PALMOPLANTAR_KERATODERMA	HP_PALMOPLANTAR_KERATODERMA		16	0.446479	1.19501	0.262552	0.431299	1	262	tags=38%, list=21%, signal=47%
GOBP_POSITIVE_REGULATION_OF_IMMUNE_RESPONSE	GOBP_POSITIVE_REGULATION_OF_IMMUNE_RESPONSE		39	0.394726	1.19498	0.216867	0.430828	1	124	tags=15%, list=10%, signal=17%
GOBP_NEGATIVE_REGULATION_OF_ION_TRANSPORT	GOBP_NEGATIVE_REGULATION_OF_ION_TRANSPORT		32	0.400872	1.19186	0.238866	0.437574	1	122	tags=19%, list=10%, signal=20%
GOMF_SEQUENCE_SPECIFIC_DNA_BINDING	GOMF_SEQUENCE_SPECIFIC_DNA_BINDING		54	0.380195	1.19107	0.183	0.438866	1	182	tags=26%, list=15%, signal=29%
GOBP_MONONUCLEAR_CELL_DIFFERENTIATION	GOBP_MONONUCLEAR_CELL_DIFFERENTIATION		22	0.421614	1.19071	0.248975	0.439163	1	478	tags=55%, list=39%, signal=88%
GOBP_CELL_GROWTH	GOBP_CELL_GROWTH		38	0.388322	1.19018	0.217435	0.439858	1	251	tags=29%, list=21%, signal=35%
GOCC_ACTIN_CYTOSKELETON	GOCC_ACTIN_CYTOSKELETON		63	0.378145	1.19004	0.183	0.43964	1	474	tags=49%, list=39%, signal=76%
HP_HEADACHE	HP_HEADACHE		27	0.406267	1.18997	0.241099	0.439254	1	122	tags=19%, list=10%, signal=20%
GOBP_REGULATION_OF_TRANSMEMBRANE_TRANSPORT	GOBP_REGULATION_OF_TRANSMEMBRANE_TRANSPORT		37	0.391374	1.1895	0.216433	0.439843	1	286	tags=35%, list=23%, signal=44%
GOBP_B_CELL_ACTIVATION	GOBP_B_CELL_ACTIVATION		15	0.440082	1.18946	0.253985	0.439373	1	478	tags=60%, list=39%, signal=97%
GOBP_POSITIVE_REGULATION_OF_EPITHELIAL_CELL_MIGRATION	GOBP_POSITIVE_REGULATION_OF_EPITHELIAL_CELL_MIGRATION		17	0.440305	1.18942	0.259259	0.438918	1	215	tags=29%, list=18%, signal=35%
GOBP_REGULATION_OF_PEPTIDE_HORMONE_SECRETION	GOBP_REGULATION_OF_PEPTIDE_HORMONE_SECRETION		20	0.428768	1.18933	0.265285	0.438567	1	245	tags=35%, list=20%, signal=43%
HP_MYOPATHY	HP_MYOPATHY		37	0.394518	1.18682	0.240201	0.443924	1	394	tags=46%, list=32%, signal=66%
HP_ECTOPIC_CALCIFICATION	HP_ECTOPIC_CALCIFICATION		16	0.443094	1.18643	0.269436	0.444269	1	388	tags=50%, list=32%, signal=72%
GOCC_DISTAL_AXON	GOCC_DISTAL_AXON		21	0.42351	1.18584	0.257998	0.445147	1	274	tags=33%, list=22%, signal=42%
GOBP_ANION_TRANSMEMBRANE_TRANSPORT	GOBP_ANION_TRANSMEMBRANE_TRANSPORT		40	0.387675	1.18533	0.221443	0.445831	1	245	tags=30%, list=20%, signal=36%
GOBP_HOMEOSTATIC_PROCESS	GOBP_HOMEOSTATIC_PROCESS		133	0.358492	1.18531	0.108	0.445314	1	461	tags=46%, list=38%, signal=66%
HP_LIMB_UNDERGROWTH	HP_LIMB_UNDERGROWTH		31	0.404566	1.18376	0.230071	0.448482	1	341	tags=42%, list=28%, signal=57%
GOCC_POSTSYNAPSE	GOCC_POSTSYNAPSE		46	0.383858	1.18135	0.22022	0.453873	1	341	tags=39%, list=28%, signal=52%
GOMF_DNA_BINDING_TRANSCRIPTION_FACTOR_BINDING	GOMF_DNA_BINDING_TRANSCRIPTION_FACTOR_BINDING		25	0.416692	1.18044	0.270876	0.455448	1	179	tags=24%, list=15%, signal=28%
GOMF_DNA_BINDING_TRANSCRIPTION_FACTOR_ACTIVITY	GOMF_DNA_BINDING_TRANSCRIPTION_FACTOR_ACTIVITY		42	0.384976	1.1798	0.231463	0.456468	1	179	tags=26%, list=15%, signal=30%
HP_POLYMICROGYRIA	HP_POLYMICROGYRIA		25	0.409442	1.17922	0.287894	0.457349	1	315	tags=36%, list=26%, signal=48%
GOMF_CIS_REGULATORY_REGION_SEQUENCE_SPECIFIC_DNA_BINDING	GOMF_CIS_REGULATORY_REGION_SEQUENCE_SPECIFIC_DNA_BINDING		42	0.390187	1.17761	0.226453	0.460688	1	179	tags=26%, list=15%, signal=30%
GOBP_POSITIVE_REGULATION_OF_ORGANELLE_ORGANIZATION	GOBP_POSITIVE_REGULATION_OF_ORGANELLE_ORGANIZATION		45	0.384236	1.17506	0.239479	0.466341	1	139	tags=16%, list=11%, signal=17%
GOBP_IMMUNE_SYSTEM_DEVELOPMENT	GOBP_IMMUNE_SYSTEM_DEVELOPMENT		75	0.368276	1.17475	0.185	0.466474	1	162	tags=17%, list=13%, signal=19%
GOBP_REGULATION_OF_SMALL_GTPASE_MEDIATED_SIGNAL_TRANSDUCTION	GOBP_REGULATION_OF_SMALL_GTPASE_MEDIATED_SIGNAL_TRANSDUCTION		33	0.390035	1.1746	0.253279	0.466239	1	476	tags=55%, list=39%, signal=87%
HP_ABNORMALITY_OF_THE_VOICE	HP_ABNORMALITY_OF_THE_VOICE		40	0.385805	1.17332	0.258517	0.468776	1	158	tags=20%, list=13%, signal=22%
HP_ABNORMALITY_OF_CIRCULATING_ENZYME_LEVEL	HP_ABNORMALITY_OF_CIRCULATING_ENZYME_LEVEL		33	0.399249	1.17314	0.263636	0.468641	1	394	tags=45%, list=32%, signal=65%
GOBP_REGULATION_OF_SUPRAMOLECULAR_FIBER_ORGANIZATION	GOBP_REGULATION_OF_SUPRAMOLECULAR_FIBER_ORGANIZATION		45	0.380232	1.1716	0.238477	0.471822	1	471	tags=49%, list=39%, signal=77%
GOBP_SIGNAL_TRANSDUCTION_BY_P53_CLASS_MEDIATOR	GOBP_SIGNAL_TRANSDUCTION_BY_P53_CLASS_MEDIATOR		17	0.42883	1.17106	0.280793	0.472538	1	128	tags=24%, list=10%, signal=26%
GOBP_SECOND_MESSENGER_MEDIATED_SIGNALING	GOBP_SECOND_MESSENGER_MEDIATED_SIGNALING		19	0.422538	1.17046	0.268994	0.47336	1	274	tags=37%, list=22%, signal=47%
HP_HIRSUTISM	HP_HIRSUTISM		16	0.42988	1.17032	0.292324	0.473156	1	219	tags=31%, list=18%, signal=38%
HP_SMALL_FOR_GESTATIONAL_AGE	HP_SMALL_FOR_GESTATIONAL_AGE		19	0.418648	1.17006	0.276507	0.473267	1	149	tags=21%, list=12%, signal=24%
GOBP_REGULATION_OF_CELL_MORPHOGENESIS	GOBP_REGULATION_OF_CELL_MORPHOGENESIS		35	0.389254	1.1691	0.252016	0.475006	1	433	tags=51%, list=35%, signal=77%
GOCC_CELL_LEADING_EDGE	GOCC_CELL_LEADING_EDGE		42	0.379003	1.16861	0.236657	0.475595	1	466	tags=48%, list=38%, signal=74%
GOBP_POSITIVE_REGULATION_OF_PROTEIN_CONTAINING_COMPLEX_ASSEMBLY	GOBP_POSITIVE_REGULATION_OF_PROTEIN_CONTAINING_COMPLEX_ASSEMBLY		20	0.417717	1.16834	0.281762	0.475627	1	57	tags=10%, list=5%, signal=10%
GOBP_REGULATION_OF_CELL_DEATH	GOBP_REGULATION_OF_CELL_DEATH		131	0.353183	1.16618	0.144	0.480337	1	184	tags=21%, list=15%, signal=22%
GOMF_AMIDE_BINDING	GOMF_AMIDE_BINDING		40	0.383693	1.16411	0.254254	0.484862	1	628	tags=78%, list=51%, signal=154%
GOBP_REGULATION_OF_EXOCYTOSIS	GOBP_REGULATION_OF_EXOCYTOSIS		15	0.436593	1.16383	0.29594	0.484917	1	316	tags=40%, list=26%, signal=53%
GOBP_REGULATION_OF_PROTEIN_CONTAINING_COMPLEX_ASSEMBLY	GOBP_REGULATION_OF_PROTEIN_CONTAINING_COMPLEX_ASSEMBLY		39	0.384974	1.1634	0.255533	0.485415	1	121	tags=15%, list=10%, signal=17%
GOBP_REGULATION_OF_MACROAUTOPHAGY	GOBP_REGULATION_OF_MACROAUTOPHAGY		18	0.42576	1.1627	0.285419	0.486508	1	1	tags=6%, list=0%, signal=5%
HP_ABNORMAL_PERIPHERAL_NERVOUS_SYSTEM_MORPHOLOGY	HP_ABNORMAL_PERIPHERAL_NERVOUS_SYSTEM_MORPHOLOGY		101	0.355662	1.16257	0.179	0.48624	1	137	tags=16%, list=11%, signal=16%
GOBP_ORGANIC_HYDROXY_COMPOUND_BIOSYNTHETIC_PROCESS	GOBP_ORGANIC_HYDROXY_COMPOUND_BIOSYNTHETIC_PROCESS		22	0.409958	1.16141	0.291242	0.488507	1	492	tags=59%, list=40%, signal=97%
GOBP_REACTIVE_OXYGEN_SPECIES_METABOLIC_PROCESS	GOBP_REACTIVE_OXYGEN_SPECIES_METABOLIC_PROCESS		27	0.40363	1.16101	0.290192	0.488888	1	293	tags=37%, list=24%, signal=48%
GOBP_RESPONSE_TO_OXIDATIVE_STRESS	GOBP_RESPONSE_TO_OXIDATIVE_STRESS		51	0.374527	1.16083	0.22	0.488734	1	241	tags=27%, list=20%, signal=33%
GOBP_TEMPERATURE_HOMEOSTASIS	GOBP_TEMPERATURE_HOMEOSTASIS		15	0.432203	1.15964	0.29979	0.490965	1	406	tags=53%, list=33%, signal=79%
GOBP_REGULATION_OF_CELLULAR_PROTEIN_LOCALIZATION	GOBP_REGULATION_OF_CELLULAR_PROTEIN_LOCALIZATION		60	0.373395	1.15957	0.222222	0.490538	1	417	tags=42%, list=34%, signal=60%
GOBP_REGULATION_OF_CELL_DIFFERENTIATION	GOBP_REGULATION_OF_CELL_DIFFERENTIATION		145	0.346739	1.15942	0.155	0.490317	1	415	tags=40%, list=34%, signal=53%
GOMF_KINASE_REGULATOR_ACTIVITY	GOMF_KINASE_REGULATOR_ACTIVITY		20	0.410227	1.15789	0.317853	0.493545	1	464	tags=55%, list=38%, signal=87%
GOBP_NUCLEOSIDE_BISPHOSPHATE_METABOLIC_PROCESS	GOBP_NUCLEOSIDE_BISPHOSPHATE_METABOLIC_PROCESS		18	0.423686	1.15453	0.313278	0.501256	1	289	tags=39%, list=24%, signal=50%
HP_CORNEAL_OPACITY	HP_CORNEAL_OPACITY		22	0.402478	1.15332	0.291581	0.503648	1	551	tags=68%, list=45%, signal=122%
GOBP_PROTEIN_POLYMERIZATION	GOBP_PROTEIN_POLYMERIZATION		28	0.399055	1.1533	0.278788	0.503073	1	57	tags=11%, list=5%, signal=11%
GOBP_SIGNAL_RELEASE	GOBP_SIGNAL_RELEASE		33	0.388633	1.15189	0.282412	0.505941	1	274	tags=33%, list=22%, signal=42%
HP_ABNORMALITY_OF_URINE_HOMEOSTASIS	HP_ABNORMALITY_OF_URINE_HOMEOSTASIS		65	0.362729	1.15092	0.224224	0.507739	1	256	tags=28%, list=21%, signal=33%
HP_VENTRICULAR_HYPERTROPHY	HP_VENTRICULAR_HYPERTROPHY		16	0.423849	1.14783	0.299793	0.514813	1	264	tags=31%, list=22%, signal=39%
HP_ABNORMAL_URINE_PROTEIN_LEVEL	HP_ABNORMAL_URINE_PROTEIN_LEVEL		26	0.393587	1.14729	0.300813	0.51561	1	204	tags=23%, list=17%, signal=27%
GOBP_SECRETION	GOBP_SECRETION		138	0.346833	1.14595	0.165	0.518368	1	263	tags=26%, list=22%, signal=29%
HP_DYSPNEA	HP_DYSPNEA		44	0.371582	1.14498	0.279559	0.520233	1	179	tags=20%, list=15%, signal=23%
HP_DISINHIBITION	HP_DISINHIBITION		16	0.431897	1.14361	0.316737	0.522962	1	371	tags=50%, list=30%, signal=71%
HP_ABNORMALITY_OF_THE_MIDDLE_EAR	HP_ABNORMALITY_OF_THE_MIDDLE_EAR		32	0.384269	1.14249	0.298087	0.525169	1	122	tags=19%, list=10%, signal=20%
GOBP_REGULATION_OF_LIPID_LOCALIZATION	GOBP_REGULATION_OF_LIPID_LOCALIZATION		17	0.425174	1.14231	0.336864	0.525019	1	213	tags=29%, list=17%, signal=35%
HP_WEIGHT_LOSS	HP_WEIGHT_LOSS		21	0.412119	1.14101	0.322086	0.527733	1	173	tags=29%, list=14%, signal=33%
HP_APLASIA_HYPOPLASIA_OF_THE_CEREBELLAR_VERMIS	HP_APLASIA_HYPOPLASIA_OF_THE_CEREBELLAR_VERMIS		16	0.424176	1.14097	0.313542	0.527234	1	306	tags=44%, list=25%, signal=58%
GOMF_TRANSITION_METAL_ION_BINDING	GOMF_TRANSITION_METAL_ION_BINDING		66	0.357656	1.13922	0.24	0.531126	1	429	tags=44%, list=35%, signal=64%
GOBP_CELLULAR_RESPONSE_TO_CHEMICAL_STRESS	GOBP_CELLULAR_RESPONSE_TO_CHEMICAL_STRESS		34	0.379279	1.13843	0.297595	0.532436	1	303	tags=35%, list=25%, signal=46%
GOBP_PEPTIDYL_AMINO_ACID_MODIFICATION	GOBP_PEPTIDYL_AMINO_ACID_MODIFICATION		90	0.353568	1.13797	0.231	0.532923	1	397	tags=39%, list=33%, signal=53%
HP_ADULT_ONSET	HP_ADULT_ONSET		20	0.412255	1.13796	0.329218	0.532337	1	551	tags=65%, list=45%, signal=117%
HP_INTELLECTUAL_DISABILITY_MILD	HP_INTELLECTUAL_DISABILITY_MILD		28	0.385972	1.13786	0.300403	0.531955	1	408	tags=43%, list=33%, signal=63%
GOBP_NEGATIVE_REGULATION_OF_CELL_DEATH	GOBP_NEGATIVE_REGULATION_OF_CELL_DEATH		86	0.353078	1.13725	0.238	0.532883	1	497	tags=51%, list=41%, signal=80%
GOBP_REGULATION_OF_LEUKOCYTE_DIFFERENTIATION	GOBP_REGULATION_OF_LEUKOCYTE_DIFFERENTIATION		20	0.406429	1.13592	0.321946	0.535606	1	219	tags=25%, list=18%, signal=30%
GOBP_RESPONSE_TO_OXYGEN_LEVELS	GOBP_RESPONSE_TO_OXYGEN_LEVELS		60	0.36021	1.1352	0.275	0.536839	1	220	tags=22%, list=18%, signal=25%
GOBP_REGULATION_OF_ACTIN_FILAMENT_LENGTH	GOBP_REGULATION_OF_ACTIN_FILAMENT_LENGTH		20	0.399086	1.13519	0.32228	0.536247	1	57	tags=10%, list=5%, signal=10%
GOBP_ALCOHOL_METABOLIC_PROCESS	GOBP_ALCOHOL_METABOLIC_PROCESS		35	0.378669	1.13324	0.291165	0.540622	1	492	tags=57%, list=40%, signal=93%
HP_ABNORMALITY_OF_BLOOD_AND_BLOOD_FORMING_TISSUES	HP_ABNORMALITY_OF_BLOOD_AND_BLOOD_FORMING_TISSUES		116	0.343594	1.13244	0.194	0.542128	1	394	tags=35%, list=32%, signal=47%
GOCC_DENDRITIC_TREE	GOCC_DENDRITIC_TREE		45	0.368829	1.13223	0.282282	0.542054	1	341	tags=33%, list=28%, signal=45%
HP_ABNORMALITY_OF_THE_PANCREAS	HP_ABNORMALITY_OF_THE_PANCREAS		19	0.405072	1.13208	0.31134	0.541841	1	231	tags=32%, list=19%, signal=38%
GOBP_CELLULAR_RESPONSE_TO_LIPID	GOBP_CELLULAR_RESPONSE_TO_LIPID		49	0.364558	1.13143	0.277834	0.542754	1	157	tags=20%, list=13%, signal=22%
GOBP_NEGATIVE_REGULATION_OF_PHOSPHORYLATION	GOBP_NEGATIVE_REGULATION_OF_PHOSPHORYLATION		42	0.36984	1.13077	0.300201	0.543804	1	437	tags=50%, list=36%, signal=75%
HP_DEPRESSIVITY	HP_DEPRESSIVITY		31	0.379841	1.13025	0.316265	0.544478	1	49	tags=10%, list=4%, signal=10%
HP_LIMB_MUSCLE_WEAKNESS	HP_LIMB_MUSCLE_WEAKNESS		20	0.406655	1.12876	0.315139	0.54747	1	548	tags=70%, list=45%, signal=125%
GOBP_REGULATION_OF_CYTOSKELETON_ORGANIZATION	GOBP_REGULATION_OF_CYTOSKELETON_ORGANIZATION		55	0.362525	1.12766	0.261	0.549729	1	471	tags=47%, list=39%, signal=73%
GOCC_PRESYNAPSE	GOCC_PRESYNAPSE		29	0.378444	1.1276	0.330285	0.549256	1	316	tags=34%, list=26%, signal=45%
HP_FUNCTIONAL_ABNORMALITY_OF_THE_GASTROINTESTINAL_TRACT	HP_FUNCTIONAL_ABNORMALITY_OF_THE_GASTROINTESTINAL_TRACT		81	0.349129	1.12703	0.254	0.550024	1	382	tags=36%, list=31%, signal=49%
GOBP_APOPTOTIC_SIGNALING_PATHWAY	GOBP_APOPTOTIC_SIGNALING_PATHWAY		50	0.361625	1.1238	0.297297	0.557644	1	151	tags=20%, list=12%, signal=22%
HP_POSTERIORLY_ROTATED_EARS	HP_POSTERIORLY_ROTATED_EARS		29	0.379878	1.12297	0.316109	0.559196	1	357	tags=38%, list=29%, signal=52%
HP_SHORT_NOSE	HP_SHORT_NOSE		29	0.387178	1.12282	0.323529	0.558951	1	386	tags=45%, list=32%, signal=64%
HP_HETEROGENEOUS	HP_HETEROGENEOUS		19	0.40994	1.12256	0.330247	0.559049	1	261	tags=32%, list=21%, signal=40%
GOMF_PEPTIDASE_ACTIVITY	GOMF_PEPTIDASE_ACTIVITY		49	0.357157	1.12203	0.293	0.559756	1	244	tags=27%, list=20%, signal=32%
GOBP_INTRACELLULAR_RECEPTOR_SIGNALING_PATHWAY	GOBP_INTRACELLULAR_RECEPTOR_SIGNALING_PATHWAY		19	0.404696	1.12182	0.328512	0.55964	1	122	tags=21%, list=10%, signal=23%
GOBP_REGULATION_OF_CELLULAR_LOCALIZATION	GOBP_REGULATION_OF_CELLULAR_LOCALIZATION		88	0.34477	1.12043	0.259	0.5625	1	449	tags=42%, list=37%, signal=62%
HP_ABNORMALITY_OF_THE_URINARY_SYSTEM_PHYSIOLOGY	HP_ABNORMALITY_OF_THE_URINARY_SYSTEM_PHYSIOLOGY		103	0.340814	1.12031	0.245	0.562167	1	174	tags=20%, list=14%, signal=22%
HP_SPECIFIC_LEARNING_DISABILITY	HP_SPECIFIC_LEARNING_DISABILITY		26	0.383465	1.11964	0.313965	0.563175	1	125	tags=19%, list=10%, signal=21%
HP_DELAYED_SPEECH_AND_LANGUAGE_DEVELOPMENT	HP_DELAYED_SPEECH_AND_LANGUAGE_DEVELOPMENT		61	0.354404	1.11908	0.281	0.56393	1	440	tags=43%, list=36%, signal=63%
GOBP_RESPONSE_TO_RADIATION	GOBP_RESPONSE_TO_RADIATION		28	0.382189	1.11876	0.335347	0.564074	1	57	tags=14%, list=5%, signal=15%
GOBP_SYNAPTIC_SIGNALING	GOBP_SYNAPTIC_SIGNALING		31	0.375182	1.11716	0.339718	0.567589	1	517	tags=61%, list=42%, signal=104%
GOBP_ANATOMICAL_STRUCTURE_HOMEOSTASIS	GOBP_ANATOMICAL_STRUCTURE_HOMEOSTASIS		28	0.377757	1.11592	0.343434	0.570071	1	546	tags=57%, list=45%, signal=101%
GOBP_REGULATION_OF_TRANSPORTER_ACTIVITY	GOBP_REGULATION_OF_TRANSPORTER_ACTIVITY		17	0.417671	1.11542	0.33923	0.570699	1	274	tags=41%, list=22%, signal=52%
GOBP_CELLULAR_RESPONSE_TO_NITROGEN_COMPOUND	GOBP_CELLULAR_RESPONSE_TO_NITROGEN_COMPOUND		65	0.350449	1.11383	0.292	0.57412	1	213	tags=23%, list=17%, signal=26%
GOBP_ORGANIC_HYDROXY_COMPOUND_METABOLIC_PROCESS	GOBP_ORGANIC_HYDROXY_COMPOUND_METABOLIC_PROCESS		44	0.363893	1.11366	0.322322	0.573966	1	492	tags=55%, list=40%, signal=88%
HP_ABNORMALITY_OF_BLOOD_CIRCULATION	HP_ABNORMALITY_OF_BLOOD_CIRCULATION		27	0.38181	1.11173	0.341488	0.578237	1	5	tags=7%, list=0%, signal=7%
GOBP_POSITIVE_REGULATION_OF_PROTEIN_LOCALIZATION_TO_MEMBRANE	GOBP_POSITIVE_REGULATION_OF_PROTEIN_LOCALIZATION_TO_MEMBRANE		18	0.410426	1.11128	0.352637	0.578748	1	405	tags=56%, list=33%, signal=82%
GOBP_RESPONSE_TO_METAL_ION	GOBP_RESPONSE_TO_METAL_ION		35	0.370793	1.11096	0.332665	0.578909	1	274	tags=26%, list=22%, signal=32%
HP_THICK_VERMILION_BORDER	HP_THICK_VERMILION_BORDER		19	0.408113	1.1105	0.357808	0.579413	1	212	tags=26%, list=17%, signal=31%
GOBP_ALPHA_AMINO_ACID_METABOLIC_PROCESS	GOBP_ALPHA_AMINO_ACID_METABOLIC_PROCESS		15	0.418268	1.10993	0.349106	0.580224	1	446	tags=60%, list=37%, signal=93%
GOBP_REGULATION_OF_TRANS_SYNAPTIC_SIGNALING	GOBP_REGULATION_OF_TRANS_SYNAPTIC_SIGNALING		20	0.395624	1.1099	0.357588	0.579648	1	498	tags=60%, list=41%, signal=100%
HP_DIALEPTIC_SEIZURE	HP_DIALEPTIC_SEIZURE		15	0.419685	1.10986	0.352261	0.57912	1	412	tags=53%, list=34%, signal=80%
HP_PUBERTY_AND_GONADAL_DISORDERS	HP_PUBERTY_AND_GONADAL_DISORDERS		44	0.364661	1.10868	0.32032	0.581519	1	222	tags=27%, list=18%, signal=32%
GOBP_REGULATION_OF_HORMONE_LEVELS	GOBP_REGULATION_OF_HORMONE_LEVELS		43	0.363899	1.10855	0.328657	0.581194	1	258	tags=30%, list=21%, signal=37%
GOBP_POSITIVE_REGULATION_OF_CELLULAR_PROTEIN_CATABOLIC_PROCESS	GOBP_POSITIVE_REGULATION_OF_CELLULAR_PROTEIN_CATABOLIC_PROCESS		23	0.393343	1.10854	0.346939	0.580552	1	398	tags=48%, list=33%, signal=70%
GOBP_ORGANELLE_FISSION	GOBP_ORGANELLE_FISSION		25	0.385923	1.10667	0.361593	0.58482	1	1	tags=4%, list=0%, signal=4%
GOBP_LEUKOCYTE_CELL_CELL_ADHESION	GOBP_LEUKOCYTE_CELL_CELL_ADHESION		22	0.389227	1.10629	0.345717	0.585134	1	464	tags=55%, list=38%, signal=86%
GOBP_RESPONSE_TO_MOLECULE_OF_BACTERIAL_ORIGIN	GOBP_RESPONSE_TO_MOLECULE_OF_BACTERIAL_ORIGIN		25	0.388227	1.10588	0.351984	0.585495	1	201	tags=20%, list=16%, signal=23%
GOBP_REGULATION_OF_HORMONE_SECRETION	GOBP_REGULATION_OF_HORMONE_SECRETION		23	0.388171	1.10524	0.361702	0.586465	1	245	tags=30%, list=20%, signal=37%
GOBP_RESPONSE_TO_PEPTIDE	GOBP_RESPONSE_TO_PEPTIDE		55	0.353392	1.10475	0.320641	0.587095	1	248	tags=27%, list=20%, signal=33%
GOBP_NEGATIVE_REGULATION_OF_PHOSPHORUS_METABOLIC_PROCESS	GOBP_NEGATIVE_REGULATION_OF_PHOSPHORUS_METABOLIC_PROCESS		45	0.356542	1.10297	0.325301	0.591059	1	437	tags=49%, list=36%, signal=73%
GOBP_POSITIVE_REGULATION_OF_LEUKOCYTE_CELL_CELL_ADHESION	GOBP_POSITIVE_REGULATION_OF_LEUKOCYTE_CELL_CELL_ADHESION		17	0.409082	1.10277	0.353798	0.590906	1	193	tags=29%, list=16%, signal=34%
HP_VOMITING	HP_VOMITING		45	0.364074	1.10245	0.353059	0.591083	1	298	tags=31%, list=24%, signal=40%
GOBP_HOMEOSTASIS_OF_NUMBER_OF_CELLS	GOBP_HOMEOSTASIS_OF_NUMBER_OF_CELLS		19	0.401232	1.10201	0.372045	0.591542	1	497	tags=58%, list=41%, signal=96%
GOBP_LIPID_OXIDATION	GOBP_LIPID_OXIDATION		20	0.395081	1.10174	0.364963	0.591551	1	437	tags=50%, list=36%, signal=77%
GOBP_REGULATION_OF_ANION_TRANSPORT	GOBP_REGULATION_OF_ANION_TRANSPORT		81	0.340887	1.1009	0.289	0.593028	1	120	tags=15%, list=10%, signal=15%
GOBP_RESPONSE_TO_PEPTIDE_HORMONE	GOBP_RESPONSE_TO_PEPTIDE_HORMONE		46	0.356254	1.10075	0.320963	0.592736	1	248	tags=28%, list=20%, signal=34%
GOBP_CARBOHYDRATE_DERIVATIVE_METABOLIC_PROCESS	GOBP_CARBOHYDRATE_DERIVATIVE_METABOLIC_PROCESS		105	0.335896	1.09923	0.267	0.596059	1	405	tags=40%, list=33%, signal=55%
GOBP_POSITIVE_REGULATION_OF_I_KAPPAB_KINASE_NF_KAPPAB_SIGNALING	GOBP_POSITIVE_REGULATION_OF_I_KAPPAB_KINASE_NF_KAPPAB_SIGNALING		17	0.410036	1.09923	0.359457	0.595414	1	67	tags=12%, list=5%, signal=12%
GOBP_MAPK_CASCADE	GOBP_MAPK_CASCADE		92	0.339241	1.0989	0.298298	0.595652	1	441	tags=39%, list=36%, signal=57%
GOCC_SECRETORY_GRANULE	GOCC_SECRETORY_GRANULE		89	0.340158	1.09814	0.288	0.596944	1	222	tags=21%, list=18%, signal=24%
GOBP_REGULATION_OF_MITOCHONDRION_ORGANIZATION	GOBP_REGULATION_OF_MITOCHONDRION_ORGANIZATION		15	0.412195	1.09663	0.373533	0.600111	1	430	tags=47%, list=35%, signal=71%
GOBP_ACTIVATION_OF_IMMUNE_RESPONSE	GOBP_ACTIVATION_OF_IMMUNE_RESPONSE		32	0.372486	1.09629	0.341734	0.600333	1	27	tags=9%, list=2%, signal=9%
GOBP_POSITIVE_REGULATION_OF_CATABOLIC_PROCESS	GOBP_POSITIVE_REGULATION_OF_CATABOLIC_PROCESS		45	0.355251	1.09541	0.337337	0.601935	1	463	tags=44%, list=38%, signal=69%
GOMF_MOLECULAR_ADAPTOR_ACTIVITY	GOMF_MOLECULAR_ADAPTOR_ACTIVITY		31	0.370484	1.09209	0.364919	0.609911	1	387	tags=35%, list=32%, signal=51%
GOCC_CELL_BODY	GOCC_CELL_BODY		43	0.357532	1.09196	0.359719	0.609605	1	417	tags=44%, list=34%, signal=65%
GOBP_REGULATION_OF_BINDING	GOBP_REGULATION_OF_BINDING		27	0.378753	1.09193	0.362715	0.608989	1	497	tags=59%, list=41%, signal=98%
GOCC_NEURON_TO_NEURON_SYNAPSE	GOCC_NEURON_TO_NEURON_SYNAPSE		23	0.383	1.09181	0.366154	0.608645	1	498	tags=57%, list=41%, signal=94%
GOBP_PROTEIN_LOCALIZATION_TO_MEMBRANE	GOBP_PROTEIN_LOCALIZATION_TO_MEMBRANE		76	0.341676	1.08879	0.317	0.615904	1	429	tags=41%, list=35%, signal=59%
HP_ABNORMALITY_OF_THE_MUSCULATURE_OF_THE_LIMBS	HP_ABNORMALITY_OF_THE_MUSCULATURE_OF_THE_LIMBS		38	0.366869	1.08826	0.361723	0.616642	1	548	tags=61%, list=45%, signal=106%
HP_INCOMPLETE_PENETRANCE	HP_INCOMPLETE_PENETRANCE		19	0.393941	1.08817	0.370717	0.616211	1	120	tags=16%, list=10%, signal=17%
HP_INTERICTAL_EEG_ABNORMALITY	HP_INTERICTAL_EEG_ABNORMALITY		27	0.372494	1.08729	0.381966	0.617842	1	370	tags=41%, list=30%, signal=57%
GOCC_NUCLEAR_ENVELOPE	GOCC_NUCLEAR_ENVELOPE		22	0.3833	1.08509	0.374619	0.622813	1	238	tags=27%, list=19%, signal=33%
HP_ABNORMALITY_OF_THE_CEREBELLAR_VERMIS	HP_ABNORMALITY_OF_THE_CEREBELLAR_VERMIS		17	0.405897	1.08454	0.38924	0.62361	1	306	tags=41%, list=25%, signal=54%
HP_ABNORMALITY_OF_CARDIOVASCULAR_SYSTEM_ELECTROPHYSIOLOGY	HP_ABNORMALITY_OF_CARDIOVASCULAR_SYSTEM_ELECTROPHYSIOLOGY		58	0.345519	1.084	0.34	0.624344	1	274	tags=26%, list=22%, signal=32%
GOMF_TRANSCRIPTION_REGULATOR_ACTIVITY	GOMF_TRANSCRIPTION_REGULATOR_ACTIVITY		65	0.338584	1.08317	0.352	0.625791	1	401	tags=40%, list=33%, signal=56%
GOBP_REGULATION_OF_ION_TRANSPORT	GOBP_REGULATION_OF_ION_TRANSPORT		102	0.334148	1.08301	0.324	0.625559	1	321	tags=29%, list=26%, signal=37%
GOBP_REGULATION_OF_PROTEIN_POLYMERIZATION	GOBP_REGULATION_OF_PROTEIN_POLYMERIZATION		21	0.391986	1.08236	0.392116	0.626601	1	57	tags=10%, list=5%, signal=10%
GOBP_PEPTIDE_SECRETION	GOBP_PEPTIDE_SECRETION		35	0.365765	1.08186	0.40402	0.627165	1	245	tags=29%, list=20%, signal=35%
HP_ABNORMALITY_OF_THE_HAIRLINE	HP_ABNORMALITY_OF_THE_HAIRLINE		16	0.400885	1.08183	0.378519	0.62657	1	217	tags=31%, list=18%, signal=38%
GOBP_REGULATION_OF_CATION_TRANSMEMBRANE_TRANSPORT	GOBP_REGULATION_OF_CATION_TRANSMEMBRANE_TRANSPORT		21	0.385972	1.08118	0.386271	0.627576	1	274	tags=38%, list=22%, signal=48%
GOCC_PHAGOCYTIC_VESICLE	GOCC_PHAGOCYTIC_VESICLE		17	0.403286	1.0801	0.396462	0.629711	1	2	tags=6%, list=0%, signal=6%
GOBP_REGULATION_OF_INFLAMMATORY_RESPONSE	GOBP_REGULATION_OF_INFLAMMATORY_RESPONSE		22	0.384374	1.07961	0.390194	0.630288	1	184	tags=23%, list=15%, signal=26%
GOBP_MYELOID_CELL_DIFFERENTIATION	GOBP_MYELOID_CELL_DIFFERENTIATION		34	0.365031	1.07934	0.38392	0.630326	1	361	tags=35%, list=30%, signal=49%
GOBP_MESENCHYME_DEVELOPMENT	GOBP_MESENCHYME_DEVELOPMENT		30	0.369144	1.07895	0.393756	0.630648	1	242	tags=30%, list=20%, signal=36%
GOCC_TRANSCRIPTION_REGULATOR_COMPLEX	GOCC_TRANSCRIPTION_REGULATOR_COMPLEX		22	0.384749	1.07746	0.376915	0.633736	1	279	tags=32%, list=23%, signal=40%
HP_SPLENOMEGALY	HP_SPLENOMEGALY		27	0.371978	1.07636	0.402834	0.635872	1	217	tags=26%, list=18%, signal=31%
HP_ONSET	HP_ONSET		111	0.326788	1.07602	0.333	0.636111	1	144	tags=16%, list=12%, signal=17%
GOBP_REGULATION_OF_EPITHELIAL_CELL_DIFFERENTIATION	GOBP_REGULATION_OF_EPITHELIAL_CELL_DIFFERENTIATION		15	0.410712	1.07531	0.398947	0.637235	1	672	tags=87%, list=55%, signal=190%
HP_VISUAL_LOSS	HP_VISUAL_LOSS		29	0.368932	1.07453	0.390121	0.638563	1	15	tags=7%, list=1%, signal=7%
HP_RENAL_CYST	HP_RENAL_CYST		21	0.373732	1.07434	0.403905	0.638377	1	171	tags=24%, list=14%, signal=27%
GOBP_NEGATIVE_REGULATION_OF_GENE_EXPRESSION	GOBP_NEGATIVE_REGULATION_OF_GENE_EXPRESSION		79	0.331613	1.07426	0.357	0.637905	1	224	tags=19%, list=18%, signal=22%
GOBP_REGULATION_OF_GROWTH	GOBP_REGULATION_OF_GROWTH		55	0.341761	1.07392	0.372372	0.638079	1	223	tags=24%, list=18%, signal=28%
GOBP_REGULATION_OF_CELL_DEVELOPMENT	GOBP_REGULATION_OF_CELL_DEVELOPMENT		42	0.349869	1.07296	0.386774	0.639882	1	622	tags=69%, list=51%, signal=136%
GOBP_MAINTENANCE_OF_LOCATION	GOBP_MAINTENANCE_OF_LOCATION		28	0.363002	1.0721	0.385787	0.641457	1	14	tags=7%, list=1%, signal=7%
GOCC_FICOLIN_1_RICH_GRANULE	GOCC_FICOLIN_1_RICH_GRANULE		28	0.365422	1.07042	0.397578	0.645075	1	384	tags=36%, list=31%, signal=51%
GOBP_REGULATION_OF_PROTEIN_LOCALIZATION	GOBP_REGULATION_OF_PROTEIN_LOCALIZATION		89	0.324547	1.06689	0.365	0.653475	1	321	tags=28%, list=26%, signal=35%
HP_ABNORMALITY_OF_THE_SEPTUM_PELLUCIDUM	HP_ABNORMALITY_OF_THE_SEPTUM_PELLUCIDUM		15	0.401524	1.06675	0.407881	0.653142	1	371	tags=47%, list=30%, signal=66%
GOBP_POSITIVE_REGULATION_OF_PROTEIN_CATABOLIC_PROCESS	GOBP_POSITIVE_REGULATION_OF_PROTEIN_CATABOLIC_PROCESS		30	0.362348	1.06633	0.384925	0.653527	1	463	tags=50%, list=38%, signal=79%
GOBP_APOPTOTIC_PROCESS	GOBP_APOPTOTIC_PROCESS		155	0.319923	1.06617	0.335	0.653269	1	184	tags=18%, list=15%, signal=19%
GOMF_KINASE_ACTIVITY	GOMF_KINASE_ACTIVITY		38	0.349847	1.06577	0.401204	0.653676	1	268	tags=32%, list=22%, signal=39%
GOBP_CELLULAR_MODIFIED_AMINO_ACID_METABOLIC_PROCESS	GOBP_CELLULAR_MODIFIED_AMINO_ACID_METABOLIC_PROCESS		15	0.398367	1.06511	0.413866	0.654692	1	435	tags=53%, list=36%, signal=82%
GOBP_POSITIVE_REGULATION_OF_TRANSPORT	GOBP_POSITIVE_REGULATION_OF_TRANSPORT		76	0.329463	1.06315	0.358	0.659076	1	447	tags=41%, list=37%, signal=60%
GOBP_NEGATIVE_REGULATION_OF_PROTEIN_SERINE_THREONINE_KINASE_ACTIVITY	GOBP_NEGATIVE_REGULATION_OF_PROTEIN_SERINE_THREONINE_KINASE_ACTIVITY		17	0.395615	1.0629	0.433437	0.659027	1	239	tags=29%, list=20%, signal=36%
HP_CONGENITAL_ONSET	HP_CONGENITAL_ONSET		28	0.364319	1.0628	0.415992	0.658604	1	137	tags=18%, list=11%, signal=20%
HP_ABNORMALITY_OF_THE_BREAST	HP_ABNORMALITY_OF_THE_BREAST		28	0.360682	1.06278	0.404858	0.657994	1	264	tags=32%, list=22%, signal=40%
HP_ABNORMALITY_OF_UPPER_LIP_VERMILLION	HP_ABNORMALITY_OF_UPPER_LIP_VERMILLION		26	0.369191	1.06253	0.409184	0.657935	1	371	tags=38%, list=30%, signal=54%
GOBP_REGULATION_OF_SECRETION	GOBP_REGULATION_OF_SECRETION		43	0.344789	1.06167	0.406219	0.65939	1	316	tags=33%, list=26%, signal=42%
HP_ABNORMALITY_OF_ESOPHAGUS_PHYSIOLOGY	HP_ABNORMALITY_OF_ESOPHAGUS_PHYSIOLOGY		65	0.332989	1.06105	0.399	0.660233	1	399	tags=37%, list=33%, signal=52%
GOBP_RESPONSE_TO_TEMPERATURE_STIMULUS	GOBP_RESPONSE_TO_TEMPERATURE_STIMULUS		23	0.374418	1.06103	0.407143	0.6596	1	251	tags=26%, list=21%, signal=32%
GOMF_ENZYME_REGULATOR_ACTIVITY	GOMF_ENZYME_REGULATOR_ACTIVITY		103	0.327264	1.06085	0.361	0.659365	1	427	tags=42%, list=35%, signal=59%
GOBP_LIPID_METABOLIC_PROCESS	GOBP_LIPID_METABOLIC_PROCESS		131	0.321129	1.0604	0.361	0.659897	1	504	tags=50%, list=41%, signal=75%
GOBP_POSITIVE_REGULATION_OF_CELL_PROJECTION_ORGANIZATION	GOBP_POSITIVE_REGULATION_OF_CELL_PROJECTION_ORGANIZATION		33	0.359548	1.05944	0.413897	0.661638	1	409	tags=42%, list=33%, signal=62%
HP_ABNORMALITY_OF_SKIN_ADNEXA_PHYSIOLOGY	HP_ABNORMALITY_OF_SKIN_ADNEXA_PHYSIOLOGY		25	0.373245	1.05806	0.43279	0.664449	1	300	tags=32%, list=25%, signal=42%
HP_ABNORMAL_AGGRESSIVE_IMPULSIVE_OR_VIOLENT_BEHAVIOR	HP_ABNORMAL_AGGRESSIVE_IMPULSIVE_OR_VIOLENT_BEHAVIOR		18	0.3881	1.0573	0.405405	0.665731	1	125	tags=22%, list=10%, signal=24%
HP_FUNCTIONAL_ABNORMALITY_OF_THE_MIDDLE_EAR	HP_FUNCTIONAL_ABNORMALITY_OF_THE_MIDDLE_EAR		25	0.366145	1.05686	0.422607	0.666208	1	179	tags=20%, list=15%, signal=23%
GOBP_NEGATIVE_REGULATION_OF_PROTEIN_MODIFICATION_PROCESS	GOBP_NEGATIVE_REGULATION_OF_PROTEIN_MODIFICATION_PROCESS		52	0.337867	1.05663	0.405812	0.666128	1	427	tags=44%, list=35%, signal=65%
HP_SKELETAL_DYSPLASIA	HP_SKELETAL_DYSPLASIA		18	0.387548	1.05612	0.407484	0.666753	1	191	tags=22%, list=16%, signal=26%
GOBP_BLOOD_VESSEL_ENDOTHELIAL_CELL_MIGRATION	GOBP_BLOOD_VESSEL_ENDOTHELIAL_CELL_MIGRATION		16	0.397146	1.05429	0.442348	0.670769	1	266	tags=31%, list=22%, signal=39%
HP_ABNORMAL_PALMAR_DERMATOGLYPHICS	HP_ABNORMAL_PALMAR_DERMATOGLYPHICS		15	0.396833	1.05236	0.42161	0.675014	1	122	tags=20%, list=10%, signal=22%
HP_ABNORMAL_NIPPLE_MORPHOLOGY	HP_ABNORMAL_NIPPLE_MORPHOLOGY		16	0.393642	1.0509	0.428872	0.678054	1	264	tags=31%, list=22%, signal=39%
HP_STATUS_EPILEPTICUS	HP_STATUS_EPILEPTICUS		16	0.391716	1.04978	0.42661	0.680258	1	515	tags=56%, list=42%, signal=96%
HP_ABNORMALITY_OF_SKIN_PIGMENTATION	HP_ABNORMALITY_OF_SKIN_PIGMENTATION		30	0.358479	1.04962	0.415075	0.679948	1	125	tags=17%, list=10%, signal=18%
GOBP_BEHAVIOR	GOBP_BEHAVIOR		36	0.349337	1.04933	0.423541	0.67998	1	361	tags=39%, list=30%, signal=54%
GOBP_ORGANONITROGEN_COMPOUND_CATABOLIC_PROCESS	GOBP_ORGANONITROGEN_COMPOUND_CATABOLIC_PROCESS		123	0.3138	1.0486	0.375	0.681098	1	293	tags=28%, list=24%, signal=33%
GOCC_ENDOPLASMIC_RETICULUM	GOCC_ENDOPLASMIC_RETICULUM		231	0.30987	1.04851	0.357	0.680648	1	329	tags=28%, list=27%, signal=31%
GOBP_REGULATION_OF_CELL_CYCLE_G1_S_PHASE_TRANSITION	GOBP_REGULATION_OF_CELL_CYCLE_G1_S_PHASE_TRANSITION		18	0.381079	1.04796	0.416058	0.681333	1	433	tags=50%, list=35%, signal=76%
GOBP_REGULATION_OF_CELL_SHAPE	GOBP_REGULATION_OF_CELL_SHAPE		25	0.366946	1.04756	0.445685	0.681627	1	466	tags=56%, list=38%, signal=89%
HP_CONSTIPATION	HP_CONSTIPATION		27	0.360871	1.04753	0.425662	0.681021	1	371	tags=41%, list=30%, signal=57%
GOBP_SPROUTING_ANGIOGENESIS	GOBP_SPROUTING_ANGIOGENESIS		15	0.396128	1.0474	0.429926	0.680656	1	107	tags=20%, list=9%, signal=22%
GOBP_CELLULAR_LIPID_METABOLIC_PROCESS	GOBP_CELLULAR_LIPID_METABOLIC_PROCESS		105	0.322858	1.04738	0.383	0.680028	1	228	tags=26%, list=19%, signal=29%
HP_ABNORMALITY_OF_VISION	HP_ABNORMALITY_OF_VISION		118	0.318654	1.04702	0.385	0.680231	1	128	tags=13%, list=10%, signal=13%
GOBP_RECEPTOR_MEDIATED_ENDOCYTOSIS	GOBP_RECEPTOR_MEDIATED_ENDOCYTOSIS		26	0.359648	1.0467	0.443769	0.680348	1	457	tags=50%, list=37%, signal=78%
GOCC_NEURON_PROJECTION	GOCC_NEURON_PROJECTION		90	0.323041	1.04613	0.402	0.681113	1	498	tags=47%, list=41%, signal=73%
GOBP_POSITIVE_REGULATION_OF_HYDROLASE_ACTIVITY	GOBP_POSITIVE_REGULATION_OF_HYDROLASE_ACTIVITY		68	0.331608	1.04507	0.421	0.683134	1	293	tags=28%, list=24%, signal=35%
HP_GAIT_ATAXIA	HP_GAIT_ATAXIA		19	0.374845	1.04489	0.428571	0.682903	1	354	tags=37%, list=29%, signal=51%
HP_NEOPLASM_OF_THE_SKIN	HP_NEOPLASM_OF_THE_SKIN		21	0.375845	1.04397	0.43371	0.684526	1	563	tags=67%, list=46%, signal=122%
GOBP_NEGATIVE_REGULATION_OF_NEURON_PROJECTION_DEVELOPMENT	GOBP_NEGATIVE_REGULATION_OF_NEURON_PROJECTION_DEVELOPMENT		21	0.374846	1.04298	0.434783	0.686447	1	408	tags=43%, list=33%, signal=63%
GOBP_EXOCYTOSIS	GOBP_EXOCYTOSIS		92	0.322475	1.04231	0.388	0.687467	1	222	tags=20%, list=18%, signal=22%
HP_APLASIA_HYPOPLASIA_OF_THE_CEREBELLUM	HP_APLASIA_HYPOPLASIA_OF_THE_CEREBELLUM		22	0.369675	1.04225	0.439348	0.686907	1	283	tags=27%, list=23%, signal=35%
GOBP_REGULATION_OF_INTRACELLULAR_PROTEIN_TRANSPORT	GOBP_REGULATION_OF_INTRACELLULAR_PROTEIN_TRANSPORT		29	0.355825	1.0419	0.418933	0.68711	1	7	tags=7%, list=1%, signal=7%
HP_ABNORMALITY_OF_THYROID_PHYSIOLOGY	HP_ABNORMALITY_OF_THYROID_PHYSIOLOGY		20	0.372655	1.04172	0.42446	0.686889	1	388	tags=45%, list=32%, signal=65%
HP_ABNORMAL_CARDIAC_SEPTUM_MORPHOLOGY	HP_ABNORMAL_CARDIAC_SEPTUM_MORPHOLOGY		50	0.338164	1.04148	0.43	0.686821	1	305	tags=30%, list=25%, signal=38%
GOBP_CELL_CYCLE_G1_S_PHASE_TRANSITION	GOBP_CELL_CYCLE_G1_S_PHASE_TRANSITION		21	0.372238	1.0412	0.441955	0.686855	1	433	tags=48%, list=35%, signal=73%
GOCC_CILIUM	GOCC_CILIUM		31	0.356443	1.03958	0.437186	0.690309	1	497	tags=55%, list=41%, signal=90%
GOBP_GLYCOPROTEIN_BIOSYNTHETIC_PROCESS	GOBP_GLYCOPROTEIN_BIOSYNTHETIC_PROCESS		32	0.34861	1.03955	0.439838	0.689674	1	396	tags=38%, list=32%, signal=54%
HP_CHOLESTASIS	HP_CHOLESTASIS		19	0.373328	1.03935	0.455385	0.689494	1	22	tags=11%, list=2%, signal=11%
HP_MUSCLE_SPASM	HP_MUSCLE_SPASM		20	0.376869	1.03933	0.460268	0.688849	1	362	tags=40%, list=30%, signal=56%
GOBP_NEGATIVE_REGULATION_OF_KINASE_ACTIVITY	GOBP_NEGATIVE_REGULATION_OF_KINASE_ACTIVITY		28	0.353331	1.03908	0.446356	0.688784	1	464	tags=50%, list=38%, signal=79%
GOBP_NEGATIVE_REGULATION_OF_TRANSFERASE_ACTIVITY	GOBP_NEGATIVE_REGULATION_OF_TRANSFERASE_ACTIVITY		30	0.35184	1.03829	0.459132	0.690063	1	464	tags=50%, list=38%, signal=79%
GOBP_RESPONSE_TO_BIOTIC_STIMULUS	GOBP_RESPONSE_TO_BIOTIC_STIMULUS		100	0.318126	1.03784	0.417	0.690451	1	243	tags=19%, list=20%, signal=22%
GOBP_NEGATIVE_REGULATION_OF_CELL_PROJECTION_ORGANIZATION	GOBP_NEGATIVE_REGULATION_OF_CELL_PROJECTION_ORGANIZATION		21	0.374846	1.03679	0.453619	0.692309	1	408	tags=43%, list=33%, signal=63%
GOBP_POSITIVE_REGULATION_OF_CELL_CELL_ADHESION	GOBP_POSITIVE_REGULATION_OF_CELL_CELL_ADHESION		20	0.370786	1.03654	0.442487	0.692229	1	491	tags=55%, list=40%, signal=90%
GOBP_ESTABLISHMENT_OF_TISSUE_POLARITY	GOBP_ESTABLISHMENT_OF_TISSUE_POLARITY		28	0.351199	1.03563	0.432186	0.693803	1	216	tags=21%, list=18%, signal=25%
GOBP_REGULATION_OF_NEUROGENESIS	GOBP_REGULATION_OF_NEUROGENESIS		29	0.349054	1.0351	0.444332	0.69439	1	587	tags=66%, list=48%, signal=123%
GOBP_SMALL_MOLECULE_BIOSYNTHETIC_PROCESS	GOBP_SMALL_MOLECULE_BIOSYNTHETIC_PROCESS		65	0.322373	1.03471	0.438	0.694694	1	499	tags=51%, list=41%, signal=81%
HP_VASCULAR_NEOPLASM	HP_VASCULAR_NEOPLASM		18	0.374033	1.03443	0.450939	0.694776	1	222	tags=28%, list=18%, signal=33%
GOBP_REGULATION_OF_SYNAPSE_STRUCTURE_OR_ACTIVITY	GOBP_REGULATION_OF_SYNAPSE_STRUCTURE_OR_ACTIVITY		20	0.371528	1.03427	0.449588	0.694476	1	474	tags=55%, list=39%, signal=88%
GOCC_VACUOLE	GOCC_VACUOLE		83	0.32262	1.03364	0.426	0.695344	1	388	tags=36%, list=32%, signal=49%
GOBP_STEROID_BIOSYNTHETIC_PROCESS	GOBP_STEROID_BIOSYNTHETIC_PROCESS		22	0.360236	1.0288	0.468718	0.706664	1	492	tags=55%, list=40%, signal=90%
HP_ABNORMAL_LOCATION_OF_EARS	HP_ABNORMAL_LOCATION_OF_EARS		52	0.327507	1.02317	0.462462	0.720188	1	328	tags=31%, list=27%, signal=40%
HP_ABNORMAL_LYMPHOCYTE_PHYSIOLOGY	HP_ABNORMAL_LYMPHOCYTE_PHYSIOLOGY		15	0.384396	1.02248	0.477152	0.721133	1	217	tags=27%, list=18%, signal=32%
HP_ABNORMALITY_OF_SKIN_PHYSIOLOGY	HP_ABNORMALITY_OF_SKIN_PHYSIOLOGY		31	0.343259	1.0198	0.479798	0.727179	1	69	tags=10%, list=6%, signal=10%
GOBP_SEXUAL_REPRODUCTION	GOBP_SEXUAL_REPRODUCTION		23	0.355031	1.01889	0.48251	0.728667	1	424	tags=48%, list=35%, signal=72%
HP_TELANGIECTASIA	HP_TELANGIECTASIA		15	0.380176	1.0187	0.477612	0.728434	1	120	tags=13%, list=10%, signal=15%
GOBP_REGULATION_OF_ORGANELLE_ORGANIZATION	GOBP_REGULATION_OF_ORGANELLE_ORGANIZATION		93	0.314734	1.0171	0.469	0.731752	1	471	tags=42%, list=39%, signal=63%
GOBP_MICROTUBULE_CYTOSKELETON_ORGANIZATION	GOBP_MICROTUBULE_CYTOSKELETON_ORGANIZATION		41	0.332441	1.01652	0.476861	0.732476	1	403	tags=37%, list=33%, signal=53%
GOBP_ACTIN_POLYMERIZATION_OR_DEPOLYMERIZATION	GOBP_ACTIN_POLYMERIZATION_OR_DEPOLYMERIZATION		24	0.355374	1.01628	0.47428	0.732353	1	57	tags=8%, list=5%, signal=9%
GOMF_CYTOSKELETAL_PROTEIN_BINDING	GOMF_CYTOSKELETAL_PROTEIN_BINDING		86	0.313361	1.01612	0.477	0.732089	1	471	tags=44%, list=39%, signal=67%
GOBP_REGULATION_OF_PEPTIDE_TRANSPORT	GOBP_REGULATION_OF_PEPTIDE_TRANSPORT		61	0.323031	1.01504	0.478	0.734087	1	115	tags=13%, list=9%, signal=14%
HP_ABNORMALITY_OF_EXTRAPYRAMIDAL_MOTOR_FUNCTION	HP_ABNORMALITY_OF_EXTRAPYRAMIDAL_MOTOR_FUNCTION		21	0.359231	1.01412	0.485567	0.735703	1	422	tags=48%, list=35%, signal=72%
GOBP_MESENCHYMAL_CELL_DIFFERENTIATION	GOBP_MESENCHYMAL_CELL_DIFFERENTIATION		25	0.351146	1.01402	0.480691	0.735206	1	620	tags=68%, list=51%, signal=135%
GOMF_ION_TRANSMEMBRANE_TRANSPORTER_ACTIVITY	GOMF_ION_TRANSMEMBRANE_TRANSPORTER_ACTIVITY		60	0.320252	1.0127	0.483	0.737725	1	524	tags=53%, list=43%, signal=89%
HP_ABNORMALITY_OF_CENTRAL_NERVOUS_SYSTEM_ELECTROPHYSIOLOGY	HP_ABNORMALITY_OF_CENTRAL_NERVOUS_SYSTEM_ELECTROPHYSIOLOGY		40	0.332134	1.01255	0.477387	0.737372	1	441	tags=43%, list=36%, signal=64%
HP_NAUSEA_AND_VOMITING	HP_NAUSEA_AND_VOMITING		65	0.320444	1.01158	0.483	0.739011	1	298	tags=28%, list=24%, signal=35%
GOBP_PROTEIN_LOCALIZATION_TO_NUCLEUS	GOBP_PROTEIN_LOCALIZATION_TO_NUCLEUS		22	0.355528	1.011	0.493827	0.739589	1	29	tags=9%, list=2%, signal=9%
HP_ABNORMALITY_OF_THE_BILIARY_SYSTEM	HP_ABNORMALITY_OF_THE_BILIARY_SYSTEM		20	0.366583	1.01077	0.497415	0.739478	1	22	tags=10%, list=2%, signal=10%
HP_ABNORMAL_URINE_CYTOLOGY	HP_ABNORMAL_URINE_CYTOLOGY		20	0.362486	1.00965	0.473684	0.741604	1	204	tags=25%, list=17%, signal=30%
HP_MUSCLE_WEAKNESS	HP_MUSCLE_WEAKNESS		114	0.30807	1.00813	0.496	0.744636	1	382	tags=34%, list=31%, signal=45%
GOBP_CILIUM_ORGANIZATION	GOBP_CILIUM_ORGANIZATION		23	0.349052	1.0072	0.492872	0.746322	1	2	tags=4%, list=0%, signal=4%
GOBP_SMALL_GTPASE_MEDIATED_SIGNAL_TRANSDUCTION	GOBP_SMALL_GTPASE_MEDIATED_SIGNAL_TRANSDUCTION		52	0.322588	1.00683	0.513	0.74647	1	601	tags=60%, list=49%, signal=112%
HP_ORGANIC_ACIDURIA	HP_ORGANIC_ACIDURIA		16	0.381423	1.00623	0.473298	0.747216	1	280	tags=38%, list=23%, signal=48%
HP_CEREBELLAR_HYPOPLASIA	HP_CEREBELLAR_HYPOPLASIA		19	0.369638	1.00527	0.464323	0.74881	1	122	tags=16%, list=10%, signal=17%
HP_ABNORMAL_CIRCULATING_METABOLITE_CONCENTRATION	HP_ABNORMAL_CIRCULATING_METABOLITE_CONCENTRATION		134	0.298011	1.00442	0.498	0.750148	1	587	tags=55%, list=48%, signal=95%
GOBP_GLYCOPROTEIN_METABOLIC_PROCESS	GOBP_GLYCOPROTEIN_METABOLIC_PROCESS		37	0.33037	1.00436	0.477956	0.749582	1	192	tags=19%, list=16%, signal=22%
HP_MORTALITY_AGING	HP_MORTALITY_AGING		22	0.350225	1.00436	0.498458	0.748875	1	582	tags=64%, list=48%, signal=119%
HP_ABNORMALITY_OF_HUMORAL_IMMUNITY	HP_ABNORMALITY_OF_HUMORAL_IMMUNITY		15	0.378678	1.00432	0.489496	0.74824	1	217	tags=27%, list=18%, signal=32%
HP_FEEDING_DIFFICULTIES_IN_INFANCY	HP_FEEDING_DIFFICULTIES_IN_INFANCY		49	0.322436	1.0042	0.492986	0.747801	1	212	tags=20%, list=17%, signal=24%
HP_ABNORMAL_NERVOUS_SYSTEM_ELECTROPHYSIOLOGY	HP_ABNORMAL_NERVOUS_SYSTEM_ELECTROPHYSIOLOGY		51	0.320216	1.00127	0.517	0.754306	1	441	tags=43%, list=36%, signal=65%
HP_ABNORMAL_CIRCULATING_NITROGEN_COMPOUND_CONCENTRATION	HP_ABNORMAL_CIRCULATING_NITROGEN_COMPOUND_CONCENTRATION		17	0.366324	0.999974	0.496849	0.756758	1	577	tags=71%, list=47%, signal=132%
HP_ABNORMALITY_OF_THE_NASAL_ALAE	HP_ABNORMALITY_OF_THE_NASAL_ALAE		42	0.329193	0.999504	0.52004	0.757193	1	413	tags=38%, list=34%, signal=56%
GOBP_MORPHOGENESIS_OF_A_POLARIZED_EPITHELIUM	GOBP_MORPHOGENESIS_OF_A_POLARIZED_EPITHELIUM		29	0.341993	0.998661	0.492915	0.75849	1	152	tags=17%, list=12%, signal=19%
GOCC_SECRETORY_VESICLE	GOCC_SECRETORY_VESICLE		104	0.30643	0.998352	0.509	0.758523	1	222	tags=19%, list=18%, signal=22%
HP_ABNORMALITY_OF_THE_UPPER_URINARY_TRACT	HP_ABNORMALITY_OF_THE_UPPER_URINARY_TRACT		121	0.303362	0.997023	0.5	0.760948	1	174	tags=17%, list=14%, signal=18%
HP_ABNORMAL_ABDOMEN_MORPHOLOGY	HP_ABNORMAL_ABDOMEN_MORPHOLOGY		76	0.313948	0.995365	0.51	0.764252	1	217	tags=20%, list=18%, signal=23%
GOBP_ION_HOMEOSTASIS	GOBP_ION_HOMEOSTASIS		43	0.325845	0.995152	0.495984	0.764048	1	274	tags=26%, list=22%, signal=32%
GOCC_PERINUCLEAR_REGION_OF_CYTOPLASM	GOCC_PERINUCLEAR_REGION_OF_CYTOPLASM		68	0.310121	0.994359	0.505506	0.765214	1	143	tags=13%, list=12%, signal=14%
GOBP_INTRINSIC_APOPTOTIC_SIGNALING_PATHWAY	GOBP_INTRINSIC_APOPTOTIC_SIGNALING_PATHWAY		23	0.348585	0.993842	0.511795	0.765743	1	684	tags=78%, list=56%, signal=175%
HP_HYDROCEPHALUS	HP_HYDROCEPHALUS		27	0.338297	0.99306	0.504049	0.766907	1	547	tags=56%, list=45%, signal=98%
HP_SENSORY_IMPAIRMENT	HP_SENSORY_IMPAIRMENT		19	0.36103	0.992261	0.512474	0.768115	1	548	tags=63%, list=45%, signal=113%
GOBP_REGULATION_OF_NERVOUS_SYSTEM_DEVELOPMENT	GOBP_REGULATION_OF_NERVOUS_SYSTEM_DEVELOPMENT		32	0.335882	0.991261	0.51217	0.769755	1	587	tags=63%, list=48%, signal=117%
GOBP_NEGATIVE_REGULATION_OF_APOPTOTIC_SIGNALING_PATHWAY	GOBP_NEGATIVE_REGULATION_OF_APOPTOTIC_SIGNALING_PATHWAY		15	0.378804	0.988713	0.501064	0.775123	1	142	tags=20%, list=12%, signal=22%
GOMF_TRANSPORTER_ACTIVITY	GOMF_TRANSPORTER_ACTIVITY		69	0.307533	0.987527	0.538	0.777204	1	551	tags=54%, list=45%, signal=92%
GOMF_KINASE_BINDING	GOMF_KINASE_BINDING		60	0.312835	0.985945	0.520521	0.780183	1	530	tags=48%, list=43%, signal=81%
GOBP_IMMUNE_EFFECTOR_PROCESS	GOBP_IMMUNE_EFFECTOR_PROCESS		94	0.300129	0.985435	0.536	0.780639	1	60	tags=9%, list=5%, signal=8%
GOBP_SYNAPSE_ORGANIZATION	GOBP_SYNAPSE_ORGANIZATION		39	0.32021	0.98507	0.529589	0.780787	1	553	tags=56%, list=45%, signal=100%
HP_ABNORMALITY_OF_THE_THYROID_GLAND	HP_ABNORMALITY_OF_THE_THYROID_GLAND		29	0.336764	0.982664	0.52381	0.785781	1	687	tags=76%, list=56%, signal=169%
GOCC_ADHERENS_JUNCTION	GOCC_ADHERENS_JUNCTION		23	0.345996	0.98141	0.547959	0.787984	1	471	tags=48%, list=39%, signal=76%
GOBP_TUMOR_NECROSIS_FACTOR_MEDIATED_SIGNALING_PATHWAY	GOBP_TUMOR_NECROSIS_FACTOR_MEDIATED_SIGNALING_PATHWAY		23	0.338335	0.98122	0.51636	0.787736	1	154	tags=13%, list=13%, signal=15%
GOBP_STEROL_METABOLIC_PROCESS	GOBP_STEROL_METABOLIC_PROCESS		18	0.358856	0.980586	0.512397	0.788501	1	492	tags=56%, list=40%, signal=92%
GOMF_MICROTUBULE_BINDING	GOMF_MICROTUBULE_BINDING		18	0.363587	0.98037	0.521332	0.788304	1	315	tags=33%, list=26%, signal=44%
GOBP_MONOCARBOXYLIC_ACID_METABOLIC_PROCESS	GOBP_MONOCARBOXYLIC_ACID_METABOLIC_PROCESS		67	0.309361	0.979555	0.533	0.789511	1	681	tags=72%, list=56%, signal=153%
GOBP_REGULATION_OF_CELL_CELL_ADHESION	GOBP_REGULATION_OF_CELL_CELL_ADHESION		26	0.336036	0.978863	0.518706	0.790468	1	491	tags=50%, list=40%, signal=82%
GOBP_POSITIVE_REGULATION_OF_NERVOUS_SYSTEM_DEVELOPMENT	GOBP_POSITIVE_REGULATION_OF_NERVOUS_SYSTEM_DEVELOPMENT		19	0.353473	0.978245	0.522869	0.79118	1	268	tags=32%, list=22%, signal=40%
HP_RESPIRATORY_DISTRESS	HP_RESPIRATORY_DISTRESS		23	0.349097	0.976703	0.544898	0.794067	1	179	tags=22%, list=15%, signal=25%
GOBP_REGULATION_OF_CYTOSOLIC_CALCIUM_ION_CONCENTRATION	GOBP_REGULATION_OF_CYTOSOLIC_CALCIUM_ION_CONCENTRATION		17	0.354372	0.975204	0.53277	0.796855	1	274	tags=35%, list=22%, signal=45%
GOBP_ORGANIC_HYDROXY_COMPOUND_TRANSPORT	GOBP_ORGANIC_HYDROXY_COMPOUND_TRANSPORT		18	0.358462	0.974749	0.510374	0.797205	1	258	tags=33%, list=21%, signal=42%
GOMF_PROTEIN_SERINE_THREONINE_KINASE_ACTIVITY	GOMF_PROTEIN_SERINE_THREONINE_KINASE_ACTIVITY		20	0.350647	0.973161	0.545175	0.800234	1	236	tags=25%, list=19%, signal=30%
HP_ABNORMAL_GLUCOSE_HOMEOSTASIS	HP_ABNORMAL_GLUCOSE_HOMEOSTASIS		66	0.30872	0.972617	0.562	0.800812	1	371	tags=38%, list=30%, signal=51%
HP_ABNORMALITY_OF_MUSCLE_SIZE	HP_ABNORMALITY_OF_MUSCLE_SIZE		58	0.307059	0.968397	0.557	0.809836	1	440	tags=41%, list=36%, signal=62%
HP_FUNCTIONAL_MOTOR_DEFICIT	HP_FUNCTIONAL_MOTOR_DEFICIT		44	0.316402	0.968333	0.560804	0.809234	1	370	tags=34%, list=30%, signal=47%
GOBP_I_KAPPAB_KINASE_NF_KAPPAB_SIGNALING	GOBP_I_KAPPAB_KINASE_NF_KAPPAB_SIGNALING		21	0.34868	0.968331	0.527235	0.808484	1	67	tags=10%, list=5%, signal=10%
GOCC_SOMATODENDRITIC_COMPARTMENT	GOCC_SOMATODENDRITIC_COMPARTMENT		60	0.312113	0.968016	0.572	0.808441	1	589	tags=55%, list=48%, signal=101%
HP_ABDOMINAL_PAIN	HP_ABDOMINAL_PAIN		18	0.352084	0.966698	0.539814	0.810778	1	160	tags=17%, list=13%, signal=19%
GOBP_MONOSACCHARIDE_METABOLIC_PROCESS	GOBP_MONOSACCHARIDE_METABOLIC_PROCESS		24	0.337827	0.966333	0.52045	0.810846	1	643	tags=71%, list=53%, signal=147%
HP_AGENESIS_OF_CORPUS_CALLOSUM	HP_AGENESIS_OF_CORPUS_CALLOSUM		37	0.320037	0.966246	0.557344	0.8103	1	297	tags=30%, list=24%, signal=38%
HP_VISUAL_IMPAIRMENT	HP_VISUAL_IMPAIRMENT		107	0.295695	0.964891	0.579	0.812666	1	128	tags=11%, list=10%, signal=11%
HP_INABILITY_TO_WALK	HP_INABILITY_TO_WALK		28	0.326442	0.96402	0.55746	0.813914	1	49	tags=11%, list=4%, signal=11%
GOBP_MACROMOLECULE_CATABOLIC_PROCESS	GOBP_MACROMOLECULE_CATABOLIC_PROCESS		105	0.293747	0.962885	0.589	0.815831	1	358	tags=30%, list=29%, signal=38%
HP_NEOPLASM	HP_NEOPLASM		60	0.304835	0.962839	0.574	0.815183	1	541	tags=52%, list=44%, signal=88%
GOBP_CELLULAR_CARBOHYDRATE_METABOLIC_PROCESS	GOBP_CELLULAR_CARBOHYDRATE_METABOLIC_PROCESS		15	0.365943	0.961864	0.538789	0.816692	1	489	tags=60%, list=40%, signal=99%
GOBP_PYRUVATE_METABOLIC_PROCESS	GOBP_PYRUVATE_METABOLIC_PROCESS		15	0.359273	0.961019	0.532481	0.817892	1	624	tags=73%, list=51%, signal=148%
GOBP_REGULATION_OF_DEVELOPMENTAL_GROWTH	GOBP_REGULATION_OF_DEVELOPMENTAL_GROWTH		22	0.339543	0.959778	0.566018	0.81997	1	612	tags=68%, list=50%, signal=134%
GOBP_POSITIVE_REGULATION_OF_TRANSMEMBRANE_TRANSPORT	GOBP_POSITIVE_REGULATION_OF_TRANSMEMBRANE_TRANSPORT		16	0.363627	0.959601	0.549793	0.819627	1	495	tags=56%, list=41%, signal=93%
GOBP_RESPONSE_TO_VIRUS	GOBP_RESPONSE_TO_VIRUS		19	0.345228	0.956719	0.561151	0.825603	1	57	tags=11%, list=5%, signal=11%
GOCC_CHROMATIN	GOCC_CHROMATIN		56	0.303665	0.956489	0.586587	0.825366	1	197	tags=21%, list=16%, signal=24%
HP_IRIS_COLOBOMA	HP_IRIS_COLOBOMA		17	0.350794	0.956467	0.55404	0.824657	1	371	tags=41%, list=30%, signal=58%
HP_ABNORMALITY_OF_NEURONAL_MIGRATION	HP_ABNORMALITY_OF_NEURONAL_MIGRATION		41	0.314896	0.952994	0.567269	0.831691	1	371	tags=34%, list=30%, signal=47%
HP_NEOPLASM_OF_THE_GENITOURINARY_TRACT	HP_NEOPLASM_OF_THE_GENITOURINARY_TRACT		15	0.360949	0.951794	0.546597	0.833642	1	268	tags=33%, list=22%, signal=42%
GOBP_REGULATION_OF_PEPTIDE_SECRETION	GOBP_REGULATION_OF_PEPTIDE_SECRETION		28	0.320264	0.950967	0.557477	0.834708	1	600	tags=61%, list=49%, signal=117%
GOMF_TRANSFERASE_ACTIVITY_TRANSFERRING_PHOSPHORUS_CONTAINING_GROUPS	GOMF_TRANSFERASE_ACTIVITY_TRANSFERRING_PHOSPHORUS_CONTAINING_GROUPS		43	0.311761	0.949113	0.596	0.838191	1	268	tags=28%, list=22%, signal=34%
GOCC_CELL_PROJECTION_MEMBRANE	GOCC_CELL_PROJECTION_MEMBRANE		23	0.336249	0.948034	0.597122	0.83987	1	516	tags=57%, list=42%, signal=96%
HP_PERIPHERAL_NEUROPATHY	HP_PERIPHERAL_NEUROPATHY		73	0.29822	0.947853	0.597	0.839528	1	382	tags=30%, list=31%, signal=41%
HP_ABNORMAL_SOCIAL_BEHAVIOR	HP_ABNORMAL_SOCIAL_BEHAVIOR		28	0.324991	0.946161	0.586626	0.842606	1	298	tags=29%, list=24%, signal=37%
HP_DILATED_CARDIOMYOPATHY	HP_DILATED_CARDIOMYOPATHY		22	0.337496	0.945105	0.574207	0.844198	1	394	tags=41%, list=32%, signal=59%
GOBP_EPITHELIAL_TO_MESENCHYMAL_TRANSITION	GOBP_EPITHELIAL_TO_MESENCHYMAL_TRANSITION		19	0.344323	0.944893	0.578893	0.843881	1	466	tags=47%, list=38%, signal=75%
GOBP_MULTICELLULAR_ORGANISM_REPRODUCTION	GOBP_MULTICELLULAR_ORGANISM_REPRODUCTION		30	0.322782	0.944682	0.588295	0.843598	1	424	tags=43%, list=35%, signal=65%
GOBP_REGULATION_OF_RESPONSE_TO_STRESS	GOBP_REGULATION_OF_RESPONSE_TO_STRESS		110	0.28632	0.944192	0.629	0.843984	1	124	tags=13%, list=10%, signal=13%
GOMF_TRANSCRIPTION_COREGULATOR_ACTIVITY	GOMF_TRANSCRIPTION_COREGULATOR_ACTIVITY		22	0.330817	0.943719	0.562757	0.844312	1	398	tags=41%, list=33%, signal=60%
HP_NEOPLASM_BY_HISTOLOGY	HP_NEOPLASM_BY_HISTOLOGY		26	0.324939	0.943147	0.576065	0.844854	1	262	tags=27%, list=21%, signal=34%
GOBP_ORGANIC_ACID_BIOSYNTHETIC_PROCESS	GOBP_ORGANIC_ACID_BIOSYNTHETIC_PROCESS		32	0.315027	0.942179	0.57114	0.84618	1	289	tags=31%, list=24%, signal=40%
HP_OCULAR_ANTERIOR_SEGMENT_DYSGENESIS	HP_OCULAR_ANTERIOR_SEGMENT_DYSGENESIS		28	0.323384	0.942154	0.586137	0.845467	1	171	tags=21%, list=14%, signal=24%
HP_ABNORMALITY_OF_SKELETAL_MATURATION	HP_ABNORMALITY_OF_SKELETAL_MATURATION		34	0.316228	0.940465	0.588766	0.8485	1	361	tags=35%, list=30%, signal=49%
GOBP_REGULATION_OF_ANIMAL_ORGAN_MORPHOGENESIS	GOBP_REGULATION_OF_ANIMAL_ORGAN_MORPHOGENESIS		32	0.318211	0.939049	0.602227	0.850838	1	239	tags=22%, list=20%, signal=26%
HP_NEUROLOGICAL_SPEECH_IMPAIRMENT	HP_NEUROLOGICAL_SPEECH_IMPAIRMENT		112	0.284643	0.938643	0.633	0.850959	1	68	tags=9%, list=6%, signal=9%
GOBP_FATTY_ACID_BETA_OXIDATION	GOBP_FATTY_ACID_BETA_OXIDATION		18	0.346661	0.936466	0.595876	0.855	1	437	tags=50%, list=36%, signal=77%
HP_CLINICAL_COURSE	HP_CLINICAL_COURSE		151	0.280559	0.93583	0.642	0.855575	1	558	tags=48%, list=46%, signal=77%
HP_PEDIATRIC_ONSET	HP_PEDIATRIC_ONSET		66	0.294243	0.935596	0.629	0.855353	1	417	tags=35%, list=34%, signal=50%
HP_ABNORMALITY_OF_THE_CEREBRAL_VENTRICLES	HP_ABNORMALITY_OF_THE_CEREBRAL_VENTRICLES		71	0.29346	0.935014	0.62	0.85586	1	388	tags=34%, list=32%, signal=47%
GOBP_POSITIVE_REGULATION_OF_SECRETION	GOBP_POSITIVE_REGULATION_OF_SECRETION		21	0.331174	0.934726	0.582136	0.855742	1	482	tags=48%, list=39%, signal=77%
GOBP_SMALL_MOLECULE_CATABOLIC_PROCESS	GOBP_SMALL_MOLECULE_CATABOLIC_PROCESS		49	0.300189	0.93242	0.623624	0.860011	1	446	tags=45%, list=37%, signal=68%
GOBP_POSITIVE_REGULATION_OF_PROTEOLYSIS_INVOLVED_IN_CELLULAR_PROTEIN_CATABOLIC_PROCESS	GOBP_POSITIVE_REGULATION_OF_PROTEOLYSIS_INVOLVED_IN_CELLULAR_PROTEIN_CATABOLIC_PROCESS		15	0.346366	0.931497	0.567539	0.861296	1	463	tags=47%, list=38%, signal=74%
GOCC_TRANS_GOLGI_NETWORK	GOCC_TRANS_GOLGI_NETWORK		23	0.326833	0.929936	0.574338	0.863972	1	37	tags=9%, list=3%, signal=9%
HP_POSTNATAL_MICROCEPHALY	HP_POSTNATAL_MICROCEPHALY		22	0.329839	0.929586	0.595483	0.863936	1	285	tags=23%, list=23%, signal=29%
GOBP_ORGANIC_ACID_CATABOLIC_PROCESS	GOBP_ORGANIC_ACID_CATABOLIC_PROCESS		37	0.304619	0.929461	0.625251	0.863422	1	446	tags=46%, list=37%, signal=70%
GOBP_RECEPTOR_METABOLIC_PROCESS	GOBP_RECEPTOR_METABOLIC_PROCESS		23	0.328208	0.929273	0.595483	0.86306	1	457	tags=48%, list=37%, signal=75%
HP_RESPIRATORY_INSUFFICIENCY	HP_RESPIRATORY_INSUFFICIENCY		73	0.290585	0.928479	0.628629	0.864058	1	382	tags=32%, list=31%, signal=43%
HP_GENERALIZED_HYPOTONIA	HP_GENERALIZED_HYPOTONIA		114	0.281778	0.92797	0.667	0.864315	1	382	tags=33%, list=31%, signal=44%
HP_ABNORMAL_DERMATOGLYPHICS	HP_ABNORMAL_DERMATOGLYPHICS		19	0.335797	0.927847	0.571132	0.863796	1	341	tags=32%, list=28%, signal=43%
GOBP_MAINTENANCE_OF_LOCATION_IN_CELL	GOBP_MAINTENANCE_OF_LOCATION_IN_CELL		20	0.334063	0.924151	0.597322	0.870962	1	2	tags=5%, list=0%, signal=5%
GOBP_POSITIVE_REGULATION_OF_GROWTH	GOBP_POSITIVE_REGULATION_OF_GROWTH		19	0.330874	0.924026	0.594008	0.870448	1	223	tags=26%, list=18%, signal=32%
HP_RENAL_HYPOPLASIA_APLASIA	HP_RENAL_HYPOPLASIA_APLASIA		20	0.332891	0.922907	0.59728	0.872066	1	382	tags=35%, list=31%, signal=50%
GOBP_GLUCOSE_METABOLIC_PROCESS	GOBP_GLUCOSE_METABOLIC_PROCESS		15	0.348698	0.92234	0.58836	0.872478	1	489	tags=53%, list=40%, signal=88%
GOBP_REGULATION_OF_AUTOPHAGY	GOBP_REGULATION_OF_AUTOPHAGY		29	0.311643	0.921792	0.604839	0.872872	1	1	tags=3%, list=0%, signal=3%
HP_ABNORMAL_URINE_METABOLITE_LEVEL	HP_ABNORMAL_URINE_METABOLITE_LEVEL		50	0.299048	0.921395	0.64	0.872934	1	435	tags=38%, list=36%, signal=57%
GOBP_HORMONE_METABOLIC_PROCESS	GOBP_HORMONE_METABOLIC_PROCESS		18	0.340803	0.919909	0.6054	0.875265	1	689	tags=78%, list=56%, signal=176%
GOBP_CELLULAR_PROTEIN_COMPLEX_DISASSEMBLY	GOBP_CELLULAR_PROTEIN_COMPLEX_DISASSEMBLY		38	0.304341	0.919847	0.629146	0.874631	1	43	tags=5%, list=4%, signal=5%
HP_ABNORMAL_RENAL_CORTEX_MORPHOLOGY	HP_ABNORMAL_RENAL_CORTEX_MORPHOLOGY		26	0.321605	0.918799	0.618274	0.876089	1	204	tags=23%, list=17%, signal=27%
HP_ABNORMAL_BLOOD_GLUCOSE_CONCENTRATION	HP_ABNORMAL_BLOOD_GLUCOSE_CONCENTRATION		43	0.297466	0.918379	0.626881	0.876223	1	321	tags=33%, list=26%, signal=43%
GOBP_CARBOHYDRATE_METABOLIC_PROCESS	GOBP_CARBOHYDRATE_METABOLIC_PROCESS		42	0.298839	0.9183	0.62751	0.875602	1	489	tags=48%, list=40%, signal=77%
HP_ABNORMALITY_OF_THE_INNER_EAR	HP_ABNORMALITY_OF_THE_INNER_EAR		93	0.283669	0.917951	0.69	0.875579	1	371	tags=33%, list=30%, signal=44%
GOBP_REGULATION_OF_CELLULAR_PROTEIN_CATABOLIC_PROCESS	GOBP_REGULATION_OF_CELLULAR_PROTEIN_CATABOLIC_PROCESS		32	0.306668	0.916225	0.619335	0.878461	1	551	tags=53%, list=45%, signal=94%
HP_COGNITIVE_IMPAIRMENT	HP_COGNITIVE_IMPAIRMENT		66	0.287168	0.915191	0.649	0.879884	1	568	tags=52%, list=47%, signal=91%
HP_DELAYED_MYELINATION	HP_DELAYED_MYELINATION		19	0.333139	0.915181	0.596273	0.879125	1	48	tags=11%, list=4%, signal=11%
GOBP_LIPID_MODIFICATION	GOBP_LIPID_MODIFICATION		30	0.307723	0.91511	0.637007	0.878498	1	464	tags=43%, list=38%, signal=68%
GOBP_REGULATION_OF_APOPTOTIC_SIGNALING_PATHWAY	GOBP_REGULATION_OF_APOPTOTIC_SIGNALING_PATHWAY		29	0.313254	0.914582	0.616008	0.8788	1	142	tags=17%, list=12%, signal=19%
GOBP_ORGANELLE_ASSEMBLY	GOBP_ORGANELLE_ASSEMBLY		54	0.292053	0.914207	0.661	0.878836	1	427	tags=33%, list=35%, signal=49%
GOBP_REGULATION_OF_INTRACELLULAR_TRANSPORT	GOBP_REGULATION_OF_INTRACELLULAR_TRANSPORT		46	0.298565	0.91316	0.66	0.880245	1	28	tags=7%, list=2%, signal=6%
HP_RESPIRATORY_FAILURE	HP_RESPIRATORY_FAILURE		30	0.310843	0.912216	0.648185	0.881434	1	382	tags=33%, list=31%, signal=47%
HP_ABNORMALITY_OF_THE_CEREBRAL_CORTEX	HP_ABNORMALITY_OF_THE_CEREBRAL_CORTEX		41	0.299734	0.91067	0.645161	0.883842	1	382	tags=34%, list=31%, signal=48%
GOBP_NEGATIVE_REGULATION_OF_TRANSMEMBRANE_TRANSPORT	GOBP_NEGATIVE_REGULATION_OF_TRANSMEMBRANE_TRANSPORT		17	0.335946	0.908996	0.606029	0.886404	1	691	tags=76%, list=57%, signal=174%
GOBP_PROTEIN_CONTAINING_COMPLEX_DISASSEMBLY	GOBP_PROTEIN_CONTAINING_COMPLEX_DISASSEMBLY		50	0.290033	0.907974	0.661	0.887681	1	43	tags=6%, list=4%, signal=6%
HP_VISUAL_FIELD_DEFECT	HP_VISUAL_FIELD_DEFECT		23	0.319915	0.907266	0.631256	0.888337	1	122	tags=13%, list=10%, signal=14%
HP_ABNORMAL_MYOCARDIUM_MORPHOLOGY	HP_ABNORMAL_MYOCARDIUM_MORPHOLOGY		72	0.283612	0.906963	0.693	0.888208	1	394	tags=33%, list=32%, signal=46%
GOBP_STRESS_ACTIVATED_PROTEIN_KINASE_SIGNALING_CASCADE	GOBP_STRESS_ACTIVATED_PROTEIN_KINASE_SIGNALING_CASCADE		23	0.314716	0.90596	0.628074	0.889413	1	82	tags=13%, list=7%, signal=14%
HP_CONGESTIVE_HEART_FAILURE	HP_CONGESTIVE_HEART_FAILURE		30	0.301695	0.904696	0.638384	0.891216	1	541	tags=50%, list=44%, signal=88%
HP_ABNORMALITY_OF_THE_ABDOMINAL_ORGANS	HP_ABNORMALITY_OF_THE_ABDOMINAL_ORGANS		102	0.275344	0.903087	0.73	0.893688	1	441	tags=37%, list=36%, signal=53%
GOBP_REGULATION_OF_PROTEASOMAL_UBIQUITIN_DEPENDENT_PROTEIN_CATABOLIC_PROCESS	GOBP_REGULATION_OF_PROTEASOMAL_UBIQUITIN_DEPENDENT_PROTEIN_CATABOLIC_PROCESS		15	0.335751	0.901932	0.607906	0.895282	1	209	tags=20%, list=17%, signal=24%
HP_ABNORMALITY_OF_THE_HYPOTHALAMUS_PITUITARY_AXIS	HP_ABNORMALITY_OF_THE_HYPOTHALAMUS_PITUITARY_AXIS		22	0.314934	0.900343	0.618999	0.897808	1	388	tags=41%, list=32%, signal=59%
GOCC_APICAL_JUNCTION_COMPLEX	GOCC_APICAL_JUNCTION_COMPLEX		18	0.329168	0.899678	0.598131	0.898378	1	286	tags=28%, list=23%, signal=36%
HP_VENTRICULOMEGALY	HP_VENTRICULOMEGALY		58	0.285434	0.898611	0.685686	0.899762	1	547	tags=48%, list=45%, signal=83%
GOMF_PROTEIN_DIMERIZATION_ACTIVITY	GOMF_PROTEIN_DIMERIZATION_ACTIVITY		78	0.280592	0.898367	0.724	0.899473	1	122	tags=14%, list=10%, signal=15%
GOBP_NUCLEOSIDE_TRIPHOSPHATE_METABOLIC_PROCESS	GOBP_NUCLEOSIDE_TRIPHOSPHATE_METABOLIC_PROCESS		18	0.325466	0.897986	0.618352	0.899447	1	759	tags=89%, list=62%, signal=231%
HP_DYSPHAGIA	HP_DYSPHAGIA		50	0.288804	0.895934	0.676	0.902681	1	422	tags=36%, list=35%, signal=53%
GOBP_MITOCHONDRIAL_TRANSMEMBRANE_TRANSPORT	GOBP_MITOCHONDRIAL_TRANSMEMBRANE_TRANSPORT		23	0.317834	0.894927	0.644995	0.903907	1	722	tags=78%, list=59%, signal=188%
GOBP_REGULATION_OF_UBIQUITIN_DEPENDENT_PROTEIN_CATABOLIC_PROCESS	GOBP_REGULATION_OF_UBIQUITIN_DEPENDENT_PROTEIN_CATABOLIC_PROCESS		15	0.335751	0.89393	0.638978	0.905097	1	209	tags=20%, list=17%, signal=24%
GOBP_LIPID_CATABOLIC_PROCESS	GOBP_LIPID_CATABOLIC_PROCESS		45	0.289013	0.888775	0.672	0.914315	1	554	tags=56%, list=45%, signal=98%
GOBP_DIVALENT_INORGANIC_CATION_HOMEOSTASIS	GOBP_DIVALENT_INORGANIC_CATION_HOMEOSTASIS		26	0.303794	0.886963	0.64898	0.917087	1	691	tags=73%, list=57%, signal=165%
GOBP_POSITIVE_REGULATION_OF_ION_TRANSPORT	GOBP_POSITIVE_REGULATION_OF_ION_TRANSPORT		57	0.281038	0.886757	0.706707	0.916687	1	497	tags=42%, list=41%, signal=68%
HP_HYPERPIGMENTATION_OF_THE_SKIN	HP_HYPERPIGMENTATION_OF_THE_SKIN		16	0.3352	0.884706	0.653125	0.919679	1	5	tags=6%, list=0%, signal=6%
GOMF_ENZYME_BINDING	GOMF_ENZYME_BINDING		149	0.265731	0.883984	0.788	0.920315	1	530	tags=44%, list=43%, signal=69%
GOMF_TRANSCRIPTION_FACTOR_BINDING	GOMF_TRANSCRIPTION_FACTOR_BINDING		43	0.289126	0.882761	0.704523	0.921915	1	209	tags=19%, list=17%, signal=22%
GOBP_NUCLEOSIDE_TRIPHOSPHATE_BIOSYNTHETIC_PROCESS	GOBP_NUCLEOSIDE_TRIPHOSPHATE_BIOSYNTHETIC_PROCESS		16	0.325448	0.882505	0.648592	0.921629	1	752	tags=88%, list=62%, signal=225%
GOBP_CELL_DIVISION	GOBP_CELL_DIVISION		35	0.289283	0.882486	0.671013	0.920878	1	333	tags=29%, list=27%, signal=38%
GOMF_ENZYME_ACTIVATOR_ACTIVITY	GOMF_ENZYME_ACTIVATOR_ACTIVITY		46	0.283776	0.881598	0.687061	0.921837	1	420	tags=37%, list=34%, signal=54%
HP_RETINAL_DEGENERATION	HP_RETINAL_DEGENERATION		18	0.317237	0.879739	0.642192	0.924595	1	487	tags=50%, list=40%, signal=82%
GOBP_RESPONSE_TO_TOXIC_SUBSTANCE	GOBP_RESPONSE_TO_TOXIC_SUBSTANCE		35	0.291494	0.879411	0.675403	0.924443	1	200	tags=20%, list=16%, signal=23%
HP_ABNORMAL_URINE_PH	HP_ABNORMAL_URINE_PH		20	0.312727	0.878579	0.676259	0.925246	1	280	tags=30%, list=23%, signal=38%
GOBP_CALCIUM_ION_TRANSPORT	GOBP_CALCIUM_ION_TRANSPORT		23	0.304841	0.877939	0.661929	0.925669	1	274	tags=26%, list=22%, signal=33%
HP_ABNORMALITY_OF_THE_OVARY	HP_ABNORMALITY_OF_THE_OVARY		19	0.313428	0.877788	0.645833	0.925175	1	222	tags=26%, list=18%, signal=32%
GOCC_NUCLEAR_MEMBRANE	GOCC_NUCLEAR_MEMBRANE		15	0.330119	0.87776	0.639957	0.924452	1	81	tags=13%, list=7%, signal=14%
GOBP_REGULATION_OF_DEFENSE_RESPONSE	GOBP_REGULATION_OF_DEFENSE_RESPONSE		45	0.283096	0.877676	0.706118	0.923818	1	124	tags=11%, list=10%, signal=12%
GOBP_PROTEIN_IMPORT	GOBP_PROTEIN_IMPORT		20	0.318269	0.876573	0.652664	0.925108	1	6	tags=5%, list=0%, signal=5%
HP_COLOBOMA	HP_COLOBOMA		19	0.314605	0.875635	0.651187	0.926073	1	371	tags=37%, list=30%, signal=52%
HP_ABNORMALITY_OF_THE_PITUITARY_GLAND	HP_ABNORMALITY_OF_THE_PITUITARY_GLAND		20	0.318711	0.87502	0.674587	0.926421	1	780	tags=90%, list=64%, signal=245%
HP_REDUCED_CONSCIOUSNESS_CONFUSION	HP_REDUCED_CONSCIOUSNESS_CONFUSION		52	0.280229	0.871575	0.706707	0.93206	1	382	tags=33%, list=31%, signal=46%
HP_AMENORRHEA	HP_AMENORRHEA		15	0.329465	0.870682	0.650943	0.93294	1	217	tags=27%, list=18%, signal=32%
HP_RIGIDITY	HP_RIGIDITY		17	0.319796	0.869961	0.657262	0.933436	1	422	tags=41%, list=35%, signal=62%
GOMF_PROTEIN_DOMAIN_SPECIFIC_BINDING	GOMF_PROTEIN_DOMAIN_SPECIFIC_BINDING		57	0.273069	0.869797	0.735	0.932954	1	694	tags=67%, list=57%, signal=147%
GOMF_PROTEIN_HETERODIMERIZATION_ACTIVITY	GOMF_PROTEIN_HETERODIMERIZATION_ACTIVITY		25	0.3003	0.869281	0.680894	0.93306	1	120	tags=16%, list=10%, signal=17%
HP_ABNORMALITY_OF_THE_VASCULATURE_OF_THE_EYE	HP_ABNORMALITY_OF_THE_VASCULATURE_OF_THE_EYE		27	0.299658	0.868721	0.677812	0.933277	1	2	tags=4%, list=0%, signal=4%
GOBP_RIBONUCLEOSIDE_TRIPHOSPHATE_METABOLIC_PROCESS	GOBP_RIBONUCLEOSIDE_TRIPHOSPHATE_METABOLIC_PROCESS		16	0.324786	0.868366	0.669802	0.933117	1	752	tags=88%, list=62%, signal=225%
GOBP_POSITIVE_REGULATION_OF_DNA_BINDING_TRANSCRIPTION_FACTOR_ACTIVITY	GOBP_POSITIVE_REGULATION_OF_DNA_BINDING_TRANSCRIPTION_FACTOR_ACTIVITY		18	0.314227	0.866035	0.666667	0.936578	1	216	tags=22%, list=18%, signal=27%
HP_FATIGUE	HP_FATIGUE		28	0.293088	0.865291	0.688259	0.937203	1	704	tags=71%, list=58%, signal=165%
GOBP_REGULATION_OF_ANATOMICAL_STRUCTURE_SIZE	GOBP_REGULATION_OF_ANATOMICAL_STRUCTURE_SIZE		44	0.282566	0.865268	0.712713	0.936444	1	551	tags=50%, list=45%, signal=88%
HP_ABNORMALITY_OF_BRAINSTEM_MORPHOLOGY	HP_ABNORMALITY_OF_BRAINSTEM_MORPHOLOGY		41	0.283316	0.863372	0.716433	0.93906	1	298	tags=27%, list=24%, signal=34%
GOBP_REGULATION_OF_CELLULAR_COMPONENT_SIZE	GOBP_REGULATION_OF_CELLULAR_COMPONENT_SIZE		37	0.284104	0.863345	0.709839	0.938333	1	592	tags=54%, list=48%, signal=102%
GOBP_LIPID_BIOSYNTHETIC_PROCESS	GOBP_LIPID_BIOSYNTHETIC_PROCESS		64	0.27189	0.862215	0.756	0.939651	1	499	tags=45%, list=41%, signal=73%
HP_DECREASED_BODY_WEIGHT	HP_DECREASED_BODY_WEIGHT		128	0.26116	0.860408	0.801	0.9421	1	298	tags=23%, list=24%, signal=28%
GOBP_POSITIVE_REGULATION_OF_ANION_TRANSPORT	GOBP_POSITIVE_REGULATION_OF_ANION_TRANSPORT		49	0.278419	0.860358	0.734735	0.941396	1	213	tags=18%, list=17%, signal=21%
HP_BRAIN_IMAGING_ABNORMALITY	HP_BRAIN_IMAGING_ABNORMALITY		15	0.324332	0.85986	0.647558	0.941562	1	582	tags=67%, list=48%, signal=126%
HP_PROGRESSIVE	HP_PROGRESSIVE		38	0.284325	0.859702	0.71831	0.94104	1	544	tags=47%, list=45%, signal=83%
GOBP_BIOLOGICAL_PROCESS_INVOLVED_IN_SYMBIOTIC_INTERACTION	GOBP_BIOLOGICAL_PROCESS_INVOLVED_IN_SYMBIOTIC_INTERACTION		91	0.267002	0.857894	0.788	0.943473	1	17	tags=5%, list=1%, signal=5%
GOBP_RIBONUCLEOSIDE_TRIPHOSPHATE_BIOSYNTHETIC_PROCESS	GOBP_RIBONUCLEOSIDE_TRIPHOSPHATE_BIOSYNTHETIC_PROCESS		15	0.320979	0.857565	0.65272	0.943257	1	752	tags=87%, list=62%, signal=223%
GOBP_MULTICELLULAR_ORGANISM_GROWTH	GOBP_MULTICELLULAR_ORGANISM_GROWTH		15	0.3251	0.855584	0.672689	0.945994	1	49	tags=13%, list=4%, signal=14%
GOBP_MONOCARBOXYLIC_ACID_BIOSYNTHETIC_PROCESS	GOBP_MONOCARBOXYLIC_ACID_BIOSYNTHETIC_PROCESS		21	0.302341	0.854653	0.667351	0.946851	1	173	tags=19%, list=14%, signal=22%
GOBP_CELLULAR_HOMEOSTASIS	GOBP_CELLULAR_HOMEOSTASIS		70	0.267285	0.853941	0.755	0.947322	1	691	tags=64%, list=57%, signal=140%
HP_INFANTILE_ONSET	HP_INFANTILE_ONSET		55	0.27408	0.85356	0.762763	0.947206	1	382	tags=31%, list=31%, signal=43%
GOBP_CELLULAR_LIPID_CATABOLIC_PROCESS	GOBP_CELLULAR_LIPID_CATABOLIC_PROCESS		30	0.28776	0.853025	0.721941	0.947341	1	437	tags=43%, list=36%, signal=66%
GOBP_SMALL_MOLECULE_METABOLIC_PROCESS	GOBP_SMALL_MOLECULE_METABOLIC_PROCESS		190	0.253299	0.852234	0.853	0.947907	1	681	tags=62%, list=56%, signal=118%
GOBP_REGULATION_OF_PROTEIN_CATABOLIC_PROCESS	GOBP_REGULATION_OF_PROTEIN_CATABOLIC_PROCESS		44	0.27693	0.849681	0.749	0.951502	1	463	tags=41%, list=38%, signal=64%
GOBP_CARBOHYDRATE_BIOSYNTHETIC_PROCESS	GOBP_CARBOHYDRATE_BIOSYNTHETIC_PROCESS		17	0.316055	0.848964	0.688542	0.951887	1	765	tags=88%, list=63%, signal=233%
HP_GENERALIZED_ONSET_SEIZURE	HP_GENERALIZED_ONSET_SEIZURE		33	0.287892	0.848946	0.718182	0.951133	1	531	tags=48%, list=43%, signal=83%
GOBP_POSITIVE_REGULATION_OF_GTPASE_ACTIVITY	GOBP_POSITIVE_REGULATION_OF_GTPASE_ACTIVITY		32	0.289009	0.847348	0.724975	0.95314	1	495	tags=47%, list=41%, signal=77%
GOBP_CELL_ACTIVATION_INVOLVED_IN_IMMUNE_RESPONSE	GOBP_CELL_ACTIVATION_INVOLVED_IN_IMMUNE_RESPONSE		72	0.265489	0.847092	0.782	0.9528	1	327	tags=25%, list=27%, signal=32%
GOMF_GTPASE_ACTIVITY	GOMF_GTPASE_ACTIVITY		38	0.279307	0.845768	0.728916	0.954297	1	419	tags=37%, list=34%, signal=54%
GOCC_TERTIARY_GRANULE	GOCC_TERTIARY_GRANULE		20	0.300117	0.844344	0.694586	0.955961	1	384	tags=40%, list=31%, signal=57%
GOBP_MITOCHONDRIAL_MEMBRANE_ORGANIZATION	GOBP_MITOCHONDRIAL_MEMBRANE_ORGANIZATION		25	0.293065	0.843861	0.713852	0.955969	1	524	tags=56%, list=43%, signal=96%
GOMF_TUBULIN_BINDING	GOMF_TUBULIN_BINDING		30	0.286569	0.84303	0.717304	0.956594	1	369	tags=33%, list=30%, signal=47%
GOBP_METAL_ION_TRANSPORT	GOBP_METAL_ION_TRANSPORT		29	0.291595	0.843001	0.717172	0.955858	1	274	tags=24%, list=22%, signal=30%
GOBP_STEROID_METABOLIC_PROCESS	GOBP_STEROID_METABOLIC_PROCESS		32	0.284158	0.84136	0.725076	0.957767	1	614	tags=59%, list=50%, signal=116%
HP_ABNORMALITY_OF_REPRODUCTIVE_SYSTEM_PHYSIOLOGY	HP_ABNORMALITY_OF_REPRODUCTIVE_SYSTEM_PHYSIOLOGY		38	0.271848	0.840636	0.746988	0.958144	1	217	tags=21%, list=18%, signal=25%
HP_SKELETAL_MUSCLE_ATROPHY	HP_SKELETAL_MUSCLE_ATROPHY		46	0.269071	0.840293	0.752505	0.957925	1	503	tags=43%, list=41%, signal=71%
HP_PACE_OF_PROGRESSION	HP_PACE_OF_PROGRESSION		52	0.269101	0.838081	0.755756	0.960759	1	548	tags=46%, list=45%, signal=80%
GOBP_LEUKOCYTE_MEDIATED_IMMUNITY	GOBP_LEUKOCYTE_MEDIATED_IMMUNITY		72	0.26032	0.836891	0.793794	0.961938	1	60	tags=7%, list=5%, signal=7%
GOBP_MACROAUTOPHAGY	GOBP_MACROAUTOPHAGY		33	0.280147	0.836472	0.742943	0.961859	1	1	tags=3%, list=0%, signal=3%
HP_HYPOGONADISM	HP_HYPOGONADISM		22	0.297067	0.835128	0.710634	0.963233	1	212	tags=23%, list=17%, signal=27%
HP_SARCOMA	HP_SARCOMA		17	0.310723	0.833823	0.691745	0.964578	1	612	tags=65%, list=50%, signal=128%
GOBP_CATION_TRANSMEMBRANE_TRANSPORT	GOBP_CATION_TRANSMEMBRANE_TRANSPORT		66	0.260831	0.831949	0.791792	0.966787	1	528	tags=47%, list=43%, signal=78%
HP_NEOPLASM_OF_THE_NERVOUS_SYSTEM	HP_NEOPLASM_OF_THE_NERVOUS_SYSTEM		20	0.303219	0.82786	0.729424	0.972471	1	612	tags=65%, list=50%, signal=128%
HP_ABNORMAL_CIRCULATING_HORMONE_LEVEL	HP_ABNORMAL_CIRCULATING_HORMONE_LEVEL		34	0.276999	0.827719	0.743461	0.971899	1	149	tags=18%, list=12%, signal=20%
GOBP_FATTY_ACID_METABOLIC_PROCESS	GOBP_FATTY_ACID_METABOLIC_PROCESS		42	0.269246	0.824061	0.777332	0.976897	1	720	tags=71%, list=59%, signal=168%
GOBP_ORGANOPHOSPHATE_BIOSYNTHETIC_PROCESS	GOBP_ORGANOPHOSPHATE_BIOSYNTHETIC_PROCESS		60	0.256312	0.822989	0.798	0.977761	1	759	tags=75%, list=62%, signal=188%
GOBP_CATION_TRANSPORT	GOBP_CATION_TRANSPORT		86	0.254648	0.822777	0.829	0.977287	1	528	tags=47%, list=43%, signal=76%
GOBP_REGULATION_OF_INTRINSIC_APOPTOTIC_SIGNALING_PATHWAY	GOBP_REGULATION_OF_INTRINSIC_APOPTOTIC_SIGNALING_PATHWAY		16	0.305037	0.822465	0.734244	0.97697	1	684	tags=75%, list=56%, signal=168%
GOBP_REGULATION_OF_CELL_SIZE	GOBP_REGULATION_OF_CELL_SIZE		16	0.305077	0.821716	0.708245	0.977352	1	592	tags=63%, list=48%, signal=120%
GOBP_TRANSMEMBRANE_TRANSPORT	GOBP_TRANSMEMBRANE_TRANSPORT		127	0.24886	0.820454	0.857	0.978478	1	548	tags=46%, list=45%, signal=74%
HP_IRRITABILITY	HP_IRRITABILITY		23	0.289476	0.819906	0.726251	0.978525	1	49	tags=9%, list=4%, signal=9%
GOBP_INORGANIC_ION_TRANSMEMBRANE_TRANSPORT	GOBP_INORGANIC_ION_TRANSMEMBRANE_TRANSPORT		61	0.257138	0.81985	0.807	0.977815	1	714	tags=67%, list=58%, signal=154%
GOBP_GAMETE_GENERATION	GOBP_GAMETE_GENERATION		17	0.301999	0.818137	0.714136	0.979663	1	424	tags=41%, list=35%, signal=62%
GOBP_POSITIVE_REGULATION_OF_NEUROGENESIS	GOBP_POSITIVE_REGULATION_OF_NEUROGENESIS		17	0.30555	0.817932	0.709474	0.979186	1	268	tags=29%, list=22%, signal=37%
GOCC_NUCLEOLUS	GOCC_NUCLEOLUS		48	0.264334	0.817906	0.795386	0.978426	1	128	tags=13%, list=10%, signal=13%
GOBP_MALE_GAMETE_GENERATION	GOBP_MALE_GAMETE_GENERATION		17	0.301999	0.817742	0.735078	0.977902	1	424	tags=41%, list=35%, signal=62%
HP_ABNORMAL_CARDIAC_VENTRICLE_MORPHOLOGY	HP_ABNORMAL_CARDIAC_VENTRICLE_MORPHOLOGY		54	0.26204	0.817643	0.803804	0.977249	1	363	tags=30%, list=30%, signal=40%
GOBP_FATTY_ACID_CATABOLIC_PROCESS	GOBP_FATTY_ACID_CATABOLIC_PROCESS		20	0.294005	0.816598	0.72	0.978084	1	437	tags=45%, list=36%, signal=69%
GOMF_GUANYL_NUCLEOTIDE_EXCHANGE_FACTOR_ACTIVITY	GOMF_GUANYL_NUCLEOTIDE_EXCHANGE_FACTOR_ACTIVITY		16	0.299703	0.814367	0.70421	0.980638	1	737	tags=81%, list=60%, signal=202%
GOBP_CALCIUM_ION_TRANSMEMBRANE_TRANSPORT	GOBP_CALCIUM_ION_TRANSMEMBRANE_TRANSPORT		18	0.296491	0.814366	0.710084	0.97985	1	274	tags=22%, list=22%, signal=28%
GOBP_MICROTUBULE_BASED_PROCESS	GOBP_MICROTUBULE_BASED_PROCESS		55	0.26053	0.812786	0.78979	0.981432	1	424	tags=35%, list=35%, signal=51%
HP_ABNORMALITY_OF_GLOBE_SIZE	HP_ABNORMALITY_OF_GLOBE_SIZE		24	0.284918	0.811824	0.744422	0.982101	1	264	tags=25%, list=22%, signal=31%
HP_ABNORMAL_RENAL_MORPHOLOGY	HP_ABNORMAL_RENAL_MORPHOLOGY		87	0.249756	0.810313	0.852	0.98354	1	174	tags=16%, list=14%, signal=17%
GOCC_MICROTUBULE	GOCC_MICROTUBULE		38	0.265752	0.810122	0.786145	0.983025	1	491	tags=42%, list=40%, signal=68%
HP_GAIT_DISTURBANCE	HP_GAIT_DISTURBANCE		86	0.250641	0.808766	0.847	0.98427	1	380	tags=31%, list=31%, signal=42%
HP_ABSENT_SPEECH	HP_ABSENT_SPEECH		23	0.285873	0.808489	0.747702	0.983892	1	49	tags=9%, list=4%, signal=9%
HP_PERIPHERAL_AXONAL_DEGENERATION	HP_PERIPHERAL_AXONAL_DEGENERATION		17	0.298011	0.808166	0.737619	0.983558	1	8	tags=6%, list=1%, signal=6%
GOBP_RIBOSE_PHOSPHATE_BIOSYNTHETIC_PROCESS	GOBP_RIBOSE_PHOSPHATE_BIOSYNTHETIC_PROCESS		31	0.274604	0.807334	0.758308	0.983967	1	714	tags=71%, list=58%, signal=167%
GOBP_PHOSPHATIDYLINOSITOL_METABOLIC_PROCESS	GOBP_PHOSPHATIDYLINOSITOL_METABOLIC_PROCESS		15	0.305097	0.807069	0.715789	0.983583	1	380	tags=40%, list=31%, signal=57%
GOBP_ATP_METABOLIC_PROCESS	GOBP_ATP_METABOLIC_PROCESS		79	0.249176	0.806479	0.85	0.983681	1	721	tags=72%, list=59%, signal=165%
GOBP_POSITIVE_REGULATION_OF_DEFENSE_RESPONSE	GOBP_POSITIVE_REGULATION_OF_DEFENSE_RESPONSE		25	0.282546	0.805219	0.760246	0.984689	1	124	tags=12%, list=10%, signal=13%
GOBP_GENERATION_OF_PRECURSOR_METABOLITES_AND_ENERGY	GOBP_GENERATION_OF_PRECURSOR_METABOLITES_AND_ENERGY		116	0.243115	0.804554	0.875	0.984864	1	721	tags=70%, list=59%, signal=154%
GOBP_RESPONSE_TO_CALCIUM_ION	GOBP_RESPONSE_TO_CALCIUM_ION		21	0.289267	0.803751	0.752832	0.985272	1	274	tags=24%, list=22%, signal=30%
GOMF_ANTIOXIDANT_ACTIVITY	GOMF_ANTIOXIDANT_ACTIVITY		15	0.295277	0.802188	0.730159	0.986741	1	599	tags=60%, list=49%, signal=116%
GOBP_REGULATION_OF_GTPASE_ACTIVITY	GOBP_REGULATION_OF_GTPASE_ACTIVITY		38	0.266259	0.801936	0.788153	0.986302	1	495	tags=45%, list=41%, signal=73%
HP_ABNORMAL_FEAR_ANXIETY_RELATED_BEHAVIOR	HP_ABNORMAL_FEAR_ANXIETY_RELATED_BEHAVIOR		34	0.266092	0.80083	0.785571	0.987059	1	117	tags=12%, list=10%, signal=13%
GOBP_RESPIRATORY_ELECTRON_TRANSPORT_CHAIN	GOBP_RESPIRATORY_ELECTRON_TRANSPORT_CHAIN		59	0.254134	0.80067	0.821822	0.98648	1	637	tags=64%, list=52%, signal=128%
HP_ABNORMALITY_OF_THE_LIVER	HP_ABNORMALITY_OF_THE_LIVER		95	0.246275	0.799938	0.859	0.98672	1	576	tags=49%, list=47%, signal=86%
GOBP_PURINE_CONTAINING_COMPOUND_BIOSYNTHETIC_PROCESS	GOBP_PURINE_CONTAINING_COMPOUND_BIOSYNTHETIC_PROCESS		30	0.269172	0.79893	0.767207	0.987303	1	714	tags=70%, list=58%, signal=164%
HP_ABNORMALITY_OF_THE_MENSTRUAL_CYCLE	HP_ABNORMALITY_OF_THE_MENSTRUAL_CYCLE		22	0.281064	0.798309	0.76	0.987369	1	217	tags=23%, list=18%, signal=27%
GOMF_PASSIVE_TRANSMEMBRANE_TRANSPORTER_ACTIVITY	GOMF_PASSIVE_TRANSMEMBRANE_TRANSPORTER_ACTIVITY		20	0.286295	0.797907	0.752058	0.987171	1	524	tags=50%, list=43%, signal=86%
GOCC_POLYMERIC_CYTOSKELETAL_FIBER	GOCC_POLYMERIC_CYTOSKELETAL_FIBER		59	0.25329	0.796562	0.827655	0.988262	1	491	tags=39%, list=40%, signal=62%
GOBP_CELLULAR_RESPONSE_TO_TOXIC_SUBSTANCE	GOBP_CELLULAR_RESPONSE_TO_TOXIC_SUBSTANCE		21	0.286096	0.796262	0.74409	0.987897	1	303	tags=29%, list=25%, signal=37%
HP_TUBE_FEEDING	HP_TUBE_FEEDING		18	0.290391	0.795934	0.762054	0.987569	1	371	tags=33%, list=30%, signal=47%
GOBP_POSITIVE_REGULATION_OF_CELL_DEVELOPMENT	GOBP_POSITIVE_REGULATION_OF_CELL_DEVELOPMENT		27	0.275029	0.795276	0.775531	0.987722	1	622	tags=59%, list=51%, signal=118%
HP_PAROXYSMAL_INVOLUNTARY_EYE_MOVEMENTS	HP_PAROXYSMAL_INVOLUNTARY_EYE_MOVEMENTS		18	0.29005	0.794626	0.749739	0.987862	1	298	tags=28%, list=24%, signal=36%
GOMF_GUANYL_NUCLEOTIDE_BINDING	GOMF_GUANYL_NUCLEOTIDE_BINDING		40	0.260002	0.792592	0.80201	0.990005	1	419	tags=33%, list=34%, signal=48%
HP_LETHARGY	HP_LETHARGY		37	0.267351	0.792335	0.78995	0.989559	1	319	tags=27%, list=26%, signal=35%
HP_ABNORMALITY_OF_TEMPERATURE_REGULATION	HP_ABNORMALITY_OF_TEMPERATURE_REGULATION		30	0.27038	0.791988	0.800202	0.989225	1	125	tags=13%, list=10%, signal=14%
GOMF_CADHERIN_BINDING	GOMF_CADHERIN_BINDING		45	0.259114	0.790873	0.824297	0.989924	1	471	tags=40%, list=39%, signal=63%
GOMF_LYASE_ACTIVITY	GOMF_LYASE_ACTIVITY		16	0.294989	0.789886	0.7463	0.990517	1	379	tags=38%, list=31%, signal=54%
GOBP_ATP_SYNTHESIS_COUPLED_ELECTRON_TRANSPORT	GOBP_ATP_SYNTHESIS_COUPLED_ELECTRON_TRANSPORT		56	0.252889	0.788597	0.817818	0.991456	1	637	tags=64%, list=52%, signal=128%
GOCC_CHROMOSOME	GOCC_CHROMOSOME		81	0.245331	0.787255	0.871	0.992455	1	197	tags=16%, list=16%, signal=18%
GOBP_MYELOID_LEUKOCYTE_ACTIVATION	GOBP_MYELOID_LEUKOCYTE_ACTIVATION		69	0.247339	0.787112	0.852	0.991846	1	680	tags=59%, list=56%, signal=127%
HP_MYOCLONUS	HP_MYOCLONUS		25	0.273231	0.786871	0.766802	0.991394	1	544	tags=48%, list=45%, signal=85%
GOBP_CELLULAR_RESPONSE_TO_PEPTIDE	GOBP_CELLULAR_RESPONSE_TO_PEPTIDE		41	0.261153	0.786539	0.829488	0.991044	1	498	tags=41%, list=41%, signal=68%
GOBP_ORGANONITROGEN_COMPOUND_BIOSYNTHETIC_PROCESS	GOBP_ORGANONITROGEN_COMPOUND_BIOSYNTHETIC_PROCESS		177	0.233958	0.785923	0.937	0.991078	1	202	tags=16%, list=17%, signal=16%
GOCC_VESICLE_MEMBRANE	GOCC_VESICLE_MEMBRANE		79	0.244884	0.785102	0.863	0.991456	1	358	tags=27%, list=29%, signal=35%
HP_ABNORMAL_RENAL_GLOMERULUS_MORPHOLOGY	HP_ABNORMAL_RENAL_GLOMERULUS_MORPHOLOGY		21	0.278364	0.783785	0.778462	0.992422	1	204	tags=19%, list=17%, signal=22%
HP_LOW_SET_POSTERIORLY_ROTATED_EARS	HP_LOW_SET_POSTERIORLY_ROTATED_EARS		15	0.296796	0.783522	0.736954	0.99201	1	305	tags=27%, list=25%, signal=35%
GOBP_CELLULAR_RESPONSE_TO_OXYGEN_LEVELS	GOBP_CELLULAR_RESPONSE_TO_OXYGEN_LEVELS		38	0.257418	0.783438	0.823293	0.991347	1	220	tags=18%, list=18%, signal=22%
HP_AREFLEXIA	HP_AREFLEXIA		28	0.265288	0.783229	0.791331	0.990834	1	582	tags=54%, list=48%, signal=100%
GOMF_OXIDOREDUCTASE_ACTIVITY_ACTING_ON_CH_OH_GROUP_OF_DONORS	GOMF_OXIDOREDUCTASE_ACTIVITY_ACTING_ON_CH_OH_GROUP_OF_DONORS		21	0.273777	0.782999	0.769547	0.990356	1	392	tags=38%, list=32%, signal=55%
HP_ABNORMAL_CORPUS_CALLOSUM_MORPHOLOGY	HP_ABNORMAL_CORPUS_CALLOSUM_MORPHOLOGY		78	0.245614	0.782787	0.878	0.989884	1	315	tags=23%, list=26%, signal=29%
GOBP_ELECTRON_TRANSPORT_CHAIN	GOBP_ELECTRON_TRANSPORT_CHAIN		71	0.24694	0.782721	0.866	0.989197	1	695	tags=69%, list=57%, signal=151%
HP_BILATERAL_TONIC_CLONIC_SEIZURE	HP_BILATERAL_TONIC_CLONIC_SEIZURE		25	0.268731	0.782316	0.777665	0.98893	1	531	tags=48%, list=43%, signal=83%
GOBP_POSITIVE_REGULATION_OF_CELLULAR_PROTEIN_LOCALIZATION	GOBP_POSITIVE_REGULATION_OF_CELLULAR_PROTEIN_LOCALIZATION		32	0.262247	0.778651	0.79596	0.992817	1	417	tags=41%, list=34%, signal=60%
GOBP_CELLULAR_COMPONENT_DISASSEMBLY	GOBP_CELLULAR_COMPONENT_DISASSEMBLY		78	0.242393	0.776589	0.86987	0.994745	1	332	tags=23%, list=27%, signal=30%
HP_HYPSARRHYTHMIA	HP_HYPSARRHYTHMIA		17	0.287987	0.775901	0.76569	0.994807	1	370	tags=35%, list=30%, signal=50%
HP_ABNORMAL_FEMALE_REPRODUCTIVE_SYSTEM_PHYSIOLOGY	HP_ABNORMAL_FEMALE_REPRODUCTIVE_SYSTEM_PHYSIOLOGY		23	0.267563	0.774942	0.777664	0.995257	1	217	tags=22%, list=18%, signal=26%
HP_DIFFICULTY_WALKING	HP_DIFFICULTY_WALKING		15	0.290924	0.773799	0.743129	0.995942	1	497	tags=47%, list=41%, signal=78%
HP_ABNORMAL_CIRCULATING_AMINO_ACID_CONCENTRATION	HP_ABNORMAL_CIRCULATING_AMINO_ACID_CONCENTRATION		23	0.270691	0.772465	0.782431	0.996826	1	582	tags=57%, list=48%, signal=106%
HP_ABNORMALITY_OF_THE_CHEEK	HP_ABNORMALITY_OF_THE_CHEEK		15	0.292655	0.771931	0.76313	0.996687	1	82	tags=13%, list=7%, signal=14%
HP_DYSARTHRIA	HP_DYSARTHRIA		53	0.248939	0.768683	0.856857	0.999964	1	422	tags=32%, list=35%, signal=47%
GOBP_POSITIVE_REGULATION_OF_INTRACELLULAR_PROTEIN_TRANSPORT	GOBP_POSITIVE_REGULATION_OF_INTRACELLULAR_PROTEIN_TRANSPORT		22	0.274121	0.768457	0.795455	0.999447	1	115	tags=9%, list=9%, signal=10%
HP_IMPAIRMENT_IN_PERSONALITY_FUNCTIONING	HP_IMPAIRMENT_IN_PERSONALITY_FUNCTIONING		66	0.240813	0.76845	0.87	0.998688	1	49	tags=6%, list=4%, signal=6%
GOBP_OXIDATIVE_PHOSPHORYLATION	GOBP_OXIDATIVE_PHOSPHORYLATION		73	0.240625	0.76786	0.893	0.998635	1	721	tags=71%, list=59%, signal=164%
GOBP_PURINE_CONTAINING_COMPOUND_METABOLIC_PROCESS	GOBP_PURINE_CONTAINING_COMPOUND_METABOLIC_PROCESS		44	0.248242	0.767548	0.835671	0.998244	1	440	tags=39%, list=36%, signal=58%
HP_ABNORMALITY_OF_COORDINATION	HP_ABNORMALITY_OF_COORDINATION		111	0.235158	0.767314	0.915	0.997766	1	412	tags=31%, list=34%, signal=42%
GOBP_PHOSPHOLIPID_BIOSYNTHETIC_PROCESS	GOBP_PHOSPHOLIPID_BIOSYNTHETIC_PROCESS		21	0.272493	0.760663	0.792221	1	1	739	tags=76%, list=61%, signal=190%
HP_ABNORMAL_LIVER_MORPHOLOGY	HP_ABNORMAL_LIVER_MORPHOLOGY		82	0.23478	0.75988	0.886	1	1	576	tags=48%, list=47%, signal=84%
GOBP_AEROBIC_RESPIRATION	GOBP_AEROBIC_RESPIRATION		33	0.253789	0.758391	0.840886	1	1	602	tags=61%, list=49%, signal=116%
HP_POOR_SPEECH	HP_POOR_SPEECH		26	0.265322	0.75768	0.8308	1	1	440	tags=38%, list=36%, signal=59%
GOBP_INSULIN_RECEPTOR_SIGNALING_PATHWAY	GOBP_INSULIN_RECEPTOR_SIGNALING_PATHWAY		20	0.271494	0.757209	0.789855	1	1	321	tags=30%, list=26%, signal=40%
GOBP_DETOXIFICATION	GOBP_DETOXIFICATION		22	0.267708	0.757137	0.790554	1	1	303	tags=27%, list=25%, signal=36%
HP_HEPATOMEGALY	HP_HEPATOMEGALY		68	0.238529	0.756697	0.887	1	1	298	tags=24%, list=24%, signal=29%
HP_ABNORMAL_CIRCULATING_CARBOXYLIC_ACID_CONCENTRATION	HP_ABNORMAL_CIRCULATING_CARBOXYLIC_ACID_CONCENTRATION		34	0.254713	0.756628	0.821932	1	1	587	tags=53%, list=48%, signal=99%
GOBP_NUCLEOBASE_CONTAINING_SMALL_MOLECULE_METABOLIC_PROCESS	GOBP_NUCLEOBASE_CONTAINING_SMALL_MOLECULE_METABOLIC_PROCESS		52	0.243788	0.7565	0.852853	1	1	634	tags=58%, list=52%, signal=115%
HP_MYOCLONIC_SEIZURE	HP_MYOCLONIC_SEIZURE		18	0.278011	0.75627	0.793284	1	1	531	tags=50%, list=43%, signal=87%
HP_INCREASED_BODY_WEIGHT	HP_INCREASED_BODY_WEIGHT		23	0.268134	0.753456	0.809231	1	1	370	tags=30%, list=30%, signal=43%
GOBP_REGULATION_OF_STRESS_ACTIVATED_PROTEIN_KINASE_SIGNALING_CASCADE	GOBP_REGULATION_OF_STRESS_ACTIVATED_PROTEIN_KINASE_SIGNALING_CASCADE		16	0.281119	0.75304	0.801463	1	1	82	tags=13%, list=7%, signal=13%
HP_ABNORMALITY_OF_NEUTROPHILS	HP_ABNORMALITY_OF_NEUTROPHILS		19	0.272351	0.750623	0.792821	1	1	441	tags=37%, list=36%, signal=57%
GOBP_COGNITION	GOBP_COGNITION		19	0.27366	0.750311	0.799587	1	1	551	tags=53%, list=45%, signal=94%
HP_ABNORMAL_ERYTHROCYTE_MORPHOLOGY	HP_ABNORMAL_ERYTHROCYTE_MORPHOLOGY		57	0.239117	0.750036	0.88	1	1	720	tags=65%, list=59%, signal=151%
GOMF_ELECTRON_TRANSFER_ACTIVITY	GOMF_ELECTRON_TRANSFER_ACTIVITY		65	0.238401	0.749724	0.876877	1	1	695	tags=68%, list=57%, signal=149%
HP_GLUCOSE_INTOLERANCE	HP_GLUCOSE_INTOLERANCE		45	0.243197	0.749436	0.862863	1	1	371	tags=33%, list=30%, signal=46%
GOBP_RESPONSE_TO_INSULIN	GOBP_RESPONSE_TO_INSULIN		29	0.257187	0.745432	0.815228	1	1	188	tags=17%, list=15%, signal=20%
HP_LISSENCEPHALY	HP_LISSENCEPHALY		17	0.275358	0.742931	0.807732	1	1	297	tags=29%, list=24%, signal=38%
GOBP_ORGANIC_ACID_METABOLIC_PROCESS	GOBP_ORGANIC_ACID_METABOLIC_PROCESS		120	0.22419	0.74072	0.927	1	1	681	tags=59%, list=56%, signal=121%
HP_ABNORMAL_CHOROID_MORPHOLOGY	HP_ABNORMAL_CHOROID_MORPHOLOGY		16	0.27958	0.740382	0.808466	1	1	551	tags=50%, list=45%, signal=90%
HP_INFANTILE_MUSCULAR_HYPOTONIA	HP_INFANTILE_MUSCULAR_HYPOTONIA		23	0.261791	0.739483	0.810894	1	1	645	tags=61%, list=53%, signal=127%
GOBP_PHOSPHOLIPID_METABOLIC_PROCESS	GOBP_PHOSPHOLIPID_METABOLIC_PROCESS		37	0.243364	0.737997	0.849246	1	1	494	tags=43%, list=40%, signal=70%
GOBP_POSITIVE_REGULATION_OF_ESTABLISHMENT_OF_PROTEIN_LOCALIZATION	GOBP_POSITIVE_REGULATION_OF_ESTABLISHMENT_OF_PROTEIN_LOCALIZATION		34	0.246289	0.737954	0.855992	1	1	497	tags=38%, list=41%, signal=63%
GOMF_ISOMERASE_ACTIVITY	GOMF_ISOMERASE_ACTIVITY		25	0.257195	0.73787	0.828109	1	1	720	tags=76%, list=59%, signal=181%
GOBP_METAL_ION_HOMEOSTASIS	GOBP_METAL_ION_HOMEOSTASIS		38	0.243186	0.736852	0.843373	1	1	747	tags=71%, list=61%, signal=177%
HP_PARALYSIS	HP_PARALYSIS		17	0.266708	0.736301	0.790356	1	1	712	tags=71%, list=58%, signal=167%
HP_FEEDING_DIFFICULTIES	HP_FEEDING_DIFFICULTIES		102	0.225505	0.734556	0.932	1	1	386	tags=28%, list=32%, signal=38%
GOBP_VESICLE_ORGANIZATION	GOBP_VESICLE_ORGANIZATION		37	0.241854	0.734414	0.856713	1	1	143	tags=14%, list=12%, signal=15%
GOBP_ENDOMEMBRANE_SYSTEM_ORGANIZATION	GOBP_ENDOMEMBRANE_SYSTEM_ORGANIZATION		39	0.240714	0.729651	0.863454	1	1	2	tags=3%, list=0%, signal=2%
HP_GENERALIZED_ONSET_MOTOR_SEIZURE	HP_GENERALIZED_ONSET_MOTOR_SEIZURE		18	0.265214	0.727327	0.811321	1	1	531	tags=50%, list=43%, signal=87%
GOCC_SPECIFIC_GRANULE	GOCC_SPECIFIC_GRANULE		16	0.269377	0.723649	0.828059	1	1	263	tags=25%, list=22%, signal=31%
GOBP_DENDRITE_DEVELOPMENT	GOBP_DENDRITE_DEVELOPMENT		20	0.257508	0.722861	0.828866	1	1	744	tags=70%, list=61%, signal=176%
GOBP_REGULATION_OF_CELLULAR_RESPONSE_TO_STRESS	GOBP_REGULATION_OF_CELLULAR_RESPONSE_TO_STRESS		56	0.229031	0.721735	0.895896	1	1	619	tags=52%, list=51%, signal=100%
GOBP_CELLULAR_ION_HOMEOSTASIS	GOBP_CELLULAR_ION_HOMEOSTASIS		37	0.238964	0.721263	0.877633	1	1	274	tags=24%, list=22%, signal=30%
GOBP_MONOCARBOXYLIC_ACID_CATABOLIC_PROCESS	GOBP_MONOCARBOXYLIC_ACID_CATABOLIC_PROCESS		22	0.25315	0.718832	0.823409	1	1	437	tags=41%, list=36%, signal=63%
GOMF_PROTEIN_HOMODIMERIZATION_ACTIVITY	GOMF_PROTEIN_HOMODIMERIZATION_ACTIVITY		57	0.230486	0.718179	0.895	1	1	566	tags=44%, list=46%, signal=78%
HP_ABNORMALITY_OF_HINDBRAIN_MORPHOLOGY	HP_ABNORMALITY_OF_HINDBRAIN_MORPHOLOGY		79	0.224633	0.717218	0.946	1	1	371	tags=27%, list=30%, signal=36%
GOBP_NEURON_APOPTOTIC_PROCESS	GOBP_NEURON_APOPTOTIC_PROCESS		17	0.266681	0.716118	0.833507	1	1	551	tags=53%, list=45%, signal=95%
GOBP_NUCLEOSIDE_PHOSPHATE_BIOSYNTHETIC_PROCESS	GOBP_NUCLEOSIDE_PHOSPHATE_BIOSYNTHETIC_PROCESS		35	0.235775	0.716048	0.852674	1	1	759	tags=71%, list=62%, signal=183%
GOMF_CATION_TRANSMEMBRANE_TRANSPORTER_ACTIVITY	GOMF_CATION_TRANSMEMBRANE_TRANSPORTER_ACTIVITY		40	0.234487	0.715554	0.867203	1	1	568	tags=52%, list=47%, signal=95%
GOBP_CELLULAR_OXIDANT_DETOXIFICATION	GOBP_CELLULAR_OXIDANT_DETOXIFICATION		17	0.264363	0.715257	0.833333	1	1	303	tags=29%, list=25%, signal=39%
GOMF_OXIDOREDUCTASE_ACTIVITY	GOMF_OXIDOREDUCTASE_ACTIVITY		127	0.218896	0.714757	0.959	1	1	696	tags=62%, list=57%, signal=130%
HP_ABNORMALITY_OF_THE_ADRENAL_GLANDS	HP_ABNORMALITY_OF_THE_ADRENAL_GLANDS		19	0.25624	0.714533	0.828366	1	1	912	tags=100%, list=75%, signal=389%
HP_HYPOREFLEXIA	HP_HYPOREFLEXIA		37	0.233089	0.714185	0.881168	1	1	379	tags=32%, list=31%, signal=46%
HP_NEOPLASM_OF_THE_ENDOCRINE_SYSTEM	HP_NEOPLASM_OF_THE_ENDOCRINE_SYSTEM		17	0.26193	0.713999	0.825314	1	1	704	tags=71%, list=58%, signal=164%
GOCC_RESPIRATORY_CHAIN_COMPLEX	GOCC_RESPIRATORY_CHAIN_COMPLEX		54	0.22637	0.713454	0.902	1	1	637	tags=61%, list=52%, signal=122%
HP_ABNORMALITY_OF_THE_CEREBRAL_SUBCORTEX	HP_ABNORMALITY_OF_THE_CEREBRAL_SUBCORTEX		120	0.216343	0.713288	0.958	1	1	408	tags=30%, list=33%, signal=41%
GOBP_INNER_MITOCHONDRIAL_MEMBRANE_ORGANIZATION	GOBP_INNER_MITOCHONDRIAL_MEMBRANE_ORGANIZATION		18	0.261099	0.71113	0.833333	1	1	714	tags=72%, list=58%, signal=171%
HP_PALLOR	HP_PALLOR		17	0.260306	0.709779	0.830544	1	1	117	tags=12%, list=10%, signal=13%
HP_LIPID_ACCUMULATION_IN_HEPATOCYTES	HP_LIPID_ACCUMULATION_IN_HEPATOCYTES		16	0.263161	0.708449	0.842708	1	1	554	tags=50%, list=45%, signal=90%
HP_REDUCED_TENDON_REFLEXES	HP_REDUCED_TENDON_REFLEXES		51	0.227128	0.701974	0.904905	1	1	548	tags=45%, list=45%, signal=78%
GOBP_PROCESS_UTILIZING_AUTOPHAGIC_MECHANISM	GOBP_PROCESS_UTILIZING_AUTOPHAGIC_MECHANISM		48	0.228972	0.70197	0.897796	1	1	39	tags=4%, list=3%, signal=4%
HP_DYSTONIA	HP_DYSTONIA		78	0.217771	0.698926	0.945	1	1	422	tags=31%, list=35%, signal=44%
HP_ABNORMAL_CIRCULATING_LIPID_CONCENTRATION	HP_ABNORMAL_CIRCULATING_LIPID_CONCENTRATION		22	0.248636	0.698782	0.85189	1	1	614	tags=55%, list=50%, signal=108%
HP_APLASIA_HYPOPLASIA_AFFECTING_THE_EYE	HP_APLASIA_HYPOPLASIA_AFFECTING_THE_EYE		36	0.233645	0.698325	0.886318	1	1	96	tags=11%, list=8%, signal=12%
GOBP_ORGANOPHOSPHATE_METABOLIC_PROCESS	GOBP_ORGANOPHOSPHATE_METABOLIC_PROCESS		90	0.215046	0.697987	0.954	1	1	681	tags=60%, list=56%, signal=126%
GOBP_SPHINGOLIPID_METABOLIC_PROCESS	GOBP_SPHINGOLIPID_METABOLIC_PROCESS		15	0.263654	0.694107	0.834043	1	1	302	tags=27%, list=25%, signal=35%
GOBP_POSITIVE_REGULATION_OF_CELL_CYCLE	GOBP_POSITIVE_REGULATION_OF_CELL_CYCLE		21	0.247211	0.692772	0.859918	1	1	401	tags=33%, list=33%, signal=49%
GOBP_GLYCEROLIPID_METABOLIC_PROCESS	GOBP_GLYCEROLIPID_METABOLIC_PROCESS		31	0.234286	0.69223	0.872727	1	1	645	tags=58%, list=53%, signal=120%
HP_FAILURE_TO_THRIVE	HP_FAILURE_TO_THRIVE		104	0.211993	0.691274	0.968	1	1	382	tags=28%, list=31%, signal=37%
HP_CHOREOATHETOSIS	HP_CHOREOATHETOSIS		15	0.260881	0.6911	0.837014	1	1	22	tags=7%, list=2%, signal=7%
GOBP_CELLULAR_RESPONSE_TO_BIOTIC_STIMULUS	GOBP_CELLULAR_RESPONSE_TO_BIOTIC_STIMULUS		15	0.25955	0.690505	0.833509	1	1	489	tags=47%, list=40%, signal=77%
HP_FEVER	HP_FEVER		22	0.243224	0.6899	0.861538	1	1	68	tags=9%, list=6%, signal=9%
GOBP_PROTEIN_CONTAINING_COMPLEX_LOCALIZATION	GOBP_PROTEIN_CONTAINING_COMPLEX_LOCALIZATION		19	0.249421	0.689483	0.841336	1	1	495	tags=42%, list=41%, signal=70%
GOCC_RIBOSOME	GOCC_RIBOSOME		32	0.236617	0.689432	0.877264	1	1	6	tags=3%, list=0%, signal=3%
GOCC_RESPIRASOME	GOCC_RESPIRASOME		59	0.215312	0.68887	0.924	1	1	822	tags=80%, list=67%, signal=232%
HP_ABNORMALITY_OF_CORNEAL_SIZE	HP_ABNORMALITY_OF_CORNEAL_SIZE		17	0.258705	0.688795	0.854754	1	1	357	tags=29%, list=29%, signal=41%
GOBP_REGULATION_OF_INNATE_IMMUNE_RESPONSE	GOBP_REGULATION_OF_INNATE_IMMUNE_RESPONSE		25	0.240737	0.688487	0.873225	1	1	184	tags=12%, list=15%, signal=14%
HP_POOR_EYE_CONTACT	HP_POOR_EYE_CONTACT		23	0.244856	0.687387	0.863126	1	1	298	tags=26%, list=24%, signal=34%
GOBP_CELLULAR_RESPONSE_TO_PEPTIDE_HORMONE_STIMULUS	GOBP_CELLULAR_RESPONSE_TO_PEPTIDE_HORMONE_STIMULUS		34	0.228456	0.686759	0.897693	1	1	188	tags=18%, list=15%, signal=20%
GOMF_GTPASE_ACTIVATOR_ACTIVITY	GOMF_GTPASE_ACTIVATOR_ACTIVITY		16	0.25162	0.684408	0.85353	1	1	654	tags=63%, list=54%, signal=133%
GOMF_PROTON_TRANSMEMBRANE_TRANSPORTER_ACTIVITY	GOMF_PROTON_TRANSMEMBRANE_TRANSPORTER_ACTIVITY		24	0.238954	0.683176	0.860513	1	1	714	tags=71%, list=58%, signal=167%
GOBP_GLYCEROLIPID_BIOSYNTHETIC_PROCESS	GOBP_GLYCEROLIPID_BIOSYNTHETIC_PROCESS		17	0.249169	0.6824	0.855789	1	1	920	tags=100%, list=75%, signal=400%
GOCC_CLATHRIN_COATED_VESICLE	GOCC_CLATHRIN_COATED_VESICLE		15	0.25391	0.681092	0.840381	1	1	358	tags=27%, list=29%, signal=37%
GOBP_CELL_CYCLE	GOBP_CELL_CYCLE		127	0.206442	0.677768	0.982	1	1	403	tags=28%, list=33%, signal=37%
GOBP_ENERGY_DERIVATION_BY_OXIDATION_OF_ORGANIC_COMPOUNDS	GOBP_ENERGY_DERIVATION_BY_OXIDATION_OF_ORGANIC_COMPOUNDS		78	0.211335	0.677041	0.948	1	1	637	tags=59%, list=52%, signal=115%
HP_CARDIAC_CONDUCTION_ABNORMALITY	HP_CARDIAC_CONDUCTION_ABNORMALITY		20	0.242113	0.676605	0.86757	1	1	68	tags=10%, list=6%, signal=10%
HP_ABNORMALITY_OF_THE_CEREBROSPINAL_FLUID	HP_ABNORMALITY_OF_THE_CEREBROSPINAL_FLUID		67	0.214602	0.676578	0.944	1	1	386	tags=31%, list=32%, signal=43%
GOBP_CELLULAR_RESPONSE_TO_HORMONE_STIMULUS	GOBP_CELLULAR_RESPONSE_TO_HORMONE_STIMULUS		55	0.213234	0.676516	0.934935	1	1	361	tags=27%, list=30%, signal=37%
GOBP_CELLULAR_RESPIRATION	GOBP_CELLULAR_RESPIRATION		73	0.210993	0.675642	0.947	1	1	637	tags=59%, list=52%, signal=116%
HP_ABNORMAL_VENTRICULAR_SEPTUM_MORPHOLOGY	HP_ABNORMAL_VENTRICULAR_SEPTUM_MORPHOLOGY		38	0.224831	0.675554	0.899396	1	1	363	tags=29%, list=30%, signal=40%
HP_ABNORMAL_IMMUNE_SYSTEM_MORPHOLOGY	HP_ABNORMAL_IMMUNE_SYSTEM_MORPHOLOGY		36	0.221615	0.674732	0.90433	1	1	720	tags=64%, list=59%, signal=151%
GOBP_RESPONSE_TO_TOPOLOGICALLY_INCORRECT_PROTEIN	GOBP_RESPONSE_TO_TOPOLOGICALLY_INCORRECT_PROTEIN		32	0.228293	0.674284	0.907071	1	1	34	tags=6%, list=3%, signal=6%
GOMF_PROTEIN_C_TERMINUS_BINDING	GOMF_PROTEIN_C_TERMINUS_BINDING		17	0.24569	0.672417	0.85162	1	1	139	tags=12%, list=11%, signal=13%
GOCC_TRANSPORT_VESICLE	GOCC_TRANSPORT_VESICLE		46	0.21818	0.670374	0.914487	1	1	95	tags=9%, list=8%, signal=9%
HP_ELEVATED_HEPATIC_TRANSAMINASE	HP_ELEVATED_HEPATIC_TRANSAMINASE		25	0.228766	0.664105	0.892966	1	1	582	tags=52%, list=48%, signal=97%
GOBP_REGULATION_OF_PROTEASOMAL_PROTEIN_CATABOLIC_PROCESS	GOBP_REGULATION_OF_PROTEASOMAL_PROTEIN_CATABOLIC_PROCESS		20	0.236686	0.661818	0.887295	1	1	463	tags=35%, list=38%, signal=55%
GOBP_CELLULAR_MACROMOLECULE_LOCALIZATION	GOBP_CELLULAR_MACROMOLECULE_LOCALIZATION		185	0.194368	0.655956	0.993	1	1	497	tags=34%, list=41%, signal=49%
GOBP_MYELOID_LEUKOCYTE_MEDIATED_IMMUNITY	GOBP_MYELOID_LEUKOCYTE_MEDIATED_IMMUNITY		63	0.209994	0.655812	0.94995	1	1	680	tags=56%, list=56%, signal=119%
GOBP_PROTEIN_MODIFICATION_BY_SMALL_PROTEIN_REMOVAL	GOBP_PROTEIN_MODIFICATION_BY_SMALL_PROTEIN_REMOVAL		23	0.228953	0.654457	0.891393	1	1	19	tags=4%, list=2%, signal=4%
GOBP_MEMBRANE_ORGANIZATION	GOBP_MEMBRANE_ORGANIZATION		97	0.200774	0.651334	0.966	1	1	429	tags=28%, list=35%, signal=40%
HP_CHOREA	HP_CHOREA		36	0.216131	0.650026	0.912475	1	1	412	tags=33%, list=34%, signal=49%
GOBP_REGULATION_OF_CATABOLIC_PROCESS	GOBP_REGULATION_OF_CATABOLIC_PROCESS		98	0.199425	0.64672	0.978	1	1	463	tags=32%, list=38%, signal=47%
GOCC_CENTROSOME	GOCC_CENTROSOME		32	0.216255	0.64599	0.901508	1	1	306	tags=25%, list=25%, signal=32%
GOMF_RIBONUCLEOTIDE_BINDING	GOMF_RIBONUCLEOTIDE_BINDING		110	0.196005	0.64398	0.983	1	1	360	tags=25%, list=29%, signal=33%
HP_SEVERE_GLOBAL_DEVELOPMENTAL_DELAY	HP_SEVERE_GLOBAL_DEVELOPMENTAL_DELAY		22	0.228847	0.643957	0.90359	1	1	242	tags=18%, list=20%, signal=22%
HP_MOTOR_SEIZURE	HP_MOTOR_SEIZURE		33	0.216265	0.642096	0.926113	1	1	531	tags=42%, list=43%, signal=73%
HP_ABNORMAL_NEPHRON_MORPHOLOGY	HP_ABNORMAL_NEPHRON_MORPHOLOGY		27	0.219032	0.639187	0.904569	1	1	822	tags=78%, list=67%, signal=233%
HP_ABNORMAL_EMOTION_AFFECT_BEHAVIOR	HP_ABNORMAL_EMOTION_AFFECT_BEHAVIOR		44	0.207371	0.637892	0.937	1	1	125	tags=11%, list=10%, signal=12%
GOMF_ADENYL_NUCLEOTIDE_BINDING	GOMF_ADENYL_NUCLEOTIDE_BINDING		73	0.198141	0.636714	0.96	1	1	360	tags=26%, list=29%, signal=35%
GOBP_REGULATION_OF_MICROTUBULE_BASED_PROCESS	GOBP_REGULATION_OF_MICROTUBULE_BASED_PROCESS		15	0.243068	0.636337	0.887821	1	1	172	tags=13%, list=14%, signal=15%
HP_METABOLIC_ACIDOSIS	HP_METABOLIC_ACIDOSIS		29	0.216271	0.636108	0.912955	1	1	637	tags=59%, list=52%, signal=120%
GOBP_MITOCHONDRIAL_TRANSPORT	GOBP_MITOCHONDRIAL_TRANSPORT		45	0.205506	0.634121	0.932798	1	1	722	tags=62%, list=59%, signal=147%
HP_WEAKNESS_DUE_TO_UPPER_MOTOR_NEURON_DYSFUNCTION	HP_WEAKNESS_DUE_TO_UPPER_MOTOR_NEURON_DYSFUNCTION		47	0.201802	0.633888	0.935936	1	1	22	tags=4%, list=2%, signal=4%
GOBP_REGULATION_OF_CELL_CYCLE	GOBP_REGULATION_OF_CELL_CYCLE		91	0.193986	0.631174	0.979	1	1	403	tags=26%, list=33%, signal=36%
GOBP_RESPONSE_TO_ENDOPLASMIC_RETICULUM_STRESS	GOBP_RESPONSE_TO_ENDOPLASMIC_RETICULUM_STRESS		36	0.205692	0.629573	0.929789	1	1	34	tags=6%, list=3%, signal=6%
HP_DELAYED_PUBERTY	HP_DELAYED_PUBERTY		15	0.237549	0.628107	0.900835	1	1	125	tags=13%, list=10%, signal=15%
GOBP_GLYCOSYLATION	GOBP_GLYCOSYLATION		23	0.221543	0.627548	0.901841	1	1	866	tags=87%, list=71%, signal=293%
GOBP_REGULATION_OF_CELLULAR_KETONE_METABOLIC_PROCESS	GOBP_REGULATION_OF_CELLULAR_KETONE_METABOLIC_PROCESS		27	0.218664	0.627019	0.925025	1	1	122	tags=11%, list=10%, signal=12%
GOCC_INNER_MITOCHONDRIAL_MEMBRANE_PROTEIN_COMPLEX	GOCC_INNER_MITOCHONDRIAL_MEMBRANE_PROTEIN_COMPLEX		73	0.194811	0.626705	0.973	1	1	723	tags=66%, list=59%, signal=152%
GOBP_ENDOPLASMIC_RETICULUM_TO_GOLGI_VESICLE_MEDIATED_TRANSPORT	GOBP_ENDOPLASMIC_RETICULUM_TO_GOLGI_VESICLE_MEDIATED_TRANSPORT		35	0.206729	0.626115	0.926411	1	1	7	tags=3%, list=1%, signal=3%
HP_ENCEPHALOPATHY	HP_ENCEPHALOPATHY		44	0.203679	0.623804	0.950902	1	1	582	tags=48%, list=48%, signal=88%
HP_ABNORMAL_MYELOID_LEUKOCYTE_MORPHOLOGY	HP_ABNORMAL_MYELOID_LEUKOCYTE_MORPHOLOGY		26	0.213808	0.62127	0.906788	1	1	852	tags=81%, list=70%, signal=262%
HP_PES_CAVUS	HP_PES_CAVUS		18	0.223145	0.619519	0.899063	1	1	548	tags=44%, list=45%, signal=79%
GOBP_RHYTHMIC_PROCESS	GOBP_RHYTHMIC_PROCESS		18	0.228841	0.618593	0.9	1	1	157	tags=17%, list=13%, signal=19%
GOBP_REGULATION_OF_CELLULAR_CATABOLIC_PROCESS	GOBP_REGULATION_OF_CELLULAR_CATABOLIC_PROCESS		85	0.191066	0.618409	0.986	1	1	463	tags=31%, list=38%, signal=46%
GOBP_RESPONSE_TO_INTERLEUKIN_1	GOBP_RESPONSE_TO_INTERLEUKIN_1		27	0.209508	0.613969	0.932186	1	1	57	tags=7%, list=5%, signal=8%
GOBP_GLYCEROPHOSPHOLIPID_METABOLIC_PROCESS	GOBP_GLYCEROPHOSPHOLIPID_METABOLIC_PROCESS		27	0.211692	0.613242	0.926559	1	1	645	tags=56%, list=53%, signal=115%
GOBP_CELLULAR_KETONE_METABOLIC_PROCESS	GOBP_CELLULAR_KETONE_METABOLIC_PROCESS		36	0.203917	0.613239	0.933668	1	1	122	tags=11%, list=10%, signal=12%
HP_ABNORMAL_GLIAL_CELL_MORPHOLOGY	HP_ABNORMAL_GLIAL_CELL_MORPHOLOGY		21	0.217228	0.61312	0.912731	1	1	587	tags=52%, list=48%, signal=99%
GOBP_STEM_CELL_DIFFERENTIATION	GOBP_STEM_CELL_DIFFERENTIATION		33	0.205135	0.61087	0.932866	1	1	216	tags=15%, list=18%, signal=18%
GOBP_PROTON_TRANSMEMBRANE_TRANSPORT	GOBP_PROTON_TRANSMEMBRANE_TRANSPORT		30	0.203613	0.608616	0.927419	1	1	714	tags=63%, list=58%, signal=149%
GOCC_INTRINSIC_COMPONENT_OF_ENDOPLASMIC_RETICULUM_MEMBRANE	GOCC_INTRINSIC_COMPONENT_OF_ENDOPLASMIC_RETICULUM_MEMBRANE		20	0.215573	0.608565	0.905405	1	1	88	tags=10%, list=7%, signal=11%
HP_ABNORMAL_REFLEX	HP_ABNORMAL_REFLEX		105	0.184764	0.606025	0.985	1	1	548	tags=41%, list=45%, signal=68%
GOBP_REGULATION_OF_RESPONSE_TO_BIOTIC_STIMULUS	GOBP_REGULATION_OF_RESPONSE_TO_BIOTIC_STIMULUS		28	0.206144	0.601482	0.932859	1	1	184	tags=11%, list=15%, signal=12%
HP_IMPAIRED_SOCIAL_INTERACTIONS	HP_IMPAIRED_SOCIAL_INTERACTIONS		26	0.207146	0.600937	0.91785	1	1	298	tags=23%, list=24%, signal=30%
HP_AUTISTIC_BEHAVIOR	HP_AUTISTIC_BEHAVIOR		51	0.195686	0.599609	0.966967	1	1	370	tags=27%, list=30%, signal=38%
GOBP_CELLULAR_RESPONSE_TO_STEROID_HORMONE_STIMULUS	GOBP_CELLULAR_RESPONSE_TO_STEROID_HORMONE_STIMULUS		17	0.218721	0.598213	0.922037	1	1	146	tags=12%, list=12%, signal=13%
HP_RETINAL_DYSTROPHY	HP_RETINAL_DYSTROPHY		26	0.203758	0.597869	0.925328	1	1	368	tags=27%, list=30%, signal=38%
GOBP_PROTEIN_CONTAINING_COMPLEX_SUBUNIT_ORGANIZATION	GOBP_PROTEIN_CONTAINING_COMPLEX_SUBUNIT_ORGANIZATION		198	0.17861	0.597841	1	1	1	63	tags=5%, list=5%, signal=4%
GOBP_POSITIVE_REGULATION_OF_INTRACELLULAR_TRANSPORT	GOBP_POSITIVE_REGULATION_OF_INTRACELLULAR_TRANSPORT		31	0.199174	0.595721	0.939698	1	1	7	tags=3%, list=1%, signal=3%
GOBP_PROTEIN_LOCALIZATION_TO_ORGANELLE	GOBP_PROTEIN_LOCALIZATION_TO_ORGANELLE		92	0.182244	0.59524	0.979	1	1	497	tags=37%, list=41%, signal=58%
HP_REDUCED_VISUAL_ACUITY	HP_REDUCED_VISUAL_ACUITY		54	0.192689	0.593302	0.968969	1	1	576	tags=44%, list=47%, signal=80%
HP_HYPERTRICHOSIS	HP_HYPERTRICHOSIS		34	0.198557	0.593212	0.943662	1	1	217	tags=18%, list=18%, signal=21%
GOBP_NEURON_DEATH	GOBP_NEURON_DEATH		24	0.208318	0.592959	0.920082	1	1	433	tags=38%, list=35%, signal=57%
GOMF_UBIQUITIN_LIKE_PROTEIN_LIGASE_BINDING	GOMF_UBIQUITIN_LIKE_PROTEIN_LIGASE_BINDING		25	0.204874	0.592487	0.935091	1	1	647	tags=56%, list=53%, signal=117%
HP_ABNORMAL_RETINAL_MORPHOLOGY	HP_ABNORMAL_RETINAL_MORPHOLOGY		90	0.181374	0.591677	0.986	1	1	551	tags=41%, list=45%, signal=69%
HP_BABINSKI_SIGN	HP_BABINSKI_SIGN		27	0.202273	0.590888	0.932323	1	1	539	tags=41%, list=44%, signal=71%
HP_FOCAL_ONSET_SEIZURE	HP_FOCAL_ONSET_SEIZURE		23	0.2074	0.590697	0.931633	1	1	503	tags=39%, list=41%, signal=65%
GOCC_NUCLEAR_BODY	GOCC_NUCLEAR_BODY		32	0.200288	0.587072	0.940524	1	1	544	tags=41%, list=45%, signal=71%
HP_ABNORMAL_PYRAMIDAL_SIGN	HP_ABNORMAL_PYRAMIDAL_SIGN		38	0.193658	0.586819	0.958669	1	1	417	tags=32%, list=34%, signal=46%
GOMF_NUCLEOSIDE_TRIPHOSPHATASE_REGULATOR_ACTIVITY	GOMF_NUCLEOSIDE_TRIPHOSPHATASE_REGULATOR_ACTIVITY		36	0.194834	0.586076	0.944612	1	1	662	tags=56%, list=54%, signal=118%
GOMF_CHROMATIN_BINDING	GOMF_CHROMATIN_BINDING		26	0.204223	0.584833	0.93921	1	1	646	tags=54%, list=53%, signal=112%
GOCC_PIGMENT_GRANULE	GOCC_PIGMENT_GRANULE		20	0.207589	0.582366	0.93057	1	1	219	tags=15%, list=18%, signal=18%
GOCC_MICROTUBULE_CYTOSKELETON	GOCC_MICROTUBULE_CYTOSKELETON		85	0.180432	0.579922	0.986	1	1	333	tags=22%, list=27%, signal=29%
GOCC_VACUOLAR_MEMBRANE	GOCC_VACUOLAR_MEMBRANE		44	0.187288	0.579041	0.95491	1	1	523	tags=41%, list=43%, signal=69%
GOBP_MITOCHONDRIAL_ELECTRON_TRANSPORT_NADH_TO_UBIQUINONE	GOBP_MITOCHONDRIAL_ELECTRON_TRANSPORT_NADH_TO_UBIQUINONE		37	0.189267	0.578102	0.961693	1	1	721	tags=65%, list=59%, signal=154%
HP_ABNORMAL_BRAINSTEM_MRI_SIGNAL_INTENSITY	HP_ABNORMAL_BRAINSTEM_MRI_SIGNAL_INTENSITY		18	0.209998	0.577203	0.922513	1	1	298	tags=28%, list=24%, signal=36%
GOBP_CELL_CYCLE_ARREST	GOBP_CELL_CYCLE_ARREST		20	0.207255	0.573325	0.936017	1	1	21	tags=5%, list=2%, signal=5%
GOBP_PROTEIN_PHOSPHOPANTETHEINYLATION	GOBP_PROTEIN_PHOSPHOPANTETHEINYLATION		20	0.203625	0.57327	0.92108	1	1	446	tags=35%, list=37%, signal=54%
HP_POOR_HEAD_CONTROL	HP_POOR_HEAD_CONTROL		37	0.189923	0.570111	0.960843	1	1	704	tags=62%, list=58%, signal=142%
GOMF_LIGASE_ACTIVITY	GOMF_LIGASE_ACTIVITY		17	0.209948	0.565693	0.937895	1	1	714	tags=65%, list=58%, signal=154%
GOBP_MEMBRANE_LIPID_BIOSYNTHETIC_PROCESS	GOBP_MEMBRANE_LIPID_BIOSYNTHETIC_PROCESS		15	0.209001	0.565101	0.929399	1	1	743	tags=67%, list=61%, signal=168%
GOBP_DNA_TEMPLATED_TRANSCRIPTION_INITIATION	GOBP_DNA_TEMPLATED_TRANSCRIPTION_INITIATION		19	0.206496	0.565034	0.953704	1	1	217	tags=16%, list=18%, signal=19%
GOBP_MAINTENANCE_OF_CELL_NUMBER	GOBP_MAINTENANCE_OF_CELL_NUMBER		16	0.206161	0.564446	0.934031	1	1	598	tags=44%, list=49%, signal=85%
HP_ACTION_TREMOR	HP_ACTION_TREMOR		22	0.196775	0.563328	0.939959	1	1	117	tags=9%, list=10%, signal=10%
HP_TREMOR	HP_TREMOR		56	0.179447	0.563292	0.980962	1	1	379	tags=25%, list=31%, signal=35%
HP_EPILEPTIC_SPASM	HP_EPILEPTIC_SPASM		21	0.19773	0.56303	0.946885	1	1	407	tags=29%, list=33%, signal=42%
GOBP_NEGATIVE_REGULATION_OF_CELL_CYCLE	GOBP_NEGATIVE_REGULATION_OF_CELL_CYCLE		55	0.180137	0.560942	0.973	1	1	172	tags=11%, list=14%, signal=12%
HP_ABNORMAL_CELLULAR_PHENOTYPE	HP_ABNORMAL_CELLULAR_PHENOTYPE		72	0.174741	0.556038	0.992	1	1	368	tags=25%, list=30%, signal=34%
GOCC_NADH_DEHYDROGENASE_COMPLEX	GOCC_NADH_DEHYDROGENASE_COMPLEX		36	0.182634	0.552456	0.967968	1	1	721	tags=64%, list=59%, signal=151%
HP_DECREASED_HEAD_CIRCUMFERENCE	HP_DECREASED_HEAD_CIRCUMFERENCE		103	0.168167	0.548583	0.99	1	1	371	tags=24%, list=30%, signal=32%
HP_HYPERTROPHIC_CARDIOMYOPATHY	HP_HYPERTROPHIC_CARDIOMYOPATHY		54	0.173762	0.54774	0.97998	1	1	382	tags=28%, list=31%, signal=39%
GOCC_RIBONUCLEOPROTEIN_GRANULE	GOCC_RIBONUCLEOPROTEIN_GRANULE		20	0.195391	0.545828	0.938669	1	1	464	tags=35%, list=38%, signal=56%
HP_ABNORMAL_THROMBOCYTE_MORPHOLOGY	HP_ABNORMAL_THROMBOCYTE_MORPHOLOGY		28	0.184226	0.544889	0.955375	1	1	612	tags=50%, list=50%, signal=98%
GOCC_MEMBRANE_PROTEIN_COMPLEX	GOCC_MEMBRANE_PROTEIN_COMPLEX		172	0.16311	0.544659	0.999	1	1	611	tags=46%, list=50%, signal=79%
GOBP_MEMBRANE_LIPID_METABOLIC_PROCESS	GOBP_MEMBRANE_LIPID_METABOLIC_PROCESS		19	0.200114	0.5437	0.955943	1	1	846	tags=79%, list=69%, signal=253%
GOMF_HYDROLASE_ACTIVITY_ACTING_ON_ACID_ANHYDRIDES	GOMF_HYDROLASE_ACTIVITY_ACTING_ON_ACID_ANHYDRIDES		68	0.170932	0.54355	0.981982	1	1	333	tags=22%, list=27%, signal=29%
HP_CEREBRAL_VISUAL_IMPAIRMENT	HP_CEREBRAL_VISUAL_IMPAIRMENT		24	0.186973	0.542508	0.948065	1	1	371	tags=25%, list=30%, signal=35%
GOCC_INTRINSIC_COMPONENT_OF_MITOCHONDRIAL_MEMBRANE	GOCC_INTRINSIC_COMPONENT_OF_MITOCHONDRIAL_MEMBRANE		15	0.204745	0.539046	0.956568	1	1	245	tags=20%, list=20%, signal=25%
HP_RENAL_TUBULAR_DYSFUNCTION	HP_RENAL_TUBULAR_DYSFUNCTION		27	0.186378	0.537248	0.958544	1	1	851	tags=78%, list=70%, signal=251%
GOBP_DEPHOSPHORYLATION	GOBP_DEPHOSPHORYLATION		32	0.181612	0.537207	0.971774	1	1	944	tags=91%, list=77%, signal=389%
HP_INCREASED_SERUM_PYRUVATE	HP_INCREASED_SERUM_PYRUVATE		20	0.193166	0.536727	0.9484	1	1	298	tags=25%, list=24%, signal=33%
GOBP_MITOTIC_CELL_CYCLE	GOBP_MITOTIC_CELL_CYCLE		81	0.165272	0.536476	0.994	1	1	403	tags=26%, list=33%, signal=36%
HP_OPHTHALMOPARESIS	HP_OPHTHALMOPARESIS		41	0.174958	0.536435	0.969849	1	1	382	tags=24%, list=31%, signal=34%
HP_ABNORMAL_ENZYME_COENZYME_ACTIVITY	HP_ABNORMAL_ENZYME_COENZYME_ACTIVITY		47	0.173267	0.534337	0.982	1	1	582	tags=45%, list=48%, signal=82%
HP_PROXIMAL_TUBULOPATHY	HP_PROXIMAL_TUBULOPATHY		20	0.186448	0.52758	0.953319	1	1	298	tags=25%, list=24%, signal=33%
GOBP_CELLULAR_PROTEIN_CATABOLIC_PROCESS	GOBP_CELLULAR_PROTEIN_CATABOLIC_PROCESS		70	0.164098	0.524584	0.993	1	1	567	tags=41%, list=46%, signal=73%
GOBP_GOLGI_VESICLE_TRANSPORT	GOBP_GOLGI_VESICLE_TRANSPORT		53	0.168623	0.523774	0.987	1	1	143	tags=8%, list=12%, signal=8%
GOBP_REGULATION_OF_MITOTIC_CELL_CYCLE	GOBP_REGULATION_OF_MITOTIC_CELL_CYCLE		57	0.167352	0.523532	0.981	1	1	403	tags=26%, list=33%, signal=37%
GOBP_CELLULAR_RESPONSE_TO_INSULIN_STIMULUS	GOBP_CELLULAR_RESPONSE_TO_INSULIN_STIMULUS		26	0.180503	0.522846	0.959391	1	1	321	tags=23%, list=26%, signal=31%
GOBP_PROTEIN_CATABOLIC_PROCESS	GOBP_PROTEIN_CATABOLIC_PROCESS		80	0.161626	0.522421	0.994	1	1	793	tags=65%, list=65%, signal=173%
GOMF_CATION_CHANNEL_ACTIVITY	GOMF_CATION_CHANNEL_ACTIVITY		17	0.193927	0.522261	0.955649	1	1	741	tags=65%, list=61%, signal=162%
HP_SPASTIC_PARAPLEGIA	HP_SPASTIC_PARAPLEGIA		22	0.184212	0.522027	0.963077	1	1	22	tags=5%, list=2%, signal=5%
HP_DYSKINESIA	HP_DYSKINESIA		28	0.181796	0.517228	0.972672	1	1	382	tags=25%, list=31%, signal=36%
HP_ABNORMAL_INVOLUNTARY_EYE_MOVEMENTS	HP_ABNORMAL_INVOLUNTARY_EYE_MOVEMENTS		94	0.159696	0.51682	0.999	1	1	382	tags=26%, list=31%, signal=34%
GOBP_REGULATION_OF_SMALL_MOLECULE_METABOLIC_PROCESS	GOBP_REGULATION_OF_SMALL_MOLECULE_METABOLIC_PROCESS		40	0.171042	0.516094	0.977956	1	1	680	tags=52%, list=56%, signal=115%
HP_INVOLUNTARY_MOVEMENTS	HP_INVOLUNTARY_MOVEMENTS		104	0.158752	0.515429	0.999	1	1	422	tags=29%, list=35%, signal=40%
GOCC_ENDOPLASMIC_RETICULUM_PROTEIN_CONTAINING_COMPLEX	GOCC_ENDOPLASMIC_RETICULUM_PROTEIN_CONTAINING_COMPLEX		30	0.175698	0.514667	0.975831	1	1	879	tags=80%, list=72%, signal=279%
GOMF_RNA_BINDING	GOMF_RNA_BINDING		113	0.155684	0.512945	0.998	1	1	649	tags=47%, list=53%, signal=91%
HP_ABNORMAL_CIRCULATING_CARBOHYDRATE_CONCENTRATION	HP_ABNORMAL_CIRCULATING_CARBOHYDRATE_CONCENTRATION		22	0.180552	0.512369	0.964249	1	1	851	tags=77%, list=70%, signal=250%
GOCC_EXOCYTIC_VESICLE	GOCC_EXOCYTIC_VESICLE		18	0.18786	0.511422	0.96957	1	1	584	tags=44%, list=48%, signal=84%
GOCC_SECRETORY_GRANULE_MEMBRANE	GOCC_SECRETORY_GRANULE_MEMBRANE		31	0.174622	0.510475	0.979859	1	1	316	tags=23%, list=26%, signal=30%
HP_PARAPLEGIA	HP_PARAPLEGIA		24	0.176027	0.509514	0.966395	1	1	902	tags=83%, list=74%, signal=313%
HP_BLINDNESS	HP_BLINDNESS		38	0.170661	0.509408	0.976791	1	1	853	tags=76%, list=70%, signal=245%
GOMF_PHOSPHORIC_ESTER_HYDROLASE_ACTIVITY	GOMF_PHOSPHORIC_ESTER_HYDROLASE_ACTIVITY		26	0.17399	0.507765	0.968432	1	1	765	tags=65%, list=63%, signal=171%
GOCC_TRANSPORT_VESICLE_MEMBRANE	GOCC_TRANSPORT_VESICLE_MEMBRANE		16	0.188155	0.506463	0.967334	1	1	56	tags=6%, list=5%, signal=6%
GOBP_REGULATION_OF_CELLULAR_AMIDE_METABOLIC_PROCESS	GOBP_REGULATION_OF_CELLULAR_AMIDE_METABOLIC_PROCESS		28	0.171205	0.502886	0.966767	1	1	21	tags=4%, list=2%, signal=4%
GOCC_LATE_ENDOSOME	GOCC_LATE_ENDOSOME		25	0.174142	0.500395	0.9684	1	1	879	tags=80%, list=72%, signal=280%
GOCC_COATED_VESICLE_MEMBRANE	GOCC_COATED_VESICLE_MEMBRANE		27	0.171735	0.496267	0.976697	1	1	25	tags=4%, list=2%, signal=4%
GOBP_PROTEIN_DEPHOSPHORYLATION	GOBP_PROTEIN_DEPHOSPHORYLATION		24	0.174579	0.496156	0.965128	1	1	765	tags=67%, list=63%, signal=175%
HP_FETAL_DISTRESS	HP_FETAL_DISTRESS		18	0.180107	0.496085	0.965732	1	1	893	tags=83%, list=73%, signal=306%
HP_ABNORMAL_LEUKOCYTE_COUNT	HP_ABNORMAL_LEUKOCYTE_COUNT		22	0.17454	0.494368	0.970408	1	1	790	tags=68%, list=65%, signal=190%
HP_OPTIC_DISC_PALLOR	HP_OPTIC_DISC_PALLOR		28	0.168954	0.490726	0.981837	1	1	902	tags=82%, list=74%, signal=307%
GOBP_VACUOLE_ORGANIZATION	GOBP_VACUOLE_ORGANIZATION		18	0.178601	0.489394	0.972775	1	1	884	tags=83%, list=72%, signal=297%
HP_LEUKODYSTROPHY	HP_LEUKODYSTROPHY		37	0.161763	0.488472	0.985915	1	1	576	tags=43%, list=47%, signal=79%
GOBP_ESTABLISHMENT_OF_PROTEIN_LOCALIZATION_TO_ORGANELLE	GOBP_ESTABLISHMENT_OF_PROTEIN_LOCALIZATION_TO_ORGANELLE		56	0.155671	0.488255	0.98999	1	1	539	tags=38%, list=44%, signal=64%
GOMF_PHOSPHOPROTEIN_PHOSPHATASE_ACTIVITY	GOMF_PHOSPHOPROTEIN_PHOSPHATASE_ACTIVITY		15	0.183047	0.485543	0.975713	1	1	765	tags=67%, list=63%, signal=176%
GOMF_HYDROLASE_ACTIVITY_ACTING_ON_ESTER_BONDS	GOMF_HYDROLASE_ACTIVITY_ACTING_ON_ESTER_BONDS		43	0.157751	0.483985	0.991	1	1	944	tags=86%, list=77%, signal=366%
HP_INTRAUTERINE_GROWTH_RETARDATION	HP_INTRAUTERINE_GROWTH_RETARDATION		50	0.154363	0.483678	0.991992	1	1	875	tags=76%, list=72%, signal=257%
GOCC_PROTON_TRANSPORTING_TWO_SECTOR_ATPASE_COMPLEX	GOCC_PROTON_TRANSPORTING_TWO_SECTOR_ATPASE_COMPLEX		17	0.176982	0.483395	0.968321	1	1	723	tags=65%, list=59%, signal=156%
GOBP_ANTIGEN_PROCESSING_AND_PRESENTATION	GOBP_ANTIGEN_PROCESSING_AND_PRESENTATION		30	0.162325	0.483385	0.978873	1	1	21	tags=3%, list=2%, signal=3%
HP_ABNORMAL_CNS_MYELINATION	HP_ABNORMAL_CNS_MYELINATION		49	0.155712	0.481532	0.985986	1	1	298	tags=20%, list=24%, signal=26%
HP_ABNORMAL_CSF_METABOLITE_LEVEL	HP_ABNORMAL_CSF_METABOLITE_LEVEL		41	0.156808	0.477588	0.989	1	1	382	tags=27%, list=31%, signal=38%
HP_ABNORMALITY_OF_THE_OPTIC_NERVE	HP_ABNORMALITY_OF_THE_OPTIC_NERVE		81	0.147599	0.473645	0.996	1	1	399	tags=26%, list=33%, signal=36%
GOBP_ESTABLISHMENT_OF_PROTEIN_LOCALIZATION	GOBP_ESTABLISHMENT_OF_PROTEIN_LOCALIZATION		183	0.140802	0.470317	1	1	1	120	tags=7%, list=10%, signal=6%
GOBP_CELL_CYCLE_PROCESS	GOBP_CELL_CYCLE_PROCESS		100	0.143178	0.469115	0.997	1	1	403	tags=24%, list=33%, signal=33%
GOBP_MITOCHONDRION_ORGANIZATION	GOBP_MITOCHONDRION_ORGANIZATION		103	0.14105	0.465099	0.999	1	1	855	tags=71%, list=70%, signal=216%
HP_HYPERREFLEXIA	HP_HYPERREFLEXIA		61	0.145019	0.459423	0.993988	1	1	417	tags=26%, list=34%, signal=38%
GOBP_CELLULAR_PROTEIN_CONTAINING_COMPLEX_ASSEMBLY	GOBP_CELLULAR_PROTEIN_CONTAINING_COMPLEX_ASSEMBLY		109	0.137423	0.455265	0.999	1	1	57	tags=4%, list=5%, signal=4%
HP_PARAPLEGIA_PARAPARESIS	HP_PARAPLEGIA_PARAPARESIS		30	0.156668	0.454358	0.986948	1	1	902	tags=80%, list=74%, signal=299%
HP_ABNORMALITY_OF_THE_BASAL_GANGLIA	HP_ABNORMALITY_OF_THE_BASAL_GANGLIA		39	0.149654	0.452236	0.990973	1	1	422	tags=31%, list=35%, signal=46%
GOCC_MICROBODY	GOCC_MICROBODY		17	0.167005	0.450887	0.983122	1	1	404	tags=29%, list=33%, signal=43%
HP_DEVELOPMENTAL_REGRESSION	HP_DEVELOPMENTAL_REGRESSION		39	0.149248	0.450655	0.992979	1	1	117	tags=8%, list=10%, signal=8%
HP_MUSCULAR_HYPOTONIA_OF_THE_TRUNK	HP_MUSCULAR_HYPOTONIA_OF_THE_TRUNK		21	0.159553	0.447841	0.981557	1	1	805	tags=67%, list=66%, signal=192%
GOBP_PROTEIN_FOLDING	GOBP_PROTEIN_FOLDING		26	0.155456	0.447418	0.98783	1	1	28	tags=4%, list=2%, signal=4%
GOCC_UBIQUITIN_LIGASE_COMPLEX	GOCC_UBIQUITIN_LIGASE_COMPLEX		15	0.167127	0.444733	0.990536	1	1	715	tags=60%, list=59%, signal=143%
HP_VENTRICULAR_ARRHYTHMIA	HP_VENTRICULAR_ARRHYTHMIA		17	0.161993	0.444473	0.981308	1	1	274	tags=18%, list=22%, signal=22%
HP_UPPER_MOTOR_NEURON_DYSFUNCTION	HP_UPPER_MOTOR_NEURON_DYSFUNCTION		129	0.134605	0.443415	0.999	1	1	417	tags=26%, list=34%, signal=35%
HP_ATROPHY_DEGENERATION_AFFECTING_THE_CENTRAL_NERVOUS_SYSTEM	HP_ATROPHY_DEGENERATION_AFFECTING_THE_CENTRAL_NERVOUS_SYSTEM		83	0.136127	0.442444	0.997	1	1	647	tags=46%, list=53%, signal=91%
HP_LOWER_LIMB_SPASTICITY	HP_LOWER_LIMB_SPASTICITY		29	0.14895	0.439151	0.984879	1	1	22	tags=3%, list=2%, signal=3%
HP_INTELLECTUAL_DISABILITY_SEVERE	HP_INTELLECTUAL_DISABILITY_SEVERE		46	0.140675	0.437227	0.996997	1	1	412	tags=28%, list=34%, signal=41%
GOBP_INTRACELLULAR_PROTEIN_TRANSPORT	GOBP_INTRACELLULAR_PROTEIN_TRANSPORT		109	0.132184	0.437156	1	1	1	38	tags=3%, list=3%, signal=3%
GOMF_RNA_POLYMERASE_II_SPECIFIC_DNA_BINDING_TRANSCRIPTION_FACTOR_BINDING	GOMF_RNA_POLYMERASE_II_SPECIFIC_DNA_BINDING_TRANSCRIPTION_FACTOR_BINDING		18	0.158543	0.436975	0.986458	1	1	179	tags=11%, list=15%, signal=13%
GOCC_GOLGI_APPARATUS_SUBCOMPARTMENT	GOCC_GOLGI_APPARATUS_SUBCOMPARTMENT		90	0.135104	0.436476	1	1	1	61	tags=4%, list=5%, signal=4%
GOBP_PEPTIDE_METABOLIC_PROCESS	GOBP_PEPTIDE_METABOLIC_PROCESS		72	0.136259	0.435639	0.999	1	1	56	tags=4%, list=5%, signal=4%
GOCC_MITOCHONDRION	GOCC_MITOCHONDRION		244	0.127835	0.434842	1	1	1	824	tags=66%, list=67%, signal=162%
GOBP_POSITIVE_REGULATION_OF_CELL_CYCLE_PROCESS	GOBP_POSITIVE_REGULATION_OF_CELL_CYCLE_PROCESS		17	0.159984	0.431319	0.991718	1	1	401	tags=29%, list=33%, signal=43%
HP_CEREBRAL_CORTICAL_ATROPHY	HP_CEREBRAL_CORTICAL_ATROPHY		27	0.145326	0.42845	0.991886	1	1	125	tags=7%, list=10%, signal=8%
GOCC_ACTIN_FILAMENT	GOCC_ACTIN_FILAMENT		17	0.157452	0.425877	0.987315	1	1	572	tags=41%, list=47%, signal=76%
HP_ABNORMALITY_OF_RETINAL_PIGMENTATION	HP_ABNORMALITY_OF_RETINAL_PIGMENTATION		36	0.143853	0.425302	0.990891	1	1	936	tags=83%, list=77%, signal=346%
GOCC_ORGANELLE_INNER_MEMBRANE	GOCC_ORGANELLE_INNER_MEMBRANE		132	0.127307	0.422061	0.999	1	1	822	tags=67%, list=67%, signal=182%
GOBP_CELLULAR_MACROMOLECULE_CATABOLIC_PROCESS	GOBP_CELLULAR_MACROMOLECULE_CATABOLIC_PROCESS		82	0.129572	0.421451	0.998999	1	1	551	tags=37%, list=45%, signal=62%
GOMF_GTPASE_BINDING	GOMF_GTPASE_BINDING		20	0.151955	0.42105	0.990712	1	1	225	tags=15%, list=18%, signal=18%
HP_BRAIN_ATROPHY	HP_BRAIN_ATROPHY		74	0.129373	0.419141	0.997	1	1	647	tags=45%, list=53%, signal=89%
HP_INCREASED_SERUM_LACTATE	HP_INCREASED_SERUM_LACTATE		48	0.133683	0.415022	0.997998	1	1	382	tags=27%, list=31%, signal=38%
HP_ABNORMAL_MYELINATION	HP_ABNORMAL_MYELINATION		76	0.129456	0.412547	0.999	1	1	867	tags=71%, list=71%, signal=230%
GOBP_CELLULAR_AMIDE_METABOLIC_PROCESS	GOBP_CELLULAR_AMIDE_METABOLIC_PROCESS		101	0.125485	0.409359	1	1	1	97	tags=6%, list=8%, signal=6%
GOBP_T_CELL_RECEPTOR_SIGNALING_PATHWAY	GOBP_T_CELL_RECEPTOR_SIGNALING_PATHWAY		20	0.146221	0.407942	0.993834	1	1	321	tags=20%, list=26%, signal=27%
GOCC_MICROTUBULE_ORGANIZING_CENTER	GOCC_MICROTUBULE_ORGANIZING_CENTER		46	0.132027	0.406028	0.99498	1	1	838	tags=67%, list=69%, signal=207%
GOBP_RESPONSE_TO_LIGHT_STIMULUS	GOBP_RESPONSE_TO_LIGHT_STIMULUS		17	0.148314	0.40337	0.992708	1	1	508	tags=35%, list=42%, signal=60%
GOBP_TRANSCRIPTION_INITIATION_FROM_RNA_POLYMERASE_II_PROMOTER	GOBP_TRANSCRIPTION_INITIATION_FROM_RNA_POLYMERASE_II_PROMOTER		16	0.148769	0.398468	0.993704	1	1	81	tags=6%, list=7%, signal=7%
HP_ABNORMALITY_OF_ACID_BASE_HOMEOSTASIS	HP_ABNORMALITY_OF_ACID_BASE_HOMEOSTASIS		81	0.124859	0.398312	1	1	1	822	tags=65%, list=67%, signal=187%
GOCC_ENVELOPE	GOCC_ENVELOPE		177	0.118438	0.394743	1	1	1	902	tags=74%, list=74%, signal=242%
HP_LACTIC_ACIDOSIS	HP_LACTIC_ACIDOSIS		41	0.128047	0.393136	0.996994	1	1	871	tags=73%, list=71%, signal=247%
GOCC_MITOCHONDRIAL_ENVELOPE	GOCC_MITOCHONDRIAL_ENVELOPE		157	0.116757	0.389314	1	1	1	822	tags=66%, list=67%, signal=175%
GOBP_INTRACELLULAR_TRANSPORT	GOBP_INTRACELLULAR_TRANSPORT		174	0.114271	0.384646	1	1	1	43	tags=3%, list=4%, signal=3%
GOCC_ENDOSOME	GOCC_ENDOSOME		90	0.116779	0.382792	1	1	1	561	tags=37%, list=46%, signal=63%
GOBP_ESTABLISHMENT_OF_PROTEIN_LOCALIZATION_TO_MEMBRANE	GOBP_ESTABLISHMENT_OF_PROTEIN_LOCALIZATION_TO_MEMBRANE		31	0.127385	0.379932	0.990927	1	1	542	tags=35%, list=44%, signal=62%
HP_PIGMENTARY_RETINOPATHY	HP_PIGMENTARY_RETINOPATHY		32	0.128267	0.378149	0.99496	1	1	936	tags=81%, list=77%, signal=339%
GOBP_CHROMATIN_ORGANIZATION	GOBP_CHROMATIN_ORGANIZATION		25	0.128736	0.3685	0.992893	1	1	197	tags=12%, list=16%, signal=14%
GOBP_CELLULAR_RESPONSE_TO_DNA_DAMAGE_STIMULUS	GOBP_CELLULAR_RESPONSE_TO_DNA_DAMAGE_STIMULUS		45	0.11797	0.366641	0.996994	1	1	457	tags=27%, list=37%, signal=41%
GOCC_ORGANELLE_SUBCOMPARTMENT	GOCC_ORGANELLE_SUBCOMPARTMENT		170	0.108176	0.36479	1	1	1	869	tags=68%, list=71%, signal=202%
HP_HYPERTONIA	HP_HYPERTONIA		105	0.111326	0.363727	1	1	1	902	tags=72%, list=74%, signal=253%
HP_SPASTICITY	HP_SPASTICITY		97	0.111616	0.362023	1	1	1	61	tags=4%, list=5%, signal=4%
GOBP_AMINE_METABOLIC_PROCESS	GOBP_AMINE_METABOLIC_PROCESS		22	0.125627	0.356431	0.995881	1	1	736	tags=55%, list=60%, signal=135%
GOCC_INTRINSIC_COMPONENT_OF_ORGANELLE_MEMBRANE	GOCC_INTRINSIC_COMPONENT_OF_ORGANELLE_MEMBRANE		49	0.115383	0.356278	0.997998	1	1	814	tags=63%, list=67%, signal=182%
GOBP_ANTIGEN_RECEPTOR_MEDIATED_SIGNALING_PATHWAY	GOBP_ANTIGEN_RECEPTOR_MEDIATED_SIGNALING_PATHWAY		21	0.125951	0.355656	0.994829	1	1	321	tags=19%, list=26%, signal=25%
GOBP_CELLULAR_AMINO_ACID_METABOLIC_PROCESS	GOBP_CELLULAR_AMINO_ACID_METABOLIC_PROCESS		40	0.116152	0.350693	0.997994	1	1	283	tags=18%, list=23%, signal=22%
GOCC_COATED_VESICLE	GOCC_COATED_VESICLE		38	0.114411	0.344173	0.997994	1	1	25	tags=3%, list=2%, signal=3%
GOCC_NUCLEAR_OUTER_MEMBRANE_ENDOPLASMIC_RETICULUM_MEMBRANE_NETWORK	GOCC_NUCLEAR_OUTER_MEMBRANE_ENDOPLASMIC_RETICULUM_MEMBRANE_NETWORK		120	0.101566	0.332189	1	1	1	890	tags=70%, list=73%, signal=233%
GOCC_MITOCHONDRIAL_MATRIX	GOCC_MITOCHONDRIAL_MATRIX		93	0.102352	0.331738	1	1	1	636	tags=43%, list=52%, signal=83%
GOBP_PROTEASOMAL_PROTEIN_CATABOLIC_PROCESS	GOBP_PROTEASOMAL_PROTEIN_CATABOLIC_PROCESS		44	0.106789	0.324209	1	1	1	736	tags=52%, list=60%, signal=127%
GOBP_DNA_METABOLIC_PROCESS	GOBP_DNA_METABOLIC_PROCESS		45	0.103972	0.323199	0.998999	1	1	215	tags=11%, list=18%, signal=13%
HP_HYPOPLASIA_OF_THE_CORPUS_CALLOSUM	HP_HYPOPLASIA_OF_THE_CORPUS_CALLOSUM		47	0.104896	0.321307	1	1	1	315	tags=17%, list=26%, signal=22%
GOBP_NEGATIVE_REGULATION_OF_MITOTIC_CELL_CYCLE	GOBP_NEGATIVE_REGULATION_OF_MITOTIC_CELL_CYCLE		36	0.104854	0.314223	0.996985	1	1	433	tags=25%, list=35%, signal=38%
GOBP_CELL_CYCLE_PHASE_TRANSITION	GOBP_CELL_CYCLE_PHASE_TRANSITION		52	0.0971029	0.301543	0.999	1	1	433	tags=25%, list=35%, signal=37%
GOBP_MODIFICATION_DEPENDENT_MACROMOLECULE_CATABOLIC_PROCESS	GOBP_MODIFICATION_DEPENDENT_MACROMOLECULE_CATABOLIC_PROCESS		48	0.0924685	0.283003	1	1	1	19	tags=2%, list=2%, signal=2%
GOBP_REGULATION_OF_CELL_CYCLE_PROCESS	GOBP_REGULATION_OF_CELL_CYCLE_PROCESS		62	0.0794984	0.253279	1	0.999952	1	403	tags=21%, list=33%, signal=30%

## Sheet: Fig. 3h
NAME	GS<br> follow link to MSigDB	GS DETAILS	SIZE	ES	NES	NOM.p.val	FDR q-val	FWER p-val	RANK AT MAX	LEADING EDGE	ClusterID
GOCC_EXTERNAL_ENCAPSULATING_STRUCTURE	GOCC_EXTERNAL_ENCAPSULATING_STRUCTURE	Details ...	109	0.743748	1.82636	0	0.000958	0.001	331	tags=62%, list=18%, signal=71%	Cdh5+/Krt19+
GOBP_EXTERNAL_ENCAPSULATING_STRUCTURE_ORGANIZATION	GOBP_EXTERNAL_ENCAPSULATING_STRUCTURE_ORGANIZATION	Details ...	63	0.724846	1.75205	0	0.00215948	0.009	331	tags=60%, list=18%, signal=71%	Cdh5+/Krt19+
GOCC_COLLAGEN_CONTAINING_EXTRACELLULAR_MATRIX	GOCC_COLLAGEN_CONTAINING_EXTRACELLULAR_MATRIX	Details ...	97	0.747102	1.80808	0	0.000639	0.002	331	tags=63%, list=18%, signal=72%	Cdh5+/Krt19+
GOMF_INTEGRIN_BINDING	GOMF_INTEGRIN_BINDING	Details ...	32	0.741845	1.69714	0	0.0056202	0.039	395	tags=75%, list=21%, signal=93%	Cdh5+/Krt19+
GOMF_EXTRACELLULAR_MATRIX_STRUCTURAL_CONSTITUENT	GOMF_EXTRACELLULAR_MATRIX_STRUCTURAL_CONSTITUENT	Details ...	44	0.779579	1.81346	0	0.000479	0.001	179	tags=61%, list=10%, signal=66%	Cdh5+/Krt19+
GOMF_GLYCOSAMINOGLYCAN_BINDING	GOMF_GLYCOSAMINOGLYCAN_BINDING	Details ...	42	0.74318	1.73474	0	0.00326275	0.017	371	tags=71%, list=20%, signal=87%	Cdh5+/Krt19+
GOMF_HEPARIN_BINDING	GOMF_HEPARIN_BINDING	Details ...	35	0.742623	1.71613	0	0.00399842	0.024	371	tags=74%, list=20%, signal=91%	Cdh5+/Krt19+
GOMF_COLLAGEN_BINDING	GOMF_COLLAGEN_BINDING	Details ...	24	0.75133	1.68472	0	0.00671605	0.053	227	tags=58%, list=12%, signal=65%	Cdh5+/Krt19+
GOCC_EXTERNAL_ENCAPSULATING_STRUCTURE	GOCC_EXTERNAL_ENCAPSULATING_STRUCTURE	Details ...	58	0.727251	1.61677	0	0.01759	0.036	115	tags=43%, list=8%, signal=45%	Artery
GOCC_COLLAGEN_CONTAINING_EXTRACELLULAR_MATRIX	GOCC_COLLAGEN_CONTAINING_EXTRACELLULAR_MATRIX	Details ...	54	0.712817	1.57078	0	0.0381016	0.145	115	tags=41%, list=8%, signal=43%	Artery
GOBP_EXTERNAL_ENCAPSULATING_STRUCTURE_ORGANIZATION	GOBP_EXTERNAL_ENCAPSULATING_STRUCTURE_ORGANIZATION		41	0.63805	1.39119	0.002	0.10938	1	160	tags=34%, list=11%, signal=37%	Artery
GOMF_INTEGRIN_BINDING	GOMF_INTEGRIN_BINDING		31	0.594811	1.2752	0.045	0.182702	1	383	tags=55%, list=25%, signal=72%	Artery
GOCC_EXTERNAL_ENCAPSULATING_STRUCTURE	GOCC_EXTERNAL_ENCAPSULATING_STRUCTURE		47	0.657802	1.39485	0.002	0.171363	1	350	tags=57%, list=22%, signal=71%	Vein
GOBP_EXTERNAL_ENCAPSULATING_STRUCTURE_ORGANIZATION	GOBP_EXTERNAL_ENCAPSULATING_STRUCTURE_ORGANIZATION		34	0.624919	1.31229	0.033	0.249224	1	455	tags=56%, list=29%, signal=77%	Vein
GOCC_COLLAGEN_CONTAINING_EXTRACELLULAR_MATRIX	GOCC_COLLAGEN_CONTAINING_EXTRACELLULAR_MATRIX		46	0.655165	1.38891	0.002	0.175525	1	350	tags=57%, list=22%, signal=70%	Vein
GOMF_GLYCOSAMINOGLYCAN_BINDING	GOMF_GLYCOSAMINOGLYCAN_BINDING		22	0.687302	1.40034	0.00901804	0.165145	0.998	185	tags=36%, list=12%, signal=41%	Vein
GOMF_INTEGRIN_BINDING	GOMF_INTEGRIN_BINDING		24	0.628981	1.30011	0.0630631	0.239237	1	102	tags=29%, list=6%, signal=31%	Vein
GOCC_COLLAGEN_CONTAINING_EXTRACELLULAR_MATRIX	GOCC_COLLAGEN_CONTAINING_EXTRACELLULAR_MATRIX	Details ...	33	0.712788	1.52566	0	0.0908473	0.304	151	tags=52%, list=12%, signal=57%	Cap_Kdr
GOCC_EXTERNAL_ENCAPSULATING_STRUCTURE	GOCC_EXTERNAL_ENCAPSULATING_STRUCTURE	Details ...	34	0.707695	1.50896	0	0.0710454	0.4	151	tags=50%, list=12%, signal=55%	Cap_Kdr
GOBP_EXTERNAL_ENCAPSULATING_STRUCTURE_ORGANIZATION	GOBP_EXTERNAL_ENCAPSULATING_STRUCTURE_ORGANIZATION	Details ...	26	0.68687	1.46387	0.002	0.0977756	0.755	156	tags=42%, list=12%, signal=47%	Cap_Kdr
GOMF_INTEGRIN_BINDING	GOMF_INTEGRIN_BINDING		22	0.655981	1.36962	0.0250501	0.176138	1	252	tags=50%, list=19%, signal=61%	Cap_Kdr
GOMF_INTEGRIN_BINDING	GOMF_INTEGRIN_BINDING		22	0.655981	1.36962	0.0250501	0.176138	1	252	tags=50%, list=19%, signal=61%	Cap_Kdr
GOCC_COLLAGEN_CONTAINING_EXTRACELLULAR_MATRIX	GOCC_COLLAGEN_CONTAINING_EXTRACELLULAR_MATRIX	Details ...	44	0.642901	1.59838	0	0.127605	0.231	250	tags=48%, list=16%, signal=55%	Cap_Rgcc
GOCC_EXTERNAL_ENCAPSULATING_STRUCTURE	GOCC_EXTERNAL_ENCAPSULATING_STRUCTURE	Details ...	46	0.648095	1.59704	0	0.086399	0.234	250	tags=48%, list=16%, signal=55%	Cap_Rgcc
GOMF_INTEGRIN_BINDING	GOMF_INTEGRIN_BINDING		20	0.45677	1.05374	0.410231	0.643838	1	755	tags=80%, list=49%, signal=154%	Cap_Rgcc
GOCC_EXTERNAL_ENCAPSULATING_STRUCTURE	GOCC_EXTERNAL_ENCAPSULATING_STRUCTURE	Details ...	44	0.75315	1.59636	0	0.106937	0.105	221	tags=61%, list=17%, signal=72%	Lymph_Cap
GOCC_COLLAGEN_CONTAINING_EXTRACELLULAR_MATRIX	GOCC_COLLAGEN_CONTAINING_EXTRACELLULAR_MATRIX	Details ...	38	0.756133	1.58288	0	0.080202	0.155	221	tags=63%, list=17%, signal=74%	Lymph_Cap
GOMF_GLYCOSAMINOGLYCAN_BINDING	GOMF_GLYCOSAMINOGLYCAN_BINDING	Details ...	26	0.747159	1.53648	0.001002	0.154241	0.381	148	tags=50%, list=11%, signal=55%	Lymph_Cap
GOMF_INTEGRIN_BINDING	GOMF_INTEGRIN_BINDING		23	0.680137	1.39967	0.017017	0.278917	0.998	275	tags=57%, list=21%, signal=71%	Lymph_Cap
GOCC_COLLAGEN_CONTAINING_EXTRACELLULAR_MATRIX	GOCC_COLLAGEN_CONTAINING_EXTRACELLULAR_MATRIX	Details ...	36	0.681584	1.59338	0	0.355098	0.31	192	tags=42%, list=14%, signal=47%	Lymph_Col
GOCC_EXTERNAL_ENCAPSULATING_STRUCTURE	GOCC_EXTERNAL_ENCAPSULATING_STRUCTURE	Details ...	42	0.652544	1.52581	0	0.148532	0.748	255	tags=45%, list=19%, signal=54%	Lymph_Col
GOCC_EXTERNAL_ENCAPSULATING_STRUCTURE	GOCC_EXTERNAL_ENCAPSULATING_STRUCTURE		40	0.465434	1.08341	0.326	0.859886	1	682	tags=45%, list=32%, signal=65%	Proli
GOCC_COLLAGEN_CONTAINING_EXTRACELLULAR_MATRIX	GOCC_COLLAGEN_CONTAINING_EXTRACELLULAR_MATRIX		39	0.483536	1.1312	0.257	0.709627	1	630	tags=44%, list=29%, signal=60%	Proli

## Sheet: Fig. 4a
Cdh5_Krt19	EVPs
Igfbp6	Mfap4
Sfrp5	Sfrp2
Gsn	Tnfaip6
Dcn	Rbp4
Mfap5	Serpinf1
Apod	Lum
Gas6	Cxcl14
Serping1	Cxcl13
Nbl1	Ces1d
Krt19	Ctsk
C2	Mfap5
Cldn1	Smoc2
Lypd2	Kdelr3
Slc2a1	Fbln7
Abi3bp	Ms4a4d
Ndrg2	Hsd11b1
Pcolce	Dpep1
Il33	Pcolce
Wnt6	Dmkn
Itgb4	Dlk1
Sbspon	Spon2
Klf5	Islr
Ogn	Gpm6b
Fzd2	Gsn
Phlda3	Ccl11
Wfdc1	Qpct
Ifitm1	Dcn
Tgfbi	Clec3b
Thbs4	Htra3
Vtn	Pcolce2
Cfh	Sod3
Ntng1	Sfrp4
Itga6	Cpq
Tenm2	Vcan
Gstm5	Rnase4
Nr2f2	Ccl7
Cpe	Ugdh
Fxyd6	Fibin
Lmo4	Mmp2
Ptch1	Nupr1
Smoc2	Pi16
Col5a3	Col1a2
Rala	Cpxm1
Gsta4	Pdgfrl
Lbp	Loxl1
Olfml3	Ptges
Cdh11	Timp1
Islr	Srpx
Fxyd1	Olfml3
Cryab	Ecm1
Bmp1	Col6a2
Arl4d	Cilp
Matn2	Ndn
Adamts2	Has1
Col6a1	Efemp1
Pkdcc	Rcn3
Ralgps2	Cd302
Moxd1	Col3a1
Omd	Cxcl1
Fstl1	Sult5a1
Mid1ip1	F3
Tubb2b	Serping1
Postn	Tmem45a
Sfrp1	Dpt
Qpct	Gfpt2
Prss23	Ces2g
C1s1	Sdc2
Hcn4	Col1a1
Csrp1	Mfap2
Col6a3	Htra1
Ebf2	Prss23
Tnnt3	Entpd2
Lgals1	C1ra
Flrt2	Col6a1
Ildr2	Maged2
Sdc2	Fgf10
Nr4a1	Mmp3
Acer3	Igfbp6
Bnc2	Il17d
Cebpd	Dclk1
Pcp4	Angptl1
Ecm2	Tmem119
Crabp2	Fap
Lamb2	Fstl1
Lpar1	Igf1
Dact1	Plxdc2
Scd1	Chpf
Ccdc3	Gstt1
Ccl11	Mmp23
Cldn22	Clec11a
Gpc3	Sox9
Cttnbp2	Ogn
Foxd1	Ifi204
Col3a1	Efemp2
Prelp	Mxra8
Pdlim2	Col15a1
Nme2	Timp2
Slc6a13	Gm13715
Scd2	Twist2
Il11ra1	Lama2
Maged2	Bmper
Rbp1	Crispld2
Gstm2	Il11ra1
Hmgcs2	Fbln1
Bgn	Creb3l1
Klf9	Abhd11os
Slc16a1	Ccl2
Ddah2	Steap3
	Medag
	Svep1
	Tmem100
	Il33
	Rarres2
	Smpd3
	Aebp1
	Serpinh1
	Lrrc17
	Nbl1
	Fkbp7
	Adamts2
	Abi3bp
	Nid1
	Mest
	Prelp
	Fn1
	Lrrn4cl
	Pappa
	Cd63
	Col6a3
	Eln
	Pdgfra
	Gpx7
	Col5a2
	Gstm2
	Col14a1
	Axl
	Oaf
	Fads1
	Fbn1
	Thbs4
	Ltbp1
	Metrnl
	Prrx1
	Mgst1
	Ccl19
	Col5a1
	Abca8a
	Lpar1
	Pdlim2
	Pmp22
	Wfdc1
	Pla1a
	Myoc
	Col5a3
	Fkbp11
	Lpl
	Nnmt
	Tmed3
	Zfhx4
	Vkorc1
	Ggt5
	Gpx3
	Ptgis
	Creb5

[truncated: 14 more sheets: Fig. 4d, Fig. 5a, Fig. 6e, Fig. 6i, Fig. 6k, Fig. 7g, Fig. 7h, Fig. 8c, Fig. 8f, Fig. 8g, Supplementary Fig. 1g, Supplementary Fig. 3a, Supplementary Fig. 3b, Supplementary Fig. 3c]
